# Supplementary material for: Single-cell and spatial transcriptome analyses reveal tertiary lymphoid structures linked to tumour progression and immunotherapy response in nasopharyngeal carcinoma
Source: Nat Commun. 2024 Sep 4;15:7713. doi: 10.1038/s41467-024-52153-4 (PMC11375053; doi:10.1038/s41467-024-52153-4)
Supplement: Supplementary file 4 — Supplementary Data 1 [file 41467_2024_52153_MOESM4_ESM.xlsx]

## Sheet: scRNA-seq cohort
Supplementary Data 1-1 | Clinical characteristics of five NPC cohorts using scRNA-seq
New Sample ID	New Patient ID	Old Patient ID	Clinical Stage*	Sample Type	Disease Condition	scRNA Sequencing Technology	Author (PMID)	Therapy
Liu_1802_PBMC	Liu_1802	P02	III	PBMC	NPC	10X 5'	Liu et al (33531485)	treatment-naïve
Liu_1802_Tumour	Liu_1802	P02	III	Nasopharyngeal Tumour tissue	NPC	10X 5'	Liu et al (33531485)	treatment-naïve
Liu_1805_PBMC	Liu_1805	P05	IVb	PBMC	NPC	10X 5'	Liu et al (33531485)	treatment-naïve
Liu_1805_Tumour	Liu_1805	P05	IVb	Nasopharyngeal Tumour tissue	NPC	10X 5'	Liu et al (33531485)	treatment-naïve
Liu_1806_PBMC	Liu_1806	P06	IVa	PBMC	NPC	10X 5'	Liu et al (33531485)	treatment-naïve
Liu_1806_Tumour	Liu_1806	P06	IVa	Nasopharyngeal Tumour tissue	NPC	10X 5'	Liu et al (33531485)	treatment-naïve
Liu_1807_PBMC	Liu_1807	P07	III	PBMC	NPC	10X 5'	Liu et al (33531485)	treatment-naïve
Liu_1807_Tumour	Liu_1807	P07	III	Nasopharyngeal Tumour tissue	NPC	10X 5'	Liu et al (33531485)	treatment-naïve
Liu_1808_PBMC	Liu_1808	P08	IVa	PBMC	NPC	10X 5'	Liu et al (33531485)	treatment-naïve
Liu_1808_Tumour	Liu_1808	P08	IVa	Nasopharyngeal Tumour tissue	NPC	10X 5'	Liu et al (33531485)	treatment-naïve
Liu_1810_PBMC	Liu_1810	P10	III	PBMC	NPC	10X 5'	Liu et al (33531485)	treatment-naïve
Liu_1810_Tumour	Liu_1810	P10	III	Nasopharyngeal Tumour tissue	NPC	10X 5'	Liu et al (33531485)	treatment-naïve
Liu_1811_PBMC	Liu_1811	P11	III	PBMC	NPC	10X 5'	Liu et al (33531485)	treatment-naïve
Liu_1811_Tumour	Liu_1811	P11	III	Nasopharyngeal Tumour tissue	NPC	10X 5'	Liu et al (33531485)	treatment-naïve
Liu_1813_PBMC	Liu_1813	P13	III	PBMC	NPC	10X 5'	Liu et al (33531485)	treatment-naïve
Liu_1813_Tumour	Liu_1813	P13	III	Nasopharyngeal Tumour tissue	NPC	10X 5'	Liu et al (33531485)	treatment-naïve
Liu_1815_PBMC	Liu_1815	P15	II	PBMC	NPC	10X 5'	Liu et al (33531485)	treatment-naïve
Liu_1815_Tumour	Liu_1815	P15	II	Nasopharyngeal Tumour tissue	NPC	10X 5'	Liu et al (33531485)	treatment-naïve
Liu_1816_PBMC	Liu_1816	P16	IVb	PBMC	NPC	10X 5'	Liu et al (33531485)	treatment-naïve
Liu_1816_Tumour	Liu_1816	P16	IVb	Nasopharyngeal Tumour tissue	NPC	10X 5'	Liu et al (33531485)	treatment-naïve
Jin_33P_Tumour	Jin_33P	NPC33	IVc	Nasopharyngeal Tumour tissue	NPC	10X 3'	Jin et al (32901110)	treatment-naïve
Jin_36P_Tumour	Jin_36P	NPC36	IVb	Nasopharyngeal Tumour tissue	NPC	10X 3'	Jin et al (32901110)	treatment-naïve
Jin_41P_Tumour	Jin_41P	NPC41	III	Nasopharyngeal Tumour tissue	NPC	10X 3'	Jin et al (32901110)	treatment-naïve
Jin_46P_Tumour	Jin_46P	NPC46	III	Nasopharyngeal Tumour tissue	NPC	10X 3'	Jin et al (32901110)	treatment-naïve
Jin_47P_Tumour	Jin_47P	NPC47	IVc	Nasopharyngeal Tumour tissue	NPC	10X 3'	Jin et al (32901110)	treatment-naïve
Jin_49P_Tumour	Jin_49P	NPC49	III	Nasopharyngeal Tumour tissue	NPC	10X 3'	Jin et al (32901110)	treatment-naïve
Jin_50P_Tumour	Jin_50P	NPC50	II	Nasopharyngeal Tumour tissue	NPC	10X 3'	Jin et al (32901110)	treatment-naïve
Jin_51P_Tumour	Jin_51P	NPC51	IVb	Nasopharyngeal Tumour tissue	NPC	10X 3'	Jin et al (32901110)	treatment-naïve
Jin_52P_Non-cancer	Jin_52P	N52	Non-cancer	Nasopharyngeal Non-cancerous tissue	Non-cancer	10X 3'	Jin et al (32901110)	treatment-naïve
Jin_53P_Non-cancer	Jin_53P	N53	Non-cancer	Nasopharyngeal Non-cancerous tissue	Non-cancer	10X 3'	Jin et al (32901110)	treatment-naïve
Jin_54P_Non-cancer	Jin_54P	N54	Non-cancer	Nasopharyngeal Non-cancerous tissue	Non-cancer	10X 3'	Jin et al (32901110)	treatment-naïve
Jin_55P_Non-cancer	Jin_55P	N55	Non-cancer	Nasopharyngeal Non-cancerous tissue	Non-cancer	10X 3'	Jin et al (32901110)	treatment-naïve
Jin_57P_Non-cancer	Jin_57P	N57	Non-cancer	Nasopharyngeal Non-cancerous tissue	Non-cancer	10X 3'	Jin et al (32901110)	treatment-naïve
Jin_58P_Tumour	Jin_58P	NPC58	III	Nasopharyngeal Tumour tissue	NPC	10X 3'	Jin et al (32901110)	treatment-naïve
Jin_59P_Tumour	Jin_59P	NPC59	II	Nasopharyngeal Tumour tissue	NPC	10X 3'	Jin et al (32901110)	treatment-naïve
Jin_60P_Tumour	Jin_60P	NPC60	IVb	Nasopharyngeal Tumour tissue	NPC	10X 3'	Jin et al (32901110)	treatment-naïve
Jin_61P_Non-cancer	Jin_61P	N61	Non-cancer	Nasopharyngeal Non-cancerous tissue	Non-cancer	10X 3'	Jin et al (32901110)	treatment-naïve
Jin_62P_Tumour	Jin_62P	NPC62	II	Nasopharyngeal Tumour tissue	NPC	10X 3'	Jin et al (32901110)	treatment-naïve
Jin_63P_Tumour	Jin_63P	NPC63	III	Nasopharyngeal Tumour tissue	NPC	10X 3'	Jin et al (32901110)	treatment-naïve
Jin_64P_Tumour	Jin_64P	NPC64	II	Nasopharyngeal Tumour tissue	NPC	10X 3'	Jin et al (32901110)	treatment-naïve
Jin_65P_Tumour	Jin_65P	NPC65	IVb	Nasopharyngeal Tumour tissue	NPC	10X 3'	Jin et al (32901110)	treatment-naïve
Jin_66P_Tumour	Jin_66P	NPC66	IVb	Nasopharyngeal Tumour tissue	NPC	10X 3'	Jin et al (32901110)	treatment-naïve
Jin_68P_Non-cancer	Jin_68P	N68	Non-cancer	Nasopharyngeal Non-cancerous tissue	Non-cancer	10X 3'	Jin et al (32901110)	treatment-naïve
Jin_69P_Tumour	Jin_69P	NPC69	III	Nasopharyngeal Tumour tissue	NPC	10X 3'	Jin et al (32901110)	treatment-naïve
Chen_1_Tumour	Chen_1	P01	III	Nasopharyngeal Tumour tissue	NPC	10X 3'	Chen et al (32686767)	treatment-naïve
Chen_2_Tumour	Chen_2	P02	IVa	Nasopharyngeal Tumour tissue	NPC	10X 3'	Chen et al (32686767)	treatment-naïve
Chen_3_Tumour	Chen_3	P03	III	Nasopharyngeal Tumour tissue	NPC	10X 3'	Chen et al (32686767)	treatment-naïve
Chen_4_Tumour	Chen_4	P04	IVb	Nasopharyngeal Tumour tissue	NPC	10X 3'	Chen et al (32686767)	treatment-naïve
Chen_5_Tumour	Chen_5	P05	III	Nasopharyngeal Tumour tissue	NPC	10X 3'	Chen et al (32686767)	treatment-naïve
Chen_6_Tumour	Chen_6	P06	III	Nasopharyngeal Tumour tissue	NPC	10X 3'	Chen et al (32686767)	treatment-naïve
Chen_7_Tumour	Chen_7	P07	III	Nasopharyngeal Tumour tissue	NPC	10X 3'	Chen et al (32686767)	treatment-naïve
Chen_8_Tumour	Chen_8	P08	II	Nasopharyngeal Tumour tissue	NPC	10X 3'	Chen et al (32686767)	treatment-naïve
Chen_9_Tumour	Chen_9	P09	IVa	Nasopharyngeal Tumour tissue	NPC	10X 3'	Chen et al (32686767)	treatment-naïve
Chen_10_Tumour	Chen_10	P10	IVa	Nasopharyngeal Tumour tissue	NPC	10X 3'	Chen et al (32686767)	treatment-naïve
Chen_11_Tumour	Chen_11	P11	II	Nasopharyngeal Tumour tissue	NPC	10X 3'	Chen et al (32686767)	treatment-naïve
Chen_12_Tumour	Chen_12	P12	IVa	Nasopharyngeal Tumour tissue	NPC	10X 3'	Chen et al (32686767)	treatment-naïve
Chen_13_Tumour	Chen_13	P13	rII	Nasopharyngeal Tumour tissue	NPC	10X 3'	Chen et al (32686767)	treatment-naïve
Chen_14_Tumour	Chen_14	P14	IVb	Nasopharyngeal Tumour tissue	NPC	10X 3'	Chen et al (32686767)	treatment-naïve
Chen_15_Tumour	Chen_15	P15	II	Nasopharyngeal Tumour tissue	NPC	10X 3'	Chen et al (32686767)	treatment-naïve
Chen_N01_Non-cancer	Chen_N01	N01	Non-cancer	Nasopharyngeal Non-cancerous tissue	Non-cancer	10X 3'	Chen et al (32686767)	treatment-naïve
Zhao_1_Tumour	Zhao_1	NPC-7	III	Nasopharyngeal Tumour tissue	NPC	10X 3'	Zhao et al (32061950)	treatment-naïve
Zhao_2_Tumour	Zhao_2	NPC-9	IVa	Nasopharyngeal Tumour tissue	NPC	10X 3'	Zhao et al (32061950)	treatment-naïve
Zhao_3_Tumour	Zhao_3	NPC-16	IVb	Nasopharyngeal Tumour tissue	NPC	10X 3'	Zhao et al (32061950)	treatment-naïve
Gong_P1_Tumour	Gong_P1	1	III	Nasopharyngeal Tumour tissue	NPC	10X 5'	Gong et al (33750785)	treatment-naïve
Gong_P2_Tumour	Gong_P2	2	III	Nasopharyngeal Tumour tissue	NPC	10X 5'	Gong et al (33750785)	treatment-naïve
Gong_P3_Tumour	Gong_P3	3	III	Nasopharyngeal Tumour tissue	NPC	10X 5'	Gong et al (33750785)	treatment-naïve
Gong_P4_Tumour	Gong_P4	4	IV	Nasopharyngeal Tumour tissue	NPC	10X 5'	Gong et al (33750785)	treatment-naïve
Gong_P5_Tumour	Gong_P5	5	I	Nasopharyngeal Tumour tissue	NPC	10X 5'	Gong et al (33750785)	treatment-naïve
Gong_P6_Tumour	Gong_P6	6	IVb	Nasopharyngeal Tumour tissue	NPC	10X 5'	Gong et al (33750785)	treatment-naïve
Gong_P7_Tumour	Gong_P7	7	III	Nasopharyngeal Tumour tissue	NPC	10X 5'	Gong et al (33750785)	treatment-naïve
Gong_P8_Tumour	Gong_P8	8	IVa	Nasopharyngeal Tumour tissue	NPC	10X 5'	Gong et al (33750785)	treatment-naïve
Gong_P9_Tumour	Gong_P9	9	III	Nasopharyngeal Tumour tissue	NPC	10X 5'	Gong et al (33750785)	treatment-naïve
Gong_P10_Tumour	Gong_P10	10	III	Nasopharyngeal Tumour tissue	NPC	10X 5'	Gong et al (33750785)	treatment-naïve
Gong_P11_Non-cancer	Gong_P11	11	Non-cancer	Nasopharyngeal Non-cancerous tissue	Non-cancer	10X 5'	Gong et al (33750785)	treatment-naïve
Gong_P12_Non-cancer	Gong_P12	12	Non-cancer	Nasopharyngeal Non-cancerous tissue	Non-cancer	10X 5'	Gong et al (33750785)	treatment-naïve
Gong_P13_Non-cancer	Gong_P13	13	Non-cancer	Nasopharyngeal Non-cancerous tissue	Non-cancer	10X 5'	Gong et al (33750785)	treatment-naïve
Gong_P14_Tumour	Gong_P14	14	III	Nasopharyngeal Tumour tissue	NPC	10X 5'	Gong et al (33750785)	treatment-naïve
*, Clinical stage information of NPC patients was determined from the corresponding paper
NPC, Nasopharyngeal carcinoma
PBMC, Peripheral blood mononuclear cell

## Sheet: Bulk RNA-seq cohort
Supplementary Data 1-2 | Clinical characteristics of NPC cohort using Bulk RNA-seq
Patient ID	Clinical Stage*	Therapy
WTS_1100	2	treatment-naïve
WTS_1533	2	treatment-naïve
WTS_918	2	treatment-naïve
WTS_0833	2	treatment-naïve
WTS_1212	2	treatment-naïve
WTS_1392	2	treatment-naïve
WTS_0784	3	treatment-naïve
WTS_0843	3	treatment-naïve
WTS_0909	3	treatment-naïve
WTS_1003	3	treatment-naïve
WTS_1020	3	treatment-naïve
WTS_1107	3	treatment-naïve
WTS_1108	3	treatment-naïve
WTS_1111	3	treatment-naïve
WTS_1133	3	treatment-naïve
WTS_1136	3	treatment-naïve
WTS_1184	3	treatment-naïve
WTS_1186	3	treatment-naïve
WTS_1245	3	treatment-naïve
WTS_1255	3	treatment-naïve
WTS_1293	3	treatment-naïve
WTS_1310	3	treatment-naïve
WTS_1334	3	treatment-naïve
WTS_1377	3	treatment-naïve
WTS_1414	3	treatment-naïve
WTS_1540	3	treatment-naïve
WTS_1550	3	treatment-naïve
WTS_1551	3	treatment-naïve
WTS_1652	3	treatment-naïve
WTS_1707	3	treatment-naïve
WTS_933	3	treatment-naïve
WTS_987	3	treatment-naïve
WTS_0926	3	treatment-naïve
WTS_1221	3	treatment-naïve
WTS_0849	4	treatment-naïve
WTS_0957	4	treatment-naïve
WTS_1000	4	treatment-naïve
WTS_1004	4	treatment-naïve
WTS_1019	4	treatment-naïve
WTS_1036	4	treatment-naïve
WTS_1105	4	treatment-naïve
WTS_1130	4	treatment-naïve
WTS_1172	4	treatment-naïve
WTS_1217	4	treatment-naïve
WTS_1239	4	treatment-naïve
WTS_1284	4	treatment-naïve
WTS_1298	4	treatment-naïve
WTS_1345	4	treatment-naïve
WTS_1393	4	treatment-naïve
WTS_1412	4	treatment-naïve
WTS_1476	4	treatment-naïve
WTS_1482	4	treatment-naïve
WTS_1641	4	treatment-naïve
WTS_1649	4	treatment-naïve
WTS_1675	4	treatment-naïve
WTS_838	4	treatment-naïve
WTS_952	4	treatment-naïve
WTS_1428	4	treatment-naïve
WTS_1640	4	treatment-naïve
*: Pathological diagnosis and TNM stage of NPC were determined according to the 8th edition of the International Union against Cancer (UICC) and American Joint Committee on Cancer (AJCC) staging system.

## Sheet: Microarray cohort
Supplementary Data 1-3 | Clinical characteristics of NPC cohort using Microarray
Patient ID	Clinical Stage*	Therapy
1	2	treatment-naïve
2	4	treatment-naïve
3	4	treatment-naïve
4	3	treatment-naïve
5	3	treatment-naïve
6	3	treatment-naïve
7	3	treatment-naïve
8	3	treatment-naïve
9	3	treatment-naïve
10	3	treatment-naïve
11	2	treatment-naïve
12	4	treatment-naïve
13	3	treatment-naïve
14	2	treatment-naïve
15	4	treatment-naïve
16	4	treatment-naïve
17	3	treatment-naïve
18	4	treatment-naïve
19	4	treatment-naïve
20	4	treatment-naïve
21	3	treatment-naïve
22	3	treatment-naïve
23	3	treatment-naïve
24	3	treatment-naïve
25	3	treatment-naïve
26	3	treatment-naïve
27	3	treatment-naïve
28	3	treatment-naïve
29	3	treatment-naïve
30	3	treatment-naïve
31	3	treatment-naïve
32	3	treatment-naïve
33	3	treatment-naïve
34	4	treatment-naïve
35	4	treatment-naïve
36	3	treatment-naïve
37	4	treatment-naïve
38	3	treatment-naïve
39	4	treatment-naïve
40	4	treatment-naïve
41	4	treatment-naïve
42	4	treatment-naïve
43	4	treatment-naïve
44	3	treatment-naïve
45	3	treatment-naïve
46	4	treatment-naïve
47	3	treatment-naïve
48	3	treatment-naïve
49	4	treatment-naïve
50	4	treatment-naïve
51	4	treatment-naïve
52	3	treatment-naïve
53	4	treatment-naïve
54	3	treatment-naïve
55	3	treatment-naïve
56	4	treatment-naïve
57	3	treatment-naïve
58	4	treatment-naïve
59	3	treatment-naïve
60	3	treatment-naïve
61	3	treatment-naïve
62	4	treatment-naïve
63	4	treatment-naïve
64	3	treatment-naïve
65	4	treatment-naïve
66	4	treatment-naïve
67	3	treatment-naïve
68	4	treatment-naïve
69	3	treatment-naïve
70	4	treatment-naïve
71	4	treatment-naïve
72	3	treatment-naïve
73	4	treatment-naïve
74	3	treatment-naïve
75	3	treatment-naïve
76	4	treatment-naïve
77	4	treatment-naïve
78	3	treatment-naïve
79	3	treatment-naïve
80	3	treatment-naïve
81	4	treatment-naïve
82	4	treatment-naïve
83	4	treatment-naïve
84	3	treatment-naïve
85	3	treatment-naïve
86	3	treatment-naïve
87	4	treatment-naïve
88	4	treatment-naïve
89	3	treatment-naïve
90	4	treatment-naïve
91	4	treatment-naïve
92	3	treatment-naïve
93	3	treatment-naïve
94	3	treatment-naïve
95	4	treatment-naïve
96	2	treatment-naïve
97	4	treatment-naïve
98	3	treatment-naïve
99	3	treatment-naïve
100	3	treatment-naïve
101	3	treatment-naïve
102	4	treatment-naïve
103	2	treatment-naïve
104	4	treatment-naïve
105	3	treatment-naïve
106	2	treatment-naïve
107	3	treatment-naïve
108	3	treatment-naïve
109	2	treatment-naïve
110	3	treatment-naïve
111	4	treatment-naïve
112	4	treatment-naïve
113	4	treatment-naïve
114	3	treatment-naïve
115	3	treatment-naïve
116	3	treatment-naïve
117	3	treatment-naïve
118	4	treatment-naïve
119	2	treatment-naïve
120	3	treatment-naïve
121	4	treatment-naïve
122	4	treatment-naïve
123	3	treatment-naïve
124	3	treatment-naïve
125	4	treatment-naïve
126	3	treatment-naïve
127	2	treatment-naïve
128	4	treatment-naïve
129	3	treatment-naïve
130	4	treatment-naïve
131	2	treatment-naïve
132	4	treatment-naïve
133	4	treatment-naïve
134	3	treatment-naïve
135	3	treatment-naïve
136	3	treatment-naïve
137	2	treatment-naïve
138	3	treatment-naïve
139	2	treatment-naïve
140	3	treatment-naïve
141	4	treatment-naïve
142	4	treatment-naïve
143	4	treatment-naïve
144	4	treatment-naïve
145	3	treatment-naïve
146	4	treatment-naïve
147	2	treatment-naïve
148	4	treatment-naïve
149	4	treatment-naïve
150	3	treatment-naïve
*: Pathological diagnosis and TNM stage of NPC were determined according to the 8th edition of the International Union against Cancer (UICC) and American Joint Committee on Cancer (AJCC) staging system.

## Sheet: microdissected_array
Supplementary Data 1-4 | Clinical characteristics of NPC cohort using microdissected array
Patient ID	Diagnosis	EBER	Histo Pattern	T	N	M	Stage	Overall Stage
A34	primary nasopharyngeal cancer	Positive	Schmincke	2	3	0	4	IVB
A05	primary nasopharyngeal cancer	Positive	Regaud	4	1	0	4	IVA
A08	primary nasopharyngeal cancer	Positive	Regaud	2	2	0	3	III
A11	primary nasopharyngeal cancer	Positive	Schmincke	2	1	0	2	II
A12	primary nasopharyngeal cancer	Positive	Regaud	3	2	0	3	III
A17	primary nasopharyngeal cancer	Positive	Regaud	3	1	1	4	IVC
A28	primary nasopharyngeal cancer	Positive	Regaud	3	1	0	3	III
A35	primary nasopharyngeal cancer	Positive	Schmincke	2	0	0	2	II
A39	primary nasopharyngeal cancer	Positive	Regaud	1	1	0	2	II
A40	primary nasopharyngeal cancer	Positive	Schmincke	3	0	0	3	III
A43	primary nasopharyngeal cancer	Positive	Regaud	1	1	0	2	II
A49	primary nasopharyngeal cancer	Positive	Regaud	1	1	0	2	II
A52	primary nasopharyngeal cancer	Positive	Regaud	4	2	0	4	IVA
A63	primary nasopharyngeal cancer	Positive	Schmincke	4	3	0	4	IVB
A68	primary nasopharyngeal cancer	Positive	Regaud	2	2	0	3	III
A82	primary nasopharyngeal cancer	Positive	Regaud	2	2	0	3	III
A86	primary nasopharyngeal cancer	Positive	Regaud	4	2	0	4	IVA
A27	primary nasopharyngeal cancer	Positive	Regaud	4	2	0	4	IVA
A55	primary nasopharyngeal cancer	Positive	Regaud	1	2	0	3	III
A09	primary nasopharyngeal cancer	Positive	Regaud	2	2	0	3	III
A92	primary nasopharyngeal cancer	Positive	Undetermined	2	3	0	4	IVB
A64	primary nasopharyngeal cancer	Positive	Schmincke	3	0	0	3	III
A90	primary nasopharyngeal cancer	Positive	Schmincke	1	2	0	3	III
A80	primary nasopharyngeal cancer	Positive	Regaud	2	2	0	3	III
A72	primary nasopharyngeal cancer	Positive	Regaud	4	1	0	4	IVA
A88	primary nasopharyngeal cancer	Positive	Undetermined	2	3	0	4	IVB
A44	primary nasopharyngeal cancer	Positive	Schmincke	3	0	0	3	III
A50	primary nasopharyngeal cancer	Positive	Regaud	2	2	0	3	III
A61	primary nasopharyngeal cancer	Positive	Regaud	4	2	0	4	IVA
A01	primary nasopharyngeal cancer	Positive	Schmincke	1	3	0	4	IVB
A81	primary nasopharyngeal cancer	Positive	Regaud	4	2	0	4	IVA
A06	primary nasopharyngeal cancer	Positive	Regaud	1	2	0	3	III
A13	primary nasopharyngeal cancer	Positive	Schmincke	4	2	0	4	IVA
A59	primary nasopharyngeal cancer	Positive	Regaud	4	0	0	4	IVA
A18	primary nasopharyngeal cancer	Positive	Schmincke	2	2	0	3	III
A02	primary nasopharyngeal cancer	Positive	Regaud	1	2	0	3	III
A20	primary nasopharyngeal cancer	Positive	Regaud	NA	NA	NA	NA	NA
A45	primary nasopharyngeal cancer	Positive	Regaud	4	1	0	4	IVA
A16	primary nasopharyngeal cancer	Positive	Regaud	4	1	0	4	IVA
A83	primary nasopharyngeal cancer	Positive	Regaud	3	1	0	3	III
A29	primary nasopharyngeal cancer	Positive	Regaud	4	1	1	4	IVC
A47	primary nasopharyngeal cancer	Positive	Regaud	4	0	0	4	IVA
A76	primary nasopharyngeal cancer	Positive	Regaud	4	0	1	4	IVC
A32	primary nasopharyngeal cancer	Positive	Regaud	3	1	0	3	III
A71	primary nasopharyngeal cancer	Positive	Schmincke	3	0	0	3	III
A73	primary nasopharyngeal cancer	Positive	Regaud	2	0	X	2	II
A60	primary nasopharyngeal cancer	Positive	Schmincke	4	0	0	4	IVA
A67	primary nasopharyngeal cancer	Positive	Regaud	2	0	0	2	II
A51	primary nasopharyngeal cancer	Positive	Schmincke	3	2	0	3	III
A03	primary nasopharyngeal cancer	Positive	Regaud	4	2	0	4	IVA
A19	primary nasopharyngeal cancer	Positive	Schmincke	4	2	0	4	IVA
A07	primary nasopharyngeal cancer	Positive	Schmincke	1	3	0	4	IVB
A31	primary nasopharyngeal cancer	Positive	Schmincke	4	1	0	4	IVA
A42	primary nasopharyngeal cancer	Positive	Schmincke	4	0	0	4	IVA
A66	primary nasopharyngeal cancer	Positive	Schmincke	4	3	0	4	IVB
A26	primary nasopharyngeal cancer	Positive	Schmincke	3	3	0	4	IVB
A65	primary nasopharyngeal cancer	Positive	Schmincke	4	2	0	4	IVA
A10	primary nasopharyngeal cancer	Positive	Schmincke	1	3	1	4	IVC
A57	primary nasopharyngeal cancer	Positive	Schmincke	4	0	0	4	IVA
A79	primary nasopharyngeal cancer	Positive	Regaud	4	2	1	4	IVC

## Sheet: ST cohort
Supplementary Data 1-5 | Spatial transcriptomics summary of NPC and EBV positive GaC samples
Sample	Tissue	TNM stage*	Number of Spots per Tissue	Median Genes per Spot	Mean Reads per Spot	ICB	Platform	Disease status at sampling	Therapeutic strategy	Chemotherapy regimens
ST1	NPC	II	6053	4643	NA	NA	Stereo-seq	treatment-naïve	NA	NA
ST2	NPC	IVa	1722	3058	NA	NA	Stereo-seq	treatment-naïve	NA	NA
ST3	NPC	I	1788	2226	NA	NA	Stereo-seq	treatment-naïve	NA	NA
ST5	NPC	IVa	2021	5100	114480	CR	Visium	treatment-naïve	toripalimab plus chemotherapy	Capecitabine
ST6	NPC	IVb	2614	1859	59441	CR	Visium	treatment-naïve	toripalimab plus chemotherapy	Paclitaxel + Cisplatin + 5-Fluorouracil
ST7	NPC	IVa	1939	5826	91934	PD	Visium	treatment-naïve	toripalimab plus chemotherapy	Gemcitabine + Anlotinib
ST8	NPC	IVb	1209	2854	151387	CR	Visium	treatment-naïve	toripalimab plus chemotherapy	Paclitaxel + Cisplatin + 5-Fluorouracil
ST9	NPC	III	2602	1118	74173	PD	Visium	treatment-naïve	toripalimab plus chemotherapy	Tegafur, Gimeracil and Oteracil Potassium
ST10	NPC	IVa	1309	2625	91293	PR	Visium	treatment-naïve	toripalimab plus chemotherapy	Gemcitabine + Cisplatin
ST11	NPC	IVb	1272	2500	90144	CR	Visium	treatment-naïve	toripalimab plus chemotherapy	Gemcitabine + Cisplatin
ST12	NPC	IVa	3669	6947	76081	CR	Visium	treatment-naïve	toripalimab plus chemotherapy	Paclitaxel + Tegafur, Gimeracil and Oteracil Potassium
ST16	NPC	IVb	1556	8502	104781	PD	Visium	treatment-naïve	toripalimab plus chemotherapy	Paclitaxel + Carboplatin
ST17	NPC	IVb	2067	2171	82985	SD	Visium	treatment-naïve	toripalimab plus chemotherapy	Tegafur, Gimeracil and Oteracil Potassium
ST18	NPC	III	1977	1696	87660	PR	Visium	treatment-naïve	toripalimab plus chemotherapy	Docetaxel
ST19	NPC	IVb	1086	7288	129897	PD	Visium	treatment-naïve	toripalimab plus chemotherapy	Gemcitabine
M39	GaC	IVb	3280	1812	156942	NA	Visium	treatment-naïve	NA	NA
M55	GaC	III	4605	2637	71276	NA	Visium	treatment-naïve	NA	NA
*: Pathological diagnosis and TNM stage of NPC were determined according to the 8th edition of the International Union against Cancer (UICC) and American Joint Committee on Cancer (AJCC) staging system.
GaC, Gastric adenocarcinoma; NA, Not available; CR, Complete response; PD, Progressive disease; PR, Partial response; SD, Stable disease.
