# Supplementary material for: Single-cell and spatial transcriptome analyses reveal tertiary lymphoid structures linked to tumour progression and immunotherapy response in nasopharyngeal carcinoma
Source: Nat Commun. 2024 Sep 4;15:7713. doi: 10.1038/s41467-024-52153-4 (PMC11375053; doi:10.1038/s41467-024-52153-4)
Supplement: Supplementary file 5 — Supplementary Data 2 [file 41467_2024_52153_MOESM5_ESM.xlsx]

## Sheet: B
Supplementary Data 2-1 | Differentially expressed genes in B cells
P values obtained by FindAllMarkers function of Seurat followed by multiplicity correction by Bonferroin method
P_val	Avg_log2FC	Pct.1	Pct.2	P_val_adj	Gene	Cluster
0	2.13863	0.719	0.112	0	TCL1A	Naive_B
0	1.85483	0.682	0.135	0	IGHD	Naive_B
0	1.42471	0.522	0.155	0	FCER2	Naive_B
0	1.10728	0.509	0.195	0	CD72	Naive_B
0	1.05133	0.296	0.08	0	IL4R	Naive_B
0	0.890854	0.36	0.151	0	FAM129C	Naive_B
0	0.828475	0.656	0.437	0	HVCN1	Naive_B
0	0.804589	0.51	0.276	0	FOXP1	Naive_B
0	0.801981	0.22	0.057	0	YBX3	Naive_B
0	0.791024	0.299	0.165	0	PLPP5	Naive_B
0	0.779745	0.261	0.092	0	BACH2	Naive_B
0	0.778907	0.443	0.263	0	LINC00926	Naive_B
0	0.771058	0.328	0.111	0	C1orf162	Naive_B
0	0.737976	0.466	0.288	0	CLEC2D	Naive_B
0	0.721533	0.237	0.073	0	APLP2	Naive_B
0	0.688141	0.375	0.211	0	TSPAN13	Naive_B
0	0.675128	0.363	0.203	0	ABRACL	Naive_B
0	0.666371	0.981	0.922	0	BTG1	Naive_B
0	0.664788	0.393	0.205	0	RP11-231C14.7	Naive_B
0	0.658143	0.5	0.364	0	BIRC3	Naive_B
0	0.644458	0.598	0.433	0	FCMR	Naive_B
0	0.619318	0.452	0.276	0	PHACTR1	Naive_B
0	0.619135	0.853	0.734	0	CD79B	Naive_B
0	0.607595	0.654	0.521	0	RHOH	Naive_B
0	0.605196	0.603	0.471	0	RCSD1	Naive_B
0	0.604687	0.387	0.249	0	CHI3L2	Naive_B
0	0.600132	0.913	0.811	0	CXCR4	Naive_B
0	0.591996	0.322	0.178	0	AFF3	Naive_B
0	0.58958	0.195	0.052	0	LAIR1	Naive_B
0	0.58936	0.715	0.612	0	NCF1	Naive_B
0	0.58276	0.263	0.133	0	CLEC2B	Naive_B
0	0.569257	0.456	0.317	0	TMEM123	Naive_B
0	0.569156	0.202	0.079	0	S1PR1	Naive_B
0	0.565627	0.784	0.697	0	MEF2C	Naive_B
0	0.549915	0.541	0.392	0	CD22	Naive_B
0	0.5378	0.279	0.162	0	FCRL1	Naive_B
0	0.535316	0.997	0.985	0	TMSB10	Naive_B
0	0.528106	0.169	0.046	0	COL19A1	Naive_B
0	0.526743	0.215	0.099	0	CAMK2D	Naive_B
0	0.526365	0.327	0.208	0	GPR18	Naive_B
0	0.523766	0.286	0.188	0	RNASE6	Naive_B
0	0.523035	0.27	0.153	0	FAM26F	Naive_B
0	0.513695	0.252	0.133	0	SNX29	Naive_B
0	0.512651	0.113	0.016	0	RP11-164H13.1	Naive_B
0	0.511758	0.372	0.26	0	BLOC1S2	Naive_B
0	0.511171	0.256	0.141	0	CDCA7L	Naive_B
0	0.508493	0.966	0.888	0	CD37	Naive_B
0	0.506504	0.969	0.931	0	CD79A	Naive_B
0	0.503483	0.387	0.268	0	RP11-693J15.5	Naive_B
0	0.497827	0.977	0.901	0	CD52	Naive_B
0	0.497826	0.201	0.091	0	BTLA	Naive_B
0	0.49664	0.288	0.178	0	PLEKHA2	Naive_B
0	0.492456	0.555	0.444	0	SNX2	Naive_B
0	0.49148	0.514	0.399	0	CD55	Naive_B
0	0.479934	0.115	0.014	0	CD200	Naive_B
0	0.477397	0.105	0.014	0	PCDH9	Naive_B
0	0.472715	0.727	0.665	0	ZFP36L2	Naive_B
0	0.47089	0.998	0.992	0	RPL18A	Naive_B
0	0.46593	0.62	0.533	0	ITM2B	Naive_B
0	0.460747	0.999	0.995	0	RPS19	Naive_B
4.84933e-268	0.459282	0.383	0.306	1.16685e-263	TSTD1	Naive_B
0	0.457574	0.631	0.513	0	SELL	Naive_B
0	0.457149	0.33	0.233	0	ZCCHC7	Naive_B
2.73842e-216	0.454946	0.247	0.171	6.58919e-212	GBP4	Naive_B
0	0.454325	0.766	0.687	0	SARAF	Naive_B
4.37788e-192	0.449335	0.237	0.166	1.0534e-187	STAG3	Naive_B
0	0.446129	0.605	0.531	0	SEC62	Naive_B
0	0.444054	0.154	0.05	0	SATB1	Naive_B
0	0.438268	0.178	0.086	0	C16orf74	Naive_B
5.58475e-247	0.43591	0.274	0.194	1.3438e-242	ADK	Naive_B
0	0.435248	0.358	0.267	0	SLC38A1	Naive_B
0	0.433727	0.379	0.278	0	RASGRP2	Naive_B
0	0.432733	0.246	0.148	0	PIK3IP1	Naive_B
0	0.410974	0.16	0.073	0	BCL7A	Naive_B
1.82374e-222	0.410175	0.422	0.35	4.38828e-218	PDE4B	Naive_B
1.11192e-305	0.403192	0.505	0.405	2.6755e-301	SLC2A3	Naive_B
6.09971e-277	0.403067	0.505	0.426	1.46771e-272	STX7	Naive_B
9.91847e-201	0.400809	0.333	0.264	2.38658e-196	AES	Naive_B
2.32797e-271	0.398889	0.255	0.169	5.60157e-267	VPS37B	Naive_B
1.93577e-227	0.38928	0.363	0.276	4.65786e-223	CCR7	Naive_B
1.59056e-247	0.389268	0.388	0.312	3.82721e-243	BTK	Naive_B
1.2799e-37	0.389218	0.419	0.424	3.0797e-33	MT-ATP8	Naive_B
7.68496e-227	0.388295	0.393	0.317	1.84916e-222	NT5C3A	Naive_B
0	0.385601	0.682	0.58	0	HLA-DMB	Naive_B
0	0.378222	0.976	0.915	0	HLA-DRB1	Naive_B
3.39126e-249	0.375664	0.434	0.352	8.16005e-245	CYB561A3	Naive_B
0	0.374649	0.652	0.592	0	C11orf31	Naive_B
0	0.374243	0.124	0.04	0	ZNF318	Naive_B
2.88149e-251	0.372414	0.354	0.266	6.93344e-247	BCL11A	Naive_B
0	0.369435	0.179	0.097	0	2023-03-03	Naive_B
0	0.368487	0.862	0.799	0	GLTSCR2	Naive_B
4.43393e-237	0.366966	0.434	0.356	1.06689e-232	TRBC2	Naive_B
4.1621e-203	0.366469	0.46	0.396	1.00148e-198	RALGPS2	Naive_B
0	0.366408	0.994	0.982	0	RPS5	Naive_B
7.64277e-253	0.366284	0.21	0.133	1.839e-248	NFATC3	Naive_B
0	0.366281	0.663	0.539	0	CD83	Naive_B
0	0.364777	0.135	0.055	0	C1orf228	Naive_B
0	0.363731	0.145	0.066	0	TMEM2	Naive_B
1.06414e-194	0.358266	0.463	0.414	2.56054e-190	GYPC	Naive_B
0	0.357421	0.995	0.983	0	RPS9	Naive_B
4.17592e-259	0.35693	0.185	0.11	1.00481e-254	DGKD	Naive_B
3.8138e-173	0.352419	0.368	0.309	9.17678e-169	WHSC1L1	Naive_B
0	0.348885	0.12	0.05	0	IL21R	Naive_B
6.86305e-170	0.347912	0.334	0.258	1.65139e-165	ZNF331	Naive_B
0	0.344668	0.107	0.039	0	SKAP1	Naive_B
3.61151e-146	0.343303	0.218	0.159	8.69002e-142	GABPB1-AS1	Naive_B
1.23743e-186	0.341297	0.467	0.401	2.9775e-182	TAGAP	Naive_B
1.39115e-188	0.340626	0.304	0.23	3.34738e-184	ITGA4	Naive_B
0	0.336375	0.997	0.988	0	RPL15	Naive_B
0	0.336166	0.999	0.995	0	RPL13	Naive_B
2.75981e-168	0.334207	0.252	0.188	6.64066e-164	APPL1	Naive_B
0	0.331423	0.777	0.612	0	CD69	Naive_B
5.95482e-227	0.328217	0.587	0.536	1.43285e-222	SP100	Naive_B
8.26053e-116	0.324993	0.184	0.138	1.98765e-111	ICAM2	Naive_B
4.07942e-259	0.323974	0.581	0.509	9.81589e-255	EVL	Naive_B
1.83843e-146	0.322362	0.312	0.253	4.42362e-142	EBLN3	Naive_B
0	0.320735	0.109	0.04	0	ABCB4	Naive_B
8.7407e-98	0.318686	0.343	0.303	2.10319e-93	HIF1A	Naive_B
0	0.317087	0.954	0.935	0	EEF1D	Naive_B
0	0.316206	0.949	0.865	0	HLA-DQB1	Naive_B
7.42371e-287	0.315475	0.108	0.048	1.78629e-282	KLF3	Naive_B
4.48829e-159	0.313905	0.26	0.195	1.07997e-154	IFNGR1	Naive_B
1.72683e-106	0.313103	0.234	0.189	4.15511e-102	LTA4H	Naive_B
0	0.310721	0.934	0.85	0	LAPTM5	Naive_B
0	0.309989	0.985	0.976	0	RPLP0	Naive_B
1.78137e-129	0.308137	0.31	0.254	4.28633e-125	CCND3	Naive_B
4.53982e-257	0.306633	0.893	0.873	1.09237e-252	RPS17	Naive_B
3.62365e-103	0.305872	0.216	0.171	8.71922e-99	KIAA0040	Naive_B
6.79431e-178	0.305103	0.507	0.456	1.63485e-173	IL2RG	Naive_B
0	0.302699	1	0.995	0	CD74	Naive_B
1.99642e-293	0.29931	0.731	0.668	4.80379e-289	PTPRC	Naive_B
0	0.297328	0.989	0.974	0	RPSA	Naive_B
0	0.296474	0.967	0.948	0	MT-ATP6	Naive_B
1.56195e-155	0.295993	0.164	0.109	3.75836e-151	GUCD1	Naive_B
1.79941e-140	0.295979	0.284	0.224	4.32975e-136	HLA-DOA	Naive_B
7.78563e-81	0.294814	0.326	0.287	1.87338e-76	MDM4	Naive_B
0	0.291347	0.994	0.983	0	RPL29	Naive_B
1.15311e-270	0.291109	0.113	0.052	2.77461e-266	VAV3	Naive_B
1.22047e-140	0.290727	0.251	0.188	2.9367e-136	CR2	Naive_B
0	0.288747	0.998	0.99	0	RPS3A	Naive_B
4.68034e-114	0.288125	0.251	0.199	1.12618e-109	KIAA0226L	Naive_B
0	0.28707	0.924	0.884	0	H3F3A	Naive_B
8.70603e-91	0.286746	0.261	0.219	2.09485e-86	IMPDH2	Naive_B
1.08781e-207	0.286131	0.114	0.06	2.61749e-203	ATP6V0A1	Naive_B
5.33807e-177	0.285363	0.12	0.068	1.28445e-172	AGPAT5	Naive_B
3.33782e-142	0.285236	0.233	0.17	8.03147e-138	ARL4A	Naive_B
0	0.285208	0.856	0.816	0	JUNB	Naive_B
0	0.284479	0.832	0.768	0	HLA-DMA	Naive_B
2.02821e-116	0.283679	0.231	0.179	4.88027e-112	SP140L	Naive_B
1.16617e-74	0.282132	0.374	0.338	2.80603e-70	PARP14	Naive_B
7.75741e-94	0.281958	0.381	0.343	1.86659e-89	TRAF3IP3	Naive_B
0	0.281924	0.992	0.977	0	RPL10A	Naive_B
6.97864e-83	0.28164	0.277	0.233	1.6792e-78	CHMP1B	Naive_B
7.77315e-248	0.281404	0.625	0.519	1.87038e-243	VPREB3	Naive_B
0	0.28045	0.809	0.734	0	LIMD2	Naive_B
1.20481e-132	0.280064	0.262	0.204	2.89902e-128	LGALS9	Naive_B
3.45402e-206	0.277222	0.135	0.076	8.31106e-202	CLEC17A	Naive_B
0	0.274363	0.998	0.991	0	RPL12	Naive_B
1.75125e-128	0.274111	0.202	0.147	4.21385e-124	ABLIM1	Naive_B
1.32399e-129	0.274033	0.524	0.493	3.18579e-125	GMFG	Naive_B
1.45678e-81	0.272303	0.267	0.227	3.5053e-77	STRBP	Naive_B
2.65608e-136	0.27084	0.14	0.092	6.39106e-132	RP9	Naive_B
5.42553e-156	0.270131	0.131	0.081	1.30549e-151	FAM126A	Naive_B
0	0.269902	0.983	0.969	0	GNB2L1	Naive_B
6.23169e-67	0.269688	0.189	0.156	1.49947e-62	SLC50A1	Naive_B
7.49299e-105	0.26934	0.565	0.55	1.80296e-100	LSM7	Naive_B
1.12103e-101	0.268877	0.149	0.106	2.69741e-97	SC5D	Naive_B
1.62156e-131	0.268354	0.165	0.112	3.9018e-127	MTSS1	Naive_B
2.17204e-89	0.268133	0.376	0.339	5.22635e-85	HLA-DOB	Naive_B
7.5603e-105	0.267852	0.246	0.194	1.81916e-100	UTRN	Naive_B
0	0.267725	0.999	0.996	0	RPS27A	Naive_B
4.8145e-144	0.267258	0.671	0.638	1.15846e-139	ISG20	Naive_B
1.40279e-87	0.26688	0.273	0.23	3.37538e-83	SSH2	Naive_B
2.12017e-88	0.266262	0.216	0.174	5.10154e-84	AP1B1	Naive_B
0	0.266041	0.996	0.987	0	RPL18	Naive_B
1.57223e-209	0.264832	0.704	0.676	3.78309e-205	HNRNPK	Naive_B
1.22802e-132	0.264401	0.149	0.099	2.95487e-128	LYST	Naive_B
5.3835e-104	0.263135	0.411	0.367	1.29538e-99	LYN	Naive_B
1.85864e-108	0.261745	0.579	0.555	4.47226e-104	IFI16	Naive_B
1.21036e-78	0.260709	0.397	0.372	2.91236e-74	PAPOLA	Naive_B
5.9884e-150	0.260631	0.147	0.094	1.44093e-145	KMO	Naive_B
2.33083e-139	0.26047	0.526	0.472	5.60845e-135	UCP2	Naive_B
4.86534e-107	0.260423	0.47	0.43	1.1707e-102	CNN2	Naive_B
2.49004e-93	0.26029	0.164	0.121	5.99154e-89	AC006129.2	Naive_B
0	0.260154	0.993	0.985	0	RPL35	Naive_B
1.18831e-83	0.260095	0.195	0.153	2.85932e-79	RP11-796E2.4	Naive_B
3.35734e-132	0.257444	0.125	0.079	8.07844e-128	SSBP2	Naive_B
2.40581e-89	0.257292	0.289	0.244	5.78887e-85	PAX5	Naive_B
1.31561e-79	0.257143	0.341	0.307	3.16563e-75	TNFRSF14	Naive_B
6.74041e-89	0.25687	0.47	0.442	1.62188e-84	MBNL1	Naive_B
2.0491e-105	0.256637	0.165	0.12	4.93053e-101	UBE2E2	Naive_B
0	0.255681	0.904	0.876	0	HNRNPA1	Naive_B
7.06106e-71	0.253807	0.262	0.225	1.69903e-66	RB1	Naive_B
0	0.253333	0.991	0.982	0	RPL7A	Naive_B
0	0.252852	1	0.998	0	RPL10	Naive_B
2.70753e-83	0.252424	0.371	0.333	6.51485e-79	SNHG7	Naive_B
3.8243e-55	0.252248	0.267	0.239	9.20203e-51	IRF2	Naive_B
1.39309e-142	0.25082	0.498	0.427	3.35206e-138	PLAC8	Naive_B
0	1.41007	0.29	0.128	0	HSPA1A	Memory_B
0	1.33786	0.49	0.121	0	TNFRSF13B	Memory_B
0	1.31821	0.548	0.267	0	CRIP1	Memory_B
0	1.24846	0.339	0.17	0	HSPA1B	Memory_B
0	1.13837	0.361	0.245	0	NR4A1	Memory_B
0	1.12573	0.384	0.153	0	ITGB1	Memory_B
0	1.06607	0.413	0.293	0	DNAJB1	Memory_B
0	1.03609	0.206	0.089	0	EGR1	Memory_B
0	1.02831	0.253	0.047	0	RP5-887A10.1	Memory_B
0	0.994258	0.187	0.077	0	AL928768.3	Memory_B
0	0.974786	0.494	0.332	0	NR4A2	Memory_B
0	0.94528	0.467	0.322	0	RGS2	Memory_B
0	0.936874	0.652	0.502	0	KLF6	Memory_B
0	0.912119	0.401	0.171	0	SAMSN1	Memory_B
0	0.900316	0.498	0.272	0	GPR183	Memory_B
0	0.894736	0.348	0.098	0	CLECL1	Memory_B
0	0.884008	0.366	0.243	0	DUSP2	Memory_B
0	0.876883	0.595	0.432	0	PPP1R15A	Memory_B
0	0.874034	0.511	0.249	0	CD82	Memory_B
0	0.857214	0.33	0.095	0	AIM2	Memory_B
0	0.846722	0.672	0.436	0	VIM	Memory_B
0	0.842555	0.186	0.065	0	DUSP4	Memory_B
0	0.805657	0.447	0.321	0	FOSB	Memory_B
0	0.800402	0.413	0.253	0	S100A4	Memory_B
0	0.7747	0.925	0.889	0	H3F3B	Memory_B
0	0.771647	0.173	0.068	0	TNF	Memory_B
0	0.769149	0.65	0.567	0	ZFP36	Memory_B
0	0.746726	0.73	0.487	0	COTL1	Memory_B
0	0.745029	0.449	0.218	0	CD27	Memory_B
0	0.731102	0.63	0.532	0	IER2	Memory_B
0	0.727838	0.362	0.151	0	SCIMP	Memory_B
0	0.697417	0.585	0.495	0	HSPE1	Memory_B
0	0.693311	0.127	0.026	0	TNFSF9	Memory_B
0	0.689472	0.408	0.21	0	CAPG	Memory_B
0	0.687695	0.794	0.729	0	HSP90AA1	Memory_B
0	0.677836	0.415	0.241	0	CCDC50	Memory_B
0	0.676581	0.827	0.714	0	HSPA8	Memory_B
0	0.67504	0.518	0.434	0	DNAJA1	Memory_B
0	0.650375	0.912	0.872	0	UBC	Memory_B
0	0.636903	0.384	0.206	0	ACP5	Memory_B
0	0.636452	0.233	0.087	0	CD86	Memory_B
0	0.634472	0.261	0.17	0	HSPH1	Memory_B
0	0.612243	0.519	0.376	0	CD99	Memory_B
0	0.60109	0.371	0.256	0	S100A11	Memory_B
1.8209e-102	0.598926	0.173	0.134	4.38146e-98	RGCC	Memory_B
0	0.593599	0.511	0.362	0	CTSH	Memory_B
0	0.576451	0.156	0.036	0	SSPN	Memory_B
0	0.572524	0.342	0.227	0	ID3	Memory_B
0	0.571924	0.459	0.278	0	CD24	Memory_B
0	0.569021	0.335	0.175	0	BCL2A1	Memory_B
0	0.56196	0.983	0.954	0	HLA-A	Memory_B
0	0.560701	0.394	0.261	0	PLP2	Memory_B
0	0.537424	0.459	0.309	0	IDS	Memory_B
0	0.5374	0.493	0.351	0	S100A6	Memory_B
1.10984e-197	0.536573	0.219	0.153	2.67049e-193	RHOB	Memory_B
1.00375e-52	0.534411	0.314	0.284	2.41522e-48	TUBB4B	Memory_B
0	0.533644	0.179	0.088	0	CTD-3252C9.4	Memory_B
4.19342e-27	0.529607	0.39	0.382	1.00902e-22	GADD45B	Memory_B
0	0.523758	0.191	0.056	0	MNDA	Memory_B
0	0.523341	0.182	0.074	0	BHLHE41	Memory_B
0	0.523245	0.823	0.762	0	HSP90AB1	Memory_B
0	0.512874	0.22	0.078	0	RAB31	Memory_B
0	0.511947	0.515	0.373	0	CMTM6	Memory_B
0	0.510972	1	0.999	0	B2M	Memory_B
2.08288e-200	0.509424	0.532	0.473	5.01182e-196	RGS1	Memory_B
0	0.503016	0.289	0.192	0	HCST	Memory_B
1.03387e-274	0.500194	0.723	0.671	2.48769e-270	DUSP1	Memory_B
0	0.495672	0.421	0.282	0	KIAA1551	Memory_B
0	0.492338	0.989	0.979	0	HLA-B	Memory_B
0	0.490418	0.52	0.415	0	GSTK1	Memory_B
0	0.488638	0.113	0.04	0	EGR2	Memory_B
0	0.488166	0.597	0.448	0	ARL6IP5	Memory_B
2.81009e-304	0.482909	0.501	0.409	6.76164e-300	IFITM1	Memory_B
3.93318e-260	0.479614	0.273	0.191	9.46401e-256	LGALS1	Memory_B
0	0.478908	0.208	0.102	0	SYNGR1	Memory_B
0	0.476285	0.714	0.557	0	CD48	Memory_B
0	0.476195	0.715	0.637	0	SAT1	Memory_B
0	0.475728	0.23	0.132	0	ADGRE5	Memory_B
0	0.475637	0.348	0.186	0	ARHGAP24	Memory_B
0	0.469423	0.535	0.403	0	CD44	Memory_B
0	0.467735	0.192	0.095	0	MARCKS	Memory_B
6.1799e-280	0.462478	0.307	0.22	1.48701e-275	TRAC	Memory_B
2.82012e-146	0.461609	0.24	0.181	6.78578e-142	CDKN1A	Memory_B
0	0.461463	0.507	0.385	0	TCF4	Memory_B
3.38075e-254	0.461337	0.431	0.364	8.13475e-250	MCL1	Memory_B
0	0.4603	0.289	0.159	0	RILPL2	Memory_B
0	0.459835	0.134	0.044	0	TESC	Memory_B
6.83632e-212	0.457814	0.422	0.358	1.64496e-207	SRGN	Memory_B
0	0.456732	0.507	0.391	0	UBE2N	Memory_B
2.8432e-180	0.456086	0.262	0.194	6.8413e-176	SERTAD1	Memory_B
0	0.454094	0.215	0.092	0	NCR3	Memory_B
0	0.453351	0.792	0.721	0	TSC22D3	Memory_B
4.63305e-83	0.452804	0.101	0.07	1.1148e-78	LMNA	Memory_B
0	0.450055	0.568	0.452	0	CIB1	Memory_B
8.44098e-252	0.449307	0.345	0.271	2.03107e-247	GRN	Memory_B
3.90537e-199	0.449074	0.694	0.65	9.39711e-195	AC090498.1	Memory_B
0	0.445428	0.697	0.569	0	RNASET2	Memory_B
4.00072e-289	0.438248	0.165	0.089	9.62652e-285	IER5	Memory_B
0	0.436908	0.181	0.072	0	MGAT4A	Memory_B
0	0.433098	0.214	0.113	0	CTSA	Memory_B
0	0.432734	0.343	0.255	0	VOPP1	Memory_B
0	0.432568	0.58	0.506	0	LY6E	Memory_B
0	0.430678	0.507	0.416	0	EMP3	Memory_B
0	0.430441	0.692	0.592	0	ATP6V0E1	Memory_B
0	0.427091	0.703	0.59	0	IFITM2	Memory_B
0	0.426066	0.203	0.103	0	CDC42EP3	Memory_B
1.36546e-161	0.424357	0.64	0.59	3.28557e-157	JUN	Memory_B
9.62852e-235	0.421384	0.257	0.178	2.31682e-230	SOCS3	Memory_B
0	0.421239	0.251	0.141	0	ZBTB20	Memory_B
0	0.417827	0.997	0.993	0	RPS14	Memory_B
0	0.415021	0.279	0.166	0	ABI3	Memory_B
0	0.414647	0.487	0.35	0	SP110	Memory_B
0	0.414604	0.848	0.755	0	MYL12A	Memory_B
0	0.41383	0.657	0.58	0	SRSF7	Memory_B
2.76082e-127	0.411802	0.169	0.12	6.64309e-123	ANKRD37	Memory_B
0	0.411406	0.672	0.596	0	LSP1	Memory_B
0	0.405504	0.177	0.087	0	CAPN2	Memory_B
0	0.404583	0.767	0.591	0	BANK1	Memory_B
0	0.40302	0.861	0.798	0	TOMM7	Memory_B
5.61084e-278	0.402098	0.233	0.152	1.35008e-273	ANXA2	Memory_B
0	0.396754	0.568	0.451	0	EVI2B	Memory_B
1.41811e-162	0.391269	0.422	0.357	3.41225e-158	PTPRCAP	Memory_B
0	0.390352	0.634	0.503	0	SMIM14	Memory_B
0	0.389912	0.994	0.988	0	RPL36	Memory_B
0	0.388916	0.731	0.632	0	PSMB9	Memory_B
0	0.386799	0.978	0.957	0	HLA-C	Memory_B
0	0.385258	0.103	0.03	0	CD70	Memory_B
2.74608e-106	0.384569	0.222	0.173	6.60761e-102	SNHG12	Memory_B
0	0.383314	0.458	0.339	0	CNPY3	Memory_B
1.24648e-247	0.383165	0.242	0.165	2.99927e-243	CORO1B	Memory_B
3.32343e-291	0.381814	0.117	0.053	7.99685e-287	CXCR3	Memory_B
1.22372e-212	0.377959	0.404	0.335	2.94452e-208	SQSTM1	Memory_B
0	0.376708	0.114	0.015	0	C10orf128	Memory_B
4.78151e-301	0.376258	0.162	0.085	1.15053e-296	AHNAK	Memory_B
0	0.375957	0.545	0.458	0	PTGES3	Memory_B
4.39806e-222	0.37488	0.472	0.382	1.05826e-217	KLF2	Memory_B
0	0.374197	0.349	0.234	0	TLR10	Memory_B
0	0.374009	0.999	0.997	0	MALAT1	Memory_B
0	0.373699	0.194	0.11	0	SEMA4D	Memory_B
3.7162e-210	0.370289	0.417	0.35	8.94192e-206	TYMP	Memory_B
7.80786e-300	0.370059	0.383	0.269	1.87873e-295	IFI44L	Memory_B
9.56429e-277	0.367829	0.199	0.116	2.30136e-272	LDLRAD4	Memory_B
0	0.365714	0.183	0.093	0	FAM102A	Memory_B
0	0.362804	0.544	0.401	0	LY86	Memory_B
4.03316e-305	0.361193	0.433	0.338	9.70459e-301	SMARCB1	Memory_B
0	0.360333	0.139	0.052	0	CD68	Memory_B
6.26536e-240	0.358978	0.326	0.239	1.50757e-235	S100A10	Memory_B
0	0.358647	0.163	0.086	0	THEMIS2	Memory_B
0	0.35864	0.99	0.978	0	FTH1	Memory_B
4.5327e-250	0.357893	0.3	0.219	1.09066e-245	PYCARD	Memory_B
0	0.356069	0.79	0.709	0	CALM2	Memory_B
0	0.354327	0.105	0.034	0	TEX9	Memory_B
0	0.354268	0.793	0.685	0	ZFAS1	Memory_B
0	0.351315	0.996	0.986	0	RPS29	Memory_B
2.25033e-236	0.349594	0.23	0.154	5.41476e-232	COBLL1	Memory_B
1.44858e-245	0.34956	0.345	0.252	3.48557e-241	XAF1	Memory_B
2.39681e-154	0.349496	0.192	0.138	5.7672e-150	ZBTB38	Memory_B
0	0.349447	0.968	0.937	0	HLA-E	Memory_B
5.6905e-290	0.346405	0.527	0.451	1.36925e-285	HIGD2A	Memory_B
0	0.345716	0.998	0.991	0	RPL30	Memory_B
1.39232e-270	0.344416	0.353	0.261	3.35021e-266	ZFAND6	Memory_B
2.15699e-265	0.343627	0.225	0.138	5.19015e-261	IFIT3	Memory_B
6.21927e-284	0.342631	0.212	0.128	1.49648e-279	RUNX3	Memory_B
0	0.342198	0.147	0.059	0	NAAA	Memory_B
6.04263e-230	0.341444	0.4	0.322	1.45398e-225	TAP1	Memory_B
0	0.340512	0.164	0.076	0	SEMA7A	Memory_B
0	0.338678	0.904	0.863	0	RPL17	Memory_B
1.79111e-247	0.337763	0.431	0.337	4.30978e-243	SKIL	Memory_B
3.11348e-176	0.337573	0.376	0.303	7.49165e-172	ARID5B	Memory_B
0	0.337401	0.478	0.365	0	RGS19	Memory_B
0	0.337366	0.167	0.079	0	MYO1F	Memory_B
9.62131e-225	0.336386	0.35	0.271	2.31508e-220	FCGR2B	Memory_B
8.21141e-243	0.335242	0.196	0.124	1.97583e-238	ITGB7	Memory_B
2.46523e-175	0.334836	0.112	0.063	5.93183e-171	CTA-384D8.34	Memory_B
2.84848e-89	0.334434	0.279	0.235	6.854e-85	ATP6V0C	Memory_B
4.98656e-307	0.3323	0.231	0.136	1.19987e-302	PLD4	Memory_B
0	0.331095	0.975	0.971	0	FTL	Memory_B
5.80861e-82	0.330616	0.386	0.348	1.39767e-77	HSPD1	Memory_B
2.18817e-255	0.330224	0.31	0.221	5.26518e-251	C19orf66	Memory_B
0	0.329826	0.121	0.034	0	IL18BP	Memory_B
0	0.329761	0.999	0.991	0	RPL39	Memory_B
0	0.329718	0.997	0.989	0	RPS25	Memory_B
0	0.328943	0.345	0.237	0	MBP	Memory_B
0	0.328714	0.999	0.995	0	RPS15A	Memory_B
0	0.327911	0.137	0.061	0	KCNN4	Memory_B
2.02565e-283	0.325984	0.231	0.144	4.87412e-279	TFEB	Memory_B
2.63076e-156	0.324522	0.539	0.489	6.33013e-152	DYNLL1	Memory_B
0	0.324163	0.711	0.636	0	EIF4A2	Memory_B
1.7119e-285	0.323773	0.41	0.306	4.11918e-281	PDCD4	Memory_B
3.24673e-212	0.323507	0.415	0.331	7.81228e-208	LITAF	Memory_B
2.77514e-283	0.32195	0.418	0.313	6.67755e-279	INPP5D	Memory_B
1.53484e-283	0.321674	0.17	0.093	3.69313e-279	FLNA	Memory_B
0	0.321294	0.996	0.991	0	RPS28	Memory_B
3.39619e-72	0.321191	0.256	0.221	8.17192e-68	MRPL18	Memory_B
2.03066e-169	0.320393	0.352	0.29	4.88618e-165	HSH2D	Memory_B
1.05067e-147	0.319273	0.401	0.345	2.52811e-143	IRF7	Memory_B
1.30643e-131	0.318871	0.221	0.17	3.14352e-127	LMO4	Memory_B
1.12206e-123	0.31743	0.16	0.112	2.6999e-119	ZNF296	Memory_B
3.60905e-302	0.314844	0.563	0.462	8.6841e-298	ACAP1	Memory_B
0	0.314446	0.14	0.065	0	NEK6	Memory_B
5.44484e-227	0.314187	0.14	0.077	1.31014e-222	LGMN	Memory_B
1.11394e-128	0.314084	0.197	0.143	2.68035e-124	MT2A	Memory_B
1.48879e-84	0.313715	0.22	0.177	3.58234e-80	HSPB1	Memory_B
1.45449e-80	0.312489	0.483	0.453	3.4998e-76	YPEL5	Memory_B
8.4652e-57	0.311569	0.284	0.249	2.0369e-52	CKS2	Memory_B
0	0.311126	0.978	0.974	0	EIF1	Memory_B
2.05197e-235	0.310767	0.484	0.399	4.93745e-231	MOB1A	Memory_B
2.33505e-261	0.309329	0.876	0.861	5.61859e-257	UBB	Memory_B
6.35823e-30	0.306482	0.218	0.196	1.52992e-25	RGS16	Memory_B
0	0.306182	0.742	0.689	0	CLIC1	Memory_B
1.45341e-235	0.305643	0.47	0.387	3.4972e-231	HLA-F	Memory_B
5.32883e-297	0.304815	0.115	0.05	1.28222e-292	PVT1	Memory_B
0	0.303518	0.149	0.068	0	TNFRSF1B	Memory_B
1.41592e-271	0.303283	0.247	0.155	3.40698e-267	SESN3	Memory_B
0	0.303094	0.196	0.107	0	KYNU	Memory_B
1.00581e-225	0.302882	0.179	0.109	2.42018e-221	ZYX	Memory_B
0	0.302777	0.99	0.979	0	RPL14	Memory_B
1.64953e-208	0.300864	0.513	0.445	3.9691e-204	ANKRD12	Memory_B
1.45212e-151	0.3004	0.168	0.113	3.4941e-147	IFI30	Memory_B
1.2009e-164	0.299423	0.202	0.141	2.88961e-160	LRIF1	Memory_B
3.34007e-217	0.299397	0.674	0.601	8.03688e-213	FUS	Memory_B
3.19753e-204	0.298478	0.865	0.853	7.69389e-200	RPS26	Memory_B
1.35155e-179	0.298146	0.35	0.274	3.2521e-175	ATP2B1	Memory_B
5.49249e-43	0.297429	0.193	0.17	1.3216e-38	CTSD	Memory_B
0	0.295631	0.972	0.954	0	RPL38	Memory_B
2.40882e-188	0.294142	0.202	0.136	5.7961e-184	ATP1A1	Memory_B
2.67327e-242	0.293919	0.17	0.099	6.43241e-238	FAM49A	Memory_B
5.43221e-144	0.292423	0.269	0.205	1.3071e-139	RAB11FIP1	Memory_B
1.34148e-287	0.292179	0.653	0.577	3.22788e-283	MYL12B	Memory_B
3.95821e-128	0.292173	0.211	0.158	9.52425e-124	NUDT4	Memory_B
8.96374e-115	0.290733	0.33	0.277	2.15686e-110	RNASEK	Memory_B
4.31083e-180	0.290512	0.532	0.461	1.03727e-175	RSRP1	Memory_B
1.13818e-279	0.289721	0.658	0.572	2.73868e-275	TPM3	Memory_B
6.69369e-176	0.289158	0.154	0.094	1.61064e-171	CD1C	Memory_B
2.99268e-110	0.288666	0.305	0.254	7.20098e-106	DNAJB6	Memory_B
2.48104e-153	0.285552	0.189	0.133	5.96987e-149	CTSC	Memory_B
3.31316e-216	0.28519	0.135	0.073	7.97213e-212	BHLHE40	Memory_B
0	0.28472	0.998	0.997	0	RPLP1	Memory_B
4.49904e-237	0.283695	0.482	0.385	1.08256e-232	FCRLA	Memory_B
4.85713e-134	0.282818	0.223	0.169	1.16872e-129	TCIRG1	Memory_B
1.34323e-248	0.2825	0.439	0.336	3.23207e-244	PKIG	Memory_B
0	0.281591	0.756	0.664	0	CD53	Memory_B
0	0.281197	0.96	0.806	0	MS4A1	Memory_B
2.00682e-167	0.280189	0.679	0.599	4.8288e-163	ZFP36L1	Memory_B
5.09521e-152	0.279698	0.322	0.254	1.22601e-147	EIF2AK2	Memory_B
2.45203e-119	0.278685	0.195	0.147	5.90007e-115	SELM	Memory_B
1.22218e-121	0.278616	0.217	0.164	2.94082e-117	CHORDC1	Memory_B
4.8283e-100	0.277668	0.312	0.27	1.16178e-95	TRABD	Memory_B
0	0.277321	0.766	0.697	0	RAC2	Memory_B
7.24084e-202	0.276971	0.169	0.104	1.74229e-197	PEA15	Memory_B
1.32519e-247	0.276856	0.165	0.093	3.18867e-243	DOCK10	Memory_B
4.90185e-166	0.276817	0.25	0.185	1.17948e-161	SEPW1	Memory_B
0	0.276623	0.996	0.992	0	RPLP2	Memory_B
0	0.276601	0.979	0.958	0	RPS10	Memory_B
3.21902e-248	0.276088	0.46	0.351	7.74562e-244	TRIM22	Memory_B
2.43638e-198	0.275967	0.275	0.198	5.86242e-194	ARHGAP25	Memory_B
2.52675e-178	0.275786	0.197	0.132	6.07987e-174	MIDN	Memory_B
8.15684e-104	0.275626	0.409	0.363	1.9627e-99	ISG15	Memory_B
3.40304e-172	0.27561	0.386	0.312	8.1884e-168	AKAP13	Memory_B
4.0617e-205	0.275007	0.216	0.141	9.77327e-201	CYSLTR1	Memory_B
3.14121e-76	0.274196	0.232	0.191	7.55838e-72	IFRD1	Memory_B
4.40256e-201	0.274183	0.307	0.223	1.05935e-196	CHD1	Memory_B
2.66982e-175	0.273668	0.41	0.335	6.42413e-171	SP140	Memory_B
3.21939e-132	0.273378	0.373	0.314	7.7465e-128	DDX3X	Memory_B
9.04407e-271	0.273302	0.125	0.059	2.17618e-266	STAMBPL1	Memory_B
2.87194e-227	0.273215	0.518	0.419	6.91046e-223	ADAM28	Memory_B
2.07572e-76	0.271888	0.235	0.199	4.9946e-72	CPNE5	Memory_B
5.2633e-125	0.27187	0.267	0.211	1.26646e-120	RABGAP1L	Memory_B
6.78112e-244	0.271318	0.183	0.106	1.63167e-239	MS4A7	Memory_B
1.0606e-180	0.27111	0.429	0.351	2.55202e-176	FNBP1	Memory_B
6.60938e-126	0.271062	0.233	0.176	1.59035e-121	PLEK	Memory_B
3.79738e-140	0.270816	0.202	0.147	9.13726e-136	DOK3	Memory_B
1.06062e-178	0.269243	0.164	0.103	2.55206e-174	NABP1	Memory_B
2.09079e-209	0.26884	0.249	0.167	5.03087e-205	PARP15	Memory_B
8.4621e-142	0.268179	0.628	0.555	2.03615e-137	HLA-DRB5	Memory_B
5.57819e-286	0.26797	0.886	0.86	1.34222e-281	RPL36A	Memory_B
8.32996e-116	0.267075	0.2	0.149	2.00436e-111	FCRL2	Memory_B
1.14455e-97	0.26698	0.327	0.274	2.75401e-93	DDIT4	Memory_B
7.47126e-90	0.266858	0.184	0.139	1.79773e-85	NFKBID	Memory_B
5.36755e-91	0.266284	0.226	0.186	1.29154e-86	SND1	Memory_B
1.79634e-139	0.266183	0.173	0.119	4.32236e-135	IVNS1ABP	Memory_B
3.04057e-213	0.26585	0.427	0.336	7.31623e-209	VASP	Memory_B
1.81415e-144	0.265485	0.441	0.39	4.3652e-140	ISCU	Memory_B
2.38169e-112	0.265462	0.266	0.214	5.73082e-108	CTSZ	Memory_B
1.92838e-126	0.265436	0.199	0.147	4.64008e-122	IL10RA	Memory_B
1.88488e-163	0.265248	0.521	0.473	4.5354e-159	CHCHD10	Memory_B
5.73855e-181	0.2649	0.267	0.195	1.38081e-176	ABHD14B	Memory_B
6.16932e-118	0.264888	0.259	0.204	1.48446e-113	OAS1	Memory_B
3.11875e-25	0.264679	0.572	0.636	7.50433e-21	FOS	Memory_B
1.5267e-281	0.264602	0.122	0.056	3.67356e-277	MCOLN2	Memory_B
0	0.264331	0.976	0.895	0	HLA-DPA1	Memory_B
8.95999e-17	0.263815	0.157	0.143	2.15595e-12	H2AFX	Memory_B
2.54827e-210	0.263526	0.616	0.564	6.13166e-206	CNBP	Memory_B
2.96795e-185	0.263371	0.343	0.262	7.14148e-181	EML4	Memory_B
1.47448e-169	0.263189	0.496	0.422	3.5479e-165	WSB1	Memory_B
0	0.262177	0.999	0.996	0	RPL11	Memory_B
1.72272e-105	0.26214	0.303	0.257	4.14521e-101	NCF4	Memory_B
2.04055e-146	0.262077	0.185	0.128	4.90998e-142	TLE3	Memory_B
2.17213e-179	0.257909	0.198	0.132	5.22657e-175	TMX4	Memory_B
5.49774e-307	0.257638	0.121	0.052	1.32287e-302	PREX1	Memory_B
5.55442e-207	0.256477	0.602	0.535	1.3365e-202	PRR13	Memory_B
4.99089e-48	0.256354	0.234	0.203	1.20091e-43	DDIT3	Memory_B
0	0.255499	0.999	0.989	0	TMSB4X	Memory_B
2.30931e-151	0.255049	0.31	0.241	5.55667e-147	EMB	Memory_B
2.36215e-19	0.254941	0.118	0.103	5.68381e-15	GLA	Memory_B
0	0.254927	0.989	0.986	0	TPT1	Memory_B
9.9382e-113	0.254613	0.373	0.319	2.39133e-108	MX1	Memory_B
2.7187e-100	0.25432	0.281	0.232	6.54174e-96	G3BP2	Memory_B
5.07368e-295	0.254123	0.961	0.948	1.22083e-290	RPL27A	Memory_B
3.26479e-130	0.253924	0.223	0.167	7.85574e-126	LPIN1	Memory_B
0	0.253896	0.997	0.992	0	RPS3	Memory_B
2.32813e-167	0.253187	0.447	0.372	5.60194e-163	DRAM2	Memory_B
8.3159e-54	0.252817	0.683	0.64	2.00097e-49	CD69	Memory_B
5.01225e-119	0.252439	0.319	0.264	1.20605e-114	PTPN1	Memory_B
1.18424e-198	0.252128	0.152	0.089	2.84952e-194	WDFY1	Memory_B
3.16901e-141	0.251033	0.247	0.185	7.62526e-137	BTN3A2	Memory_B
4.95773e-51	0.250431	0.19	0.162	1.19293e-46	ODF3B	Memory_B
0	2.69889	0.783	0.044	0	RGS13	GC_B
0	2.28916	0.915	0.377	0	MARCKSL1	GC_B
0	1.98435	0.749	0.094	0	NEIL1	GC_B
0	1.90718	0.964	0.662	0	HMGN1	GC_B
0	1.82411	0.836	0.246	0	LRMP	GC_B
0	1.75815	0.64	0.067	0	HMCES	GC_B
0	1.71625	0.998	0.894	0	ACTG1	GC_B
0	1.65548	0.564	0.037	0	SERPINA9	GC_B
0	1.6457	0.627	0.108	0	LPP	GC_B
0	1.60982	0.888	0.292	0	TCL1A	GC_B
0	1.60362	0.992	0.869	0	GAPDH	GC_B
0	1.60187	0.993	0.897	0	SERF2	GC_B
0	1.59431	0.981	0.777	0	ATP5L	GC_B
0	1.59259	0.442	0.009	0	SUGCT	GC_B
0	1.5691	0.553	0.048	0	BIK	GC_B
0	1.55849	0.829	0.253	0	RP11-231C14.7	GC_B
0	1.48273	0.652	0.089	0	BCL7A	GC_B
0	1.45546	0.581	0.091	0	DAAM1	GC_B
0	1.43906	0.478	0.048	0	LMO2	GC_B
0	1.42329	0.72	0.159	0	RFTN1	GC_B
0	1.41857	0.588	0.113	0	SYNE2	GC_B
0	1.40346	0.895	0.48	0	SLC25A5	GC_B
0	1.39705	0.561	0.031	0	AC023590.1	GC_B
0	1.39023	0.666	0.239	0	METAP2	GC_B
0	1.37886	0.885	0.442	0	PARP1	GC_B
0	1.37805	0.303	0.009	0	CCDC144A	GC_B
0	1.36255	0.854	0.379	0	BASP1	GC_B
0	1.33513	0.809	0.343	0	HMGA1	GC_B
0	1.33308	0.98	0.784	0	ARPC2	GC_B
0	1.32831	0.977	0.768	0	CD79B	GC_B
0	1.31916	0.517	0.06	0	CCDC88A	GC_B
0	1.31089	0.658	0.218	0	TKT	GC_B
0	1.30515	0.552	0.082	0	GCHFR	GC_B
0	1.27159	0.235	0.013	0	MEF2B	GC_B
1.68953e-253	1.26683	0.511	0.205	4.06536e-249	HMGB2	GC_B
0	1.25695	0.541	0.122	0	PRPSAP2	GC_B
0	1.25045	0.352	0.012	0	WDR66	GC_B
0	1.23825	0.783	0.352	0	UBE2J1	GC_B
0	1.23421	0.856	0.467	0	TCEA1	GC_B
0	1.19932	0.444	0.134	0	STMN1	GC_B
0	1.19428	0.622	0.144	0	GRHPR	GC_B
0	1.18505	0.815	0.457	0	ANP32B	GC_B
0	1.18289	0.523	0.08	0	DEF8	GC_B
0	1.16568	0.451	0.035	0	ACY3	GC_B
0	1.16286	0.793	0.371	0	GSTP1	GC_B
0	1.16138	0.683	0.274	0	PRDX6	GC_B
1.04343e-202	1.15808	0.871	0.667	2.51071e-198	HMGN2	GC_B
0	1.15766	0.849	0.475	0	LCP1	GC_B
0	1.1536	0.363	0.025	0	AICDA	GC_B
0	1.14889	0.535	0.143	0	SUSD3	GC_B
0	1.14731	0.824	0.454	0	PKM	GC_B
0	1.14702	0.523	0.114	0	KLHL6	GC_B
0	1.14529	0.841	0.481	0	UCP2	GC_B
0	1.135	0.513	0.077	0	VNN2	GC_B
0	1.13399	0.816	0.423	0	CD40	GC_B
0	1.12714	0.5	0.102	0	PTTG1	GC_B
0	1.12684	0.605	0.159	0	CD81	GC_B
0	1.12625	0.984	0.883	0	CFL1	GC_B
0	1.12431	0.404	0.079	0	GMDS	GC_B
0	1.10281	0.789	0.354	0	BCAS4	GC_B
0	1.09082	0.984	0.895	0	H3F3A	GC_B
0	1.08816	0.508	0.123	0	SEC14L1	GC_B
0	1.08793	0.826	0.52	0	PRDX1	GC_B
0	1.08378	0.907	0.585	0	EZR	GC_B
0	1.07908	0.723	0.306	0	SRSF9	GC_B
1.58705e-245	1.06847	0.927	0.74	3.81875e-241	LTB	GC_B
0	1.05532	0.963	0.753	0	LIMD2	GC_B
0	1.05531	0.827	0.431	0	CD22	GC_B
0	1.04842	0.497	0.107	0	CD38	GC_B
0	1.03793	0.374	0.091	0	HOPX	GC_B
0	1.03178	0.41	0.025	0	DCAF12	GC_B
0	1.02825	0.782	0.352	0	TMEM123	GC_B
0	1.02612	0.875	0.483	0	IRF8	GC_B
0	1.02595	0.358	0.034	0	DHRS9	GC_B
0	1.01076	0.983	0.843	0	CORO1A	GC_B
8.33493e-199	1.00835	0.794	0.573	2.00555e-194	SMIM14	GC_B
0	1.00567	0.991	0.922	0	PFN1	GC_B
0	1.00543	1	0.989	0	ACTB	GC_B
0	0.997529	0.735	0.354	0	POU2AF1	GC_B
0	0.995991	0.59	0.18	0	STAG3	GC_B
0	0.995147	0.625	0.232	0	CCDC69	GC_B
0	0.992823	0.494	0.125	0	NANS	GC_B
0	0.967352	0.366	0.031	0	SEMA4A	GC_B
0	0.965928	0.823	0.464	0	ARPC5	GC_B
0	0.959967	0.59	0.186	0	LBR	GC_B
0	0.957461	0.382	0.042	0	S1PR2	GC_B
0	0.94894	0.951	0.814	0	HMGB1	GC_B
0	0.944186	0.735	0.324	0	GGA2	GC_B
0	0.943258	0.721	0.321	0	ALOX5AP	GC_B
2.42917e-190	0.927995	0.807	0.547	5.84506e-186	VPREB3	GC_B
2.17906e-282	0.927494	0.761	0.41	5.24325e-278	COX5A	GC_B
0	0.927101	0.92	0.64	0	ARPC1B	GC_B
0	0.925801	0.51	0.14	0	DNMT1	GC_B
0	0.921661	0.429	0.073	0	MYO1E	GC_B
0	0.908515	0.641	0.255	0	SEL1L3	GC_B
0	0.907861	0.519	0.144	0	PAG1	GC_B
3.81014e-304	0.902943	0.856	0.57	9.16795e-300	ACTR3	GC_B
0	0.902382	0.783	0.447	0	ATP5G3	GC_B
0	0.901921	0.848	0.503	0	BRK1	GC_B
0	0.90128	0.463	0.086	0	OGG1	GC_B
0	0.899259	0.383	0.05	0	RPRD1B	GC_B
0	0.897427	0.345	0.031	0	CDCA7	GC_B
2.62892e-202	0.895287	0.57	0.282	6.32571e-198	S100A10	GC_B
0	0.891113	0.501	0.15	0	LCK	GC_B
0	0.888063	0.555	0.176	0	RFC1	GC_B
0	0.88713	0.549	0.14	0	IL4R	GC_B
2.07929e-293	0.884286	0.616	0.262	5.00318e-289	H2AFV	GC_B
1.26098e-270	0.883764	0.784	0.447	3.03417e-266	DBI	GC_B
1.06766e-221	0.875814	0.458	0.182	2.56899e-217	AC079767.4	GC_B
0	0.87402	0.392	0.062	0	GCSAM	GC_B
0	0.871264	0.466	0.133	0	BRWD1	GC_B
0	0.871219	0.35	0.046	0	GPR160	GC_B
0	0.869566	0.594	0.222	0	CDV3	GC_B
8.63419e-219	0.869484	0.888	0.713	2.07756e-214	CD53	GC_B
0	0.864016	0.961	0.817	0	MYL6	GC_B
0	0.862845	0.552	0.18	0	RGS10	GC_B
0	0.859173	0.479	0.136	0	SIAH2	GC_B
0	0.856063	0.634	0.254	0	LYPLA1	GC_B
9.92588e-215	0.854525	0.795	0.512	2.38837e-210	DYNLL1	GC_B
0	0.85384	0.522	0.169	0	ZNF581	GC_B
0	0.850491	0.437	0.107	0	LIMS1	GC_B
0	0.846299	0.321	0.03	0	HTR3A	GC_B
0	0.843185	0.501	0.138	0	LYPLAL1	GC_B
0	0.841011	0.663	0.293	0	RBBP4	GC_B
1.93006e-306	0.8364	0.647	0.279	4.64412e-302	SNAP23	GC_B
2.64812e-284	0.835433	0.877	0.608	6.37191e-280	YWHAB	GC_B
0	0.827619	0.986	0.933	0	OAZ1	GC_B
5.66168e-277	0.822967	0.666	0.317	1.36231e-272	ROMO1	GC_B
2.13697e-304	0.822059	0.242	0.053	5.14197e-300	ELL3	GC_B
3.01178e-242	0.819868	0.764	0.432	7.24695e-238	SWAP70	GC_B
2.89306e-274	0.816744	0.79	0.464	6.96128e-270	LDHB	GC_B
0	0.815656	0.476	0.112	0	RRAS2	GC_B
1.82669e-266	0.813065	0.785	0.449	4.39537e-262	ATP5J2	GC_B
1.91041e-218	0.811416	0.79	0.492	4.59683e-214	ENO1	GC_B
4.54971e-295	0.808683	0.653	0.291	1.09475e-290	MRPL51	GC_B
3.35208e-269	0.807986	0.826	0.526	8.06577e-265	SLC25A3	GC_B
9.65004e-241	0.800078	0.78	0.459	2.32199e-236	SELT	GC_B
2.05167e-284	0.796641	0.747	0.387	4.93673e-280	FKBP1A	GC_B
4.51768e-256	0.794766	0.604	0.274	1.08704e-251	LSM10	GC_B
0	0.792248	0.286	0.011	0	MYBL1	GC_B
0	0.7881	0.537	0.175	0	RASGRP3	GC_B
5.73733e-228	0.78391	0.838	0.573	1.38052e-223	RAN	GC_B
0	0.782324	0.323	0.06	0	ALDH2	GC_B
0	0.782178	0.268	0.041	0	KIAA0101	GC_B
8.54591e-280	0.775161	0.624	0.268	2.05632e-275	SH3KBP1	GC_B
0	0.774538	0.228	0.01	0	CAMK1	GC_B
1.08762e-251	0.772965	0.766	0.42	2.61703e-247	LAMTOR5	GC_B
2.1798e-247	0.771746	0.687	0.339	5.24504e-243	ARPC4	GC_B
6.08943e-193	0.767963	0.801	0.52	1.46524e-188	TPI1	GC_B
9.9501e-232	0.765205	0.756	0.442	2.39419e-227	ATPIF1	GC_B
1.15622e-153	0.760238	0.6	0.344	2.78209e-149	CD27	GC_B
0	0.758268	0.463	0.132	0	SMIM20	GC_B
2.96867e-271	0.755874	0.621	0.275	7.14321e-267	YWHAE	GC_B
1.23283e-269	0.75503	0.388	0.125	2.96644e-265	RNGTT	GC_B
1.03544e-277	0.754444	0.597	0.252	2.49148e-273	HDAC1	GC_B
1.14606e-120	0.754331	0.614	0.376	2.75766e-116	LDHA	GC_B
2.35526e-229	0.751054	0.701	0.365	5.66722e-225	TERF2IP	GC_B
1.83263e-234	0.743855	0.678	0.337	4.40967e-230	MBD4	GC_B
4.38089e-230	0.742384	0.731	0.388	1.05413e-225	FNBP1	GC_B
1.02132e-298	0.74001	0.465	0.159	2.4575e-294	BLOC1S6	GC_B
3.48521e-205	0.739219	0.698	0.385	8.38611e-201	SMARCB1	GC_B
3.75956e-290	0.73839	0.514	0.191	9.04626e-286	MTMR14	GC_B
7.16838e-234	0.737911	0.726	0.398	1.72486e-229	ATP5A1	GC_B
4.78579e-245	0.736284	0.598	0.261	1.15156e-240	RBM6	GC_B
0	0.73535	0.393	0.091	0	FAM76B	GC_B
0	0.731631	0.386	0.105	0	SPATS2	GC_B
6.19611e-203	0.731456	0.814	0.516	1.49091e-198	SYPL1	GC_B
3.79257e-272	0.728052	0.513	0.196	9.12568e-268	SLBP	GC_B
0	0.723288	0.254	0.032	0	AC074289.1	GC_B
1.01747e-275	0.723159	0.969	0.883	2.44824e-271	HNRNPA1	GC_B
4.74967e-226	0.722786	0.621	0.301	1.14287e-221	EIF3A	GC_B
3.71564e-231	0.721923	0.513	0.212	8.94057e-227	DNAJC10	GC_B
6.23982e-142	0.721176	0.845	0.644	1.50142e-137	ISG20	GC_B
1.63449e-201	0.718886	0.758	0.449	3.93291e-197	ATP5I	GC_B
0	0.715093	0.407	0.121	0	PHF6	GC_B
3.40316e-208	0.71166	0.753	0.449	8.18867e-204	ERH	GC_B
3.37922e-219	0.711217	0.642	0.319	8.13109e-215	SNRPD1	GC_B
6.32655e-205	0.710624	0.603	0.299	1.52229e-200	CSTB	GC_B
3.10982e-221	0.710451	0.623	0.3	7.48284e-217	TPM4	GC_B
6.85386e-298	0.710003	0.965	0.841	1.64917e-293	ARPC3	GC_B
1.25376e-268	0.708441	0.584	0.241	3.01679e-264	PGLS	GC_B
1.09581e-305	0.707315	0.458	0.153	2.63675e-301	ITGAE	GC_B
6.51494e-229	0.706975	0.612	0.289	1.56762e-224	WDR1	GC_B
0	0.705983	0.355	0.073	0	ADA	GC_B
1.81804e-239	0.70545	0.611	0.274	4.37458e-235	HNRNPD	GC_B
3.26963e-220	0.70535	0.82	0.53	7.86738e-216	TCEB2	GC_B
1.55076e-204	0.702724	0.848	0.604	3.73143e-200	COX6A1	GC_B
8.38971e-211	0.70112	0.521	0.227	2.01873e-206	SIT1	GC_B
0	0.700296	0.518	0.181	0	H2AFY	GC_B
3.64089e-202	0.700204	0.758	0.441	8.76071e-198	TBCA	GC_B
0	0.699923	0.258	0.016	0	FGD6	GC_B
0	0.698525	0.357	0.083	0	E2F5	GC_B
1.63842e-211	0.697034	0.534	0.239	3.94236e-207	FERMT3	GC_B
0	0.695973	0.271	0.011	0	ASB13	GC_B
0	0.695657	0.305	0.04	0	MYBL2	GC_B
2.17163e-280	0.694974	0.492	0.181	5.22539e-276	PRDX3	GC_B
2.3285e-180	0.694654	0.655	0.364	5.60283e-176	TPD52	GC_B
0	0.693948	0.329	0.052	0	TERF2	GC_B
1.17784e-173	0.693121	0.858	0.607	2.83412e-169	HLA-DMB	GC_B
1.55515e-209	0.691889	0.655	0.335	3.742e-205	SNRPE	GC_B
5.27996e-257	0.69146	0.633	0.285	1.27047e-252	CLTA	GC_B
0	0.690085	0.363	0.097	0	P2RX5	GC_B
2.2147e-189	0.689614	0.389	0.152	5.329e-185	TRAF4	GC_B
6.58468e-221	0.688924	0.63	0.307	1.5844e-216	ATP5C1	GC_B
1.40186e-234	0.688001	0.592	0.257	3.37315e-230	ZCCHC7	GC_B
4.15835e-224	0.685442	0.786	0.46	1.00058e-219	CAPZB	GC_B
3.51988e-192	0.681028	0.692	0.372	8.46954e-188	CYB561A3	GC_B
1.57387e-160	0.680626	0.759	0.482	3.78706e-156	H2AFZ	GC_B
1.18004e-194	0.680175	0.75	0.441	2.83941e-190	TRAPPC1	GC_B
4.60769e-195	0.679775	0.745	0.439	1.1087e-190	POMP	GC_B
0	0.67961	0.24	0.017	0	CPM	GC_B
2.08669e-201	0.675984	0.839	0.562	5.021e-197	SRSF3	GC_B
9.28265e-185	0.674003	0.837	0.565	2.23359e-180	POU2F2	GC_B
6.30207e-210	0.673995	0.878	0.638	1.5164e-205	NDUFA4	GC_B
3.39743e-257	0.672679	0.48	0.178	8.1749e-253	MTF2	GC_B
5.5055e-188	0.672196	0.607	0.311	1.32473e-183	ODC1	GC_B
1.93237e-277	0.669006	0.454	0.159	4.64966e-273	TIMM8B	GC_B
9.7468e-297	0.668968	0.966	0.867	2.34527e-292	BTF3	GC_B
4.61598e-199	0.668538	0.861	0.625	1.1107e-194	COX6C	GC_B
8.46372e-237	0.668266	0.517	0.213	2.03654e-232	CPNE5	GC_B
1.03238e-272	0.668144	0.503	0.186	2.48412e-268	EPS15	GC_B
4.87412e-209	0.666513	0.55	0.247	1.17281e-204	ABRACL	GC_B
1.41367e-221	0.66605	0.415	0.155	3.40157e-217	CPNE3	GC_B
6.62982e-198	0.661337	0.682	0.371	1.59527e-193	ATP5F1	GC_B
3.45028e-173	0.660727	0.62	0.335	8.30207e-169	PGAM1	GC_B
2.13498e-231	0.659665	0.319	0.101	5.1372e-227	DSTN	GC_B
0	0.659236	0.325	0.059	0	TOX	GC_B
0	0.659156	0.359	0.084	0	SORL1	GC_B
3.10358e-206	0.659079	0.925	0.768	7.46784e-202	YBX1	GC_B
0	0.656642	0.21	0.009	0	BORCS8-MEF2B	GC_B
7.16978e-191	0.654355	0.681	0.372	1.72519e-186	SHFM1	GC_B
2.20169e-181	0.650991	0.819	0.555	5.29771e-177	HNRNPC	GC_B
1.44944e-217	0.650909	0.394	0.14	3.48764e-213	BACH2	GC_B
4.0636e-184	0.65074	0.87	0.659	9.77784e-180	ALDOA	GC_B
1.46756e-236	0.650312	0.552	0.233	3.53124e-232	PPP2CA	GC_B
1.59404e-197	0.650089	0.732	0.416	3.83557e-193	RBX1	GC_B
2.22508e-241	0.649457	0.434	0.155	5.35398e-237	C12orf75	GC_B
4.59037e-192	0.648817	0.557	0.258	1.10453e-187	BPTF	GC_B
1.34774e-191	0.647563	0.855	0.592	3.24292e-187	EIF3H	GC_B
2.62582e-237	0.647005	0.297	0.087	6.31824e-233	PIM1	GC_B
1.15299e-171	0.645961	0.939	0.785	2.77432e-167	HLA-DMA	GC_B
1.18879e-197	0.645639	0.699	0.387	2.86046e-193	C14orf166	GC_B
0	0.644318	0.384	0.108	0	TMED8	GC_B
1.74463e-160	0.64294	0.469	0.218	4.19792e-156	FAM3C	GC_B
3.28697e-182	0.641017	0.528	0.239	7.9091e-178	GPR18	GC_B
4.04948e-109	0.640706	0.725	0.508	9.74386e-105	C4orf3	GC_B
1.337e-201	0.640017	0.632	0.311	3.21709e-197	PSMA4	GC_B
3.49394e-203	0.636757	0.929	0.766	8.40712e-199	CCNI	GC_B
3.40971e-171	0.636662	0.734	0.432	8.20446e-167	CAPZA1	GC_B
1.1015e-239	0.636583	0.545	0.228	2.65042e-235	HSBP1	GC_B
5.53088e-213	0.633401	0.406	0.153	1.33084e-208	PDIA4	GC_B
3.10118e-228	0.632615	0.438	0.162	7.46206e-224	FABP5	GC_B
6.99035e-192	0.631128	0.491	0.211	1.68202e-187	CD180	GC_B
1.51847e-273	0.630191	0.465	0.163	3.65375e-269	ZNF106	GC_B
5.91775e-169	0.629842	0.664	0.365	1.42393e-164	LSM8	GC_B
1.28181e-182	0.629235	0.795	0.518	3.0843e-178	PPP1CA	GC_B
2.83579e-173	0.628584	0.711	0.423	6.82348e-169	ATP5J	GC_B
1.56185e-203	0.628516	0.616	0.296	3.75811e-199	LSM14A	GC_B
4.85758e-228	0.628007	0.568	0.246	1.16883e-223	SPI1	GC_B
5.75517e-184	0.627793	0.71	0.397	1.38481e-179	PPP1CC	GC_B
8.72807e-156	0.627775	0.774	0.506	2.10015e-151	PSMA7	GC_B
3.26856e-178	0.627252	0.463	0.203	7.86482e-174	PLEK	GC_B
0	0.626703	0.35	0.091	0	BRI3BP	GC_B
1.63177e-198	0.626249	0.623	0.31	3.92638e-194	UBE2L3	GC_B
6.99237e-194	0.625287	0.657	0.343	1.6825e-189	CCT8	GC_B
5.59045e-190	0.621921	0.637	0.329	1.34518e-185	EIF3I	GC_B
2.89664e-214	0.621843	0.956	0.854	6.9699e-210	NPM1	GC_B
0	0.619471	0.331	0.083	0	SH2B2	GC_B
0	0.619214	0.297	0.06	0	OTULIN	GC_B
3.86242e-218	0.618104	0.94	0.777	9.29375e-214	SRP14	GC_B
4.76152e-177	0.616709	0.612	0.307	1.14572e-172	ZFAND6	GC_B
7.95216e-171	0.615827	0.8	0.516	1.91345e-166	GDI2	GC_B
0	0.614797	0.297	0.055	0	FAM129A	GC_B
2.77036e-146	0.614119	0.705	0.401	6.66603e-142	BIRC3	GC_B
1.57724e-230	0.612745	0.488	0.194	3.79515e-226	IMP4	GC_B
0	0.611841	0.374	0.101	0	CUL3	GC_B
3.76995e-225	0.611287	0.557	0.239	9.07126e-221	HN1	GC_B
1.30865e-204	0.610575	0.488	0.205	3.14889e-200	RBBP7	GC_B
2.90278e-141	0.610102	0.821	0.583	6.98467e-137	NAP1L1	GC_B
1.42979e-148	0.609661	0.697	0.412	3.44035e-144	CSK	GC_B
0	0.608318	0.312	0.058	0	BCL6	GC_B
1.58771e-164	0.608315	0.693	0.397	3.82035e-160	RAC1	GC_B
4.39834e-193	0.607937	0.526	0.24	1.05833e-188	TOP1	GC_B
0	0.607689	0.315	0.064	0	BPNT1	GC_B
2.02059e-176	0.604704	0.561	0.272	4.86195e-172	CALM3	GC_B
1.5107e-219	0.603261	0.468	0.188	3.63505e-215	MPC2	GC_B
4.398e-189	0.602581	0.972	0.874	1.05825e-184	LAPTM5	GC_B
4.35484e-159	0.600264	0.49	0.233	1.04786e-154	ERP44	GC_B
3.61646e-146	0.600262	0.718	0.453	8.70192e-142	ATP5B	GC_B
1.17041e-252	0.600227	0.436	0.151	2.81625e-248	MAP4K4	GC_B
3.87474e-178	0.600217	0.62	0.318	9.32339e-174	SNRPF	GC_B
9.30185e-23	0.598594	0.213	0.138	2.23821e-18	AL928768.3	GC_B
8.90339e-142	0.598538	0.85	0.639	2.14233e-137	RHOA	GC_B
9.96114e-203	0.592354	0.485	0.204	2.39685e-198	ACADM	GC_B
9.87966e-193	0.592292	0.567	0.267	2.37724e-188	NDUFB3	GC_B
1.0944e-218	0.592291	0.498	0.204	2.63335e-214	CNIH1	GC_B
1.93077e-165	0.59136	0.951	0.846	4.64582e-161	PPIA	GC_B
1.3919e-229	0.590996	0.441	0.166	3.3492e-225	UBE2G1	GC_B
1.43463e-76	0.588238	0.443	0.262	3.45202e-72	BCL2A1	GC_B
4.35245e-155	0.587624	0.829	0.586	1.04729e-150	SMDT1	GC_B
4.49073e-172	0.585236	0.367	0.142	1.08056e-167	PIP4K2A	GC_B
1.29673e-167	0.585167	0.473	0.215	3.1202e-163	SYVN1	GC_B
5.0532e-179	0.584643	0.575	0.278	1.2159e-174	PTP4A2	GC_B
5.06793e-274	0.582045	0.367	0.112	1.21945e-269	HDAC7	GC_B
2.93685e-255	0.581715	0.32	0.094	7.06665e-251	MSI2	GC_B
6.57995e-175	0.581644	0.526	0.245	1.58327e-170	NDUFB8	GC_B
3.43829e-140	0.5811	0.716	0.438	8.27321e-136	LAT2	GC_B
5.53352e-232	0.578805	0.367	0.124	1.33147e-227	CLIC4	GC_B
6.65811e-145	0.578567	0.847	0.62	1.60207e-140	COTL1	GC_B
1.38595e-150	0.578458	0.677	0.381	3.33488e-146	ITSN2	GC_B
2.14616e-194	0.577018	0.563	0.26	5.16409e-190	VDAC1	GC_B
1.39225e-180	0.575613	0.508	0.233	3.35003e-176	PSMB2	GC_B
0	0.57389	0.238	0.015	0	A4GALT	GC_B
5.66511e-172	0.57383	0.88	0.64	1.36314e-167	COX6B1	GC_B
0	0.573548	0.193	0.006	0	MME	GC_B
1.37445e-136	0.573539	0.779	0.519	3.30721e-132	C14orf2	GC_B
1.49995e-150	0.572288	0.729	0.452	3.60919e-146	COPE	GC_B
3.99617e-136	0.571588	0.661	0.391	9.61558e-132	HNRNPM	GC_B
1.07153e-245	0.570653	0.432	0.154	2.57832e-241	GLRX3	GC_B
3.01812e-277	0.569838	0.386	0.119	7.26219e-273	NSMCE1	GC_B
1.34286e-129	0.567883	0.594	0.334	3.23119e-125	NDUFB1	GC_B
7.71258e-149	0.567034	0.686	0.405	1.8558e-144	PSMB3	GC_B
3.62805e-178	0.566047	0.432	0.178	8.72982e-174	USP34	GC_B
1.70737e-156	0.563828	0.734	0.441	4.10828e-152	SEC61B	GC_B
1.20869e-150	0.563438	0.65	0.357	2.90835e-146	MZT2B	GC_B
1.33952e-103	0.563434	0.678	0.437	3.22315e-99	CNN2	GC_B
8.55708e-145	0.562605	0.725	0.44	2.059e-140	CTSH	GC_B
0	0.561226	0.354	0.088	0	SSBP2	GC_B
1.87262e-136	0.560339	0.638	0.372	4.50589e-132	MAP1LC3B	GC_B
4.26829e-213	0.560128	0.44	0.172	1.02704e-208	ATOX1	GC_B
0	0.560102	0.319	0.079	0	CUX1	GC_B
0	0.557853	0.22	0.013	0	LINC00877	GC_B
5.46872e-255	0.557785	0.316	0.09	1.31588e-250	AMFR	GC_B
1.2425e-163	0.557726	0.339	0.133	2.9897e-159	NME1	GC_B
1.60988e-189	0.557484	0.503	0.221	3.8737e-185	NDUFC1	GC_B
6.8432e-287	0.556349	0.329	0.09	1.64661e-282	VEZT	GC_B
2.18754e-145	0.555598	0.596	0.318	5.26365e-141	EAF2	GC_B
1.94716e-192	0.553364	0.457	0.189	4.68525e-188	CYB5R3	GC_B
9.35987e-222	0.552772	0.37	0.128	2.25217e-217	PRKCD	GC_B
1.05238e-134	0.552339	0.763	0.504	2.53223e-130	CAP1	GC_B
0	0.55037	0.246	0.038	0	ZNF608	GC_B
3.07721e-112	0.550361	0.543	0.294	7.40438e-108	MDM4	GC_B
0	0.549429	0.22	0.041	0	SLC2A5	GC_B
1.44233e-191	0.548556	0.987	0.942	3.47054e-187	CD79A	GC_B
0	0.547667	0.188	0.006	0	RP11-132N15.3	GC_B
9.18311e-133	0.547229	0.614	0.344	2.20964e-128	ARPC5L	GC_B
0	0.546484	0.21	0.02	0	NUGGC	GC_B
9.43873e-126	0.546148	0.739	0.484	2.27115e-121	UQCR10	GC_B
2.86861e-155	0.546084	0.941	0.831	6.90245e-151	ARHGDIB	GC_B
1.75862e-132	0.545657	0.747	0.487	4.23158e-128	HNRNPA3	GC_B
4.92385e-194	0.545203	0.973	0.9	1.18478e-189	ATP5E	GC_B
1.19883e-121	0.541162	0.755	0.509	2.88462e-117	HCLS1	GC_B
1.16159e-126	0.540623	0.701	0.438	2.79502e-122	GNG5	GC_B
2.7235e-140	0.540233	0.865	0.653	6.55328e-136	UQCRH	GC_B
1.61531e-115	0.539602	0.674	0.424	3.88675e-111	GYPC	GC_B
2.97302e-126	0.539554	0.59	0.33	7.15367e-122	ATP5O	GC_B
0	0.539371	0.204	0.007	0	SPRED2	GC_B
4.74274e-170	0.539344	0.605	0.305	1.1412e-165	PPP4C	GC_B
6.7749e-149	0.537765	0.677	0.382	1.63018e-144	DBNL	GC_B
1.19586e-170	0.537653	0.567	0.274	2.87747e-166	POLR2G	GC_B
5.41456e-292	0.537119	0.347	0.096	1.30285e-287	VGLL4	GC_B
4.37507e-150	0.535965	0.842	0.558	1.05273e-145	RHOH	GC_B
3.51684e-218	0.535715	0.414	0.15	8.46223e-214	TACC1	GC_B
3.16201e-206	0.535455	0.976	0.899	7.60844e-202	PABPC1	GC_B
3.00258e-179	0.53536	0.454	0.192	7.22481e-175	PTRHD1	GC_B
2.29773e-150	0.534995	0.893	0.715	5.52881e-146	CHCHD2	GC_B
4.4383e-172	0.533751	0.473	0.209	1.06794e-167	TIMM13	GC_B
0	0.533672	0.268	0.042	0	EZH2	GC_B
2.19799e-207	0.533629	0.371	0.132	5.2888e-203	MTHFD2	GC_B
1.60724e-156	0.533422	0.515	0.249	3.86733e-152	NAA38	GC_B
3.68179e-149	0.532821	0.552	0.279	8.85911e-145	TSPO	GC_B
3.00391e-149	0.531757	0.572	0.297	7.22801e-145	TMEM256	GC_B
1.06419e-192	0.531459	0.4	0.152	2.56065e-188	PTPN18	GC_B
0	0.530245	0.282	0.062	0	MCTP2	GC_B
6.96115e-132	0.52985	0.686	0.42	1.67499e-127	SRP9	GC_B
1.54715e-189	0.529425	0.427	0.171	3.72275e-185	QARS	GC_B
8.01694e-162	0.52789	0.515	0.248	1.92904e-157	NDUFAB1	GC_B
7.60377e-177	0.526799	0.387	0.151	1.82962e-172	SMS	GC_B
2.27014e-219	0.526252	0.333	0.109	5.4624e-215	CCDC167	GC_B
1.31657e-124	0.525532	0.615	0.345	3.16793e-120	NUCKS1	GC_B
0	0.525245	0.19	0.009	0	PDGFD	GC_B
6.91092e-142	0.52414	0.616	0.339	1.66291e-137	NDUFV2	GC_B
2.87735e-181	0.523222	0.4	0.158	6.92348e-177	EHMT1	GC_B
8.18491e-125	0.523002	0.733	0.475	1.96945e-120	COX8A	GC_B
1.38187e-190	0.522858	0.434	0.174	3.32505e-186	CCM2	GC_B
0	0.522119	0.227	0.022	0	DTX1	GC_B
7.22733e-126	0.522004	0.822	0.598	1.73904e-121	UBL5	GC_B
8.47372e-131	0.520364	0.609	0.344	2.03895e-126	NDUFA11	GC_B
8.82886e-132	0.519578	0.738	0.46	2.1244e-127	NEDD8	GC_B
7.55548e-126	0.519572	0.716	0.444	1.818e-121	SEC61G	GC_B
0	0.519089	0.186	0.008	0	RAPGEF5	GC_B
0	0.519079	0.178	0.013	0	CAMP	GC_B
6.79785e-165	0.517342	0.403	0.164	1.6357e-160	RBM38	GC_B
3.5317e-127	0.516109	0.715	0.456	8.49799e-123	PARK7	GC_B
2.15316e-151	0.514572	0.519	0.253	5.18093e-147	MDH1	GC_B
5.41504e-149	0.513435	0.597	0.316	1.30297e-144	TUFM	GC_B
3.79683e-167	0.512904	0.442	0.188	9.13592e-163	KIAA0922	GC_B
5.20857e-124	0.512858	0.603	0.344	1.25329e-119	C1QBP	GC_B
2.52211e-143	0.512056	0.531	0.266	6.0687e-139	PLCG2	GC_B
3.88613e-144	0.511951	0.578	0.296	9.3508e-140	SYK	GC_B
5.59646e-122	0.511874	0.694	0.431	1.34662e-117	POLR2L	GC_B
6.4188e-153	0.5116	0.652	0.338	1.54449e-148	CLEC2D	GC_B
3.46099e-149	0.510554	0.487	0.232	8.32783e-145	PPA1	GC_B
2.40183e-176	0.510034	0.455	0.191	5.77929e-172	ANKRD13A	GC_B
1.91118e-134	0.51003	0.505	0.257	4.59867e-130	PSMA2	GC_B
1.15908e-130	0.509792	0.851	0.638	2.78899e-126	EIF3F	GC_B
6.52747e-248	0.509493	1	0.995	1.57064e-243	TMSB4X	GC_B
9.56546e-302	0.508363	0.239	0.051	2.30164e-297	HS2ST1	GC_B
1.20675e-167	0.507635	0.454	0.199	2.90369e-163	MCTS1	GC_B
6.44518e-144	0.506348	0.934	0.805	1.55084e-139	TMA7	GC_B
8.90178e-134	0.504827	0.625	0.353	2.14195e-129	SF3B6	GC_B
2.3483e-216	0.503824	0.293	0.088	5.65048e-212	SGK1	GC_B
0	0.503807	0.248	0.048	0	FANCA	GC_B
0	0.503445	0.19	0.016	0	MIR3681HG	GC_B
1.32319e-135	0.501662	0.433	0.202	3.18387e-131	RAB30	GC_B
7.75209e-163	0.501353	0.501	0.229	1.86531e-158	SNX5	GC_B
1.19634e-129	0.501152	0.508	0.262	2.87863e-125	NDUFS6	GC_B
3.20787e-125	0.501148	0.713	0.452	7.71878e-121	PSMB1	GC_B
1.62471e-186	0.501124	0.433	0.177	3.90938e-182	TXNDC17	GC_B
9.31598e-184	0.499085	0.43	0.176	2.24161e-179	HSD17B10	GC_B
1.3213e-122	0.497308	0.553	0.301	3.17932e-118	PRMT1	GC_B
7.07873e-85	0.497224	0.559	0.333	1.70328e-80	HNRNPH1	GC_B
1.88245e-117	0.496396	0.54	0.29	4.52955e-113	PSIP1	GC_B
2.8728e-128	0.495379	0.598	0.33	6.91254e-124	POLR1D	GC_B
0	0.494465	0.237	0.041	0	DNASE1	GC_B
1.12431e-294	0.494388	0.291	0.072	2.70532e-290	SMARCA4	GC_B
7.09254e-150	0.494092	0.394	0.168	1.70661e-145	RANBP2	GC_B
3.5756e-123	0.49346	0.536	0.285	8.60361e-119	LSM6	GC_B
3.31364e-171	0.492368	0.443	0.185	7.97328e-167	PXK	GC_B
1.20243e-117	0.492312	0.583	0.329	2.89328e-113	HMGN3	GC_B
0	0.491768	0.231	0.033	0	MTA3	GC_B
1.2926e-122	0.49161	0.705	0.428	3.11026e-118	ACTR2	GC_B
0	0.490796	0.155	0.014	0	HRK	GC_B
2.07764e-116	0.49044	0.39	0.184	4.99921e-112	KMT2A	GC_B
0	0.489561	0.243	0.041	0	TUBB2A	GC_B
1.11849e-149	0.488134	0.485	0.228	2.6913e-145	UBE2A	GC_B
0	0.487816	0.187	0.023	0	SLC30A4	GC_B
1.46413e-88	0.486968	0.662	0.435	3.523e-84	FCRLA	GC_B
5.67023e-142	0.484909	0.466	0.219	1.36437e-137	AP3S1	GC_B
3.91638e-83	0.484074	0.972	0.891	9.42358e-79	MS4A1	GC_B
5.07008e-253	0.482583	0.178	0.035	1.21996e-248	RASSF6	GC_B
2.72129e-122	0.482576	0.869	0.681	6.54797e-118	HNRNPK	GC_B
4.01773e-146	0.482465	0.515	0.249	9.66745e-142	SUPT4H1	GC_B
2.45987e-142	0.482028	0.497	0.241	5.91895e-138	MMADHC	GC_B
9.32601e-144	0.480751	0.409	0.179	2.24403e-139	NSRP1	GC_B
1.13353e-187	0.479816	0.393	0.151	2.7275e-183	MRPS15	GC_B
4.32119e-126	0.479573	0.924	0.801	1.03976e-121	CIRBP	GC_B
3.08715e-146	0.479522	0.408	0.179	7.42831e-142	ATP6V1E1	GC_B
0	0.478415	0.192	0.017	0	SNTA1	GC_B
5.33471e-122	0.478364	0.644	0.368	1.28364e-117	WIPF1	GC_B
2.33605e-254	0.477562	0.267	0.068	5.62101e-250	IL21R	GC_B
1.33733e-141	0.476156	0.97	0.915	3.21789e-137	EEF2	GC_B
7.34244e-118	0.474781	0.546	0.295	1.76674e-113	LPXN	GC_B
9.17766e-143	0.474586	0.456	0.208	2.20833e-138	PLEKHA2	GC_B
1.37518e-245	0.474105	0.336	0.101	3.30896e-241	COX11	GC_B
3.12686e-172	0.473899	0.428	0.176	7.52385e-168	MAP4K1	GC_B
8.21912e-135	0.473828	0.549	0.287	1.97769e-130	EIF4H	GC_B
1.41165e-94	0.473779	0.73	0.496	3.39671e-90	SET	GC_B
1.28962e-183	0.473355	0.36	0.133	3.10308e-179	HSD17B12	GC_B
2.44039e-142	0.472025	0.573	0.293	5.87207e-138	DGUOK	GC_B
0	0.471471	0.223	0.034	0	QPCT	GC_B
0	0.471214	0.214	0.041	0	RP11-620J15.3	GC_B
4.38432e-171	0.469972	0.403	0.162	1.05495e-166	TADA3	GC_B
0	0.469626	0.178	0.025	0	SPON1	GC_B
5.17409e-157	0.469515	0.43	0.186	1.24499e-152	THOC7	GC_B
1.39688e-116	0.469249	0.558	0.307	3.36116e-112	PSMB6	GC_B
7.0846e-116	0.469185	0.854	0.645	1.7047e-111	RBM3	GC_B
4.19778e-123	0.468945	0.473	0.236	1.01007e-118	PPP2R5C	GC_B
3.34383e-102	0.46825	0.61	0.356	8.04592e-98	DEK	GC_B
4.12185e-138	0.468224	0.594	0.315	9.918e-134	MRPL52	GC_B
2.05036e-114	0.467265	0.753	0.485	4.93358e-110	NDUFA1	GC_B
3.10852e-126	0.467073	0.602	0.328	7.47973e-122	KHDRBS1	GC_B
9.59738e-127	0.466313	0.53	0.276	2.30932e-122	NDUFA12	GC_B
3.9242e-111	0.465924	0.566	0.319	9.44241e-107	EIF2S2	GC_B
9.13933e-110	0.465529	0.563	0.321	2.1991e-105	RAP1B	GC_B
0	0.46522	0.211	0.038	0	RP11-1070N10.3	GC_B
1.23758e-133	0.465189	0.526	0.266	2.97786e-129	IGBP1	GC_B
3.90139e-144	0.465025	0.529	0.261	9.38754e-140	DNAJC7	GC_B
9.73252e-118	0.464898	0.622	0.358	2.34184e-113	GABARAPL2	GC_B
2.45813e-149	0.464569	0.487	0.228	5.91475e-145	PPM1G	GC_B
0	0.464191	0.201	0.036	0	RMI2	GC_B
3.62039e-209	0.463454	0.279	0.083	8.71137e-205	PELI1	GC_B
4.19174e-126	0.46237	0.506	0.259	1.00862e-121	SLIRP	GC_B
5.70569e-114	0.462114	0.621	0.361	1.3729e-109	CBX3	GC_B
2.61596e-117	0.461944	0.59	0.328	6.29452e-113	SFT2D1	GC_B
2.12023e-141	0.461443	0.279	0.102	5.10169e-137	SNHG25	GC_B
5.58468e-140	0.461273	0.939	0.831	1.34379e-135	SLC25A6	GC_B
4.15496e-129	0.461081	0.477	0.235	9.99766e-125	CDK2AP2	GC_B
7.19078e-208	0.460036	0.309	0.098	1.73025e-203	UBE2R2	GC_B
1.20663e-149	0.459913	0.407	0.174	2.90339e-145	CARHSP1	GC_B
0	0.459767	0.192	0.024	0	MFHAS1	GC_B
5.90121e-124	0.459413	0.605	0.338	1.41995e-119	COX7A2L	GC_B
1.28545e-171	0.457835	0.384	0.15	3.09306e-167	EHD1	GC_B
9.65309e-266	0.457447	0.23	0.052	2.32273e-261	EYA3	GC_B
1.13822e-113	0.456775	0.509	0.267	2.73879e-109	DDX39A	GC_B
2.15931e-82	0.456557	0.832	0.64	5.19574e-78	NCF1	GC_B
2.64594e-151	0.456519	0.377	0.156	6.36665e-147	SYAP1	GC_B
1.86922e-189	0.456473	0.196	0.05	4.49771e-185	SH3TC1	GC_B
2.61861e-103	0.456297	0.627	0.369	6.3009e-99	SPIB	GC_B
1.02357e-107	0.456147	0.644	0.383	2.46292e-103	EIF3M	GC_B
0	0.454072	0.209	0.025	0	PITPNC1	GC_B
1.28578e-223	0.453807	0.254	0.068	3.09385e-219	FAM208B	GC_B
1.48793e-105	0.453729	0.726	0.469	3.58025e-101	SOD1	GC_B
5.91007e-90	0.453182	0.702	0.479	1.42208e-85	PGK1	GC_B
6.2827e-105	0.452852	0.526	0.285	1.51174e-100	LYSMD2	GC_B
2.71131e-147	0.452303	0.467	0.212	6.52396e-143	MOB3A	GC_B
7.03627e-36	0.451229	0.585	0.454	1.69307e-31	POLD4	GC_B
3.92353e-147	0.449568	0.365	0.149	9.4408e-143	FYTTD1	GC_B
2.12514e-78	0.449431	0.605	0.383	5.11351e-74	VASP	GC_B
3.51161e-127	0.449409	0.445	0.215	8.44963e-123	MRPS36	GC_B
3.70348e-152	0.449299	0.406	0.173	8.91132e-148	CD2BP2	GC_B
3.41202e-169	0.449079	0.372	0.144	8.21e-165	PLIN3	GC_B
7.55438e-231	0.448651	0.271	0.075	1.81774e-226	EHD4	GC_B
1.69548e-113	0.447745	0.559	0.311	4.07967e-109	MDH2	GC_B
7.96035e-130	0.446793	0.493	0.245	1.91542e-125	PSMB7	GC_B
0	0.44449	0.192	0.02	0	SCARB1	GC_B
3.53749e-260	0.442002	0.148	0.025	8.51192e-256	GINS2	GC_B
5.74332e-153	0.441861	0.404	0.169	1.38196e-148	IAH1	GC_B
7.59244e-264	0.44168	0.228	0.051	1.82689e-259	MSH6	GC_B
2.19947e-104	0.440981	0.721	0.445	5.29236e-100	STX7	GC_B
4.27605e-113	0.440368	0.506	0.264	1.0289e-108	GGNBP2	GC_B
1.29455e-205	0.43972	0.311	0.1	3.11495e-201	MYL6B	GC_B
2.36419e-123	0.439408	0.509	0.258	5.6887e-119	GNAI2	GC_B
9.34928e-230	0.439308	0.223	0.054	2.24962e-225	BCAR3	GC_B
5.25467e-198	0.437614	0.316	0.103	1.26438e-193	NEK6	GC_B
8.00047e-103	0.437505	0.755	0.51	1.92507e-98	SNU13	GC_B
1.50771e-117	0.437084	0.414	0.2	3.62786e-113	MRPS6	GC_B
1.81387e-187	0.436658	0.37	0.133	4.36453e-183	P2RY8	GC_B
1.46036e-79	0.436648	0.869	0.684	3.51391e-75	PTPRC	GC_B
6.82531e-117	0.435656	0.552	0.296	1.64231e-112	TOMM22	GC_B
1.78062e-94	0.435391	0.717	0.473	4.28452e-90	TMEM243	GC_B
3.67666e-100	0.434579	0.614	0.359	8.84677e-96	C6orf48	GC_B
0	0.432806	0.195	0.034	0	GCNT2	GC_B
2.36036e-288	0.432744	0.172	0.029	5.6795e-284	ANK1	GC_B
2.26484e-92	0.432719	0.821	0.608	5.44965e-88	COX7A2	GC_B
2.76953e-122	0.432072	0.513	0.264	6.66405e-118	OSTC	GC_B
4.04503e-167	0.432042	0.36	0.137	9.73315e-163	CHIC2	GC_B
2.77876e-83	0.432004	0.2	0.082	6.68626e-79	COL9A3	GC_B
4.98307e-90	0.431968	0.993	0.988	1.19903e-85	RPS2	GC_B
9.11065e-91	0.431861	0.687	0.442	2.19221e-86	MOB1A	GC_B
3.88943e-116	0.431736	0.541	0.29	9.35875e-112	MYEOV2	GC_B
5.14823e-130	0.429732	0.467	0.222	1.23877e-125	ESD	GC_B
1.70194e-91	0.429614	0.592	0.362	4.0952e-87	ATF4	GC_B
1.55259e-96	0.429447	0.511	0.281	3.73584e-92	THUMPD3-AS1	GC_B
4.64227e-117	0.429156	0.519	0.27	1.11702e-112	PSMD4	GC_B
8.99159e-130	0.42879	0.435	0.205	2.16356e-125	DCTN3	GC_B
4.64866e-96	0.427479	0.628	0.389	1.11856e-91	UQCRQ	GC_B
1.47004e-106	0.427291	0.576	0.326	3.53722e-102	NDUFA2	GC_B
0	0.426766	0.164	0.013	0	SPINK2	GC_B
1.40425e-121	0.426369	0.445	0.218	3.37891e-117	CHMP2A	GC_B
0	0.426298	0.176	0.021	0	BFSP2	GC_B
4.59263e-89	0.425992	0.674	0.446	1.10508e-84	USMG5	GC_B
5.4537e-156	0.425797	0.376	0.152	1.31227e-151	FKBP3	GC_B
3.12609e-206	0.425791	0.221	0.057	7.52199e-202	ID2	GC_B
5.7315e-193	0.425578	0.267	0.081	1.37911e-188	TFDP1	GC_B
5.60474e-145	0.425481	0.418	0.182	1.34861e-140	UBE2E1	GC_B
5.14778e-183	0.425371	0.227	0.064	1.23866e-178	LRRK1	GC_B
1.9638e-118	0.425234	0.345	0.152	4.7253e-114	MKNK2	GC_B
6.33152e-159	0.425045	0.345	0.133	1.52349e-154	RFXANK	GC_B
5.13032e-163	0.424715	0.365	0.142	1.23446e-158	COMMD7	GC_B
4.49944e-96	0.424648	0.782	0.554	1.08265e-91	EIF3L	GC_B
1.4006e-132	0.424291	0.359	0.153	3.37013e-128	TIFA	GC_B
5.89458e-90	0.424273	0.696	0.457	1.41835e-85	SNRPG	GC_B
8.00584e-147	0.423986	0.388	0.161	1.92636e-142	EBF1	GC_B
0	0.423793	0.186	0.022	0	ASB2	GC_B
1.36162e-134	0.423701	0.393	0.174	3.27632e-130	ATXN10	GC_B
3.73109e-117	0.423242	0.473	0.239	8.97776e-113	MRPS34	GC_B
1.00752e-88	0.422617	0.507	0.287	2.4243e-84	NCOA3	GC_B
1.1144e-124	0.421555	0.494	0.246	2.68146e-120	AP2S1	GC_B
2.09156e-104	0.421231	0.531	0.288	5.03271e-100	SKAP2	GC_B
1.53827e-102	0.421079	0.604	0.354	3.70138e-98	SF3B5	GC_B
6.97594e-260	0.420931	0.175	0.033	1.67855e-255	AC007386.4	GC_B
0	0.420734	0.197	0.023	0	PEX5	GC_B
7.51432e-77	0.420295	0.732	0.504	1.8081e-72	MTDH	GC_B
2.82494e-84	0.420146	0.696	0.454	6.79737e-80	ARGLU1	GC_B
4.8879e-117	0.419363	0.506	0.263	1.17613e-112	AP2M1	GC_B
5.40432e-91	0.418306	0.687	0.434	1.30039e-86	FAM49B	GC_B
3.54806e-78	0.418086	0.841	0.671	8.53733e-74	ATP6V1G1	GC_B
4.68575e-125	0.417557	0.458	0.222	1.12748e-120	TXN2	GC_B
0	0.417454	0.157	0.02	0	LIMA1	GC_B
3.50737e-164	0.414873	0.332	0.124	8.43944e-160	COMMD4	GC_B
8.2591e-102	0.414339	0.578	0.335	1.9873e-97	PSMD8	GC_B
3.71459e-154	0.414175	0.36	0.142	8.93804e-150	ELK3	GC_B
5.94017e-119	0.413187	0.417	0.198	1.42932e-114	NUTF2	GC_B
5.10964e-117	0.411921	0.397	0.184	1.22948e-112	NIN	GC_B
0	0.411572	0.12	0.006	0	TUBB2B	GC_B
0	0.411492	0.155	0.013	0	EML6	GC_B
1.20447e-100	0.410666	0.609	0.358	2.89819e-96	CSNK2B	GC_B
3.38469e-97	0.410219	0.581	0.34	8.14424e-93	MINOS1	GC_B
1.83033e-102	0.409715	0.538	0.297	4.40415e-98	CCT3	GC_B
8.41784e-155	0.409637	0.37	0.148	2.0255e-150	GRSF1	GC_B
4.88002e-99	0.409391	0.628	0.375	1.17423e-94	RABAC1	GC_B
3.4726e-164	0.409385	0.33	0.122	8.35578e-160	MTCH2	GC_B
1.72947e-135	0.409276	0.347	0.143	4.16145e-131	MRPL23	GC_B
5.16414e-161	0.409087	0.474	0.206	1.2426e-156	SOCS1	GC_B
5.01708e-111	0.408623	0.473	0.238	1.20721e-106	GTF2I	GC_B
3.40137e-79	0.408052	0.856	0.662	8.18437e-75	PCBP2	GC_B
1.34462e-71	0.407205	0.477	0.277	3.23543e-67	RP5-1171I10.5	GC_B
3.70742e-87	0.407164	0.588	0.353	8.92078e-83	COX17	GC_B
2.97724e-93	0.406534	0.539	0.31	7.16383e-89	DNAJC15	GC_B
4.02013e-91	0.405993	0.85	0.651	9.67324e-87	EIF3K	GC_B
3.40643e-128	0.40455	0.368	0.16	8.19655e-124	MTERF4	GC_B
1.18004e-80	0.404497	0.679	0.456	2.83941e-76	NDUFB2	GC_B
1.99379e-93	0.403639	0.434	0.224	4.79745e-89	CXCR5	GC_B
3.02443e-124	0.402778	0.484	0.237	7.27739e-120	RABGAP1L	GC_B
8.38824e-111	0.402649	0.462	0.232	2.01838e-106	AMD1	GC_B
6.36071e-113	0.401124	0.518	0.266	1.53052e-108	SCIMP	GC_B
6.96863e-112	0.400674	0.956	0.86	1.67679e-107	COX7C	GC_B
2.34939e-93	0.399618	0.547	0.316	5.65311e-89	SNRPD3	GC_B
6.27953e-105	0.399179	0.457	0.235	1.51098e-100	NDUFC2	GC_B
7.42096e-136	0.399135	0.295	0.114	1.78563e-131	BID	GC_B
5.12709e-90	0.398636	0.685	0.439	1.23368e-85	UBE2I	GC_B
7.7925e-83	0.397811	0.788	0.549	1.87503e-78	SEC62	GC_B
6.77468e-181	0.397738	0.237	0.069	1.63012e-176	CENPM	GC_B
3.18113e-96	0.397672	0.531	0.29	7.65443e-92	CD72	GC_B
2.71336e-126	0.397519	0.374	0.165	6.52889e-122	NUDT21	GC_B
9.5211e-102	0.397139	0.468	0.245	2.29097e-97	TMEM156	GC_B
2.87387e-80	0.395582	0.461	0.262	6.9151e-76	RPA3	GC_B
9.81809e-106	0.394877	0.499	0.265	2.36243e-101	POLR2J	GC_B
1.94238e-92	0.394768	0.56	0.327	4.67375e-88	PHB2	GC_B
8.22555e-230	0.394408	0.216	0.052	1.97923e-225	LINC00467	GC_B
1.68088e-128	0.394318	0.284	0.108	4.04453e-124	FCRL3	GC_B
3.82846e-108	0.393904	0.43	0.212	9.21204e-104	LSM4	GC_B
1.21774e-80	0.393726	0.661	0.421	2.93013e-76	SYF2	GC_B
7.11111e-120	0.393583	0.98	0.939	1.71108e-115	RPL4	GC_B
8.31912e-98	0.392174	0.717	0.451	2.00175e-93	UBE2N	GC_B
9.28106e-195	0.392093	0.198	0.049	2.23321e-190	DHFR	GC_B
2.39108e-136	0.392071	0.353	0.146	5.75341e-132	PFDN4	GC_B
3.05374e-104	0.390896	0.208	0.076	7.34792e-100	SULF2	GC_B
7.73305e-76	0.390821	0.69	0.472	1.86073e-71	SNRPB	GC_B
1.3396e-137	0.390727	0.328	0.13	3.22335e-133	TBL1XR1	GC_B
1.15863e-79	0.390685	0.61	0.38	2.78791e-75	KTN1	GC_B
4.02542e-131	0.390665	0.353	0.149	9.68596e-127	SNF8	GC_B
1.47214e-80	0.390434	0.825	0.612	3.54227e-76	SNX3	GC_B
3.85317e-85	0.390195	0.61	0.378	9.2715e-81	PAIP2	GC_B
0	0.389884	0.147	0.01	0	SYBU	GC_B
1.11158e-100	0.389788	0.51	0.275	2.67467e-96	BUD31	GC_B
1.54924e-147	0.389755	0.271	0.096	3.72778e-143	CASP3	GC_B
1.04725e-72	0.389442	0.741	0.525	2.5199e-68	SERBP1	GC_B
1.1157e-101	0.389384	0.527	0.289	2.68459e-97	NDUFS7	GC_B
4.01745e-116	0.38877	0.391	0.181	9.66679e-112	SNRNP25	GC_B
7.68245e-300	0.388496	0.108	0.012	1.84855e-295	PEG10	GC_B
6.42288e-162	0.388211	0.209	0.062	1.54547e-157	DENND6B	GC_B
2.27481e-180	0.387526	0.211	0.058	5.47366e-176	IKBKE	GC_B
1.03983e-76	0.386807	0.684	0.45	2.50203e-72	JAK1	GC_B
1.89994e-166	0.386682	0.229	0.068	4.57163e-162	RAB30-AS1	GC_B
2.89575e-114	0.386524	0.398	0.184	6.96776e-110	ETS1	GC_B
5.55493e-130	0.386426	0.376	0.162	1.33663e-125	GTF2H5	GC_B
7.42722e-88	0.386183	0.61	0.369	1.78714e-83	THRAP3	GC_B
3.94006e-160	0.385867	0.289	0.101	9.48058e-156	ANAPC15	GC_B
4.71766e-92	0.385351	0.57	0.335	1.13516e-87	NDUFB10	GC_B
3.6635e-135	0.384892	0.385	0.166	8.8151e-131	MPLKIP	GC_B
3.39657e-134	0.383929	0.255	0.091	8.17283e-130	RAB3GAP2	GC_B
2.99132e-141	0.382961	0.345	0.138	7.19772e-137	RAD23B	GC_B
1.06793e-87	0.382585	0.674	0.423	2.56966e-83	SFPQ	GC_B
4.80568e-206	0.382156	0.215	0.054	1.15634e-201	ZNF827	GC_B
2.11282e-126	0.381413	0.36	0.155	5.08387e-122	MRPL28	GC_B
4.02525e-111	0.381058	0.451	0.223	9.68555e-107	TWF2	GC_B
1.18126e-144	0.380402	0.26	0.09	2.84235e-140	MCOLN2	GC_B
3.78883e-217	0.380397	0.219	0.055	9.11669e-213	GSTZ1	GC_B
9.7607e-170	0.379186	0.274	0.089	2.34862e-165	MAP2K1	GC_B
9.09421e-128	0.377983	0.328	0.135	2.18825e-123	LYRM4	GC_B
7.33333e-132	0.377956	0.291	0.112	1.76455e-127	C16orf87	GC_B
2.38792e-82	0.377153	0.582	0.355	5.7458e-78	EWSR1	GC_B
2.45608e-270	0.376617	0.173	0.031	5.90983e-266	CCDC28B	GC_B
1.69383e-96	0.376444	0.528	0.29	4.07569e-92	BLOC1S2	GC_B
7.15545e-96	0.375911	0.484	0.262	1.72174e-91	NDUFAF3	GC_B
1.43609e-166	0.37341	0.283	0.096	3.45552e-162	MRPL15	GC_B
3.88586e-105	0.373127	0.455	0.233	9.35015e-101	SDHC	GC_B
1.71441e-88	0.373063	0.554	0.324	4.12521e-84	RPS19BP1	GC_B
0	0.372712	0.163	0.021	0	CDKN2C	GC_B
1.96159e-88	0.372362	0.553	0.322	4.71999e-84	DDT	GC_B
1.73123e-87	0.371902	0.534	0.308	4.16569e-83	DUSP2	GC_B
4.44674e-127	0.371839	0.36	0.155	1.06997e-122	OLA1	GC_B
1.4564e-85	0.371725	0.411	0.22	3.50438e-81	PRDX2	GC_B
4.05262e-49	0.371686	0.554	0.38	9.75142e-45	EIF5A	GC_B
6.95834e-118	0.37114	0.367	0.164	1.67432e-113	SNRPA	GC_B
1.35561e-96	0.371138	0.474	0.249	3.26186e-92	ABI1	GC_B
0	0.370855	0.142	0.017	0	MED12L	GC_B
2.66268e-149	0.370795	0.296	0.107	6.40693e-145	MFAP1	GC_B
0	0.370172	0.152	0.016	0	KCNK12	GC_B
1.46671e-207	0.369958	0.215	0.054	3.52921e-203	STK40	GC_B
2.3509e-140	0.369881	0.299	0.112	5.65673e-136	SNX8	GC_B
1.33408e-101	0.368758	0.382	0.185	3.21006e-97	PSMB4	GC_B
4.98228e-85	0.368412	0.578	0.338	1.19884e-80	PNN	GC_B
1.05005e-137	0.368411	0.232	0.078	2.52663e-133	MDFIC	GC_B
1.68086e-101	0.368268	0.381	0.182	4.04449e-97	CHD4	GC_B
1.78449e-83	0.368052	0.533	0.307	4.29383e-79	FAM107B	GC_B
7.67842e-87	0.367682	0.543	0.314	1.84758e-82	CSNK1A1	GC_B
1.47996e-77	0.367546	0.873	0.71	3.56108e-73	SUMO2	GC_B
3.49017e-133	0.366651	0.303	0.119	8.39805e-129	CLTC	GC_B
7.34932e-126	0.366596	0.393	0.175	1.76839e-121	CPSF6	GC_B
2.54917e-92	0.365979	0.484	0.262	6.13381e-88	RBM17	GC_B
3.64963e-219	0.365816	0.202	0.047	8.78173e-215	WEE1	GC_B
1.23756e-187	0.365384	0.234	0.065	2.97781e-183	SLC15A4	GC_B
8.19583e-71	0.365322	0.727	0.503	1.97208e-66	GRB2	GC_B
1.4656e-109	0.36469	0.444	0.218	3.52653e-105	SRSF1	GC_B
1.9149e-148	0.364455	0.32	0.12	4.60762e-144	PPP6R1	GC_B
1.37434e-55	0.364106	0.564	0.378	3.30694e-51	PDIA6	GC_B
1.27498e-53	0.363478	0.452	0.286	3.06785e-49	RANBP1	GC_B
2.52059e-163	0.363384	0.222	0.066	6.06504e-159	DCUN1D1	GC_B
4.30511e-81	0.363282	0.568	0.336	1.0359e-76	DCK	GC_B
1.025e-37	0.362532	0.63	0.474	2.46635e-33	TUBB	GC_B
1.62701e-130	0.362337	0.209	0.068	3.9149e-126	HELLS	GC_B
2.04534e-86	0.362279	0.634	0.386	4.92149e-82	SUMO1	GC_B
0	0.362058	0.167	0.025	0	ZFAND4	GC_B
3.86421e-66	0.361952	0.632	0.42	9.29807e-62	TRA2B	GC_B
0	0.361884	0.144	0.01	0	LHFPL2	GC_B
4.1798e-77	0.361236	0.499	0.292	1.00574e-72	ANAPC11	GC_B
5.94975e-94	0.360982	0.494	0.27	1.43163e-89	UQCRFS1	GC_B
8.85947e-123	0.360921	0.391	0.174	2.13177e-118	TMEM261	GC_B
4.72019e-71	0.360331	0.774	0.57	1.13577e-66	COX5B	GC_B
1.94901e-150	0.360203	0.239	0.077	4.68972e-146	USP12	GC_B
0	0.359427	0.115	0.007	0	PTPRS	GC_B
8.62948e-204	0.358716	0.163	0.034	2.07643e-199	GPR137B	GC_B
1.10222e-95	0.358658	0.462	0.242	2.65216e-91	ATP6V0D1	GC_B
3.12454e-80	0.358521	0.58	0.35	7.51827e-76	SNRPB2	GC_B
2.11028e-190	0.358211	0.233	0.065	5.07776e-186	USP7	GC_B
1.75795e-112	0.358006	0.376	0.174	4.22998e-108	PPP1R7	GC_B
3.89747e-111	0.358006	0.349	0.155	9.37809e-107	RPIA	GC_B
7.16848e-90	0.357986	0.492	0.267	1.72488e-85	EBLN3	GC_B
3.8945e-110	0.357357	0.347	0.156	9.37095e-106	RAB4A	GC_B
2.66466e-65	0.357293	0.364	0.201	6.41171e-61	MCM5	GC_B
7.04653e-127	0.357274	0.287	0.111	1.69554e-122	MAP2K2	GC_B
7.89668e-59	0.35718	0.791	0.583	1.9001e-54	REL	GC_B
1.31856e-106	0.356347	0.292	0.123	3.17271e-102	STIM2	GC_B
1.49897e-116	0.356317	0.312	0.131	3.60681e-112	TNFRSF17	GC_B
6.10566e-163	0.355601	0.236	0.072	1.46914e-158	KLHL5	GC_B
1.816e-214	0.355094	0.219	0.055	4.36967e-210	XPNPEP1	GC_B
6.30247e-76	0.355004	0.517	0.309	1.5165e-71	AURKAIP1	GC_B
6.88634e-265	0.354774	0.166	0.029	1.65699e-260	PUS10	GC_B
6.50413e-83	0.354762	0.54	0.315	1.56502e-78	DNAJC8	GC_B
5.69154e-103	0.353333	0.308	0.134	1.3695e-98	SYNE1	GC_B
5.36083e-231	0.353193	0.193	0.042	1.28992e-226	CCDC126	GC_B
1.84528e-116	0.353009	0.319	0.135	4.44011e-112	DAZAP1	GC_B
3.84448e-70	0.352685	0.664	0.438	9.2506e-66	TNFRSF13C	GC_B
3.56966e-105	0.352091	0.326	0.143	8.58932e-101	CERS4	GC_B
8.23473e-37	0.351929	0.4	0.266	1.98144e-32	DUT	GC_B
4.91147e-113	0.351372	0.22	0.079	1.1818e-108	PFKFB3	GC_B
7.29159e-112	0.35056	0.384	0.176	1.7545e-107	NAA50	GC_B
2.92988e-105	0.350405	0.36	0.168	7.04988e-101	PSMD6	GC_B
1.98842e-118	0.350279	0.316	0.133	4.78454e-114	PSMD14	GC_B
1.57727e-117	0.350207	0.254	0.097	3.79523e-113	UBR5	GC_B
0	0.350109	0.122	0.002	0	CAMK2B	GC_B
6.40543e-279	0.350044	0.149	0.023	1.54128e-274	BCAT1	GC_B
6.75483e-62	0.349821	0.739	0.55	1.62535e-57	SRSF2	GC_B
3.02824e-98	0.349808	0.414	0.207	7.28655e-94	C7orf73	GC_B
6.09456e-143	0.348932	0.259	0.09	1.46647e-138	PARN	GC_B
1.32856e-75	0.348598	0.441	0.245	3.19678e-71	TMC6	GC_B
2.77443e-115	0.348546	0.359	0.16	6.67584e-111	URM1	GC_B
6.4299e-139	0.348466	0.31	0.118	1.54716e-134	OAZ2	GC_B
5.47644e-121	0.348465	0.989	0.974	1.31774e-116	GNB2L1	GC_B
3.59931e-203	0.348058	0.184	0.043	8.66065e-199	UGGT1	GC_B
0	0.347439	0.124	0.011	0	RP11-138I18.2	GC_B
4.08783e-87	0.346753	0.309	0.145	9.83613e-83	ZYX	GC_B
1.63734e-69	0.34622	0.657	0.434	3.93976e-65	PRDX5	GC_B
9.9513e-125	0.345947	0.3	0.121	2.39448e-120	MRPS14	GC_B
3.12216e-79	0.34527	0.465	0.263	7.51255e-75	ARF5	GC_B
7.12151e-115	0.344902	0.359	0.16	1.71358e-110	MRPL14	GC_B
6.69286e-87	0.344733	0.52	0.29	1.61044e-82	CAPZA2	GC_B
4.70771e-140	0.344658	0.114	0.024	1.13277e-135	BIRC5	GC_B
6.79084e-154	0.344337	0.257	0.086	1.63401e-149	INO80C	GC_B
1.88373e-158	0.344007	0.258	0.084	4.53263e-154	ARHGEF7	GC_B
1.06931e-111	0.343892	0.31	0.13	2.57298e-107	PTEN	GC_B
1.1551e-81	0.343832	0.529	0.308	2.7794e-77	VDAC2	GC_B
5.88212e-69	0.343777	0.533	0.324	1.41536e-64	POLR2J3	GC_B
2.22832e-61	0.343617	0.645	0.453	5.36178e-57	NDUFA13	GC_B
7.22182e-113	0.343056	0.353	0.157	1.73771e-108	CHMP4B	GC_B
6.55488e-113	0.342925	0.325	0.141	1.57724e-108	CHCHD1	GC_B
5.13821e-106	0.342679	0.32	0.141	1.23636e-101	GNB1	GC_B
1.21926e-187	0.34251	0.189	0.047	2.93378e-183	MYO9A	GC_B
2.47066e-91	0.34249	0.402	0.203	5.9449e-87	HSPA4	GC_B
1.11225e-113	0.342486	0.24	0.09	2.67629e-109	BAZ2B	GC_B
0	0.342155	0.146	0.021	0	SHCBP1	GC_B
5.00829e-99	0.342151	0.333	0.151	1.20509e-94	PRKD3	GC_B
9.0818e-105	0.342091	0.326	0.147	2.18526e-100	PMVK	GC_B
4.05059e-72	0.341308	0.661	0.437	9.74652e-68	EIF3D	GC_B
9.31964e-271	0.340982	0.157	0.026	2.24249e-266	ST14	GC_B
7.60068e-71	0.340632	0.268	0.131	1.82888e-66	UBALD2	GC_B
7.29905e-79	0.3405	0.455	0.254	1.7563e-74	CCT2	GC_B
0	0.339559	0.106	0.003	0	STXBP6	GC_B
8.04718e-98	0.339381	0.377	0.182	1.93631e-93	CEP57	GC_B
3.32385e-119	0.33886	0.154	0.044	7.99784e-115	RP11-164H13.1	GC_B
6.30676e-136	0.338713	0.263	0.094	1.51753e-131	LMNB1	GC_B
3.95558e-77	0.338209	0.45	0.255	9.51792e-73	SNRPC	GC_B
8.70299e-80	0.338159	0.446	0.245	2.09411e-75	PLEKHJ1	GC_B
3.42519e-83	0.337218	0.443	0.243	8.2417e-79	MLF2	GC_B
5.80676e-223	0.337207	0.149	0.027	1.39722e-218	RNF144B	GC_B
5.32981e-76	0.336973	0.482	0.277	1.28246e-71	TALDO1	GC_B
5.36486e-89	0.336756	0.224	0.091	1.29089e-84	GSN	GC_B
6.3161e-249	0.336728	0.166	0.031	1.51978e-244	WDR76	GC_B
2.87327e-126	0.336675	0.229	0.08	6.91367e-122	ASAP1	GC_B
0	0.336669	0.133	0.004	0	LOXL2	GC_B
5.12776e-111	0.335981	0.329	0.143	1.23384e-106	ILK	GC_B
1.62674e-155	0.335918	0.28	0.097	3.91426e-151	MRPL10	GC_B
1.65194e-135	0.33525	0.252	0.088	3.97489e-131	MRPS27	GC_B
2.54566e-79	0.33519	0.378	0.199	6.12536e-75	LAMTOR2	GC_B
4.32757e-79	0.334243	0.527	0.308	1.0413e-74	SCAND1	GC_B
2.66846e-126	0.333689	0.245	0.088	6.42085e-122	LRCH3	GC_B
3.29106e-104	0.333656	0.393	0.188	7.91894e-100	NDUFA10	GC_B
1.41353e-95	0.3336	0.345	0.164	3.40123e-91	DCTN2	GC_B
3.44796e-120	0.333173	0.274	0.105	8.29649e-116	PMF1	GC_B
1.98516e-69	0.332066	0.8	0.607	4.77669e-65	C11orf31	GC_B
1.43129e-99	0.331968	0.361	0.171	3.44396e-95	ZNF428	GC_B
3.05e-83	0.331859	0.322	0.155	7.33891e-79	HNRNPAB	GC_B
1.14931e-91	0.331586	0.472	0.252	2.76547e-87	EIF6	GC_B
3.11788e-132	0.331451	0.156	0.043	7.50224e-128	MAP2K6	GC_B
1.01133e-82	0.330954	0.453	0.249	2.43346e-78	ZNHIT1	GC_B
1.40345e-138	0.330254	0.198	0.06	3.37699e-134	C12orf49	GC_B
1.44093e-87	0.329467	0.366	0.182	3.46716e-83	SYNCRIP	GC_B
1.96924e-113	0.329448	0.3	0.126	4.73838e-109	NDUFA8	GC_B
5.04066e-62	0.329323	0.621	0.413	1.21288e-57	VAMP8	GC_B
5.40566e-77	0.329129	0.564	0.337	1.30071e-72	RAP1A	GC_B
1.12115e-100	0.328058	0.434	0.217	2.69772e-96	FIBP	GC_B
3.51104e-241	0.32803	0.159	0.029	8.44827e-237	MAP3K7CL	GC_B
2.26209e-99	0.327976	0.303	0.132	5.44303e-95	CAMK2D	GC_B
5.45817e-124	0.327843	0.249	0.091	1.31335e-119	ELP6	GC_B
2.25623e-111	0.327546	0.32	0.137	5.42893e-107	ZNF580	GC_B
2.55544e-90	0.327493	0.23	0.094	6.14889e-86	LTA	GC_B
1.95558e-118	0.327238	0.159	0.047	4.70551e-114	BNIP3	GC_B
3.49075e-84	0.327144	0.406	0.212	8.39943e-80	CCT5	GC_B
1.01291e-70	0.327091	0.374	0.204	2.43726e-66	FDPS	GC_B
1.22447e-80	0.326425	0.392	0.206	2.94631e-76	EIF3J	GC_B
2.51621e-69	0.326383	0.547	0.33	6.05451e-65	ZNF207	GC_B
4.29837e-76	0.326008	0.497	0.287	1.03427e-71	PPP2R1A	GC_B
2.98509e-158	0.325987	0.218	0.066	7.18272e-154	CLN6	GC_B
2.61879e-70	0.325495	0.638	0.414	6.30134e-66	WDR83OS	GC_B
7.26541e-71	0.325471	0.476	0.277	1.7482e-66	RNF181	GC_B
1.29461e-140	0.325155	0.21	0.066	3.11508e-136	BCL2L11	GC_B
1.54374e-105	0.324551	0.294	0.126	3.71455e-101	CHCHD5	GC_B
7.74798e-74	0.32417	0.463	0.267	1.86432e-69	POLR2E	GC_B
2.45534e-107	0.323896	0.322	0.141	5.90805e-103	BABAM1	GC_B
1.15652e-66	0.323821	0.998	0.994	2.78281e-62	PTMA	GC_B
1.10076e-62	0.323734	0.729	0.519	2.64866e-58	UBE2D2	GC_B
2.91333e-84	0.323626	0.35	0.176	7.01007e-80	CLINT1	GC_B
1.58111e-94	0.323549	0.358	0.172	3.80448e-90	ETFA	GC_B
3.43713e-101	0.322463	0.377	0.181	8.27042e-97	STOML2	GC_B
3.5201e-77	0.322412	0.489	0.282	8.47005e-73	TCEB1	GC_B
0	0.322087	0.14	0.019	0	NLK	GC_B
1.53538e-68	0.32151	0.848	0.638	3.69444e-64	HERPUD1	GC_B
1.05118e-87	0.321331	0.372	0.185	2.52935e-83	PDCD2	GC_B
7.58964e-55	0.320312	0.581	0.381	1.82622e-50	ARID4B	GC_B
1.57693e-74	0.320036	0.453	0.256	3.79441e-70	2023-09-02	GC_B
2.19095e-66	0.319984	0.446	0.258	5.27188e-62	ACAP2	GC_B
4.90642e-97	0.319982	0.293	0.128	1.18058e-92	MAP4K2	GC_B
6.92419e-97	0.319803	0.336	0.155	1.6661e-92	ITPA	GC_B
2.17068e-76	0.319508	0.42	0.231	5.22309e-72	SRP72	GC_B
1.86477e-53	0.319389	0.18	0.083	4.487e-49	MCM7	GC_B
3.09105e-99	0.318637	0.286	0.124	7.43769e-95	SRP19	GC_B
8.36098e-90	0.318353	0.369	0.182	2.01182e-85	TRAPPC6A	GC_B
0	0.317264	0.126	0.011	0	IGF2BP3	GC_B
1.1811e-81	0.316618	0.439	0.237	2.84196e-77	PDAP1	GC_B
2.10072e-61	0.316352	0.628	0.421	5.05474e-57	PRELID1	GC_B
4.84047e-68	0.31635	0.522	0.313	1.16471e-63	RHOG	GC_B
2.34834e-65	0.315945	0.619	0.399	5.65058e-61	MRPS21	GC_B
4.06622e-271	0.315944	0.14	0.021	9.78414e-267	CENPU	GC_B
1.41408e-52	0.315895	0.495	0.315	3.40256e-48	ITGB2	GC_B
1.12618e-87	0.315768	0.453	0.241	2.70982e-83	UQCRC2	GC_B
3.29842e-109	0.314484	0.281	0.114	7.93667e-105	NFKB1	GC_B
4.04363e-89	0.313587	0.109	0.031	9.72977e-85	EBI3	GC_B
2.45279e-120	0.313433	0.272	0.105	5.9019e-116	MRPL37	GC_B
8.1895e-117	0.313365	0.268	0.105	1.97056e-112	VPS25	GC_B
0	0.31322	0.113	0.007	0	SERINC2	GC_B
6.0579e-110	0.313148	0.353	0.157	1.45765e-105	CAPN1	GC_B
3.64072e-67	0.312744	0.503	0.296	8.76031e-63	MGEA5	GC_B
5.2014e-103	0.312586	0.282	0.118	1.25156e-98	SVBP	GC_B
7.24506e-110	0.312384	0.296	0.121	1.74331e-105	APLP2	GC_B
2.10803e-84	0.312124	0.355	0.177	5.07235e-80	PFDN6	GC_B
4.20689e-90	0.312121	0.375	0.185	1.01226e-85	PMPCB	GC_B
1.01871e-81	0.312062	0.328	0.159	2.45121e-77	UGCG	GC_B
8.04253e-62	0.311935	0.786	0.591	1.93519e-57	UBE2D3	GC_B
0	0.31186	0.146	0.019	0	SYT17	GC_B
3.09291e-91	0.311736	0.375	0.184	7.44216e-87	NAP1L4	GC_B
6.91749e-119	0.311603	0.252	0.094	1.66449e-114	SREBF2	GC_B
1.77154e-50	0.311309	0.472	0.302	4.26268e-46	LSM5	GC_B
7.48456e-77	0.311305	0.413	0.224	1.80093e-72	MIEN1	GC_B
6.52712e-73	0.311163	0.498	0.29	1.57056e-68	TRABD	GC_B
4.31989e-59	0.31077	0.604	0.397	1.03945e-54	NDUFB4	GC_B
1.8468e-65	0.310751	0.445	0.256	4.44377e-61	CXXC5	GC_B
5.39563e-105	0.310406	0.291	0.122	1.2983e-100	PHAX	GC_B
9.3665e-89	0.310385	0.155	0.053	2.25377e-84	USP53	GC_B
0	0.310304	0.158	0.022	0	XKR6	GC_B
3.63076e-81	0.309577	0.318	0.154	8.73634e-77	MZT1	GC_B
7.80643e-119	0.309549	0.247	0.093	1.87838e-114	RPL26L1	GC_B
3.57613e-147	0.309292	0.233	0.075	8.60488e-143	RUVBL1	GC_B
1.06114e-47	0.308417	0.901	0.79	2.55331e-43	HNRNPA2B1	GC_B
6.92115e-86	0.308241	0.257	0.112	1.66537e-81	SMC4	GC_B
1.39584e-104	0.307639	0.512	0.264	3.35867e-100	TRAC	GC_B
4.98269e-82	0.307534	0.46	0.252	1.19893e-77	SNX17	GC_B
3.08052e-63	0.307486	0.455	0.268	7.41234e-59	CCND3	GC_B
7.54781e-111	0.306523	0.286	0.117	1.81615e-106	MRPS23	GC_B
4.87462e-80	0.306172	0.494	0.276	1.17293e-75	MAGOH	GC_B
1.24013e-105	0.306033	0.254	0.102	2.98401e-101	ACYP2	GC_B
2.86713e-159	0.30586	0.178	0.047	6.89888e-155	SNHG19	GC_B
8.17719e-28	0.305773	0.722	0.572	1.9676e-23	SYNGR2	GC_B
3.50631e-75	0.30551	0.536	0.314	8.43688e-71	PMAIP1	GC_B
8.38148e-80	0.305363	0.35	0.179	2.01675e-75	ZBTB8OS	GC_B
4.69404e-104	0.304924	0.312	0.136	1.12948e-99	EIF4E2	GC_B
2.6597e-145	0.304828	0.185	0.053	6.39978e-141	MILR1	GC_B
2.1893e-110	0.304365	0.31	0.132	5.2679e-106	TAF12	GC_B
1.37501e-121	0.304046	0.237	0.084	3.30855e-117	PACS1	GC_B
0	0.303938	0.126	0.015	0	C2orf88	GC_B
2.08869e-83	0.303663	0.303	0.141	5.02581e-79	CBX5	GC_B
4.21126e-95	0.303657	0.35	0.165	1.01331e-90	UBE2V2	GC_B
3.16209e-114	0.30363	0.232	0.085	7.60861e-110	RAD17	GC_B
9.63135e-80	0.303565	0.3	0.141	2.3175e-75	MICAL3	GC_B
3.3011e-53	0.303068	0.749	0.559	7.94312e-49	ATP5D	GC_B
2.05169e-91	0.302982	0.294	0.133	4.93677e-87	UBA1	GC_B
3.4223e-75	0.302518	0.43	0.237	8.23474e-71	TXNL1	GC_B
2.03445e-74	0.302457	0.34	0.176	4.8953e-70	TIMM10	GC_B
5.74e-95	0.302451	0.337	0.157	1.38116e-90	FAM195B	GC_B
1.20784e-60	0.301881	0.537	0.338	2.90631e-56	MZT2A	GC_B
6.30585e-87	0.301506	0.374	0.186	1.51731e-82	COA1	GC_B
2.42694e-84	0.301353	0.221	0.092	5.83971e-80	NCOA7	GC_B
4.27833e-91	0.301163	0.366	0.178	1.02945e-86	UPF3A	GC_B
9.39667e-81	0.299955	0.349	0.176	2.26103e-76	MRPL4	GC_B
2.32949e-56	0.299861	0.415	0.245	5.60521e-52	ATP2A3	GC_B
0	0.2995	0.118	0.013	0	MGST2	GC_B
1.77791e-92	0.299175	0.244	0.101	4.27802e-88	CDK13	GC_B
3.49367e-126	0.299094	0.224	0.077	8.40648e-122	GLRX5	GC_B
3.07427e-69	0.298882	0.529	0.319	7.39731e-65	FAM96B	GC_B
2.08468e-47	0.29867	0.525	0.343	5.01615e-43	SASH3	GC_B
1.70617e-59	0.298568	0.591	0.376	4.10538e-55	LYN	GC_B
2.17262e-89	0.298264	0.299	0.137	5.22776e-85	HDDC2	GC_B
3.56084e-98	0.298202	0.998	0.99	8.56809e-94	RPL15	GC_B
2.37306e-77	0.298025	0.445	0.244	5.71006e-73	TBCB	GC_B
1.8979e-55	0.29796	0.544	0.347	4.56673e-51	HLA-DOB	GC_B
5.75103e-164	0.297866	0.191	0.052	1.38381e-159	DPP3	GC_B
7.91353e-52	0.297184	0.781	0.594	1.90415e-47	UQCR11	GC_B
3.19446e-57	0.296774	0.558	0.358	7.68651e-53	GNAS	GC_B
1.19096e-274	0.296415	0.137	0.02	2.86569e-270	KATNAL1	GC_B
4.59311e-103	0.296242	0.278	0.116	1.10519e-98	TCEAL8	GC_B
1.25345e-45	0.296015	0.831	0.69	3.01605e-41	UQCRB	GC_B
6.35626e-55	0.295895	0.67	0.47	1.52944e-50	RSL24D1	GC_B
1.48318e-105	0.295604	0.311	0.135	3.56883e-101	MRPL13	GC_B
1.13697e-108	0.295371	0.287	0.118	2.73579e-104	ADSL	GC_B
1.55123e-129	0.295229	0.211	0.069	3.73257e-125	C20orf196	GC_B
5.44185e-83	0.295005	0.345	0.171	1.30942e-78	PNKD	GC_B
7.05959e-86	0.294963	0.413	0.213	1.69868e-81	SHKBP1	GC_B
9.83004e-114	0.29457	0.239	0.089	2.3653e-109	RMDN1	GC_B
3.87811e-73	0.294538	0.301	0.149	9.3315e-69	ARL2BP	GC_B
7.77648e-83	0.29448	0.378	0.192	1.87118e-78	KRAS	GC_B
2.92648e-106	0.294466	0.256	0.1	7.0417e-102	GNA13	GC_B
2.83926e-54	0.294443	0.731	0.518	6.83183e-50	UBXN1	GC_B
1.9858e-74	0.294079	0.333	0.168	4.77822e-70	FOXN3	GC_B
0	0.293976	0.117	0.006	0	UCHL1	GC_B
1.11189e-149	0.293898	0.208	0.063	2.67542e-145	GOT2	GC_B
9.41598e-79	0.293802	0.369	0.189	2.26567e-74	PTDSS1	GC_B
2.80339e-94	0.293587	0.307	0.138	6.74552e-90	NOB1	GC_B
2.05364e-68	0.293358	0.456	0.263	4.94146e-64	PSMA5	GC_B
2.84006e-82	0.293251	0.423	0.224	6.83375e-78	RTFDC1	GC_B
1.25342e-92	0.293088	0.323	0.149	3.01598e-88	GTF2E2	GC_B
3.88808e-67	0.292948	0.503	0.299	9.35551e-63	NONO	GC_B
2.82399e-63	0.292651	0.578	0.365	6.79507e-59	ATP6V1F	GC_B
2.30359e-83	0.292106	0.313	0.148	5.54291e-79	YWHAH	GC_B
6.44512e-97	0.291879	0.29	0.126	1.55082e-92	OSBPL9	GC_B
9.15909e-86	0.291639	0.303	0.142	2.20386e-81	TXNL4A	GC_B
1.21475e-57	0.291549	0.593	0.384	2.92294e-53	NDUFB9	GC_B
3.25176e-60	0.291408	0.487	0.29	7.82439e-56	BCL11A	GC_B
1.28527e-107	0.291092	0.272	0.109	3.09262e-103	LYRM1	GC_B
1.42646e-131	0.290993	0.206	0.066	3.43234e-127	MVD	GC_B
6.18021e-93	0.290974	0.334	0.155	1.48708e-88	TSG101	GC_B
2.70286e-51	0.290829	0.869	0.705	6.50363e-47	OST4	GC_B
9.94533e-50	0.290723	0.868	0.733	2.39305e-45	HINT1	GC_B
1.46766e-36	0.290447	0.485	0.334	3.53149e-32	HSPA5	GC_B
7.02252e-63	0.290299	0.507	0.307	1.68976e-58	GNB2	GC_B
4.94222e-240	0.289918	0.136	0.022	1.1892e-235	C4orf32	GC_B
1.92398e-60	0.289607	0.54	0.337	4.62949e-56	BANF1	GC_B
1.10705e-89	0.289465	0.337	0.162	2.66378e-85	MRPS33	GC_B
7.65269e-104	0.288956	0.242	0.095	1.84139e-99	PAPSS1	GC_B
0	0.288662	0.124	0.012	0	NDFIP2	GC_B
1.9368e-108	0.288235	0.254	0.104	4.66033e-104	IGLL5	GC_B
2.02547e-44	0.288153	0.827	0.681	4.87369e-40	SNRPD2	GC_B
5.21608e-248	0.288033	0.14	0.023	1.25509e-243	STAC3	GC_B
2.41786e-62	0.287336	0.529	0.323	5.81785e-58	WAS	GC_B
3.27689e-78	0.287299	0.318	0.155	7.88485e-74	DCTPP1	GC_B
5.72603e-53	0.287275	0.357	0.206	1.3778e-48	ANP32E	GC_B
1.73456e-86	0.287246	0.352	0.174	4.17369e-82	TRAPPC2L	GC_B
1.58058e-161	0.287211	0.132	0.028	3.80319e-157	CCNB1	GC_B
3.29535e-132	0.287075	0.178	0.052	7.92927e-128	HACD2	GC_B
1.28885e-95	0.287053	0.277	0.118	3.10122e-91	ACTR10	GC_B
9.76016e-65	0.286964	0.488	0.29	2.34849e-60	MAPK1IP1L	GC_B
2.32863e-51	0.286842	0.813	0.639	5.60315e-47	SKP1	GC_B
4.39803e-93	0.286369	0.329	0.152	1.05825e-88	MRPL9	GC_B
2.04737e-82	0.286178	0.372	0.189	4.92638e-78	ELAVL1	GC_B
1.75743e-75	0.286142	0.43	0.237	4.22872e-71	ETFB	GC_B
3.92698e-39	0.28576	0.61	0.44	9.44911e-35	PDIA3	GC_B
6.22337e-76	0.285651	0.339	0.172	1.49747e-71	AK2	GC_B
7.53186e-103	0.285206	0.215	0.08	1.81232e-98	MRPL12	GC_B
0	0.284849	0.114	0.005	0	AFF2	GC_B
7.94644e-81	0.284696	0.333	0.165	1.91207e-76	MRPS12	GC_B
1.50844e-57	0.284667	0.475	0.288	3.62961e-53	ANP32A	GC_B
2.47593e-70	0.284481	0.444	0.249	5.95758e-66	PPHLN1	GC_B
3.89483e-85	0.284166	0.29	0.132	9.37174e-81	USP6NL	GC_B
4.93015e-56	0.284069	0.492	0.31	1.18629e-51	ATP5G1	GC_B
1.64143e-65	0.284036	0.465	0.271	3.9496e-61	ADRM1	GC_B
9.45614e-137	0.283546	0.226	0.074	2.27534e-132	WDR18	GC_B
4.27442e-92	0.283446	0.284	0.124	1.02851e-87	USP22	GC_B
4.06126e-74	0.283145	0.426	0.234	9.77219e-70	EIF2A	GC_B
1.13053e-66	0.283059	0.484	0.282	2.72028e-62	SERPINB1	GC_B
9.87656e-114	0.282699	0.247	0.093	2.3765e-109	NOA1	GC_B
1.02329e-72	0.282659	0.394	0.211	2.46223e-68	YY1	GC_B
5.60488e-49	0.282601	0.59	0.401	1.34865e-44	BLNK	GC_B
3.16967e-75	0.282297	0.415	0.224	7.62686e-71	PUF60	GC_B
2.13867e-72	0.281809	0.365	0.19	5.14607e-68	SRSF6	GC_B
8.25931e-66	0.281732	0.473	0.275	1.98736e-61	BLOC1S1	GC_B
6.48906e-87	0.281726	0.309	0.144	1.5614e-82	MRPL27	GC_B
3.30368e-72	0.281409	0.393	0.208	7.94931e-68	PIK3AP1	GC_B
1.83591e-64	0.281133	0.427	0.246	4.41756e-60	MPG	GC_B
5.1513e-64	0.280697	0.519	0.315	1.23951e-59	MRPL20	GC_B
5.40954e-72	0.280656	0.341	0.177	1.30164e-67	ACO2	GC_B
3.44627e-56	0.280539	0.564	0.361	8.29242e-52	LUC7L3	GC_B
2.49926e-67	0.280244	0.397	0.221	6.01371e-63	COPZ1	GC_B
5.52841e-101	0.280165	0.28	0.118	1.33025e-96	WDR77	GC_B
7.03547e-68	0.279829	0.454	0.261	1.69287e-63	SNRNP70	GC_B
3.59334e-125	0.279765	0.219	0.074	8.64629e-121	PTS	GC_B
4.02226e-60	0.279715	0.317	0.168	9.67835e-56	SNX29	GC_B
4.76642e-92	0.279697	0.231	0.093	1.1469e-87	PTK2	GC_B
6.87121e-58	0.279266	0.438	0.262	1.65335e-53	ILF2	GC_B
8.90387e-108	0.2788	0.227	0.084	2.14245e-103	ACSF3	GC_B
2.16163e-213	0.278658	0.114	0.018	5.20131e-209	CDT1	GC_B
5.28717e-58	0.278526	0.505	0.313	1.2722e-53	YWHAQ	GC_B
5.1706e-85	0.278291	0.276	0.125	1.24415e-80	RSU1	GC_B
1.09618e-93	0.27824	0.363	0.171	2.63763e-89	ZCCHC10	GC_B
1.52098e-93	0.278152	0.308	0.137	3.65978e-89	CHRAC1	GC_B
4.91228e-97	0.277959	0.289	0.124	1.18199e-92	NFATC1	GC_B
5.68516e-81	0.27783	0.248	0.11	1.36796e-76	TAF10	GC_B
5.36392e-73	0.277699	0.396	0.213	1.29067e-68	PSMD13	GC_B
1.74251e-60	0.277575	0.497	0.298	4.19282e-56	SLTM	GC_B
8.32068e-93	0.277449	0.273	0.119	2.00212e-88	NDUFA7	GC_B
8.96364e-68	0.2774	0.468	0.267	2.15683e-63	TANK	GC_B
2.12632e-73	0.277047	0.324	0.162	5.11635e-69	SS18	GC_B
2.1906e-69	0.276759	0.229	0.106	5.27103e-65	TPST2	GC_B
2.12907e-31	0.276738	0.765	0.612	5.12297e-27	NCL	GC_B
1.2588e-45	0.276526	0.731	0.528	3.02892e-41	EVL	GC_B
2.88371e-218	0.276504	0.105	0.015	6.93878e-214	DBNDD1	GC_B
5.56441e-93	0.276438	0.207	0.078	1.33891e-88	TSPAN33	GC_B
1.67967e-99	0.275918	0.229	0.088	4.04162e-95	REPIN1	GC_B
5.11567e-125	0.275684	0.169	0.05	1.23093e-120	FAM45A	GC_B
1.34238e-86	0.275397	0.294	0.134	3.23003e-82	NUBP1	GC_B
2.87179e-63	0.2753	0.457	0.265	6.91009e-59	ILF3	GC_B
2.311e-69	0.275277	0.352	0.187	5.56073e-65	STARD7	GC_B
1.1906e-59	0.27502	0.39	0.223	2.86483e-55	C17orf89	GC_B
4.11764e-42	0.274694	0.69	0.502	9.90787e-38	NDUFB11	GC_B
5.20219e-56	0.274513	0.513	0.321	1.25175e-51	BZW1	GC_B
9.34994e-92	0.274507	0.207	0.079	2.24978e-87	NEK8	GC_B
1.66099e-61	0.273663	0.342	0.187	3.99669e-57	PNOC	GC_B
4.28083e-72	0.27338	0.428	0.236	1.03005e-67	STRAP	GC_B
3.47195e-96	0.272613	0.281	0.12	8.3542e-92	RPAP3	GC_B
1.17934e-112	0.27258	0.199	0.068	2.83773e-108	MRPL35	GC_B
9.26179e-82	0.272478	0.304	0.145	2.22857e-77	CAMTA1	GC_B
1.02671e-62	0.272259	0.507	0.305	2.47048e-58	NR3C1	GC_B
1.25966e-39	0.272093	0.732	0.551	3.03101e-35	LSM7	GC_B
1.08676e-88	0.271081	0.199	0.077	2.61497e-84	ADGRG5	GC_B
2.51281e-100	0.270764	0.203	0.074	6.04632e-96	SNX11	GC_B
8.79407e-49	0.270558	0.469	0.296	2.11603e-44	EIF5B	GC_B
2.44382e-58	0.27046	0.49	0.301	5.88031e-54	LSM3	GC_B
1.22781e-85	0.269768	0.347	0.166	2.95435e-81	CD86	GC_B
1.11883e-109	0.269748	0.223	0.082	2.69213e-105	FAM207A	GC_B
1.27287e-78	0.269626	0.312	0.152	3.06278e-74	TIMM17A	GC_B
7.77962e-65	0.269407	0.43	0.246	1.87193e-60	NDUFB5	GC_B
4.63562e-61	0.268772	0.227	0.108	1.11542e-56	MCM3	GC_B
6.964e-63	0.268735	0.441	0.255	1.67568e-58	PSMA3	GC_B
1.84951e-224	0.267981	0.134	0.023	4.45028e-220	TRAF1	GC_B
6.76275e-95	0.267725	0.29	0.127	1.62725e-90	TXNDC9	GC_B
1.22771e-112	0.267653	0.196	0.067	2.95413e-108	SLC25A4	GC_B
4.98438e-64	0.267583	0.422	0.241	1.19934e-59	COPS6	GC_B
9.69493e-212	0.267134	0.126	0.021	2.33279e-207	MOB1B	GC_B
1.93e-110	0.266926	0.216	0.078	4.64396e-106	TSSC1	GC_B
4.89697e-84	0.266849	0.289	0.132	1.17831e-79	TAF11	GC_B
1.69648e-79	0.266819	0.194	0.077	4.08207e-75	RC3H2	GC_B
2.23003e-48	0.266793	0.491	0.318	5.36591e-44	TUBA4A	GC_B
3.39445e-57	0.266562	0.497	0.302	8.16772e-53	PLEKHF2	GC_B
4.94624e-73	0.266529	0.311	0.155	1.19016e-68	MRPL21	GC_B
6.26394e-47	0.266489	0.677	0.489	1.50723e-42	ARL6IP4	GC_B
2.36605e-52	0.266455	0.531	0.34	5.69319e-48	GHITM	GC_B
7.14648e-138	0.266337	0.167	0.046	1.71959e-133	PTAFR	GC_B
6.74315e-59	0.266337	0.292	0.155	1.62254e-54	DNAJB11	GC_B
4.19929e-118	0.265867	0.202	0.067	1.01043e-113	SGPP1	GC_B
1.72007e-87	0.265848	0.178	0.065	4.13883e-83	SLC35E3	GC_B
9.29585e-270	0.265693	0.117	0.015	2.23677e-265	DMD	GC_B
3.3342e-65	0.265419	0.404	0.224	8.02276e-61	THOC2	GC_B
4.52771e-87	0.265388	0.332	0.157	1.08946e-82	PRPF38A	GC_B
4.91401e-78	0.265029	0.106	0.032	1.18241e-73	TK1	GC_B
4.29359e-65	0.264954	0.39	0.217	1.03312e-60	NDUFS8	GC_B
5.66509e-82	0.264765	0.367	0.183	1.36314e-77	UBA2	GC_B
2.90991e-81	0.264619	0.34	0.167	7.00183e-77	MAPRE1	GC_B
7.45139e-69	0.264359	0.428	0.236	1.79295e-64	STRBP	GC_B
5.05269e-52	0.264133	0.682	0.467	1.21578e-47	ST13	GC_B
1.39738e-88	0.263263	0.19	0.071	3.36238e-84	TOR1AIP2	GC_B
5.76309e-85	0.263068	0.236	0.1	1.38672e-80	PRKRA	GC_B
4.28465e-168	0.263048	0.161	0.038	1.03097e-163	NUSAP1	GC_B
7.46415e-76	0.26288	0.353	0.179	1.79602e-71	PHF5A	GC_B
3.75992e-95	0.262765	0.241	0.098	9.04713e-91	IARS2	GC_B
1.04042e-52	0.262575	0.47	0.293	2.50347e-48	NHP2	GC_B
5.53809e-84	0.26256	0.317	0.15	1.33258e-79	PDHB	GC_B
4.19605e-57	0.262441	0.274	0.144	1.00965e-52	COMMD3	GC_B
5.11087e-102	0.262336	0.419	0.204	1.22978e-97	RGS16	GC_B
1.12149e-49	0.261831	0.46	0.284	2.69852e-45	TRA2A	GC_B
5.2159e-65	0.261766	0.484	0.282	1.25505e-60	HADHA	GC_B
4.52018e-112	0.261747	0.191	0.064	1.08765e-107	ARMT1	GC_B
1.32421e-201	0.261421	0.134	0.025	3.1863e-197	RP11-126K1.6	GC_B
1.27379e-186	0.261308	0.131	0.025	3.06499e-182	ST20	GC_B
5.82317e-68	0.260813	0.324	0.166	1.40117e-63	RELB	GC_B
5.02369e-81	0.260682	0.323	0.157	1.2088e-76	COA3	GC_B
3.91907e-92	0.259973	0.268	0.115	9.43006e-88	EIF2B1	GC_B
6.44519e-71	0.259709	0.372	0.197	1.55084e-66	TTC1	GC_B
2.20604e-48	0.259677	0.319	0.182	5.30818e-44	PIM3	GC_B
2.55352e-66	0.259401	0.485	0.282	6.14429e-62	SCP2	GC_B
1.12704e-87	0.258958	0.318	0.148	2.7119e-83	MRPL47	GC_B
4.48604e-64	0.258832	0.363	0.197	1.07943e-59	UGP2	GC_B
8.03204e-63	0.258545	0.332	0.178	1.93267e-58	ZCRB1	GC_B
3.27239e-69	0.258418	0.353	0.186	7.87404e-65	SPAG7	GC_B
8.57386e-66	0.25817	0.371	0.202	2.06304e-61	LAP3	GC_B
1.33623e-38	0.257922	0.208	0.113	3.21524e-34	C16orf74	GC_B
1.76171e-218	0.257553	0.109	0.016	4.23903e-214	PRDM15	GC_B
7.77057e-118	0.257445	0.173	0.053	1.86975e-113	SGMS1	GC_B
1.04553e-56	0.256757	0.411	0.241	2.51575e-52	ST6GAL1	GC_B
2.23884e-128	0.256666	0.161	0.045	5.3871e-124	FAM104B	GC_B
1.81501e-77	0.256621	0.163	0.062	4.36727e-73	CLPTM1L	GC_B
5.93597e-94	0.256558	0.244	0.1	1.42831e-89	RPA1	GC_B
1.97232e-51	0.256452	0.362	0.213	4.7458e-47	TOR3A	GC_B
2.0757e-59	0.256291	0.258	0.129	4.99454e-55	LILRB1	GC_B
1.19227e-78	0.256217	0.249	0.111	2.86883e-74	RALA	GC_B
1.69664e-80	0.256104	0.312	0.149	4.08246e-76	GID8	GC_B
4.20872e-80	0.256095	0.289	0.135	1.0127e-75	MRPL32	GC_B
3.31369e-67	0.255904	0.369	0.2	7.9734e-63	PCMT1	GC_B
2.83843e-71	0.255871	0.298	0.149	6.82983e-67	CLPP	GC_B
2.57703e-36	0.255706	0.695	0.519	6.20085e-32	2023-09-06	GC_B
1.00621e-83	0.255635	0.229	0.097	2.42115e-79	GEMIN7	GC_B
1.60817e-65	0.255524	0.426	0.237	3.86959e-61	FAM60A	GC_B
2.82957e-67	0.255491	0.317	0.162	6.80852e-63	HADHB	GC_B
3.45626e-65	0.255227	0.26	0.126	8.31646e-61	NFAT5	GC_B
3.02517e-48	0.255187	0.556	0.369	7.27916e-44	EID1	GC_B
1.91809e-61	0.254847	0.43	0.246	4.6153e-57	CCDC109B	GC_B
3.46042e-79	0.254689	0.307	0.145	8.32646e-75	DTNBP1	GC_B
4.27116e-68	0.254046	0.354	0.186	1.02773e-63	SAP30BP	GC_B
6.51378e-77	0.254006	0.26	0.117	1.56735e-72	HERC4	GC_B
1.36835e-71	0.253935	0.214	0.094	3.29252e-67	UQCC3	GC_B
5.06808e-110	0.253813	0.153	0.046	1.21948e-105	MYO1C	GC_B
1.22756e-141	0.253551	0.145	0.036	2.95375e-137	MTMR12	GC_B
6.91759e-56	0.253194	0.47	0.287	1.66451e-51	ACP1	GC_B
5.16424e-85	0.25315	0.209	0.083	1.24262e-80	MOAP1	GC_B
1.02619e-159	0.253007	0.121	0.025	2.46923e-155	RP11-792A8.4	GC_B
1.85405e-49	0.252844	0.565	0.369	4.4612e-45	ATP6V0B	GC_B
1.682e-56	0.252695	0.282	0.147	4.04723e-52	CHMP7	GC_B
1.39501e-82	0.252464	0.212	0.087	3.35668e-78	SETDB2	GC_B
1.00143e-72	0.252244	0.326	0.165	2.40963e-68	NDUFS2	GC_B
1.03436e-104	0.251205	0.152	0.047	2.48888e-100	RASGRP1	GC_B
2.5128e-69	0.251166	0.201	0.087	6.04631e-65	SQLE	GC_B
7.22691e-139	0.250945	0.137	0.033	1.73894e-134	TSC1	GC_B
8.94996e-38	0.250802	0.727	0.551	2.15354e-33	CDC42	GC_B
2.71765e-87	0.250781	0.151	0.053	6.5392e-83	SLC1A4	GC_B
3.16045e-48	0.250678	0.946	0.871	7.60466e-44	COX4I1	GC_B
1.10682e-91	0.250423	0.105	0.028	2.66323e-87	TYMS	GC_B
7.02358e-47	0.250162	0.356	0.213	1.69001e-42	IDH2	GC_B
4.63586e-72	0.250076	0.265	0.124	1.11548e-67	NUDT1	GC_B
0	3.97438	0.905	0.464	0	HIST1H4C	Pro_B
0	3.66993	0.948	0.194	0	HMGB2	Pro_B
0	3.36925	0.943	0.121	0	STMN1	Pro_B
0	2.73239	0.966	0.583	0	TUBA1B	Pro_B
0	2.71846	0.958	0.466	0	TUBB	Pro_B
0	2.6267	0.857	0.026	0	KIAA0101	Pro_B
0	2.50302	0.737	0.012	0	UBE2C	Pro_B
0	2.49193	0.975	0.476	0	H2AFZ	Pro_B
0	2.43678	0.971	0.664	0	HMGN2	Pro_B
0	2.24904	0.847	0.093	0	PTTG1	Pro_B
0	2.22041	0.99	0.813	0	HMGB1	Pro_B
0	2.19603	0.792	0.009	0	MKI67	Pro_B
0	2.194	0.997	0.869	0	GAPDH	Pro_B
0	2.16627	0.784	0.023	0	NUSAP1	Pro_B
0	2.11633	0.926	0.254	0	H2AFV	Pro_B
0	2.05339	0.69	0.011	0	TOP2A	Pro_B
0	1.99751	0.842	0.255	0	DUT	Pro_B
0	1.99417	0.724	0.013	0	TYMS	Pro_B
0	1.97892	0.653	0.012	0	CENPF	Pro_B
0	1.95755	0.652	0.007	0	RRM2	Pro_B
0	1.90964	0.604	0.047	0	RGS13	Pro_B
0	1.89097	0.705	0.008	0	CDK1	Pro_B
0	1.83599	0.943	0.478	0	SLC25A5	Pro_B
0	1.8184	0.693	0.017	0	TK1	Pro_B
0	1.74776	0.719	0.009	0	BIRC5	Pro_B
0	1.7425	0.896	0.339	0	HMGA1	Pro_B
0	1.7424	0.812	0.098	0	SMC4	Pro_B
0	1.70688	0.804	0.102	0	CKS1B	Pro_B
0	1.70116	0.696	0.007	0	AURKB	Pro_B
0	1.69492	0.963	0.662	0	HMGN1	Pro_B
0	1.68337	0.731	0.103	0	UBE2S	Pro_B
0	1.65002	0.531	0.006	0	CDC20	Pro_B
0	1.64846	0.887	0.368	0	LDHA	Pro_B
0	1.61481	0.813	0.351	0	DEK	Pro_B
0	1.59038	0.787	0.133	0	DNMT1	Pro_B
0	1.53968	0.646	0.008	0	CDKN3	Pro_B
0	1.53851	0.556	0.006	0	CCNB2	Pro_B
0	1.53331	0.826	0.231	0	HN1	Pro_B
0	1.5131	0.943	0.516	0	TPI1	Pro_B
0	1.51271	0.664	0.086	0	KPNA2	Pro_B
0	1.502	0.949	0.57	0	RAN	Pro_B
0	1.50173	0.928	0.454	0	ANP32B	Pro_B
0	1.49589	0.892	0.284	0	MRPL51	Pro_B
0	1.49554	0.825	0.277	0	RANBP1	Pro_B
0	1.48754	0.728	0.056	0	CENPM	Pro_B
0	1.47099	0.915	0.451	0	PKM	Pro_B
0	1.45461	0.533	0.018	0	CCNB1	Pro_B
0	1.44161	0.848	0.369	0	GSTP1	Pro_B
0	1.42094	0.81	0.173	0	H2AFY	Pro_B
0	1.41631	0.892	0.337	0	NUCKS1	Pro_B
0	1.41254	0.622	0.084	0	PCNA	Pro_B
0	1.37931	0.68	0.011	0	ZWINT	Pro_B
0	1.36567	0.833	0.255	0	CKS2	Pro_B
0	1.34746	0.754	0.247	0	LRMP	Pro_B
0	1.34356	0.858	0.287	0	TUBB4B	Pro_B
0	1.34277	0.986	0.894	0	ACTG1	Pro_B
0	1.33654	0.579	0.006	0	TPX2	Pro_B
0	1.33612	0.85	0.265	0	CALM3	Pro_B
0	1.32507	0.705	0.295	0	TCL1A	Pro_B
0	1.31658	0.639	0.072	0	MCM7	Pro_B
0	1.30255	0.665	0.031	0	MYBL2	Pro_B
0	1.30173	0.598	0.003	0	GTSE1	Pro_B
0	1.30126	0.92	0.47	0	COX8A	Pro_B
0	1.2925	0.907	0.443	0	DBI	Pro_B
0	1.28541	0.532	0.068	0	HMCES	Pro_B
0	1.28299	0.635	0.038	0	DHFR	Pro_B
0	1.28236	0.986	0.883	0	CFL1	Pro_B
0	1.27447	0.988	0.894	0	H3F3A	Pro_B
0	1.27297	0.795	0.194	0	ANP32E	Pro_B
0	1.27225	0.728	0.147	0	C12orf75	Pro_B
0	1.26781	0.495	0.004	0	ASPM	Pro_B
0	1.26021	0.979	0.783	0	ARPC2	Pro_B
0	1.25206	0.436	0.004	0	PLK1	Pro_B
0	1.24613	0.516	0.006	0	HMMR	Pro_B
0	1.24541	0.555	0.026	0	CDCA7	Pro_B
0	1.24329	0.902	0.443	0	ATP5G3	Pro_B
0	1.24054	0.544	0.047	0	BIK	Pro_B
0	1.23771	0.988	0.922	0	PFN1	Pro_B
0	1.22691	0.703	0.155	0	FABP5	Pro_B
0	1.21327	0.831	0.329	0	PGAM1	Pro_B
0	1.21156	0.983	0.777	0	ATP5L	Pro_B
0	1.20455	0.877	0.351	0	MZT2B	Pro_B
0	1.20159	0.762	0.165	0	CARHSP1	Pro_B
0	1.20055	0.892	0.489	0	ENO1	Pro_B
0	1.19883	0.788	0.271	0	PRDX6	Pro_B
0	1.19191	0.851	0.313	0	SNRPD1	Pro_B
0	1.19132	0.581	0.01	0	ASF1B	Pro_B
0	1.18156	0.999	0.994	0	PTMA	Pro_B
0	1.17628	0.683	0.191	0	SLBP	Pro_B
0	1.17213	0.589	0.08	0	GCHFR	Pro_B
0	1.16304	0.572	0.004	0	CCNA2	Pro_B
0	1.16229	0.834	0.252	0	RPA3	Pro_B
0	1.15741	0.542	0.005	0	CDCA3	Pro_B
0	1.15634	0.646	0.029	0	MAD2L1	Pro_B
0	1.15488	0.866	0.407	0	COX5A	Pro_B
0	1.15147	0.838	0.268	0	HNRNPD	Pro_B
0	1.14999	0.708	0.099	0	CCDC167	Pro_B
0	1.1437	0.556	0.007	0	KIFC1	Pro_B
0	1.13924	0.524	0.098	0	NEIL1	Pro_B
0	1.1385	0.418	0.023	0	AICDA	Pro_B
0	1.13673	0.85	0.349	0	UBE2J1	Pro_B
0	1.13585	0.756	0.163	0	TMPO	Pro_B
0	1.13244	0.526	0.015	0	GINS2	Pro_B
0	1.12319	0.987	0.897	0	SERF2	Pro_B
0	1.10878	0.889	0.46	0	LDHB	Pro_B
0	1.0918	0.627	0.018	0	CENPW	Pro_B
0	1.09125	0.648	0.084	0	LMNB1	Pro_B
0	1.09068	0.978	0.845	0	PPIA	Pro_B
0	1.09018	0.622	0.065	0	TACC3	Pro_B
0	1.08157	0.963	0.766	0	YBX1	Pro_B
0	1.07068	0.436	0.006	0	CENPE	Pro_B
0	1.06953	0.538	0.007	0	CDT1	Pro_B
0	1.06906	0.67	0.203	0	MZB1	Pro_B
0	1.0686	0.509	0.005	0	CDCA8	Pro_B
0	1.0681	0.622	0.058	0	KIF22	Pro_B
0	1.05872	0.587	0.044	0	FEN1	Pro_B
0	1.0586	0.834	0.302	0	SRSF9	Pro_B
0	1.05077	0.647	0.06	0	SMC2	Pro_B
0	1.05074	0.592	0.034	0	EZH2	Pro_B
0	1.05024	0.845	0.292	0	LSM5	Pro_B
0	1.05007	0.674	0.156	0	CD81	Pro_B
0	1.04917	0.495	0.007	0	NUF2	Pro_B
0	1.04326	0.637	0.071	0	TFDP1	Pro_B
0	1.04312	0.88	0.467	0	SNRPB	Pro_B
0	1.04127	0.872	0.354	0	CBX3	Pro_B
0	1.03665	0.517	0.014	0	PRC1	Pro_B
0	1.03657	0.677	0.138	0	H2AFX	Pro_B
0	1.03599	0.716	0.138	0	YWHAH	Pro_B
0	1.03087	0.949	0.713	0	CHCHD2	Pro_B
0	1.02967	0.521	0.01	0	HMGB3	Pro_B
0	1.02822	0.892	0.445	0	ERH	Pro_B
0	1.02775	0.886	0.452	0	SNRPG	Pro_B
0	1.02614	0.882	0.418	0	ATP5J	Pro_B
0	1.01667	0.904	0.502	0	PSMA7	Pro_B
0	1.01324	0.898	0.446	0	ATP5J2	Pro_B
0	1.01189	0.432	0.01	0	AURKA	Pro_B
0	1.00961	0.883	0.517	0	PRDX1	Pro_B
0	1.00785	0.671	0.146	0	HNRNPAB	Pro_B
0	1.00382	0.731	0.203	0	IDH2	Pro_B
2.69931e-238	1.00317	0.699	0.347	6.49508e-234	ARL6IP1	Pro_B
0	1.00158	0.693	0.183	0	LBR	Pro_B
0	1.00089	0.707	0.131	0	CBX5	Pro_B
0	0.999486	0.787	0.26	0	DDX39A	Pro_B
1.89104e-284	0.999413	0.712	0.38	4.55021e-280	MARCKSL1	Pro_B
0	0.99675	0.934	0.559	0	SRSF3	Pro_B
0	0.996091	0.595	0.113	0	TUBA1C	Pro_B
0	0.995752	0.962	0.75	0	CALM2	Pro_B
0	0.995334	0.763	0.26	0	SIVA1	Pro_B
0	0.989134	0.478	0.006	0	CLSPN	Pro_B
0	0.984472	0.996	0.989	0	ACTB	Pro_B
0	0.975888	0.496	0.002	0	SPC25	Pro_B
0	0.974544	0.88	0.461	0	ARPC5	Pro_B
0	0.970356	0.74	0.204	0	LSM4	Pro_B
0	0.969756	0.846	0.327	0	NDUFB1	Pro_B
0	0.964426	0.714	0.215	0	TKT	Pro_B
0	0.964272	0.652	0.064	0	DTYMK	Pro_B
0	0.963644	0.708	0.212	0	PRDX2	Pro_B
0	0.956432	0.936	0.657	0	ALDOA	Pro_B
0	0.955823	0.573	0.03	0	UBE2T	Pro_B
0	0.955203	0.43	0.003	0	CENPA	Pro_B
0	0.955174	0.527	0.06	0	HELLS	Pro_B
0	0.951988	0.9	0.483	0	HNRNPA3	Pro_B
0	0.951925	0.47	0.111	0	LPP	Pro_B
0	0.951696	0.807	0.284	0	ANAPC11	Pro_B
0	0.949696	0.864	0.442	0	PARP1	Pro_B
0	0.941896	0.852	0.383	0	UQCRQ	Pro_B
0	0.941158	0.768	0.242	0	NAA38	Pro_B
0	0.936564	0.982	0.817	0	MYL6	Pro_B
0	0.932747	0.928	0.602	0	COX6A1	Pro_B
0	0.930556	0.643	0.111	0	DNAJC9	Pro_B
0	0.929547	0.759	0.271	0	BUB3	Pro_B
0	0.928572	0.544	0.09	0	DAAM1	Pro_B
0	0.927339	0.478	0.059	0	GCSAM	Pro_B
0	0.92522	0.727	0.278	0	S100A10	Pro_B
0	0.921961	0.813	0.313	0	SNRPF	Pro_B
8.83012e-40	0.921899	0.515	0.345	2.1247e-35	HSP90B1	Pro_B
0	0.917611	0.564	0.112	0	SYNE2	Pro_B
0	0.917542	0.543	0.031	0	GMNN	Pro_B
0	0.912269	0.792	0.27	0	YWHAE	Pro_B
0	0.9115	0.818	0.331	0	SNRPE	Pro_B
0	0.910407	0.551	0.09	0	BCL7A	Pro_B
0	0.910264	0.823	0.306	0	PSMA4	Pro_B
0	0.90419	0.683	0.176	0	PRDX3	Pro_B
0	0.903836	0.864	0.44	0	SEC61G	Pro_B
0	0.899285	0.872	0.465	0	TCEA1	Pro_B
0	0.898578	0.742	0.267	0	RAD21	Pro_B
0	0.895803	0.686	0.238	0	METAP2	Pro_B
0	0.894325	0.864	0.392	0	RAC1	Pro_B
0	0.893008	0.504	0.012	0	CENPU	Pro_B
0	0.891615	0.85	0.437	0	SEC61B	Pro_B
0	0.891605	0.566	0.099	0	MCM3	Pro_B
0	0.88615	0.693	0.2	0	RBBP7	Pro_B
0	0.884624	0.637	0.226	0	TXN	Pro_B
0	0.880036	0.705	0.181	0	MPC2	Pro_B
0	0.87418	0.864	0.435	0	POMP	Pro_B
0	0.871858	0.89	0.524	0	SLC25A3	Pro_B
0	0.869998	0.53	0.021	0	PHF19	Pro_B
0	0.867568	0.684	0.173	0	SNRNP25	Pro_B
0	0.866597	0.876	0.412	0	RBX1	Pro_B
0	0.866412	0.772	0.289	0	RBBP4	Pro_B
0	0.86437	0.601	0.085	0	SKA2	Pro_B
0	0.862453	0.485	0.005	0	MND1	Pro_B
0	0.861609	0.616	0.109	0	C19orf48	Pro_B
0	0.860092	0.58	0.122	0	NANS	Pro_B
0	0.85971	0.892	0.515	0	PPP1CA	Pro_B
0	0.85907	0.566	0.127	0	NME1	Pro_B
0	0.857717	0.935	0.623	0	COX6C	Pro_B
0	0.857064	0.739	0.234	0	TOP1	Pro_B
0	0.855459	0.403	0.002	0	DLGAP5	Pro_B
0	0.851404	0.942	0.65	0	UQCRH	Pro_B
0	0.847473	0.563	0.065	0	TMEM106C	Pro_B
0	0.845062	0.453	0.022	0	SGOL2	Pro_B
0	0.844974	0.811	0.313	0	ROMO1	Pro_B
0	0.84451	0.728	0.221	0	PPM1G	Pro_B
0	0.843745	0.488	0.012	0	SHCBP1	Pro_B
0	0.840058	0.784	0.28	0	CLTA	Pro_B
0	0.836831	0.614	0.126	0	MTHFD2	Pro_B
0	0.836192	0.887	0.492	0	SET	Pro_B
0	0.834816	0.965	0.788	0	HNRNPA2B1	Pro_B
0	0.833815	0.664	0.114	0	NUDT1	Pro_B
0	0.83371	0.835	0.347	0	COX17	Pro_B
0	0.83272	0.739	0.297	0	TPM4	Pro_B
0	0.831494	0.901	0.527	0	TCEB2	Pro_B
0	0.830835	0.733	0.227	0	PSMB2	Pro_B
0	0.830696	0.452	0.004	0	NCAPG	Pro_B
0	0.829867	0.646	0.147	0	ITGAE	Pro_B
0	0.822529	0.517	0.046	0	RRM1	Pro_B
0	0.822213	0.495	0.042	0	ATAD2	Pro_B
0	0.821265	0.505	0.032	0	ORC6	Pro_B
0	0.814488	0.303	0.005	0	HIST1H1B	Pro_B
0	0.813064	0.651	0.144	0	SMS	Pro_B
0	0.812013	0.911	0.515	0	C14orf2	Pro_B
0	0.810547	0.862	0.433	0	GNG5	Pro_B
0	0.810207	0.446	0.03	0	RMI2	Pro_B
0	0.807107	0.937	0.636	0	NDUFA4	Pro_B
0	0.805686	0.477	0.088	0	HIST1H1C	Pro_B
0	0.802881	0.748	0.255	0	NDUFS6	Pro_B
0	0.801741	0.893	0.546	0	SRSF2	Pro_B
0	0.79974	0.566	0.121	0	SEC14L1	Pro_B
0	0.797739	0.706	0.196	0	FDPS	Pro_B
0	0.796669	0.743	0.255	0	VDAC1	Pro_B
0	0.796057	0.589	0.14	0	SUSD3	Pro_B
0	0.79525	0.759	0.289	0	PA2G4	Pro_B
0	0.794547	0.418	0.033	0	AC023590.1	Pro_B
0	0.7933	0.831	0.395	0	ATP5A1	Pro_B
0	0.791093	0.649	0.159	0	RFTN1	Pro_B
0	0.785848	0.403	0.013	0	MXD3	Pro_B
0	0.785787	0.655	0.158	0	NUDT21	Pro_B
0	0.784678	0.659	0.173	0	RFC1	Pro_B
0	0.781949	0.748	0.282	0	NASP	Pro_B
0	0.780912	0.434	0.024	0	DCAF12	Pro_B
0	0.78091	0.678	0.17	0	TXNDC17	Pro_B
0	0.778771	0.563	0.097	0	CKAP2	Pro_B
0	0.77697	0.968	0.843	0	CORO1A	Pro_B
0	0.774977	0.931	0.604	0	COX7A2	Pro_B
0	0.774699	0.429	0.003	0	KIF2C	Pro_B
0	0.773027	0.565	0.07	0	BCL2L12	Pro_B
0	0.77246	0.278	0.012	0	SUGCT	Pro_B
0	0.772217	0.902	0.51	0	TMEM258	Pro_B
0	0.771315	0.944	0.708	0	SUMO2	Pro_B
0	0.770847	0.837	0.427	0	POLR2L	Pro_B
0	0.770429	0.853	0.439	0	ATPIF1	Pro_B
0	0.76736	0.835	0.45	0	ATP5B	Pro_B
0	0.767269	0.485	0.107	0	CD38	Pro_B
0	0.766167	0.82	0.331	0	MZT2A	Pro_B
0	0.766024	0.564	0.086	0	BRI3BP	Pro_B
0	0.762994	0.685	0.219	0	CDV3	Pro_B
0	0.762334	0.83	0.367	0	SHFM1	Pro_B
0	0.761368	0.949	0.638	0	COX6B1	Pro_B
1.15684e-290	0.759871	0.913	0.58	2.78359e-286	NAP1L1	Pro_B
0	0.759623	0.687	0.192	0	MRPS6	Pro_B
0	0.757924	0.715	0.229	0	CDK2AP2	Pro_B
0	0.757779	0.342	0.009	0	MYBL1	Pro_B
0	0.757459	0.835	0.379	0	BASP1	Pro_B
0	0.757341	0.833	0.401	0	PSMB3	Pro_B
0	0.755971	0.428	0.01	0	NDC80	Pro_B
0	0.755075	0.774	0.303	0	AURKAIP1	Pro_B
0	0.754643	0.389	0.001	0	HJURP	Pro_B
0	0.753583	0.395	0.003	0	UHRF1	Pro_B
0	0.753098	0.775	0.303	0	ATP5C1	Pro_B
0	0.752512	0.562	0.107	0	KIF20B	Pro_B
0	0.751944	0.623	0.139	0	USP1	Pro_B
0	0.74961	0.987	0.882	0	HNRNPA1	Pro_B
0	0.749302	0.47	0.147	0	SDF2L1	Pro_B
1.64539e-45	0.748186	0.718	0.486	3.95914e-41	PPIB	Pro_B
0	0.744165	0.73	0.285	0	PSIP1	Pro_B
7.74635e-299	0.742498	0.882	0.5	1.86393e-294	MTDH	Pro_B
0	0.741259	0.562	0.087	0	SAE1	Pro_B
0	0.74107	0.772	0.294	0	LSM3	Pro_B
0	0.740643	0.628	0.148	0	SSRP1	Pro_B
0	0.739025	0.44	0.061	0	CCDC88A	Pro_B
0	0.732652	0.651	0.168	0	TIMM10	Pro_B
0	0.731286	0.409	0.002	0	PBK	Pro_B
0	0.731139	0.784	0.305	0	UBE2L3	Pro_B
0	0.728701	0.788	0.334	0	NDUFV2	Pro_B
0	0.727891	0.446	0.029	0	ALYREF	Pro_B
0	0.726638	0.604	0.143	0	GRHPR	Pro_B
0	0.724544	0.673	0.227	0	PPA1	Pro_B
0	0.724329	0.288	0.013	0	WDR66	Pro_B
0	0.722619	0.741	0.239	0	AP2S1	Pro_B
0	0.722175	0.866	0.446	0	ATP5I	Pro_B
0	0.721889	0.471	0.033	0	SGOL1	Pro_B
0	0.721726	0.616	0.127	0	DAZAP1	Pro_B
0	0.721597	0.757	0.301	0	FAM107B	Pro_B
0	0.72148	0.438	0.015	0	BRCA1	Pro_B
0	0.719527	0.913	0.552	0	HNRNPC	Pro_B
0	0.718793	0.43	0.003	0	CDCA5	Pro_B
0	0.718396	0.777	0.31	0	SNRPD3	Pro_B
0	0.717471	0.484	0.08	0	DEF8	Pro_B
0	0.717288	0.812	0.379	0	RPS27L	Pro_B
0	0.715803	0.59	0.195	0	MCM5	Pro_B
0	0.712376	0.717	0.253	0	SLIRP	Pro_B
0	0.711604	0.365	0.036	0	ACY3	Pro_B
0	0.707006	0.468	0.028	0	CENPK	Pro_B
0	0.706373	0.425	0.024	0	WDR76	Pro_B
0	0.706131	0.304	0.023	0	PIF1	Pro_B
0	0.705728	0.379	0.041	0	S1PR2	Pro_B
0	0.705579	0.412	0.02	0	CASC5	Pro_B
0	0.70504	0.395	0.008	0	BUB1	Pro_B
2.36727e-288	0.70347	0.733	0.331	5.69612e-284	DCK	Pro_B
4.40668e-217	0.703205	0.807	0.475	1.06033e-212	LCP1	Pro_B
0	0.702354	0.383	0.004	0	TROAP	Pro_B
0	0.701394	0.728	0.263	0	NDUFB3	Pro_B
0	0.699811	0.738	0.256	0	RBM17	Pro_B
0	0.697505	0.382	0.015	0	MCM4	Pro_B
[truncated: 1,182 more rows]

## Sheet: CD4
Supplementary Data 2-2 | Differentially expressed genes in CD4+ T cells
P values obtained by FindAllMarkers function of Seurat followed by multiplicity correction by Bonferroin method
P_val	Avg_log2FC	Pct.1	Pct.2	P_val_adj	Gene	Cluster
9.72423e-157	1.13374	0.608	0.258	2.33984e-152	LEF1	CD4_C1_LEF1
7.00083e-104	1.03593	0.644	0.388	1.68454e-99	NOSIP	CD4_C1_LEF1
1.53581e-109	1.0099	0.537	0.247	3.69548e-105	LINC00861	CD4_C1_LEF1
0	0.949593	0.997	0.988	0	RPS13	CD4_C1_LEF1
7.16801e-185	0.92635	0.965	0.858	1.72477e-180	EEF1B2	CD4_C1_LEF1
3.72511e-94	0.920916	0.799	0.572	8.96336e-90	TXNIP	CD4_C1_LEF1
4.20129e-283	0.897208	0.998	0.988	1.01091e-278	RPS3A	CD4_C1_LEF1
1.21906e-67	0.88368	0.701	0.575	2.9333e-63	EEF1G	CD4_C1_LEF1
7.49668e-100	0.848201	0.618	0.321	1.80385e-95	TCF7	CD4_C1_LEF1
1.05962e-231	0.846801	0.999	0.994	2.54965e-227	RPL30	CD4_C1_LEF1
0	0.834963	0.999	0.997	0	RPL32	CD4_C1_LEF1
2.29611e-241	0.832809	0.99	0.96	5.52491e-237	RPS5	CD4_C1_LEF1
1.26221e-273	0.819442	0.999	0.991	3.03712e-269	RPS8	CD4_C1_LEF1
3.81062e-244	0.7956	1	0.996	9.16911e-240	RPS12	CD4_C1_LEF1
5.18762e-215	0.793897	0.991	0.967	1.24825e-210	RPL5	CD4_C1_LEF1
1.73011e-85	0.78198	0.574	0.284	4.163e-81	KLF2	CD4_C1_LEF1
1.81486e-80	0.777624	0.537	0.281	4.36693e-76	FAM65B	CD4_C1_LEF1
2.35239e-107	0.772499	0.267	0.072	5.66032e-103	AIF1	CD4_C1_LEF1
2.28072e-277	0.769417	1	0.997	5.48788e-273	RPL34	CD4_C1_LEF1
1.74751e-260	0.754411	0.999	0.991	4.20485e-256	RPS23	CD4_C1_LEF1
3.78954e-203	0.75317	0.992	0.962	9.11839e-199	RPL22	CD4_C1_LEF1
3.2362e-290	0.752293	1	0.992	7.78693e-286	RPS14	CD4_C1_LEF1
1.57521e-293	0.736345	0.998	0.991	3.79026e-289	RPL13	CD4_C1_LEF1
7.78198e-81	0.731139	0.372	0.152	1.8725e-76	LDLRAP1	CD4_C1_LEF1
2.16021e-280	0.727867	1	0.996	5.1979e-276	RPS27A	CD4_C1_LEF1
2.18548e-206	0.701922	0.995	0.977	5.25871e-202	RPL9	CD4_C1_LEF1
2.21189e-269	0.701846	0.999	0.992	5.32224e-265	RPL35A	CD4_C1_LEF1
4.60311e-227	0.700668	0.999	0.997	1.1076e-222	RPL39	CD4_C1_LEF1
3.4729e-116	0.685884	0.987	0.953	8.3565e-112	RPS10	CD4_C1_LEF1
8.30418e-172	0.683613	0.993	0.964	1.99815e-167	RPS21	CD4_C1_LEF1
3.72742e-272	0.678826	1	0.997	8.96891e-268	RPL11	CD4_C1_LEF1
2.65089e-73	0.676447	0.73	0.469	6.37857e-69	SELL	CD4_C1_LEF1
2.42286e-261	0.675595	0.997	0.985	5.8299e-257	RPS28	CD4_C1_LEF1
1.65451e-201	0.668711	0.997	0.975	3.98107e-197	RPL18	CD4_C1_LEF1
8.77144e-246	0.665383	0.999	0.995	2.11059e-241	RPL19	CD4_C1_LEF1
1.14898e-66	0.664084	0.786	0.643	2.76467e-62	RPS4Y1	CD4_C1_LEF1
4.34218e-175	0.660621	0.989	0.973	1.04481e-170	RPL29	CD4_C1_LEF1
4.58261e-95	0.656615	0.902	0.771	1.10267e-90	LDHB	CD4_C1_LEF1
9.19274e-178	0.655841	1	0.999	2.21196e-173	EEF1A1	CD4_C1_LEF1
4.79576e-71	0.652233	0.329	0.129	1.15396e-66	C1orf162	CD4_C1_LEF1
5.30556e-188	0.650475	1	0.993	1.27662e-183	RPS6	CD4_C1_LEF1
5.22847e-88	0.647617	0.879	0.739	1.25807e-83	GLTSCR2	CD4_C1_LEF1
9.18528e-59	0.639205	0.808	0.703	2.21016e-54	AC090498.1	CD4_C1_LEF1
2.11209e-172	0.636286	0.998	0.978	5.0821e-168	RPL3	CD4_C1_LEF1
9.24219e-51	0.635081	0.371	0.189	2.22385e-46	AC006129.2	CD4_C1_LEF1
3.37034e-197	0.63494	1	0.99	8.10971e-193	RPL37	CD4_C1_LEF1
1.772e-226	0.634863	0.997	0.984	4.26378e-222	RPL18A	CD4_C1_LEF1
2.17572e-259	0.634656	1	0.996	5.23523e-255	RPS15A	CD4_C1_LEF1
1.30068e-84	0.633355	0.261	0.081	3.1297e-80	ACTN1	CD4_C1_LEF1
6.10865e-79	0.632857	0.856	0.72	1.46986e-74	EIF3E	CD4_C1_LEF1
1.00049e-174	0.632733	0.993	0.967	2.40738e-170	RPL10A	CD4_C1_LEF1
4.83819e-83	0.630453	0.266	0.084	1.16416e-78	TRABD2A	CD4_C1_LEF1
3.08904e-225	0.63022	1	0.991	7.43285e-221	RPS25	CD4_C1_LEF1
1.16936e-241	0.627034	1	0.999	2.81372e-237	RPL10	CD4_C1_LEF1
1.41264e-123	0.626155	0.97	0.942	3.39909e-119	NACA	CD4_C1_LEF1
4.05453e-217	0.617054	1	0.994	9.75601e-213	RPS3	CD4_C1_LEF1
4.04006e-87	0.615671	0.996	0.984	9.7212e-83	RPL21	CD4_C1_LEF1
9.26032e-176	0.614657	0.994	0.983	2.22822e-171	RPL14	CD4_C1_LEF1
1.9304e-182	0.612624	1	0.999	4.64492e-178	RPS27	CD4_C1_LEF1
3.58434e-49	0.609983	0.67	0.498	8.62463e-45	EIF4B	CD4_C1_LEF1
2.15294e-63	0.608531	0.347	0.152	5.1804e-59	NUCB2	CD4_C1_LEF1
1.06628e-76	0.606945	0.94	0.901	2.56569e-72	RPL17	CD4_C1_LEF1
1.41169e-45	0.599507	0.521	0.335	3.3968e-41	PRMT2	CD4_C1_LEF1
9.00625e-52	0.596445	0.471	0.266	2.16708e-47	MAL	CD4_C1_LEF1
4.87068e-144	0.588565	0.998	0.986	1.17198e-139	RPLP2	CD4_C1_LEF1
5.04984e-57	0.58534	0.703	0.506	1.21509e-52	AES	CD4_C1_LEF1
1.85289e-42	0.574437	0.506	0.323	4.45842e-38	CAMK4	CD4_C1_LEF1
5.1011e-70	0.570553	0.662	0.383	1.22743e-65	CCR7	CD4_C1_LEF1
3.9242e-175	0.568977	0.998	0.992	9.44241e-171	RPS4X	CD4_C1_LEF1
2.53866e-36	0.568799	0.448	0.285	6.10852e-32	ATM	CD4_C1_LEF1
1.06346e-56	0.565586	0.985	0.937	2.5589e-52	RPL7	CD4_C1_LEF1
7.28528e-44	0.563656	0.531	0.343	1.75299e-39	FOXP1	CD4_C1_LEF1
2.73528e-102	0.554292	0.997	0.985	6.58164e-98	TPT1	CD4_C1_LEF1
6.15728e-103	0.553939	0.979	0.928	1.48157e-98	RPL4	CD4_C1_LEF1
2.47747e-119	0.5525	0.989	0.976	5.96129e-115	RPL7A	CD4_C1_LEF1
3.60287e-31	0.551567	0.731	0.668	8.66923e-27	MT-ND4L	CD4_C1_LEF1
1.00149e-43	0.549549	0.336	0.168	2.40978e-39	RASGRP2	CD4_C1_LEF1
4.9834e-72	0.543551	0.91	0.832	1.19911e-67	TOMM7	CD4_C1_LEF1
7.19475e-156	0.542753	0.999	0.987	1.7312e-151	RPL12	CD4_C1_LEF1
4.12517e-155	0.538721	0.996	0.981	9.926e-151	RPL36	CD4_C1_LEF1
4.22763e-38	0.538003	0.741	0.629	1.01725e-33	C12orf57	CD4_C1_LEF1
1.22893e-33	0.513775	0.451	0.289	2.95706e-29	GIMAP1	CD4_C1_LEF1
1.27458e-129	0.512581	1	0.995	3.06689e-125	RPS18	CD4_C1_LEF1
3.84569e-49	0.511453	0.368	0.178	9.2535e-45	PLAC8	CD4_C1_LEF1
1.08154e-39	0.510833	0.67	0.524	2.6024e-35	EIF3L	CD4_C1_LEF1
3.66618e-36	0.504145	0.359	0.201	8.82157e-32	ABLIM1	CD4_C1_LEF1
3.92551e-43	0.496656	0.21	0.084	9.44557e-39	CHRM3-AS2	CD4_C1_LEF1
2.54572e-70	0.493807	0.978	0.945	6.12552e-66	RPL38	CD4_C1_LEF1
1.42109e-51	0.493026	0.229	0.086	3.41942e-47	CTB-133G6.1	CD4_C1_LEF1
1.12493e-118	0.489034	0.996	0.987	2.7068e-114	RPS7	CD4_C1_LEF1
1.64823e-43	0.488997	0.202	0.078	3.96597e-39	TXK	CD4_C1_LEF1
3.38245e-22	0.487762	0.398	0.278	8.13885e-18	NBEAL1	CD4_C1_LEF1
1.90221e-116	0.484802	0.991	0.967	4.57709e-112	RPS9	CD4_C1_LEF1
6.69575e-122	0.481578	0.996	0.987	1.61113e-117	RPL6	CD4_C1_LEF1
1.13581e-39	0.478196	0.214	0.089	2.73299e-35	NELL2	CD4_C1_LEF1
5.03791e-81	0.474445	0.967	0.906	1.21222e-76	PABPC1	CD4_C1_LEF1
1.14194e-38	0.472893	0.98	0.932	2.74773e-34	RPL31	CD4_C1_LEF1
7.31827e-111	0.470991	0.995	0.978	1.76092e-106	RPL8	CD4_C1_LEF1
8.98859e-145	0.47008	0.998	0.992	2.16283e-140	RPL26	CD4_C1_LEF1
1.49504e-61	0.469099	0.17	0.047	3.59735e-57	ITGA6	CD4_C1_LEF1
3.46479e-51	0.466265	0.978	0.944	8.33698e-47	MT-ND3	CD4_C1_LEF1
6.7127e-111	0.462774	0.993	0.978	1.61521e-106	RPS16	CD4_C1_LEF1
2.97255e-96	0.457938	0.989	0.97	7.15254e-92	RPSA	CD4_C1_LEF1
3.32801e-153	0.457293	0.998	0.986	8.00786e-149	RPS15	CD4_C1_LEF1
6.71815e-80	0.454377	0.142	0.028	1.61652e-75	FHIT	CD4_C1_LEF1
3.01412e-56	0.453081	0.186	0.058	7.25257e-52	TMIGD2	CD4_C1_LEF1
1.74327e-82	0.449102	0.993	0.985	4.19467e-78	RPS24	CD4_C1_LEF1
8.25893e-81	0.442421	0.976	0.962	1.98726e-76	GNB2L1	CD4_C1_LEF1
9.53931e-36	0.439982	0.287	0.145	2.29535e-31	MYC	CD4_C1_LEF1
1.29021e-20	0.43474	0.451	0.329	3.1045e-16	FLT3LG	CD4_C1_LEF1
6.27329e-41	0.434683	0.216	0.089	1.50948e-36	TMEM204	CD4_C1_LEF1
2.32612e-90	0.43151	0.989	0.969	5.59712e-86	RPL24	CD4_C1_LEF1
7.86558e-53	0.430441	0.171	0.053	1.89261e-48	BACH2	CD4_C1_LEF1
1.42347e-22	0.428317	0.236	0.132	3.42516e-18	TGFBR2	CD4_C1_LEF1
1.20776e-20	0.427944	0.659	0.554	2.90612e-16	MT-ATP8	CD4_C1_LEF1
1.15534e-29	0.424812	0.246	0.125	2.77999e-25	SH3YL1	CD4_C1_LEF1
1.07293e-86	0.423965	0.999	0.987	2.58169e-82	RPL23A	CD4_C1_LEF1
8.66859e-21	0.421715	0.555	0.44	2.08584e-16	SNHG8	CD4_C1_LEF1
2.58162e-63	0.420892	0.969	0.926	6.21191e-59	PFDN5	CD4_C1_LEF1
4.44503e-51	0.420595	0.177	0.057	1.06956e-46	CTD-3184A7.4	CD4_C1_LEF1
7.12969e-45	0.415047	0.997	0.977	1.71554e-40	RPS2	CD4_C1_LEF1
3.15705e-47	0.409822	0.917	0.872	7.5965e-43	EEF2	CD4_C1_LEF1
2.98337e-29	0.406006	0.673	0.532	7.17859e-25	TRAF3IP3	CD4_C1_LEF1
1.389e-22	0.405342	0.396	0.262	3.34221e-18	TC2N	CD4_C1_LEF1
4.07839e-92	0.400653	0.992	0.979	9.81341e-88	FAU	CD4_C1_LEF1
1.46037e-22	0.400125	0.358	0.235	3.51394e-18	ALKBH7	CD4_C1_LEF1
4.71894e-30	0.400042	0.187	0.083	1.13547e-25	EPHX2	CD4_C1_LEF1
3.82191e-25	0.396121	0.613	0.479	9.19629e-21	SMDT1	CD4_C1_LEF1
3.259e-22	0.392367	0.368	0.24	7.84181e-18	MGAT4A	CD4_C1_LEF1
9.24194e-54	0.392343	0.136	0.036	2.2238e-49	RP11-664D1.1	CD4_C1_LEF1
4.30424e-30	0.391534	0.143	0.056	1.03569e-25	PRKCA	CD4_C1_LEF1
2.31948e-49	0.389969	0.981	0.95	5.58113e-45	RPL27	CD4_C1_LEF1
1.00404e-12	0.388832	0.263	0.183	2.41592e-08	PCED1B	CD4_C1_LEF1
3.11342e-71	0.388494	0.995	0.979	7.4915e-67	RPL37A	CD4_C1_LEF1
3.52071e-20	0.386569	0.448	0.327	8.47153e-16	ADD3	CD4_C1_LEF1
5.82542e-40	0.381474	0.917	0.874	1.40171e-35	COX4I1	CD4_C1_LEF1
1.60392e-71	0.37975	0.124	0.024	3.85935e-67	MDS2	CD4_C1_LEF1
1.62432e-65	0.376537	0.122	0.025	3.90845e-61	TCEA3	CD4_C1_LEF1
5.70236e-70	0.37641	0.989	0.97	1.3721e-65	UBA52	CD4_C1_LEF1
9.47021e-16	0.376146	0.387	0.282	2.27872e-11	RBL2	CD4_C1_LEF1
5.38525e-63	0.375997	0.994	0.97	1.2958e-58	RPL35	CD4_C1_LEF1
2.02913e-39	0.373579	0.15	0.051	4.8825e-35	APBA2	CD4_C1_LEF1
8.59199e-23	0.371836	0.245	0.136	2.0674e-18	GIMAP5	CD4_C1_LEF1
2.90041e-22	0.371205	0.549	0.407	6.97897e-18	PIK3IP1	CD4_C1_LEF1
5.81943e-60	0.371163	0.107	0.021	1.40027e-55	LRRN3	CD4_C1_LEF1
2.48785e-16	0.370938	0.435	0.337	5.98625e-12	EIF2S3	CD4_C1_LEF1
2.24073e-80	0.365806	0.997	0.992	5.39164e-76	RPS19	CD4_C1_LEF1
2.19957e-24	0.365262	0.26	0.143	5.2926e-20	RASA3	CD4_C1_LEF1
2.09435e-21	0.363235	0.313	0.193	5.03943e-17	CD55	CD4_C1_LEF1
8.56359e-21	0.362003	0.607	0.473	2.06057e-16	GIMAP4	CD4_C1_LEF1
1.11709e-24	0.355713	0.271	0.151	2.68793e-20	SORL1	CD4_C1_LEF1
2.00305e-30	0.353793	0.96	0.943	4.81974e-26	MT-ATP6	CD4_C1_LEF1
7.37151e-18	0.349373	0.283	0.18	1.77373e-13	EPB41L4A-AS1	CD4_C1_LEF1
2.14452e-15	0.348494	0.423	0.323	5.16014e-11	FBL	CD4_C1_LEF1
2.95649e-16	0.346736	0.378	0.275	7.11392e-12	RCAN3	CD4_C1_LEF1
9.68405e-50	0.34593	0.97	0.934	2.33018e-45	EEF1D	CD4_C1_LEF1
7.63587e-18	0.344363	0.366	0.255	1.83734e-13	OXNAD1	CD4_C1_LEF1
1.10248e-42	0.343376	0.931	0.871	2.65278e-38	SARAF	CD4_C1_LEF1
5.82337e-50	0.340405	0.986	0.968	1.40122e-45	RPLP0	CD4_C1_LEF1
4.05208e-19	0.33846	0.762	0.702	9.75012e-15	PCBP2	CD4_C1_LEF1
4.67046e-16	0.338144	0.472	0.366	1.12381e-11	CCDC109B	CD4_C1_LEF1
2.05895e-30	0.336941	0.171	0.072	4.95425e-26	RIN3	CD4_C1_LEF1
1.05704e-16	0.336532	0.224	0.134	2.54345e-12	LINC01550	CD4_C1_LEF1
3.72484e-11	0.33434	0.391	0.307	8.96271e-07	C6orf48	CD4_C1_LEF1
1.34321e-19	0.326532	0.229	0.13	3.23203e-15	ANXA2R	CD4_C1_LEF1
1.23155e-19	0.326185	0.174	0.089	2.96337e-15	RP11-18H21.1	CD4_C1_LEF1
4.42163e-24	0.322678	0.873	0.808	1.06393e-19	COMMD6	CD4_C1_LEF1
2.39622e-18	0.321707	0.995	0.973	5.76578e-14	RPL13A	CD4_C1_LEF1
4.37152e-20	0.321125	0.181	0.093	1.05187e-15	STMN3	CD4_C1_LEF1
7.90636e-25	0.318955	0.231	0.12	1.90243e-20	NGFRAP1	CD4_C1_LEF1
8.11625e-44	0.318254	0.99	0.976	1.95293e-39	MT-CO3	CD4_C1_LEF1
1.80913e-12	0.315585	0.274	0.193	4.35312e-08	CRLF3	CD4_C1_LEF1
6.26235e-18	0.315239	0.721	0.639	1.50685e-13	EIF3F	CD4_C1_LEF1
5.31535e-15	0.313591	0.581	0.496	1.27898e-10	UXT	CD4_C1_LEF1
4.47126e-17	0.311973	0.208	0.12	1.07588e-12	SPINT2	CD4_C1_LEF1
2.35671e-13	0.311134	0.187	0.113	5.67072e-09	MAML2	CD4_C1_LEF1
5.84688e-19	0.311045	0.362	0.241	1.40688e-14	SATB1	CD4_C1_LEF1
6.00058e-15	0.310402	0.675	0.616	1.44386e-10	EIF3H	CD4_C1_LEF1
1.88827e-31	0.309777	0.981	0.955	4.54356e-27	MT-CYB	CD4_C1_LEF1
6.70907e-41	0.308888	0.116	0.033	1.61434e-36	SLC40A1	CD4_C1_LEF1
6.81468e-21	0.304167	0.167	0.082	1.63975e-16	APBB1	CD4_C1_LEF1
5.70324e-47	0.302937	0.105	0.025	1.37231e-42	ANKRD55	CD4_C1_LEF1
1.77483e-10	0.301849	0.924	0.879	4.27059e-06	RPS20	CD4_C1_LEF1
2.23669e-15	0.29783	0.994	0.982	5.38193e-11	RPS29	CD4_C1_LEF1
1.2836e-12	0.29735	0.243	0.163	3.0886e-08	CHMP7	CD4_C1_LEF1
1.01383e-10	0.296171	0.491	0.413	2.43947e-06	NSA2	CD4_C1_LEF1
2.25832e-22	0.293954	0.861	0.789	5.43398e-18	UQCRB	CD4_C1_LEF1
3.54507e-31	0.291789	0.125	0.044	8.53015e-27	PLEKHB1	CD4_C1_LEF1
4.19122e-10	0.28854	0.257	0.186	1.00849e-05	ST3GAL1	CD4_C1_LEF1
3.56883e-13	0.288463	0.436	0.334	8.58732e-09	IL16	CD4_C1_LEF1
2.77257e-20	0.287817	0.791	0.705	6.67136e-16	LIMD2	CD4_C1_LEF1
1.19648e-18	0.287711	0.126	0.057	2.87897e-14	AC013264.2	CD4_C1_LEF1
5.94851e-13	0.287419	0.453	0.358	1.43133e-08	LITAF	CD4_C1_LEF1
2.04422e-12	0.287237	0.557	0.483	4.91881e-08	ST13	CD4_C1_LEF1
5.31972e-20	0.285697	0.128	0.057	1.28003e-15	FCGRT	CD4_C1_LEF1
1.01886e-19	0.285241	0.119	0.052	2.45158e-15	PDK1	CD4_C1_LEF1
3.7737e-10	0.284412	0.284	0.21	9.08028e-06	GIMAP2	CD4_C1_LEF1
4.76977e-21	0.282393	0.135	0.06	1.1477e-16	ADPRM	CD4_C1_LEF1
3.22933e-14	0.282002	0.53	0.43	7.77041e-10	CCND3	CD4_C1_LEF1
2.29234e-58	0.280691	0.998	0.989	5.51584e-54	RPL28	CD4_C1_LEF1
1.59615e-24	0.280588	0.992	0.988	3.84065e-20	MT-CO2	CD4_C1_LEF1
7.90265e-13	0.27778	0.646	0.563	1.90154e-08	PNISR	CD4_C1_LEF1
9.7672e-09	0.273796	0.563	0.513	0.000235018	NDFIP1	CD4_C1_LEF1
1.02716e-13	0.273057	0.237	0.15	2.47155e-09	S1PR1	CD4_C1_LEF1
5.30586e-47	0.270927	0.994	0.985	1.2767e-42	RPL15	CD4_C1_LEF1
2.10295e-13	0.267768	0.175	0.103	5.06012e-09	TMEM63A	CD4_C1_LEF1
1.48868e-26	0.266304	0.924	0.883	3.58207e-22	NPM1	CD4_C1_LEF1
1.72421e-07	0.266008	0.338	0.275	0.00414879	TTC3	CD4_C1_LEF1
3.0522e-14	0.264711	0.718	0.632	7.34421e-10	GPSM3	CD4_C1_LEF1
4.29627e-11	0.263169	0.307	0.223	1.03377e-06	PDE3B	CD4_C1_LEF1
5.90349e-09	0.261911	0.198	0.137	0.00014205	DPYD	CD4_C1_LEF1
6.98753e-08	0.259497	0.296	0.231	0.00168134	SNHG7	CD4_C1_LEF1
1.30994e-13	0.255885	0.133	0.071	3.15197e-09	PLEKHA1	CD4_C1_LEF1
2.52254e-11	0.255791	0.586	0.51	6.06973e-07	ERP29	CD4_C1_LEF1
8.68521e-11	0.255526	0.428	0.337	2.08983e-06	FCMR	CD4_C1_LEF1
6.55059e-09	0.253444	0.25	0.184	0.00015762	THOC3	CD4_C1_LEF1
3.32799e-12	0.252917	0.216	0.138	8.00781e-08	KLF3	CD4_C1_LEF1
1.89389e-10	0.250176	0.164	0.102	4.55707e-06	ZNF302	CD4_C1_LEF1
8.86652e-13	0.250115	0.196	0.122	2.13346e-08	SDR39U1	CD4_C1_LEF1
4.59275e-148	0.978653	0.928	0.639	1.10511e-143	IL7R	CD4_C2_IL7R
2.91778e-104	0.927773	0.831	0.57	7.02075e-100	TXNIP	CD4_C2_IL7R
1.32322e-75	0.747813	0.56	0.285	3.18392e-71	KLF2	CD4_C2_IL7R
5.35016e-131	0.713016	0.969	0.858	1.28736e-126	EEF1B2	CD4_C2_IL7R
5.64147e-71	0.708549	0.634	0.389	1.35745e-66	NOSIP	CD4_C2_IL7R
1.90057e-187	0.637642	1	0.996	4.57316e-183	RPS12	CD4_C2_IL7R
5.46067e-42	0.633049	0.699	0.575	1.31395e-37	EEF1G	CD4_C2_IL7R
2.76467e-184	0.6288	0.999	0.991	6.65236e-180	RPS8	CD4_C2_IL7R
1.21513e-166	0.627453	1	0.999	2.92385e-162	EEF1A1	CD4_C2_IL7R
1.84788e-214	0.608361	1	0.991	4.44636e-210	RPL13	CD4_C2_IL7R
2.61428e-52	0.606455	0.804	0.704	6.29047e-48	AC090498.1	CD4_C2_IL7R
1.56167e-153	0.60383	0.998	0.967	3.75769e-149	RPL5	CD4_C2_IL7R
4.50259e-165	0.600738	0.999	0.988	1.08341e-160	RPS3A	CD4_C2_IL7R
2.58271e-105	0.582931	0.231	0.054	6.21451e-101	PTGER2	CD4_C2_IL7R
8.61869e-151	0.579711	0.999	0.978	2.07383e-146	RPL3	CD4_C2_IL7R
1.58241e-180	0.569806	1	0.997	3.80759e-176	RPL34	CD4_C2_IL7R
2.66689e-199	0.565236	1	0.994	6.41706e-195	RPS3	CD4_C2_IL7R
3.6069e-168	0.563412	1	0.997	8.67893e-164	RPL39	CD4_C2_IL7R
1.05345e-58	0.562097	0.527	0.282	2.53481e-54	FAM65B	CD4_C2_IL7R
6.26347e-78	0.558979	0.961	0.776	1.50712e-73	LTB	CD4_C2_IL7R
1.29482e-188	0.557654	0.999	0.992	3.1156e-184	RPS14	CD4_C2_IL7R
4.49374e-42	0.552966	0.519	0.319	1.08128e-37	AQP3	CD4_C2_IL7R
5.57934e-160	0.552325	1	0.995	1.3425e-155	RPS18	CD4_C2_IL7R
7.50627e-191	0.5514	0.999	0.996	1.80616e-186	RPS27A	CD4_C2_IL7R
1.75185e-134	0.55012	0.993	0.969	4.2153e-130	RPSA	CD4_C2_IL7R
3.85025e-162	0.546645	0.999	0.993	9.26447e-158	RPS6	CD4_C2_IL7R
3.44856e-48	0.54359	0.772	0.644	8.29793e-44	RPS4Y1	CD4_C2_IL7R
1.81077e-193	0.54224	1	0.997	4.35708e-189	RPL32	CD4_C2_IL7R
1.55224e-125	0.542077	0.998	0.994	3.73501e-121	RPL30	CD4_C2_IL7R
9.36802e-62	0.54156	0.968	0.899	2.25413e-57	RPL17	CD4_C2_IL7R
7.20121e-103	0.54047	0.998	0.985	1.73275e-98	TPT1	CD4_C2_IL7R
1.80394e-192	0.538641	1	0.999	4.34065e-188	RPL10	CD4_C2_IL7R
3.41376e-93	0.53844	0.982	0.954	8.2142e-89	RPS10	CD4_C2_IL7R
8.9573e-124	0.538123	0.991	0.964	2.15531e-119	RPS21	CD4_C2_IL7R
3.15026e-139	0.536168	0.995	0.967	7.58016e-135	RPL10A	CD4_C2_IL7R
1.53319e-126	0.520148	0.995	0.959	3.68916e-122	RPS5	CD4_C2_IL7R
1.86343e-136	0.51879	0.998	0.988	4.48378e-132	RPS13	CD4_C2_IL7R
6.16649e-150	0.511454	1	0.991	1.48378e-145	RPS4X	CD4_C2_IL7R
3.51846e-63	0.500492	0.919	0.77	8.46611e-59	LDHB	CD4_C2_IL7R
5.83259e-113	0.494783	0.996	0.977	1.40344e-108	RPL9	CD4_C2_IL7R
8.19771e-153	0.494146	0.997	0.984	1.97253e-148	RPL18A	CD4_C2_IL7R
1.14226e-88	0.494138	0.977	0.928	2.7485e-84	RPL4	CD4_C2_IL7R
4.23102e-125	0.489905	0.997	0.983	1.01807e-120	RPL14	CD4_C2_IL7R
2.80933e-117	0.488296	0.992	0.973	6.75982e-113	RPL29	CD4_C2_IL7R
1.4824e-101	0.487849	0.997	0.986	3.56696e-97	RPLP2	CD4_C2_IL7R
1.47306e-83	0.487291	0.991	0.967	3.54447e-79	RPLP0	CD4_C2_IL7R
1.02447e-151	0.482634	0.998	0.985	2.46507e-147	RPS28	CD4_C2_IL7R
4.18559e-164	0.477426	0.999	0.997	1.00714e-159	RPL11	CD4_C2_IL7R
3.48711e-146	0.477406	1	0.991	8.39068e-142	RPS25	CD4_C2_IL7R
1.00275e-119	0.473792	0.995	0.975	2.41281e-115	RPL18	CD4_C2_IL7R
3.71538e-149	0.472414	1	0.995	8.93996e-145	RPL19	CD4_C2_IL7R
2.10394e-129	0.468496	0.999	0.991	5.0625e-125	RPS23	CD4_C2_IL7R
6.12147e-123	0.465361	0.998	0.986	1.47295e-118	RPL6	CD4_C2_IL7R
3.05997e-46	0.464531	0.714	0.505	7.36291e-42	AES	CD4_C2_IL7R
1.28052e-144	0.463248	1	0.992	3.08118e-140	RPL35A	CD4_C2_IL7R
2.81734e-56	0.456607	0.998	0.983	6.77909e-52	RPL21	CD4_C2_IL7R
4.91975e-125	0.45608	0.997	0.981	1.18379e-120	RPL36	CD4_C2_IL7R
1.10453e-116	0.452001	0.999	0.99	2.65773e-112	RPL37	CD4_C2_IL7R
3.82149e-92	0.44979	0.992	0.975	9.19526e-88	RPL7A	CD4_C2_IL7R
4.13189e-100	0.439936	0.999	0.987	9.94215e-96	RPL23A	CD4_C2_IL7R
1.68714e-37	0.436921	0.403	0.222	4.0596e-33	INPP4B	CD4_C2_IL7R
7.59973e-47	0.427881	0.894	0.738	1.82865e-42	GLTSCR2	CD4_C2_IL7R
1.31866e-97	0.427069	1	0.999	3.17295e-93	RPS27	CD4_C2_IL7R
1.03948e-25	0.42448	0.57	0.421	2.5012e-21	ARHGAP15	CD4_C2_IL7R
2.86323e-54	0.421626	0.951	0.869	6.8895e-50	EEF2	CD4_C2_IL7R
4.5769e-137	0.42116	1	0.996	1.10129e-132	RPS15A	CD4_C2_IL7R
2.21879e-94	0.420457	0.995	0.978	5.33885e-90	RPL8	CD4_C2_IL7R
3.88383e-66	0.418273	0.991	0.95	9.34527e-62	RPL27	CD4_C2_IL7R
1.86484e-56	0.417317	0.183	0.055	4.48718e-52	CRIP2	CD4_C2_IL7R
1.37855e-100	0.414569	0.999	0.987	3.31706e-96	RPS7	CD4_C2_IL7R
4.21474e-90	0.41243	0.985	0.962	1.01415e-85	RPL22	CD4_C2_IL7R
5.69887e-115	0.411171	0.997	0.992	1.37126e-110	RPL26	CD4_C2_IL7R
4.26319e-46	0.406706	0.931	0.831	1.02581e-41	TOMM7	CD4_C2_IL7R
1.35505e-47	0.404335	0.326	0.147	3.26053e-43	SORL1	CD4_C2_IL7R
5.89622e-29	0.402573	0.993	0.931	1.41875e-24	RPL31	CD4_C2_IL7R
1.62244e-42	0.40045	0.562	0.325	3.90392e-38	TCF7	CD4_C2_IL7R
1.48103e-32	0.397819	0.511	0.325	3.56365e-28	FLT3LG	CD4_C2_IL7R
2.61353e-43	0.395078	0.997	0.977	6.28867e-39	RPS2	CD4_C2_IL7R
8.17623e-97	0.391715	0.998	0.987	1.96736e-92	RPL12	CD4_C2_IL7R
7.97505e-62	0.390464	0.978	0.941	1.91896e-57	NACA	CD4_C2_IL7R
1.74355e-24	0.384939	0.483	0.324	4.19532e-20	ADD3	CD4_C2_IL7R
1.90815e-84	0.384215	1	0.991	4.5914e-80	RPS19	CD4_C2_IL7R
7.39809e-35	0.382751	0.459	0.267	1.78013e-30	MAL	CD4_C2_IL7R
5.69525e-72	0.382591	0.994	0.97	1.37039e-67	RPL35	CD4_C2_IL7R
5.34142e-38	0.378847	0.356	0.179	1.28525e-33	PLAC8	CD4_C2_IL7R
3.78146e-33	0.375895	0.935	0.811	9.09895e-29	RPL36A	CD4_C2_IL7R
4.66412e-25	0.373328	0.406	0.256	1.12228e-20	TRADD	CD4_C2_IL7R
2.17502e-34	0.371916	0.329	0.169	5.23354e-30	RASGRP2	CD4_C2_IL7R
3.94331e-31	0.369609	0.348	0.192	9.48838e-27	TIMP1	CD4_C2_IL7R
3.25951e-73	0.365817	0.993	0.967	7.84304e-69	RPS9	CD4_C2_IL7R
5.05841e-29	0.364598	0.7	0.522	1.21716e-24	EIF3L	CD4_C2_IL7R
5.88266e-41	0.361684	0.31	0.145	1.41548e-36	S1PR1	CD4_C2_IL7R
7.52016e-46	0.358742	0.989	0.944	1.8095e-41	RPL38	CD4_C2_IL7R
1.10294e-68	0.357746	0.141	0.031	2.6539e-64	SLC40A1	CD4_C2_IL7R
2.21744e-20	0.357741	0.96	0.908	5.33562e-16	RPL27A	CD4_C2_IL7R
1.27565e-78	0.357255	0.996	0.978	3.06946e-74	RPS16	CD4_C2_IL7R
3.01992e-32	0.357022	0.986	0.937	7.26654e-28	RPL7	CD4_C2_IL7R
7.8257e-35	0.356774	0.425	0.236	1.88302e-30	MGAT4A	CD4_C2_IL7R
3.68833e-31	0.351319	0.303	0.157	8.87485e-27	LDLRAP1	CD4_C2_IL7R
1.94263e-14	0.342014	0.712	0.669	4.67436e-10	MT-ND4L	CD4_C2_IL7R
5.69295e-34	0.340811	0.453	0.258	1.36984e-29	TC2N	CD4_C2_IL7R
3.66169e-78	0.339671	0.999	0.993	8.81075e-74	RPLP1	CD4_C2_IL7R
2.56539e-93	0.338875	0.995	0.987	6.17284e-89	RPS15	CD4_C2_IL7R
7.49763e-37	0.338576	0.297	0.144	1.80408e-32	MYC	CD4_C2_IL7R
9.72649e-28	0.338306	0.777	0.628	2.34039e-23	GPSM3	CD4_C2_IL7R
3.20704e-39	0.337143	0.166	0.059	7.71677e-35	KLRG1	CD4_C2_IL7R
1.11501e-29	0.335718	0.267	0.133	2.68293e-25	C1orf162	CD4_C2_IL7R
1.26999e-14	0.334403	0.249	0.16	3.05585e-10	USP10	CD4_C2_IL7R
1.10171e-25	0.334352	0.454	0.289	2.65093e-21	GIMAP1	CD4_C2_IL7R
3.79954e-25	0.333505	0.334	0.195	9.14246e-21	CDC25B	CD4_C2_IL7R
3.53651e-25	0.333357	0.997	0.973	8.50956e-21	RPL13A	CD4_C2_IL7R
7.89124e-14	0.332162	0.955	0.877	1.89879e-09	RPS20	CD4_C2_IL7R
4.54137e-26	0.332097	0.258	0.137	1.09274e-21	SH3BP5	CD4_C2_IL7R
5.26887e-26	0.331395	0.667	0.499	1.2678e-21	EIF4B	CD4_C2_IL7R
1.12141e-38	0.330424	0.169	0.061	2.69835e-34	LINC00402	CD4_C2_IL7R
2.08617e-23	0.327972	0.647	0.47	5.01974e-19	GIMAP4	CD4_C2_IL7R
2.56717e-28	0.326216	0.854	0.721	6.17712e-24	EIF3E	CD4_C2_IL7R
1.90209e-19	0.323817	0.998	0.982	4.57681e-15	RPS29	CD4_C2_IL7R
1.68853e-26	0.321199	0.44	0.275	4.06294e-22	NBEAL1	CD4_C2_IL7R
1.32585e-60	0.320052	0.997	0.969	3.19026e-56	UBA52	CD4_C2_IL7R
1.24434e-26	0.316468	0.438	0.269	2.99412e-22	LEF1	CD4_C2_IL7R
1.86815e-39	0.316321	0.217	0.087	4.49515e-35	CTB-133G6.1	CD4_C2_IL7R
8.28532e-51	0.316103	0.996	0.979	1.99361e-46	RPL37A	CD4_C2_IL7R
1.66302e-26	0.315922	0.442	0.276	4.00157e-22	ICAM2	CD4_C2_IL7R
3.24128e-27	0.314181	0.248	0.125	7.79917e-23	SH3YL1	CD4_C2_IL7R
9.38664e-24	0.314016	0.411	0.255	2.25861e-19	LINC00861	CD4_C2_IL7R
7.73784e-44	0.313459	0.971	0.885	1.86188e-39	CD52	CD4_C2_IL7R
3.84406e-37	0.310249	0.142	0.048	9.24957e-33	NSG1	CD4_C2_IL7R
5.06646e-61	0.304146	0.995	0.979	1.21909e-56	FAU	CD4_C2_IL7R
6.68391e-50	0.301455	0.989	0.961	1.60828e-45	GNB2L1	CD4_C2_IL7R
9.14503e-42	0.298515	0.98	0.926	2.20048e-37	PFDN5	CD4_C2_IL7R
3.97161e-19	0.297208	0.626	0.478	9.55648e-15	SMDT1	CD4_C2_IL7R
7.7161e-30	0.297182	0.155	0.061	1.85665e-25	FXYD7	CD4_C2_IL7R
1.99812e-28	0.296986	0.279	0.142	4.80788e-24	RASA3	CD4_C2_IL7R
5.59012e-20	0.294958	0.524	0.363	1.34509e-15	TRAT1	CD4_C2_IL7R
2.36983e-15	0.292604	0.449	0.319	5.70229e-11	KLRB1	CD4_C2_IL7R
7.35606e-17	0.288159	0.473	0.338	1.77001e-12	NME2	CD4_C2_IL7R
4.84028e-26	0.287644	0.302	0.164	1.16467e-21	FKBP11	CD4_C2_IL7R
7.33388e-64	0.285997	0.999	0.989	1.76468e-59	RPL28	CD4_C2_IL7R
5.62166e-19	0.282781	0.579	0.426	1.35268e-14	CCND3	CD4_C2_IL7R
6.30436e-21	0.281279	0.523	0.362	1.51696e-16	CCDC109B	CD4_C2_IL7R
3.302e-34	0.275439	0.208	0.087	7.94528e-30	RP11-18H21.1	CD4_C2_IL7R
1.57531e-15	0.272859	0.458	0.336	3.79051e-11	EIF2S3	CD4_C2_IL7R
1.06063e-17	0.272366	0.205	0.113	2.55209e-13	CISH	CD4_C2_IL7R
2.83e-66	0.269664	0.682	0.378	6.80956e-62	ANXA1	CD4_C2_IL7R
6.10603e-38	0.268125	0.976	0.905	1.46923e-33	PABPC1	CD4_C2_IL7R
7.95565e-19	0.268113	0.411	0.273	1.91429e-14	RCAN3	CD4_C2_IL7R
5.36632e-12	0.267306	0.634	0.555	1.29124e-07	MT-ATP8	CD4_C2_IL7R
1.05517e-18	0.266677	0.25	0.146	2.53895e-14	TMEM256-PLSCR3	CD4_C2_IL7R
2.01222e-19	0.262273	0.492	0.343	4.84179e-15	AHNAK	CD4_C2_IL7R
1.28903e-25	0.262219	0.192	0.089	3.10167e-21	TRABD2A	CD4_C2_IL7R
1.0424e-21	0.261801	0.489	0.324	2.50822e-17	CAMK4	CD4_C2_IL7R
1.38938e-41	0.261766	0.989	0.969	3.34313e-37	RPL24	CD4_C2_IL7R
6.84765e-19	0.259865	0.376	0.244	1.64768e-14	DSTN	CD4_C2_IL7R
3.38057e-16	0.258529	0.578	0.421	8.13433e-12	GPR183	CD4_C2_IL7R
1.49602e-22	0.257901	0.799	0.634	3.59972e-18	CD48	CD4_C2_IL7R
5.40948e-23	0.257515	0.765	0.558	1.30163e-18	GIMAP7	CD4_C2_IL7R
9.76501e-18	0.255731	0.97	0.923	2.34966e-13	RPS11	CD4_C2_IL7R
9.01829e-19	0.254575	0.213	0.115	2.16998e-14	LPAR6	CD4_C2_IL7R
2.57889e-16	0.254144	0.769	0.635	6.20533e-12	EIF3F	CD4_C2_IL7R
2.37627e-22	0.252493	0.187	0.091	5.71778e-18	TMEM204	CD4_C2_IL7R
1.64624e-171	0.937457	0.982	0.884	3.96119e-167	CD52	CD4_C3_ITGB1
1.68886e-64	0.914311	0.766	0.621	4.06374e-60	S100A10	CD4_C3_ITGB1
2.96642e-74	0.8987	0.601	0.368	7.1378e-70	ITGB1	CD4_C3_ITGB1
2.07538e-69	0.799987	0.779	0.573	4.99379e-65	TXNIP	CD4_C3_ITGB1
6.09604e-61	0.779662	0.685	0.507	1.46683e-56	AES	CD4_C3_ITGB1
1.68568e-69	0.734255	0.425	0.201	4.05608e-65	LIME1	CD4_C3_ITGB1
1.5416e-45	0.704004	0.533	0.34	3.70939e-41	AHNAK	CD4_C3_ITGB1
5.8274e-59	0.683498	0.682	0.487	1.40219e-54	CNN2	CD4_C3_ITGB1
3.10357e-74	0.668881	0.198	0.054	7.46782e-70	CRIP2	CD4_C3_ITGB1
4.4597e-64	0.661627	0.784	0.627	1.07309e-59	EMP3	CD4_C3_ITGB1
2.89841e-44	0.65541	0.779	0.652	6.97416e-40	CRIP1	CD4_C3_ITGB1
3.15427e-34	0.635385	0.481	0.321	7.58981e-30	AQP3	CD4_C3_ITGB1
5.52503e-53	0.631946	0.515	0.288	1.32943e-48	KLF2	CD4_C3_ITGB1
2.20562e-49	0.61934	0.511	0.307	5.30717e-45	FLNA	CD4_C3_ITGB1
6.64744e-50	0.615089	0.881	0.794	1.59951e-45	S100A6	CD4_C3_ITGB1
1.40465e-83	0.597981	0.968	0.886	3.37986e-79	SH3BGRL3	CD4_C3_ITGB1
2.46735e-38	0.571359	0.487	0.306	5.93693e-34	ANXA2	CD4_C3_ITGB1
2.05841e-46	0.565045	0.372	0.193	4.95295e-42	CDC25B	CD4_C3_ITGB1
2.2646e-43	0.552801	0.762	0.649	5.44908e-39	GSTK1	CD4_C3_ITGB1
4.86935e-38	0.527698	0.785	0.64	1.17166e-33	S100A11	CD4_C3_ITGB1
3.41232e-17	0.525604	0.43	0.321	8.21072e-13	LGALS1	CD4_C3_ITGB1
3.57379e-36	0.5245	0.909	0.832	8.59926e-32	S100A4	CD4_C3_ITGB1
4.64658e-41	0.523963	0.477	0.285	1.11806e-36	FAM65B	CD4_C3_ITGB1
9.94582e-46	0.513827	0.717	0.529	2.39316e-41	TRAF3IP3	CD4_C3_ITGB1
1.11407e-33	0.506761	0.412	0.256	2.68066e-29	TRADD	CD4_C3_ITGB1
2.74146e-43	0.503303	0.339	0.168	6.59651e-39	RASGRP2	CD4_C3_ITGB1
3.36465e-29	0.477638	0.258	0.134	8.09602e-25	C1orf162	CD4_C3_ITGB1
6.56741e-36	0.477174	0.333	0.178	1.58025e-31	ITGB7	CD4_C3_ITGB1
2.60852e-73	0.474218	0.996	0.995	6.27661e-69	TMSB10	CD4_C3_ITGB1
1.67368e-31	0.468388	0.42	0.255	4.02721e-27	LINC00861	CD4_C3_ITGB1
1.29097e-26	0.464978	0.632	0.489	3.10634e-22	PTPRCAP	CD4_C3_ITGB1
2.33183e-22	0.458423	0.318	0.194	5.61085e-18	TIMP1	CD4_C3_ITGB1
1.98107e-35	0.453094	0.273	0.136	4.76686e-31	SH3BP5	CD4_C3_ITGB1
1.32792e-37	0.45284	0.248	0.112	3.19525e-33	LPAR6	CD4_C3_ITGB1
1.26524e-25	0.449642	0.379	0.244	3.04443e-21	DSTN	CD4_C3_ITGB1
5.081e-37	0.44824	0.288	0.143	1.22259e-32	TMEM256-PLSCR3	CD4_C3_ITGB1
1.58024e-26	0.43871	0.344	0.209	3.80238e-22	SYTL1	CD4_C3_ITGB1
1.15054e-07	0.430689	0.317	0.26	0.00276842	ITGA4	CD4_C3_ITGB1
2.56665e-32	0.430162	0.737	0.612	6.17588e-28	CD99	CD4_C3_ITGB1
9.71255e-35	0.428482	0.906	0.78	2.33703e-30	LTB	CD4_C3_ITGB1
3.17832e-25	0.428127	0.475	0.332	7.64767e-21	SAMHD1	CD4_C3_ITGB1
1.42635e-33	0.426341	0.44	0.259	3.43209e-29	TC2N	CD4_C3_ITGB1
3.15614e-27	0.425163	0.357	0.216	7.59431e-23	MYO1G	CD4_C3_ITGB1
2.66767e-45	0.424435	0.223	0.087	6.41895e-41	CTB-133G6.1	CD4_C3_ITGB1
1.01676e-23	0.419531	0.795	0.704	2.44653e-19	AC090498.1	CD4_C3_ITGB1
4.44402e-27	0.418362	0.461	0.315	1.06932e-22	BIN2	CD4_C3_ITGB1
3.90438e-27	0.416555	0.665	0.515	9.39471e-23	ITGB2	CD4_C3_ITGB1
2.30344e-24	0.410664	0.423	0.286	5.54255e-20	BIN1	CD4_C3_ITGB1
1.1258e-29	0.408163	0.283	0.151	2.70889e-25	STK38	CD4_C3_ITGB1
4.88409e-32	0.405238	0.279	0.142	1.17521e-27	P2RY8	CD4_C3_ITGB1
1.7574e-25	0.402839	0.58	0.433	4.22864e-21	ANXA6	CD4_C3_ITGB1
3.63429e-19	0.401885	0.539	0.423	8.74484e-15	ARHGAP15	CD4_C3_ITGB1
1.61972e-20	0.399251	0.451	0.327	3.89737e-16	ADD3	CD4_C3_ITGB1
2.22781e-22	0.396342	0.444	0.306	5.36056e-18	SELPLG	CD4_C3_ITGB1
1.2504e-15	0.396336	0.503	0.398	3.00872e-11	NOSIP	CD4_C3_ITGB1
1.22069e-18	0.388831	0.567	0.449	2.93722e-14	MYH9	CD4_C3_ITGB1
1.10442e-38	0.387371	0.145	0.049	2.65745e-34	FUT7	CD4_C3_ITGB1
1.20545e-23	0.387185	0.299	0.177	2.90055e-19	MYO1F	CD4_C3_ITGB1
3.15981e-25	0.386402	0.482	0.327	7.60314e-21	FLT3LG	CD4_C3_ITGB1
1.57982e-35	0.382712	0.227	0.101	3.80137e-31	PXN	CD4_C3_ITGB1
2.69097e-28	0.380933	0.86	0.774	6.47501e-24	LDHB	CD4_C3_ITGB1
3.50047e-11	0.379504	0.433	0.35	8.42284e-07	LIMS1	CD4_C3_ITGB1
1.88602e-26	0.377981	0.767	0.645	4.53814e-22	RPS4Y1	CD4_C3_ITGB1
7.34009e-11	0.377026	0.418	0.322	1.76617e-06	KLRB1	CD4_C3_ITGB1
7.42366e-27	0.376976	0.744	0.63	1.78628e-22	GPSM3	CD4_C3_ITGB1
1.08303e-16	0.371419	0.457	0.339	2.606e-12	NME2	CD4_C3_ITGB1
4.01439e-20	0.365958	0.724	0.621	9.65942e-16	TAGLN2	CD4_C3_ITGB1
6.26763e-21	0.363552	0.574	0.443	1.50812e-16	TSPO	CD4_C3_ITGB1
1.30162e-16	0.357873	0.492	0.381	3.13196e-12	SLC9A3R1	CD4_C3_ITGB1
3.24661e-22	0.356643	0.625	0.471	7.812e-18	GIMAP4	CD4_C3_ITGB1
9.34378e-26	0.354796	0.187	0.088	2.2483e-21	RP11-18H21.1	CD4_C3_ITGB1
9.74819e-16	0.353008	0.45	0.344	2.34561e-11	RCSD1	CD4_C3_ITGB1
9.00488e-66	0.352526	0.109	0.02	2.16675e-61	PI16	CD4_C3_ITGB1
1.92621e-24	0.350825	0.261	0.143	4.63484e-20	RASA3	CD4_C3_ITGB1
5.6079e-17	0.350718	0.428	0.309	1.34937e-12	ZYX	CD4_C3_ITGB1
1.6606e-28	0.347693	0.901	0.843	3.99573e-24	FXYD5	CD4_C3_ITGB1
8.57225e-21	0.343672	0.721	0.609	2.06265e-16	CAPZB	CD4_C3_ITGB1
2.72517e-16	0.342071	0.296	0.194	6.55729e-12	S1PR4	CD4_C3_ITGB1
6.93171e-20	0.340336	0.42	0.288	1.66791e-15	IL10RA	CD4_C3_ITGB1
2.37196e-17	0.328534	0.447	0.319	5.70742e-13	SUN2	CD4_C3_ITGB1
8.24997e-17	0.325855	0.153	0.08	1.98511e-12	UBXN11	CD4_C3_ITGB1
1.81906e-16	0.318454	0.394	0.281	4.37703e-12	RBL2	CD4_C3_ITGB1
2.31293e-15	0.318352	0.559	0.452	5.56538e-11	NDUFB9	CD4_C3_ITGB1
1.62388e-17	0.31563	0.281	0.178	3.90739e-13	ESYT1	CD4_C3_ITGB1
2.05273e-42	0.313957	0.588	0.385	4.93928e-38	ANXA1	CD4_C3_ITGB1
4.12145e-23	0.313837	0.267	0.148	9.91704e-19	S1PR1	CD4_C3_ITGB1
7.58063e-23	0.313592	0.824	0.721	1.82405e-18	EVL	CD4_C3_ITGB1
1.3842e-23	0.313176	0.721	0.561	3.33066e-19	GIMAP7	CD4_C3_ITGB1
1.00799e-16	0.311556	0.426	0.31	2.42544e-12	SIGIRR	CD4_C3_ITGB1
6.31381e-17	0.311095	0.787	0.705	1.51923e-12	LIMD2	CD4_C3_ITGB1
6.41762e-16	0.310285	0.481	0.365	1.54421e-11	CCDC109B	CD4_C3_ITGB1
2.38676e-17	0.309686	0.256	0.157	5.74303e-13	RNF125	CD4_C3_ITGB1
2.14372e-27	0.309048	0.973	0.924	5.15823e-23	ACTG1	CD4_C3_ITGB1
8.9439e-16	0.30825	0.806	0.733	2.15208e-11	FYB	CD4_C3_ITGB1
3.29016e-19	0.30669	0.164	0.082	7.91679e-15	LMO4	CD4_C3_ITGB1
5.41304e-15	0.30635	0.426	0.313	1.30249e-10	ANXA5	CD4_C3_ITGB1
1.81418e-18	0.306025	0.735	0.638	4.36528e-14	EIF3F	CD4_C3_ITGB1
1.85932e-17	0.304081	0.603	0.482	4.47391e-13	CSTB	CD4_C3_ITGB1
1.10801e-21	0.302122	0.849	0.791	2.66609e-17	VIM	CD4_C3_ITGB1
3.78917e-12	0.300812	0.188	0.118	9.1175e-08	NPDC1	CD4_C3_ITGB1
6.12249e-26	0.297949	0.84	0.697	1.47319e-21	COTL1	CD4_C3_ITGB1
6.8315e-13	0.296746	0.394	0.296	1.6438e-08	CYTH1	CD4_C3_ITGB1
2.75218e-11	0.296466	0.266	0.185	6.6223e-07	C12orf75	CD4_C3_ITGB1
2.67512e-50	0.296257	0.996	0.987	6.43688e-46	RPS7	CD4_C3_ITGB1
3.25866e-21	0.294438	0.118	0.049	7.841e-17	RCBTB2	CD4_C3_ITGB1
1.57846e-20	0.294016	0.835	0.744	3.79808e-16	CD37	CD4_C3_ITGB1
1.18723e-19	0.293635	0.833	0.756	2.85672e-15	IFITM2	CD4_C3_ITGB1
2.36761e-16	0.291663	0.628	0.507	5.69695e-12	ERP29	CD4_C3_ITGB1
6.00772e-13	0.290666	0.551	0.455	1.44558e-08	PPP2R5C	CD4_C3_ITGB1
3.55693e-43	0.289915	1	0.999	8.55869e-39	EEF1A1	CD4_C3_ITGB1
1.24038e-19	0.289829	0.229	0.129	2.98461e-15	MAPKAPK5-AS1	CD4_C3_ITGB1
2.61914e-18	0.289818	0.824	0.723	6.30217e-14	EIF3E	CD4_C3_ITGB1
1.21412e-14	0.287906	0.613	0.516	2.92141e-10	2022-09-09	CD4_C3_ITGB1
3.36372e-25	0.287375	0.923	0.871	8.09379e-21	EEF2	CD4_C3_ITGB1
1.74263e-13	0.28674	0.618	0.519	4.19311e-09	RNASET2	CD4_C3_ITGB1
2.82472e-12	0.282444	0.642	0.557	6.79685e-08	HIGD2A	CD4_C3_ITGB1
1.77499e-13	0.281287	0.328	0.228	4.27099e-09	INPP4B	CD4_C3_ITGB1
1.86128e-43	0.280966	0.999	0.991	4.47861e-39	RPS8	CD4_C3_ITGB1
6.26641e-11	0.279644	0.238	0.163	1.50782e-06	GLIPR2	CD4_C3_ITGB1
5.11569e-11	0.279424	0.436	0.334	1.23094e-06	TCF7	CD4_C3_ITGB1
9.53193e-14	0.279215	0.587	0.482	2.29357e-09	UCP2	CD4_C3_ITGB1
1.75151e-15	0.278507	0.225	0.135	4.21449e-11	DPYD	CD4_C3_ITGB1
7.74466e-22	0.27715	0.942	0.901	1.86352e-17	RPL17	CD4_C3_ITGB1
1.46978e-14	0.2763	0.331	0.227	3.53658e-10	RGS19	CD4_C3_ITGB1
5.79959e-11	0.274555	0.274	0.194	1.3955e-06	GRK6	CD4_C3_ITGB1
5.87657e-13	0.272148	0.273	0.184	1.41402e-08	PFKL	CD4_C3_ITGB1
3.47787e-14	0.270115	0.195	0.117	8.36844e-10	HACD4	CD4_C3_ITGB1
6.35868e-25	0.268866	0.933	0.845	1.53003e-20	CORO1A	CD4_C3_ITGB1
9.78696e-12	0.267706	0.31	0.221	2.35494e-07	FLI1	CD4_C3_ITGB1
6.16964e-12	0.267254	0.466	0.368	1.48454e-07	NDUFA12	CD4_C3_ITGB1
5.78628e-37	0.265651	0.992	0.973	1.39229e-32	RPL29	CD4_C3_ITGB1
2.65056e-09	0.265561	0.351	0.276	6.37777e-05	TWF2	CD4_C3_ITGB1
1.1604e-09	0.265203	0.389	0.314	2.79216e-05	M6PR	CD4_C3_ITGB1
1.48319e-11	0.263153	0.343	0.252	3.56885e-07	MGST3	CD4_C3_ITGB1
1.81415e-19	0.262557	0.885	0.837	4.36522e-15	CALM1	CD4_C3_ITGB1
9.29453e-11	0.259501	0.518	0.428	2.23645e-06	SEPW1	CD4_C3_ITGB1
3.128e-26	0.259214	0.937	0.892	7.52658e-22	MYL12A	CD4_C3_ITGB1
2.63302e-35	0.259091	0.981	0.962	6.33557e-31	GNB2L1	CD4_C3_ITGB1
1.06525e-12	0.258118	0.491	0.38	2.56321e-08	EVI2B	CD4_C3_ITGB1
1.0794e-46	0.257484	1	0.999	2.59726e-42	RPL10	CD4_C3_ITGB1
1.12604e-13	0.255357	0.494	0.37	2.70947e-09	RNASEK	CD4_C3_ITGB1
1.25846e-09	0.253181	0.534	0.449	3.0281e-05	TBC1D10C	CD4_C3_ITGB1
1.27747e-35	0.25303	0.993	0.985	3.07384e-31	RPS24	CD4_C3_ITGB1
1.99135e-08	0.251809	0.522	0.447	0.000479159	PLP2	CD4_C3_ITGB1
7.06934e-274	1.35821	0.581	0.146	1.70102e-269	IFIT3	CD4_C4_IFIT3
2.87252e-221	1.29928	0.78	0.318	6.91187e-217	IFI44L	CD4_C4_IFIT3
1.8312e-155	1.09314	0.831	0.455	4.40623e-151	IFI6	CD4_C4_IFIT3
1.36228e-142	1.04137	0.835	0.504	3.27792e-138	ISG15	CD4_C4_IFIT3
3.93801e-190	1.04061	0.497	0.139	9.47564e-186	IFIT1	CD4_C4_IFIT3
2.90166e-162	1.00022	0.619	0.239	6.98197e-158	MX2	CD4_C4_IFIT3
3.04617e-173	0.987029	0.454	0.129	7.32971e-169	RSAD2	CD4_C4_IFIT3
4.80064e-151	0.951902	0.498	0.169	1.15513e-146	PLAC8	CD4_C4_IFIT3
4.37653e-142	0.934829	0.336	0.086	1.05308e-137	IFIT2	CD4_C4_IFIT3
1.28851e-119	0.898659	0.624	0.297	3.1004e-115	EIF2AK2	CD4_C4_IFIT3
2.14634e-138	0.869951	0.74	0.361	5.16451e-134	MX1	CD4_C4_IFIT3
1.03918e-58	0.828052	0.912	0.841	2.50046e-54	RPS17	CD4_C4_IFIT3
2.08305e-142	0.823048	0.394	0.114	5.01224e-138	CMPK2	CD4_C4_IFIT3
6.03104e-92	0.81844	0.981	0.932	1.45119e-87	RPL31	CD4_C4_IFIT3
4.0277e-81	0.8116	0.926	0.812	9.69145e-77	RPL36A	CD4_C4_IFIT3
3.40304e-91	0.807546	0.68	0.381	8.1884e-87	CCR7	CD4_C4_IFIT3
1.5421e-99	0.804473	0.613	0.311	3.7106e-95	XAF1	CD4_C4_IFIT3
2.02006e-69	0.801298	0.947	0.877	4.86067e-65	RPS20	CD4_C4_IFIT3
6.03328e-100	0.770758	0.612	0.302	1.45173e-95	IRF7	CD4_C4_IFIT3
1.41558e-101	0.760119	0.547	0.245	3.40616e-97	OAS1	CD4_C4_IFIT3
5.64649e-61	0.754764	0.96	0.908	1.35866e-56	RPL27A	CD4_C4_IFIT3
1.19353e-105	0.74972	0.996	0.984	2.87187e-101	RPL21	CD4_C4_IFIT3
5.70635e-81	0.743811	0.753	0.492	1.37306e-76	STAT1	CD4_C4_IFIT3
7.14737e-74	0.738262	0.547	0.291	1.7198e-69	SAMD9	CD4_C4_IFIT3
1.04158e-47	0.711112	0.446	0.255	2.50626e-43	TNFSF10	CD4_C4_IFIT3
2.4596e-64	0.692498	0.719	0.47	5.91828e-60	SELL	CD4_C4_IFIT3
8.30271e-47	0.682912	0.695	0.48	1.9978e-42	MT2A	CD4_C4_IFIT3
4.0946e-63	0.681188	0.987	0.973	9.85242e-59	RPL13A	CD4_C4_IFIT3
5.11303e-64	0.681045	0.462	0.229	1.2303e-59	IFI44	CD4_C4_IFIT3
3.69038e-94	0.672297	0.916	0.675	8.87979e-90	LY6E	CD4_C4_IFIT3
6.2304e-108	0.669224	0.986	0.945	1.49916e-103	RPL38	CD4_C4_IFIT3
3.16494e-66	0.653018	0.976	0.938	7.61548e-62	RPL7	CD4_C4_IFIT3
8.02798e-53	0.651568	0.485	0.274	1.93169e-48	NT5C3A	CD4_C4_IFIT3
6.75695e-133	0.649405	0.987	0.987	1.62586e-128	RPLP2	CD4_C4_IFIT3
7.28608e-80	0.642148	0.999	0.991	1.75318e-75	RPL41	CD4_C4_IFIT3
4.10904e-76	0.641562	0.999	0.982	9.88717e-72	RPS29	CD4_C4_IFIT3
7.58026e-73	0.640234	0.401	0.176	1.82396e-68	OAS2	CD4_C4_IFIT3
1.99849e-122	0.626316	0.998	0.977	4.80878e-118	RPL9	CD4_C4_IFIT3
3.65205e-46	0.620984	0.587	0.39	8.78757e-42	TRIM22	CD4_C4_IFIT3
2.02643e-58	0.620051	0.445	0.224	4.87599e-54	SAMD9L	CD4_C4_IFIT3
5.06194e-57	0.615727	0.698	0.466	1.218e-52	GIMAP4	CD4_C4_IFIT3
1.29343e-68	0.608844	0.283	0.103	3.11226e-64	HELZ2	CD4_C4_IFIT3
2.22726e-50	0.60769	0.5	0.283	5.35923e-46	FAM65B	CD4_C4_IFIT3
1.51718e-144	0.607474	0.998	0.993	3.65063e-140	RPS6	CD4_C4_IFIT3
5.41905e-47	0.606436	0.515	0.317	1.30393e-42	C19orf66	CD4_C4_IFIT3
3.01114e-59	0.595963	0.331	0.143	7.24541e-55	OAS3	CD4_C4_IFIT3
1.2915e-49	0.575964	0.802	0.63	3.10762e-45	ISG20	CD4_C4_IFIT3
9.40721e-161	0.575731	1	0.997	2.26356e-156	RPL34	CD4_C4_IFIT3
3.72817e-120	0.574877	0.995	0.988	8.97072e-116	RPS3A	CD4_C4_IFIT3
1.3219e-42	0.574741	0.363	0.191	3.18076e-38	PLSCR1	CD4_C4_IFIT3
1.88915e-55	0.574021	0.781	0.557	4.54567e-51	GIMAP7	CD4_C4_IFIT3
1.51379e-64	0.568579	0.331	0.136	3.64247e-60	USP18	CD4_C4_IFIT3
1.77085e-51	0.568155	0.369	0.178	4.26102e-47	HERC5	CD4_C4_IFIT3
6.68478e-54	0.567841	0.304	0.132	1.60849e-49	DDX60	CD4_C4_IFIT3
3.58178e-133	0.549703	1	0.996	8.61847e-129	RPS12	CD4_C4_IFIT3
1.14628e-33	0.547851	0.451	0.288	2.75819e-29	PPM1K	CD4_C4_IFIT3
3.08654e-25	0.546229	0.354	0.222	7.42684e-21	IFITM3	CD4_C4_IFIT3
7.85741e-58	0.545453	0.87	0.74	1.89065e-53	GLTSCR2	CD4_C4_IFIT3
2.37014e-127	0.543203	0.996	0.995	5.70304e-123	RPS18	CD4_C4_IFIT3
2.56469e-124	0.542729	0.997	0.987	6.17117e-120	RPL23A	CD4_C4_IFIT3
3.83404e-41	0.536918	0.896	0.834	9.22546e-37	RPL23	CD4_C4_IFIT3
1.37614e-30	0.535052	0.427	0.27	3.31128e-26	LEF1	CD4_C4_IFIT3
1.07274e-160	0.535034	0.999	0.991	2.58124e-156	RPS25	CD4_C4_IFIT3
1.34426e-166	0.533306	0.999	0.997	3.23455e-162	RPL32	CD4_C4_IFIT3
3.14972e-98	0.532486	0.994	0.979	7.57885e-94	RPL37A	CD4_C4_IFIT3
8.50726e-43	0.527345	0.456	0.264	2.04702e-38	GBP1	CD4_C4_IFIT3
1.03119e-79	0.525102	0.979	0.95	2.48125e-75	RPL27	CD4_C4_IFIT3
8.75936e-16	0.518419	0.8	0.751	2.10768e-11	IFITM1	CD4_C4_IFIT3
4.02523e-106	0.514354	0.997	0.992	9.68552e-102	RPS4X	CD4_C4_IFIT3
7.01499e-54	0.513897	0.981	0.978	1.68795e-49	RPS2	CD4_C4_IFIT3
9.57301e-135	0.511064	0.988	0.992	2.30346e-130	RPL13	CD4_C4_IFIT3
1.25269e-38	0.508932	0.705	0.533	3.01423e-34	TMEM123	CD4_C4_IFIT3
1.06641e-131	0.504691	1	0.999	2.56599e-127	RPS27	CD4_C4_IFIT3
2.4817e-60	0.498308	0.922	0.861	5.97147e-56	EEF1B2	CD4_C4_IFIT3
5.00716e-44	0.498018	0.408	0.221	1.20482e-39	PARP9	CD4_C4_IFIT3
3.10677e-87	0.49412	0.979	0.98	7.47552e-83	RPL3	CD4_C4_IFIT3
2.56666e-36	0.493446	0.703	0.516	6.1759e-32	IFI16	CD4_C4_IFIT3
3.41017e-138	0.488944	0.998	0.992	8.20556e-134	RPL35A	CD4_C4_IFIT3
1.011e-124	0.487196	0.993	0.992	2.43267e-120	RPS14	CD4_C4_IFIT3
4.28618e-33	0.480758	0.368	0.214	1.03134e-28	NUB1	CD4_C4_IFIT3
9.73764e-51	0.480557	0.959	0.907	2.34307e-46	PABPC1	CD4_C4_IFIT3
1.08456e-26	0.480507	0.537	0.395	2.60968e-22	NOSIP	CD4_C4_IFIT3
3.73781e-97	0.477305	0.995	0.988	8.99393e-93	RPS13	CD4_C4_IFIT3
1.20282e-116	0.476612	0.999	0.991	2.89423e-112	RPS23	CD4_C4_IFIT3
2.08036e-40	0.475238	0.78	0.635	5.00576e-36	CD48	CD4_C4_IFIT3
8.74119e-125	0.472338	1	0.996	2.10331e-120	RPS27A	CD4_C4_IFIT3
3.66347e-89	0.471147	0.987	0.968	8.81504e-85	RPL10A	CD4_C4_IFIT3
6.5989e-38	0.468398	0.429	0.25	1.58783e-33	IFI35	CD4_C4_IFIT3
4.91092e-38	0.464495	0.252	0.116	1.18167e-33	HERC6	CD4_C4_IFIT3
1.38959e-34	0.460934	0.246	0.117	3.34363e-30	PNPT1	CD4_C4_IFIT3
5.72403e-137	0.454905	1	0.997	1.37732e-132	RPL11	CD4_C4_IFIT3
2.0398e-82	0.452588	0.99	0.967	4.90816e-78	RPL5	CD4_C4_IFIT3
8.18988e-33	0.450495	0.46	0.289	1.97065e-28	GIMAP1	CD4_C4_IFIT3
7.22233e-108	0.446286	0.983	0.982	1.73784e-103	RPL36	CD4_C4_IFIT3
7.66192e-34	0.44231	0.522	0.328	1.84361e-29	TCF7	CD4_C4_IFIT3
3.49531e-28	0.440378	0.43	0.277	8.41041e-24	SP110	CD4_C4_IFIT3
2.00814e-82	0.439437	0.986	0.962	4.832e-78	RPL22	CD4_C4_IFIT3
2.2628e-76	0.43768	0.998	0.994	5.44476e-72	RPL30	CD4_C4_IFIT3
1.30662e-34	0.437602	0.657	0.482	3.14399e-30	SP100	CD4_C4_IFIT3
6.3493e-77	0.437334	0.975	0.961	1.52777e-72	RPS5	CD4_C4_IFIT3
4.88583e-90	0.437166	0.976	0.968	1.17563e-85	RPS9	CD4_C4_IFIT3
1.47811e-106	0.43395	1	0.997	3.55663e-102	RPL39	CD4_C4_IFIT3
1.49985e-71	0.431508	0.981	0.971	3.60895e-67	RPL35	CD4_C4_IFIT3
2.44659e-76	0.430483	0.981	0.979	5.88698e-72	RPS16	CD4_C4_IFIT3
4.4921e-40	0.428842	0.954	0.924	1.08089e-35	RPS11	CD4_C4_IFIT3
4.19954e-114	0.428064	0.978	0.986	1.01049e-109	RPL18A	CD4_C4_IFIT3
9.57273e-23	0.419712	0.325	0.199	2.30339e-18	TRIM38	CD4_C4_IFIT3
7.17956e-38	0.419548	0.263	0.121	1.72754e-33	IFIT5	CD4_C4_IFIT3
4.97228e-32	0.417956	0.259	0.128	1.19643e-27	ANXA2R	CD4_C4_IFIT3
5.02284e-38	0.412175	0.194	0.077	1.2086e-33	AIF1	CD4_C4_IFIT3
3.31301e-23	0.410437	0.492	0.35	7.97177e-19	SLFN5	CD4_C4_IFIT3
8.17054e-91	0.40825	0.999	0.994	1.966e-86	RPS3	CD4_C4_IFIT3
2.35773e-90	0.407521	0.998	0.99	5.67317e-86	RPL37	CD4_C4_IFIT3
7.24496e-28	0.406339	0.556	0.398	1.74328e-23	ADAR	CD4_C4_IFIT3
7.99024e-34	0.40613	0.836	0.722	1.92261e-29	EIF3E	CD4_C4_IFIT3
1.28582e-20	0.405217	0.439	0.304	3.09394e-16	C6orf48	CD4_C4_IFIT3
8.20747e-91	0.404606	0.992	0.983	1.97488e-86	RPL14	CD4_C4_IFIT3
6.89852e-28	0.40365	0.211	0.099	1.65992e-23	XIST	CD4_C4_IFIT3
4.16747e-24	0.403233	0.582	0.438	1.00278e-19	SNHG8	CD4_C4_IFIT3
3.55066e-25	0.402555	0.257	0.138	8.54361e-21	GPR155	CD4_C4_IFIT3
8.61533e-101	0.402109	1	0.992	2.07302e-96	RPL26	CD4_C4_IFIT3
6.01384e-22	0.399599	0.315	0.194	1.44705e-17	TRIM56	CD4_C4_IFIT3
2.20626e-24	0.397041	0.684	0.539	5.30869e-20	DRAP1	CD4_C4_IFIT3
1.31047e-33	0.393386	0.198	0.085	3.15324e-29	RTP4	CD4_C4_IFIT3
7.45891e-26	0.393323	0.564	0.41	1.79476e-21	UBE2L6	CD4_C4_IFIT3
3.52515e-28	0.393042	0.278	0.149	8.48222e-24	LGALS3BP	CD4_C4_IFIT3
1.97224e-23	0.392475	0.247	0.136	4.7456e-19	DDX60L	CD4_C4_IFIT3
3.83483e-44	0.392355	0.158	0.052	9.22736e-40	LAMP3	CD4_C4_IFIT3
3.11741e-91	0.389436	0.996	0.995	7.50112e-87	RPL19	CD4_C4_IFIT3
6.23536e-23	0.388547	0.377	0.241	1.50035e-18	APOL6	CD4_C4_IFIT3
1.84881e-19	0.383912	0.254	0.149	4.44861e-15	IRF9	CD4_C4_IFIT3
4.21931e-47	0.381559	0.959	0.929	1.01525e-42	RPL4	CD4_C4_IFIT3
4.71301e-33	0.378903	0.276	0.136	1.13405e-28	DDX58	CD4_C4_IFIT3
1.86617e-99	0.377097	1	0.996	4.49037e-95	RPS15A	CD4_C4_IFIT3
3.92793e-24	0.375509	0.684	0.548	9.45139e-20	RNF213	CD4_C4_IFIT3
8.9512e-94	0.371143	0.981	0.987	2.15384e-89	RPS28	CD4_C4_IFIT3
6.7698e-37	0.369429	0.905	0.833	1.62895e-32	TOMM7	CD4_C4_IFIT3
8.06852e-81	0.367731	0.994	0.988	1.94145e-76	RPL12	CD4_C4_IFIT3
1.45735e-29	0.367176	0.253	0.128	3.50667e-25	HSH2D	CD4_C4_IFIT3
1.84586e-66	0.367064	0.997	0.992	4.4415e-62	RPS8	CD4_C4_IFIT3
5.39716e-27	0.362609	0.748	0.576	1.29866e-22	TXNIP	CD4_C4_IFIT3
9.14709e-46	0.36258	0.979	0.954	2.20097e-41	RPS10	CD4_C4_IFIT3
1.41658e-24	0.360699	0.344	0.206	3.40858e-20	GIMAP2	CD4_C4_IFIT3
6.77611e-22	0.357631	0.21	0.111	1.63047e-17	ZBP1	CD4_C4_IFIT3
8.47896e-33	0.356602	1	0.999	2.04021e-28	MALAT1	CD4_C4_IFIT3
3.76559e-53	0.354411	0.977	0.965	9.06075e-49	RPS21	CD4_C4_IFIT3
1.13106e-44	0.348794	0.984	0.986	2.72156e-40	TPT1	CD4_C4_IFIT3
2.18517e-23	0.346933	0.25	0.134	5.25796e-19	C1orf162	CD4_C4_IFIT3
3.708e-84	0.346263	1	0.999	8.92219e-80	RPL10	CD4_C4_IFIT3
2.38139e-54	0.345769	0.976	0.974	5.7301e-50	RPL29	CD4_C4_IFIT3
1.43196e-26	0.3437	0.608	0.429	3.44558e-22	EPSTI1	CD4_C4_IFIT3
1.18652e-13	0.340548	0.359	0.259	2.855e-09	LINC00861	CD4_C4_IFIT3
2.3957e-11	0.340469	0.429	0.341	5.76452e-07	PRMT2	CD4_C4_IFIT3
5.60911e-16	0.336643	0.545	0.429	1.34967e-11	CCND3	CD4_C4_IFIT3
6.19868e-16	0.32977	0.554	0.438	1.49153e-11	SMCHD1	CD4_C4_IFIT3
2.53863e-16	0.320694	0.275	0.175	6.10846e-12	PARP10	CD4_C4_IFIT3
3.30165e-13	0.320614	0.317	0.222	7.94444e-09	PARP14	CD4_C4_IFIT3
5.45913e-14	0.319285	0.294	0.202	1.31358e-09	NMI	CD4_C4_IFIT3
4.415e-78	0.317968	0.985	0.987	1.06234e-73	RPS15	CD4_C4_IFIT3
2.30175e-19	0.317545	0.236	0.136	5.53846e-15	DTX3L	CD4_C4_IFIT3
3.58933e-46	0.314016	0.99	0.969	8.63664e-42	UBA52	CD4_C4_IFIT3
4.98326e-21	0.311866	0.611	0.456	1.19907e-16	BST2	CD4_C4_IFIT3
9.09965e-20	0.311291	0.271	0.159	2.18956e-15	LDLRAP1	CD4_C4_IFIT3
1.18093e-48	0.307356	0.987	0.969	2.84156e-44	RPL24	CD4_C4_IFIT3
3.81037e-16	0.29987	0.411	0.288	9.16851e-12	ATM	CD4_C4_IFIT3
1.05025e-26	0.297144	0.134	0.052	2.52712e-22	SCML1	CD4_C4_IFIT3
6.08679e-15	0.296753	0.587	0.481	1.4646e-10	SMDT1	CD4_C4_IFIT3
9.99176e-14	0.295907	0.523	0.409	2.40422e-09	PIK3IP1	CD4_C4_IFIT3
1.68566e-13	0.295186	0.175	0.101	4.05604e-09	SNHG25	CD4_C4_IFIT3
7.07955e-14	0.292193	0.304	0.205	1.70348e-09	ABLIM1	CD4_C4_IFIT3
1.47537e-47	0.292127	0.995	0.987	3.55002e-43	RPL6	CD4_C4_IFIT3
8.5521e-13	0.292047	0.289	0.196	2.05781e-08	TSHZ2	CD4_C4_IFIT3
1.11028e-39	0.289824	0.987	0.97	2.67156e-35	RPSA	CD4_C4_IFIT3
1.27632e-16	0.287174	0.277	0.172	3.07108e-12	RASGRP2	CD4_C4_IFIT3
1.06508e-13	0.285103	0.313	0.215	2.5628e-09	LGALS9	CD4_C4_IFIT3
5.79157e-14	0.283562	0.406	0.297	1.39357e-09	PHF11	CD4_C4_IFIT3
2.00906e-55	0.282216	0.982	0.99	4.83421e-51	RPL28	CD4_C4_IFIT3
9.56653e-28	0.281873	0.105	0.036	2.3019e-23	CTD-2095E4.5	CD4_C4_IFIT3
3.21501e-13	0.277224	0.278	0.186	7.73596e-09	C5orf56	CD4_C4_IFIT3
3.79729e-38	0.270777	1	0.999	9.13704e-34	EEF1A1	CD4_C4_IFIT3
7.27378e-13	0.270703	0.458	0.348	1.75022e-08	FOXP1	CD4_C4_IFIT3
9.0374e-50	0.26881	0.986	0.992	2.17458e-45	RPS19	CD4_C4_IFIT3
2.47404e-39	0.268522	0.978	0.977	5.95303e-35	RPL18	CD4_C4_IFIT3
1.06897e-19	0.267825	0.204	0.109	2.57216e-15	TRIM44	CD4_C4_IFIT3
1.2202e-17	0.265904	0.854	0.775	2.93605e-13	LDHB	CD4_C4_IFIT3
3.91403e-25	0.26454	0.177	0.08	9.41794e-21	TXK	CD4_C4_IFIT3
4.54233e-21	0.260534	0.176	0.086	1.09297e-16	ACTN1	CD4_C4_IFIT3
1.79944e-37	0.260042	0.98	0.979	4.32982e-33	RPL8	CD4_C4_IFIT3
6.99433e-30	0.258244	0.112	0.037	1.68298e-25	RP11-664D1.1	CD4_C4_IFIT3
1.22508e-09	0.257907	0.222	0.151	2.94779e-05	S1PR1	CD4_C4_IFIT3
9.10606e-13	0.25766	0.256	0.169	2.1911e-08	LYSMD2	CD4_C4_IFIT3
1.31791e-42	0.253874	0.98	0.98	3.17115e-38	FAU	CD4_C4_IFIT3
3.62579e-12	0.253093	0.19	0.116	8.72438e-08	LPAR6	CD4_C4_IFIT3
1.54444e-30	0.251822	0.973	0.962	3.71624e-26	GNB2L1	CD4_C4_IFIT3
0	2.67914	0.644	0.058	0	GZMK	CD4_C5_GZMK
0	2.29483	0.823	0.197	0	CCL5	CD4_C5_GZMK
0	1.65216	0.559	0.105	0	GZMA	CD4_C5_GZMK
1.43434e-95	1.30109	0.334	0.118	3.45131e-91	NKG7	CD4_C5_GZMK
8.47009e-236	1.24656	0.481	0.124	2.03807e-231	LYAR	CD4_C5_GZMK
5.65536e-134	1.20415	0.821	0.571	1.36079e-129	TXNIP	CD4_C5_GZMK
6.21949e-147	1.1261	0.878	0.642	1.49653e-142	IL7R	CD4_C5_GZMK
5.97489e-242	1.05037	0.314	0.049	1.43768e-237	KLRG1	CD4_C5_GZMK
1.92827e-181	0.935105	0.298	0.058	4.6398e-177	CTSW	CD4_C5_GZMK
1.32839e-153	0.857648	0.331	0.081	3.19637e-149	SAMD3	CD4_C5_GZMK
8.4665e-71	0.834121	0.442	0.212	2.03721e-66	CST7	CD4_C5_GZMK
1.43381e-153	0.815866	0.232	0.041	3.45004e-149	HOPX	CD4_C5_GZMK
1.07493e-53	0.813565	0.747	0.667	2.5865e-49	MT-ND4L	CD4_C5_GZMK
2.75091e-154	0.783162	0.264	0.051	6.61923e-150	PTGER2	CD4_C5_GZMK
6.2751e-62	0.734193	0.866	0.798	1.50992e-57	MT-ND5	CD4_C5_GZMK
1.46596e-66	0.728936	0.542	0.287	3.52739e-62	KLF2	CD4_C5_GZMK
1.774e-105	0.710375	0.988	0.955	4.2686e-101	MT-CYB	CD4_C5_GZMK
2.53317e-78	0.708195	0.81	0.599	6.0953e-74	HCST	CD4_C5_GZMK
9.54921e-34	0.705082	0.657	0.554	2.29773e-29	MT-ATP8	CD4_C5_GZMK
6.866e-92	0.684346	0.975	0.944	1.6521e-87	MT-ND3	CD4_C5_GZMK
3.71175e-47	0.666795	0.539	0.34	8.93121e-43	AHNAK	CD4_C5_GZMK
2.29923e-54	0.582668	0.961	0.942	5.5324e-50	MT-ATP6	CD4_C5_GZMK
4.27075e-51	0.576618	0.498	0.284	1.02763e-46	FAM65B	CD4_C5_GZMK
1.19782e-50	0.575468	0.464	0.257	2.88218e-46	TC2N	CD4_C5_GZMK
3.2666e-94	0.566295	0.997	0.975	7.86009e-90	MT-CO3	CD4_C5_GZMK
1.82103e-46	0.551595	0.355	0.177	4.38176e-42	PARP8	CD4_C5_GZMK
3.08814e-60	0.549581	0.99	0.988	7.43069e-56	MT-CO2	CD4_C5_GZMK
2.87434e-34	0.542299	0.751	0.707	6.91623e-30	AC090498.1	CD4_C5_GZMK
7.21892e-189	0.524964	0.143	0.011	1.73702e-184	IFNG-AS1	CD4_C5_GZMK
1.48861e-46	0.518959	0.788	0.62	3.58188e-42	S100A10	CD4_C5_GZMK
7.4511e-59	0.514062	0.902	0.747	1.79288e-54	ZFP36L2	CD4_C5_GZMK
2.43794e-29	0.513521	0.566	0.422	5.86617e-25	ARHGAP15	CD4_C5_GZMK
8.24132e-28	0.505802	0.224	0.114	1.98303e-23	PRF1	CD4_C5_GZMK
1.65597e-76	0.50514	0.18	0.045	3.98458e-72	NSG1	CD4_C5_GZMK
2.84481e-57	0.50316	0.953	0.91	6.84518e-53	MT-ND1	CD4_C5_GZMK
1.19501e-31	0.497469	0.418	0.255	2.87542e-27	LINC00861	CD4_C5_GZMK
1.40129e-34	0.493969	0.23	0.107	3.37178e-30	ERN1	CD4_C5_GZMK
6.58512e-65	0.493659	0.963	0.886	1.58451e-60	CD52	CD4_C5_GZMK
3.13628e-130	0.480792	0.999	0.994	7.54651e-126	RPS3	CD4_C5_GZMK
1.674e-30	0.479277	0.441	0.287	4.02797e-26	IL10RA	CD4_C5_GZMK
4.19763e-83	0.478391	0.142	0.027	1.01003e-78	MYBL1	CD4_C5_GZMK
1.51768e-50	0.467305	0.936	0.901	3.65183e-46	RPL17	CD4_C5_GZMK
1.10328e-72	0.462446	0.139	0.029	2.65472e-68	PLEK	CD4_C5_GZMK
7.96858e-109	0.460228	0.752	0.373	1.9174e-104	ANXA1	CD4_C5_GZMK
1.67475e-36	0.452352	0.932	0.89	4.02978e-32	MT-ND2	CD4_C5_GZMK
2.23131e-25	0.44864	0.509	0.374	5.36898e-21	C9orf142	CD4_C5_GZMK
3.10939e-22	0.442157	0.384	0.255	7.48182e-18	ITGA4	CD4_C5_GZMK
1.64049e-23	0.435562	0.673	0.577	3.94734e-19	EEF1G	CD4_C5_GZMK
7.33476e-26	0.435515	0.529	0.396	1.76489e-21	NOSIP	CD4_C5_GZMK
4.74114e-25	0.434481	0.419	0.28	1.14081e-20	RBL2	CD4_C5_GZMK
2.90264e-21	0.433562	0.46	0.339	6.98432e-17	PRMT2	CD4_C5_GZMK
7.62979e-61	0.429564	0.969	0.954	1.83588e-56	RPS10	CD4_C5_GZMK
2.40956e-76	0.425816	0.983	0.965	5.79787e-72	RPS21	CD4_C5_GZMK
2.78983e-30	0.424706	0.337	0.193	6.71288e-26	TIMP1	CD4_C5_GZMK
1.14298e-111	0.424061	1	0.992	2.75025e-107	RPS14	CD4_C5_GZMK
3.56754e-47	0.422971	0.959	0.904	8.58421e-43	MT-ND4	CD4_C5_GZMK
2.20767e-32	0.422337	0.278	0.142	5.3121e-28	P2RY8	CD4_C5_GZMK
6.31218e-34	0.413502	0.273	0.134	1.51884e-29	KLF3	CD4_C5_GZMK
1.16202e-25	0.411162	0.29	0.164	2.79606e-21	FKBP11	CD4_C5_GZMK
4.37424e-28	0.4082	0.732	0.613	1.05253e-23	CD99	CD4_C5_GZMK
5.31752e-20	0.407774	0.257	0.152	1.2795e-15	SORL1	CD4_C5_GZMK
2.29876e-74	0.406606	0.993	0.979	5.53127e-70	RPL3	CD4_C5_GZMK
6.09276e-74	0.403965	0.998	0.994	1.46604e-69	RPL30	CD4_C5_GZMK
3.48352e-98	0.400899	0.999	0.996	8.38205e-94	RPS27A	CD4_C5_GZMK
2.00887e-20	0.394068	0.48	0.356	4.83374e-16	LITAF	CD4_C5_GZMK
6.07186e-78	0.393558	0.999	0.996	1.46101e-73	RPS12	CD4_C5_GZMK
1.21709e-23	0.392636	0.621	0.491	2.92857e-19	CNN2	CD4_C5_GZMK
1.29313e-104	0.392576	1	0.999	3.11152e-100	RPL10	CD4_C5_GZMK
1.96979e-43	0.390751	0.923	0.861	4.7397e-39	EEF1B2	CD4_C5_GZMK
2.39978e-22	0.387372	0.623	0.471	5.77436e-18	GIMAP4	CD4_C5_GZMK
4.18893e-60	0.38183	0.984	0.976	1.00794e-55	RPL7A	CD4_C5_GZMK
1.28326e-64	0.380303	0.999	0.999	3.08779e-60	EEF1A1	CD4_C5_GZMK
1.89838e-11	0.37756	0.497	0.418	4.56789e-07	MT-ND6	CD4_C5_GZMK
5.66228e-17	0.373641	0.365	0.259	1.36246e-12	TRADD	CD4_C5_GZMK
2.47273e-76	0.371122	0.99	0.983	5.94989e-72	RPL14	CD4_C5_GZMK
8.97567e-09	0.367995	0.112	0.067	0.000215973	PPP1R14B	CD4_C5_GZMK
8.96625e-38	0.362495	0.112	0.033	2.15746e-33	CLIC3	CD4_C5_GZMK
9.02239e-20	0.362055	0.329	0.208	2.17097e-15	LIME1	CD4_C5_GZMK
3.90811e-72	0.360797	1	0.999	9.40369e-68	RPS27	CD4_C5_GZMK
1.76321e-21	0.356535	0.635	0.51	4.24263e-17	AES	CD4_C5_GZMK
7.26801e-16	0.355636	0.424	0.318	1.74883e-11	BIN2	CD4_C5_GZMK
2.34766e-31	0.355436	0.287	0.147	5.64893e-27	S1PR1	CD4_C5_GZMK
7.11039e-15	0.354983	0.311	0.211	1.7109e-10	SYTL1	CD4_C5_GZMK
5.3779e-54	0.353884	0.999	0.991	1.29403e-49	MT-CO1	CD4_C5_GZMK
3.18542e-56	0.353084	0.98	0.968	7.66477e-52	RPL5	CD4_C5_GZMK
1.44064e-25	0.351768	0.188	0.088	3.46647e-21	RP11-18H21.1	CD4_C5_GZMK
4.56945e-55	0.349918	0.997	0.987	1.0995e-50	RPL23A	CD4_C5_GZMK
4.56699e-75	0.347493	0.998	0.991	1.09891e-70	RPL13	CD4_C5_GZMK
1.75059e-36	0.345727	0.904	0.833	4.21227e-32	TOMM7	CD4_C5_GZMK
2.79891e-89	0.344293	0.106	0.014	6.73475e-85	MATK	CD4_C5_GZMK
2.86624e-42	0.341424	0.98	0.968	6.89675e-38	RPLP0	CD4_C5_GZMK
7.08553e-75	0.339379	0.998	0.985	1.70492e-70	RPS28	CD4_C5_GZMK
1.5551e-17	0.337986	0.375	0.26	3.74189e-13	PIK3R1	CD4_C5_GZMK
2.87752e-21	0.334039	0.244	0.138	6.92389e-17	SH3BP5	CD4_C5_GZMK
3.56017e-60	0.333259	1	0.997	8.56648e-56	RPL39	CD4_C5_GZMK
1.55222e-16	0.330626	0.42	0.303	3.73496e-12	XBP1	CD4_C5_GZMK
2.29658e-67	0.329842	0.994	0.992	5.52604e-63	RPS23	CD4_C5_GZMK
9.43642e-59	0.329801	0.99	0.988	2.27059e-54	RPS3A	CD4_C5_GZMK
1.68651e-15	0.327097	0.278	0.178	4.05808e-11	MYO1F	CD4_C5_GZMK
1.19708e-13	0.326319	0.491	0.388	2.8804e-09	ARL4C	CD4_C5_GZMK
3.1718e-18	0.32374	0.36	0.241	7.63199e-14	MGAT4A	CD4_C5_GZMK
1.11221e-66	0.322645	0.997	0.991	2.67619e-62	RPS25	CD4_C5_GZMK
9.5323e-19	0.32221	0.671	0.538	2.29366e-14	RARRES3	CD4_C5_GZMK
8.51109e-17	0.32203	0.417	0.292	2.04794e-12	GIMAP1	CD4_C5_GZMK
3.81395e-18	0.318856	0.718	0.648	9.17712e-14	RPS4Y1	CD4_C5_GZMK
2.76834e-67	0.316335	0.999	0.992	6.66118e-63	RPL26	CD4_C5_GZMK
1.52344e-11	0.314638	0.41	0.321	3.6657e-07	SUN2	CD4_C5_GZMK
9.0841e-17	0.314629	0.198	0.113	2.18582e-12	ADAM8	CD4_C5_GZMK
2.32007e-13	0.313617	0.428	0.329	5.58256e-09	GZMM	CD4_C5_GZMK
3.33468e-12	0.312259	0.3	0.217	8.0239e-08	ARRB2	CD4_C5_GZMK
1.50641e-18	0.311419	0.238	0.14	3.62472e-14	RAB29	CD4_C5_GZMK
1.10234e-48	0.310625	0.993	0.985	2.65246e-44	RPS24	CD4_C5_GZMK
5.37444e-56	0.309761	0.993	0.987	1.2932e-51	RPS7	CD4_C5_GZMK
5.31092e-18	0.307993	0.297	0.183	1.27791e-13	PLAC8	CD4_C5_GZMK
9.33923e-54	0.307832	0.994	0.987	2.24721e-49	RPL6	CD4_C5_GZMK
3.52003e-58	0.301713	1	0.997	8.4699e-54	RPL34	CD4_C5_GZMK
3.89309e-40	0.300639	0.987	0.97	9.36755e-36	RPSA	CD4_C5_GZMK
1.67953e-51	0.300287	0.988	0.976	4.04128e-47	RPL18	CD4_C5_GZMK
9.49139e-44	0.300127	0.997	0.986	2.28382e-39	RPLP2	CD4_C5_GZMK
2.96152e-09	0.298981	0.305	0.229	7.126e-05	INPP4B	CD4_C5_GZMK
8.90329e-08	0.297353	0.185	0.131	0.00214231	CMC1	CD4_C5_GZMK
6.28859e-24	0.296118	0.157	0.07	1.51316e-19	DPP4	CD4_C5_GZMK
1.17411e-13	0.294987	0.533	0.43	2.82514e-09	CCND3	CD4_C5_GZMK
1.67692e-06	0.28997	0.262	0.206	0.0403501	APOBEC3G	CD4_C5_GZMK
2.75374e-12	0.289423	0.395	0.296	6.62606e-08	PIM1	CD4_C5_GZMK
6.64648e-31	0.287421	0.129	0.046	1.59928e-26	CYB561	CD4_C5_GZMK
4.35832e-63	0.286909	0.999	0.996	1.0487e-58	RPS15A	CD4_C5_GZMK
2.9707e-44	0.286466	0.999	0.995	7.1481e-40	RPS18	CD4_C5_GZMK
2.57358e-20	0.283366	0.179	0.09	6.19256e-16	CTB-133G6.1	CD4_C5_GZMK
5.47167e-13	0.28054	0.291	0.198	1.31659e-08	CDC25B	CD4_C5_GZMK
6.00023e-49	0.279665	0.994	0.992	1.44378e-44	RPS4X	CD4_C5_GZMK
3.29e-12	0.275837	0.493	0.389	7.9164e-08	PDCD4	CD4_C5_GZMK
6.10163e-10	0.273554	0.339	0.257	1.46818e-05	CCNH	CD4_C5_GZMK
1.49558e-53	0.273203	0.998	0.995	3.59865e-49	RPL19	CD4_C5_GZMK
3.02505e-38	0.273149	0.98	0.968	7.27888e-34	RPL10A	CD4_C5_GZMK
3.28625e-12	0.272345	0.406	0.309	7.90737e-08	SELPLG	CD4_C5_GZMK
1.69199e-08	0.271303	0.284	0.213	0.000407127	HSD17B11	CD4_C5_GZMK
9.57354e-42	0.270588	1	0.991	2.30359e-37	RPS8	CD4_C5_GZMK
9.23934e-43	0.269787	0.995	0.981	2.22317e-38	RPL36	CD4_C5_GZMK
7.26225e-10	0.269537	0.493	0.412	1.74744e-05	GTF3A	CD4_C5_GZMK
1.59037e-52	0.269456	0.997	0.992	3.82675e-48	RPL35A	CD4_C5_GZMK
4.25538e-14	0.267415	0.252	0.16	1.02393e-09	LDLRAP1	CD4_C5_GZMK
1.29253e-12	0.267105	0.108	0.055	3.11008e-08	F2R	CD4_C5_GZMK
4.50634e-08	0.266792	0.143	0.092	0.00108432	ITM2C	CD4_C5_GZMK
7.50942e-14	0.264377	0.437	0.325	1.80692e-09	AQP3	CD4_C5_GZMK
5.99938e-15	0.262892	0.219	0.132	1.44357e-10	PTPN4	CD4_C5_GZMK
1.75226e-48	0.262165	0.999	0.984	4.21629e-44	RPL18A	CD4_C5_GZMK
6.15431e-12	0.26211	0.158	0.093	1.48085e-07	NELL2	CD4_C5_GZMK
2.96998e-09	0.261706	0.464	0.378	7.14637e-05	VAMP2	CD4_C5_GZMK
4.95456e-11	0.261405	0.194	0.125	1.19217e-06	LINC00869	CD4_C5_GZMK
1.21054e-09	0.260922	0.956	0.908	2.91281e-05	RPL27A	CD4_C5_GZMK
2.57108e-13	0.260464	0.892	0.814	6.18653e-09	RPL36A	CD4_C5_GZMK
1.39117e-12	0.258786	0.406	0.302	3.34743e-08	CLEC2B	CD4_C5_GZMK
1.42383e-14	0.258684	0.158	0.086	3.42602e-10	RNF214	CD4_C5_GZMK
4.35822e-17	0.257944	0.739	0.63	1.04867e-12	EMP3	CD4_C5_GZMK
6.55118e-14	0.25784	0.179	0.105	1.57634e-09	PXN	CD4_C5_GZMK
1.487e-42	0.257547	0.99	0.979	3.57803e-38	FAU	CD4_C5_GZMK
1.18828e-12	0.257478	0.294	0.201	2.85923e-08	STOM	CD4_C5_GZMK
4.65045e-16	0.257211	0.83	0.743	1.11899e-11	GLTSCR2	CD4_C5_GZMK
1.72003e-28	0.255831	0.987	0.986	4.13873e-24	TPT1	CD4_C5_GZMK
3.39358e-11	0.255705	0.593	0.491	8.16564e-07	PTPRCAP	CD4_C5_GZMK
7.92532e-45	0.255454	0.996	0.988	1.90699e-40	RPS13	CD4_C5_GZMK
3.54346e-11	0.254764	0.264	0.183	8.52627e-07	ITGB7	CD4_C5_GZMK
9.65862e-12	0.253625	0.626	0.535	2.32406e-07	TRAF3IP3	CD4_C5_GZMK
1.64628e-35	0.252825	0.979	0.961	3.96127e-31	RPS5	CD4_C5_GZMK
3.45237e-15	0.251247	0.275	0.172	8.3071e-11	RASGRP2	CD4_C5_GZMK
1.13713e-34	0.250865	0.989	0.973	2.73616e-30	RPL29	CD4_C5_GZMK
1.65625e-31	0.250213	0.996	0.977	3.98528e-27	RPL9	CD4_C5_GZMK
1.76708e-141	1.5987	0.81	0.505	4.25194e-137	FOS	CD4_C6_CXCR4
5.21962e-127	1.45821	0.583	0.275	1.25595e-122	FOSB	CD4_C6_CXCR4
2.24071e-89	1.41115	0.637	0.381	5.3916e-85	ANXA1	CD4_C6_CXCR4
1.07551e-155	1.35745	0.9	0.664	2.58788e-151	CXCR4	CD4_C6_CXCR4
8.23991e-81	1.2672	0.825	0.643	1.98269e-76	JUN	CD4_C6_CXCR4
1.77517e-123	1.2497	0.8	0.541	4.27142e-119	DNAJB1	CD4_C6_CXCR4
1.9337e-114	1.22121	0.692	0.413	4.65288e-110	GPR183	CD4_C6_CXCR4
1.20199e-112	1.21977	0.819	0.597	2.89222e-108	ZFP36	CD4_C6_CXCR4
3.7162e-83	1.15612	0.721	0.5	8.94191e-79	TNFAIP3	CD4_C6_CXCR4
6.86599e-88	1.15152	0.443	0.205	1.65209e-83	MYADM	CD4_C6_CXCR4
8.49425e-45	1.12906	0.456	0.275	2.04389e-40	HSPA1B	CD4_C6_CXCR4
9.5372e-156	1.1054	0.941	0.744	2.29484e-151	ZFP36L2	CD4_C6_CXCR4
2.8914e-73	1.03681	0.622	0.412	6.95729e-69	YPEL5	CD4_C6_CXCR4
3.19928e-75	1.02901	0.807	0.629	7.6981e-71	CD69	CD4_C6_CXCR4
5.16286e-26	0.991718	0.354	0.23	1.24229e-21	LMNA	CD4_C6_CXCR4
9.08678e-82	0.981745	0.673	0.441	2.18646e-77	PPP1R15A	CD4_C6_CXCR4
2.17936e-46	0.979105	0.294	0.142	5.24397e-42	CDKN1A	CD4_C6_CXCR4
4.39121e-89	0.965372	0.875	0.669	1.05661e-84	DUSP1	CD4_C6_CXCR4
3.3247e-109	0.930655	0.882	0.642	7.99989e-105	IL7R	CD4_C6_CXCR4
1.25124e-75	0.921956	0.476	0.246	3.01073e-71	PTGER4	CD4_C6_CXCR4
1.13159e-14	0.9115	0.43	0.34	2.72283e-10	HSPA1A	CD4_C6_CXCR4
1.96788e-59	0.895485	0.639	0.448	4.73511e-55	BTG2	CD4_C6_CXCR4
8.33036e-86	0.885474	0.867	0.715	2.00445e-81	TSC22D3	CD4_C6_CXCR4
2.07593e-35	0.862217	0.554	0.413	4.99511e-31	RGCC	CD4_C6_CXCR4
2.28195e-30	0.839463	0.648	0.549	5.49083e-26	IER2	CD4_C6_CXCR4
1.8869e-87	0.823473	0.958	0.871	4.54025e-83	JUNB	CD4_C6_CXCR4
2.56293e-45	0.820864	0.67	0.528	6.16693e-41	DNAJA1	CD4_C6_CXCR4
5.1948e-60	0.778023	0.818	0.674	1.24997e-55	KLF6	CD4_C6_CXCR4
3.85966e-47	0.77408	0.58	0.388	9.28711e-43	CCR7	CD4_C6_CXCR4
2.9994e-69	0.756818	0.556	0.312	7.21715e-65	NR4A2	CD4_C6_CXCR4
1.39186e-46	0.754579	0.25	0.105	3.34909e-42	AREG	CD4_C6_CXCR4
4.096e-28	0.752328	0.487	0.347	9.8558e-24	GADD45B	CD4_C6_CXCR4
4.78849e-55	0.751078	0.977	0.975	1.15221e-50	FTH1	CD4_C6_CXCR4
2.36103e-36	0.74078	0.48	0.326	5.6811e-32	CITED2	CD4_C6_CXCR4
6.83402e-49	0.73926	0.74	0.583	1.6444e-44	NFKBIA	CD4_C6_CXCR4
3.12314e-43	0.732604	0.353	0.19	7.51491e-39	CD55	CD4_C6_CXCR4
2.31586e-29	0.729024	0.606	0.496	5.57242e-25	IRF1	CD4_C6_CXCR4
3.49816e-27	0.686836	0.532	0.419	8.41726e-23	BRD2	CD4_C6_CXCR4
1.09468e-28	0.668654	0.56	0.419	2.63402e-24	CREM	CD4_C6_CXCR4
2.72193e-44	0.668326	0.407	0.233	6.5495e-40	CSRNP1	CD4_C6_CXCR4
1.54168e-39	0.667715	0.906	0.884	3.7096e-35	HSPA8	CD4_C6_CXCR4
1.10792e-17	0.660963	0.176	0.096	2.66588e-13	EGR1	CD4_C6_CXCR4
3.87004e-22	0.642718	0.39	0.271	9.3121e-18	ZNF331	CD4_C6_CXCR4
9.56855e-41	0.642495	0.624	0.465	2.30239e-36	SLC2A3	CD4_C6_CXCR4
1.8956e-34	0.637462	0.293	0.152	4.5612e-30	NR4A1	CD4_C6_CXCR4
2.58595e-28	0.629614	0.488	0.343	6.2223e-24	TUBB4B	CD4_C6_CXCR4
2.8885e-78	0.623443	0.98	0.945	6.9503e-74	BTG1	CD4_C6_CXCR4
2.54955e-25	0.617697	0.525	0.411	6.13472e-21	TUBA1A	CD4_C6_CXCR4
9.83728e-24	0.600201	0.34	0.222	2.36705e-19	PPP1R10	CD4_C6_CXCR4
3.73531e-21	0.592917	0.181	0.093	8.98789e-17	CTD-3252C9.4	CD4_C6_CXCR4
7.77991e-26	0.578246	0.244	0.133	1.872e-21	TNFSF13B	CD4_C6_CXCR4
3.31607e-20	0.558755	0.357	0.252	7.97913e-16	SLC38A2	CD4_C6_CXCR4
3.54333e-18	0.558232	0.372	0.262	8.52596e-14	RGS2	CD4_C6_CXCR4
4.07906e-21	0.546846	0.309	0.2	9.81504e-17	SERTAD1	CD4_C6_CXCR4
3.61697e-35	0.540923	0.891	0.837	8.70315e-31	HSP90AA1	CD4_C6_CXCR4
2.47513e-27	0.540341	0.275	0.158	5.95566e-23	ARL4A	CD4_C6_CXCR4
6.64101e-24	0.538856	0.512	0.395	1.59796e-19	IDS	CD4_C6_CXCR4
4.26225e-20	0.531438	0.25	0.153	1.02558e-15	PNP	CD4_C6_CXCR4
7.3232e-22	0.527446	0.425	0.311	1.76211e-17	JUND	CD4_C6_CXCR4
2.61615e-14	0.518132	0.306	0.224	6.29497e-10	CHMP1B	CD4_C6_CXCR4
6.13746e-07	0.509595	0.686	0.658	0.014768	CRIP1	CD4_C6_CXCR4
1.58771e-54	0.507043	0.934	0.871	3.82036e-50	SARAF	CD4_C6_CXCR4
4.96681e-25	0.504658	0.336	0.215	1.19511e-20	DNAJB9	CD4_C6_CXCR4
8.93989e-23	0.504602	0.227	0.126	2.15112e-18	DDIT3	CD4_C6_CXCR4
4.38825e-11	0.503834	0.188	0.122	1.0559e-06	NEU1	CD4_C6_CXCR4
3.00574e-25	0.500512	0.304	0.182	7.23241e-21	SKIL	CD4_C6_CXCR4
2.96712e-17	0.496503	0.376	0.279	7.13948e-13	LINC-PINT	CD4_C6_CXCR4
3.09108e-09	0.496476	0.107	0.061	7.43775e-05	ATF3	CD4_C6_CXCR4
6.92203e-17	0.485145	0.233	0.143	1.66558e-12	PFKFB3	CD4_C6_CXCR4
1.65335e-27	0.483699	0.213	0.106	3.97829e-23	SC5D	CD4_C6_CXCR4
5.16368e-18	0.483502	0.6	0.531	1.24248e-13	MCL1	CD4_C6_CXCR4
1.32062e-15	0.482823	0.288	0.199	3.17767e-11	IVNS1ABP	CD4_C6_CXCR4
6.25678e-44	0.482765	0.171	0.06	1.50551e-39	FXYD7	CD4_C6_CXCR4
3.98e-27	0.473814	0.189	0.09	9.57668e-23	PER1	CD4_C6_CXCR4
2.6567e-16	0.471123	0.326	0.228	6.39255e-12	GPR65	CD4_C6_CXCR4
9.9984e-12	0.469433	0.503	0.435	2.40581e-07	TAGAP	CD4_C6_CXCR4
1.00472e-39	0.468429	0.971	0.941	2.41757e-35	H3F3B	CD4_C6_CXCR4
1.79474e-17	0.468085	0.19	0.109	4.31851e-13	ARRDC2	CD4_C6_CXCR4
1.43903e-13	0.466942	0.228	0.151	3.4626e-09	S1PR1	CD4_C6_CXCR4
9.70938e-22	0.459932	0.676	0.604	2.33627e-17	LEPROTL1	CD4_C6_CXCR4
4.8374e-14	0.455309	0.351	0.268	1.16398e-09	GTF2B	CD4_C6_CXCR4
1.95019e-15	0.454852	0.584	0.527	4.69254e-11	RSRP1	CD4_C6_CXCR4
2.1431e-15	0.45235	0.372	0.277	5.15672e-11	HSPH1	CD4_C6_CXCR4
2.74824e-27	0.447912	0.914	0.91	6.61282e-23	PABPC1	CD4_C6_CXCR4
5.5079e-14	0.443874	0.399	0.307	1.32531e-09	SOCS3	CD4_C6_CXCR4
2.52492e-14	0.442089	0.717	0.674	6.07545e-10	SRSF7	CD4_C6_CXCR4
1.18485e-19	0.440468	0.664	0.576	2.85099e-15	HSPE1	CD4_C6_CXCR4
3.05321e-76	0.439305	0.994	0.976	7.34664e-72	EIF1	CD4_C6_CXCR4
2.82191e-19	0.43019	0.493	0.389	6.79009e-15	PDCD4	CD4_C6_CXCR4
5.59046e-24	0.425883	0.545	0.425	1.34518e-19	HSPA5	CD4_C6_CXCR4
1.61593e-09	0.417327	0.45	0.396	3.88826e-05	DDX3X	CD4_C6_CXCR4
3.58012e-12	0.416461	0.41	0.326	8.61448e-08	AQP3	CD4_C6_CXCR4
9.65276e-19	0.411845	0.672	0.599	2.32265e-14	ZFP36L1	CD4_C6_CXCR4
3.52578e-11	0.411022	0.284	0.21	8.48373e-07	CDC42EP3	CD4_C6_CXCR4
6.2379e-11	0.407909	0.261	0.189	1.50096e-06	SNHG12	CD4_C6_CXCR4
1.27571e-13	0.40679	0.393	0.313	3.06961e-09	SBDS	CD4_C6_CXCR4
3.06957e-19	0.404644	0.76	0.7	7.386e-15	PNRC1	CD4_C6_CXCR4
4.12198e-19	0.402639	0.814	0.772	9.91832e-15	HSP90AB1	CD4_C6_CXCR4
2.11718e-09	0.402273	0.286	0.222	5.09436e-05	TBCC	CD4_C6_CXCR4
3.3106e-14	0.401622	0.335	0.243	7.96596e-10	MGAT4A	CD4_C6_CXCR4
6.10234e-07	0.400786	0.173	0.126	0.0146834	PRMT9	CD4_C6_CXCR4
3.25508e-14	0.399121	0.295	0.203	7.83238e-10	FAM46C	CD4_C6_CXCR4
2.0181e-11	0.39622	0.251	0.178	4.85595e-07	H2AFX	CD4_C6_CXCR4
2.26801e-09	0.395074	0.257	0.191	5.45729e-05	CCR6	CD4_C6_CXCR4
2.31771e-19	0.393478	0.134	0.062	5.57687e-15	RASGEF1B	CD4_C6_CXCR4
6.35826e-15	0.393187	0.301	0.206	1.52992e-10	TSPYL2	CD4_C6_CXCR4
1.22707e-16	0.386462	0.15	0.078	2.95258e-12	RHOB	CD4_C6_CXCR4
1.31734e-16	0.384066	0.561	0.443	3.16977e-12	DUSP2	CD4_C6_CXCR4
7.60886e-07	0.378352	0.278	0.229	0.0183084	SOD2	CD4_C6_CXCR4
2.70322e-09	0.373073	0.458	0.403	6.50449e-05	ZC3HAV1	CD4_C6_CXCR4
1.86586e-14	0.373015	0.532	0.46	4.48962e-10	SELK	CD4_C6_CXCR4
2.49924e-16	0.371667	0.284	0.184	6.01367e-12	PLAC8	CD4_C6_CXCR4
1.22964e-07	0.371291	0.282	0.225	0.00295877	TOB1	CD4_C6_CXCR4
1.53049e-09	0.370011	0.358	0.29	3.68267e-05	CHD2	CD4_C6_CXCR4
1.07023e-10	0.36669	0.281	0.207	2.5752e-06	ABLIM1	CD4_C6_CXCR4
3.62096e-10	0.363892	0.46	0.402	8.71276e-06	DNAJB6	CD4_C6_CXCR4
1.84279e-16	0.363747	0.722	0.667	4.43411e-12	FUS	CD4_C6_CXCR4
6.6649e-19	0.362229	0.884	0.837	1.60371e-14	UBB	CD4_C6_CXCR4
1.58626e-11	0.358696	0.198	0.13	3.81686e-07	RARA	CD4_C6_CXCR4
2.29333e-22	0.35621	0.117	0.048	5.51821e-18	SMAD7	CD4_C6_CXCR4
8.27385e-13	0.355527	0.196	0.124	1.99085e-08	TIPARP	CD4_C6_CXCR4
1.2395e-09	0.351773	0.64	0.555	2.98249e-05	MT-ATP8	CD4_C6_CXCR4
2.05534e-06	0.350234	0.339	0.296	0.0494556	FAM177A1	CD4_C6_CXCR4
1.89484e-09	0.348633	0.269	0.202	4.55937e-05	SNHG15	CD4_C6_CXCR4
2.35187e-08	0.348543	0.226	0.169	0.000565906	FKBP11	CD4_C6_CXCR4
7.14522e-09	0.345065	0.259	0.196	0.000171928	IFRD1	CD4_C6_CXCR4
1.31285e-06	0.340412	0.166	0.121	0.0315897	MID1IP1	CD4_C6_CXCR4
4.19938e-10	0.339173	0.268	0.194	1.01045e-05	SCML4	CD4_C6_CXCR4
9.25291e-07	0.338977	0.356	0.308	0.0222643	XBP1	CD4_C6_CXCR4
1.33603e-08	0.335713	0.276	0.214	0.000321476	PLK3	CD4_C6_CXCR4
1.72745e-62	0.334687	0.998	0.993	4.15659e-58	RPLP1	CD4_C6_CXCR4
1.51537e-08	0.334477	0.238	0.177	0.000364629	TSPYL1	CD4_C6_CXCR4
1.44361e-08	0.334272	0.486	0.44	0.000347362	EIF5	CD4_C6_CXCR4
5.48675e-07	0.331309	0.338	0.288	0.0132022	AMD1	CD4_C6_CXCR4
1.76489e-07	0.330941	0.378	0.329	0.00424668	ARF4	CD4_C6_CXCR4
2.35381e-08	0.327089	0.197	0.14	0.000566373	DYNLT3	CD4_C6_CXCR4
5.39116e-10	0.326792	0.13	0.077	1.29722e-05	CTA-29F11.1	CD4_C6_CXCR4
2.3247e-11	0.324878	0.349	0.265	5.59369e-07	TC2N	CD4_C6_CXCR4
5.27217e-11	0.321081	0.651	0.614	1.26859e-06	SF1	CD4_C6_CXCR4
1.59151e-07	0.319619	0.204	0.149	0.00382948	TLE4	CD4_C6_CXCR4
2.14165e-14	0.318812	0.782	0.705	5.15324e-10	AC090498.1	CD4_C6_CXCR4
2.85795e-26	0.316228	0.939	0.917	6.8768e-22	UBC	CD4_C6_CXCR4
1.18287e-08	0.315393	0.192	0.135	0.000284622	DNAAF2	CD4_C6_CXCR4
5.0845e-08	0.308338	0.649	0.574	0.00122343	RGS1	CD4_C6_CXCR4
8.81379e-08	0.307006	0.502	0.468	0.00212077	EML4	CD4_C6_CXCR4
1.47253e-11	0.305447	0.128	0.072	3.54319e-07	CMTM8	CD4_C6_CXCR4
2.81005e-08	0.300575	0.181	0.126	0.000676154	HEXIM1	CD4_C6_CXCR4
1.29805e-06	0.300436	0.431	0.392	0.0312336	ARL4C	CD4_C6_CXCR4
1.02692e-06	0.300163	0.266	0.214	0.0247096	IRF2BP2	CD4_C6_CXCR4
2.04646e-22	0.298381	0.978	0.955	4.92418e-18	MT-CYB	CD4_C6_CXCR4
2.09737e-08	0.296755	0.191	0.134	0.000504669	VPS37B	CD4_C6_CXCR4
6.36659e-44	0.294275	0.999	0.996	1.53193e-39	RPS12	CD4_C6_CXCR4
9.14435e-08	0.293476	0.35	0.287	0.00220031	SOCS1	CD4_C6_CXCR4
8.8976e-09	0.289298	0.538	0.494	0.000214094	STK17A	CD4_C6_CXCR4
1.75538e-09	0.289267	0.691	0.663	4.2238e-05	ZFAS1	CD4_C6_CXCR4
2.8065e-07	0.288087	0.184	0.132	0.00675299	KDM6B	CD4_C6_CXCR4
4.75652e-07	0.286661	0.199	0.149	0.0114451	OSER1	CD4_C6_CXCR4
3.63657e-07	0.283331	0.385	0.331	0.00875032	CAMK4	CD4_C6_CXCR4
2.3155e-08	0.282871	0.194	0.138	0.000557156	USP36	CD4_C6_CXCR4
8.95127e-08	0.27693	0.375	0.316	0.00215385	ARID5A	CD4_C6_CXCR4
2.72441e-08	0.276836	0.144	0.095	0.000655547	OAT	CD4_C6_CXCR4
4.16819e-19	0.276638	0.879	0.844	1.00295e-14	ITM2B	CD4_C6_CXCR4
3.51606e-17	0.27492	0.931	0.912	8.46033e-13	MT-ND1	CD4_C6_CXCR4
1.25098e-13	0.274036	0.125	0.065	3.01012e-09	IRS2	CD4_C6_CXCR4
1.46571e-07	0.273391	0.367	0.308	0.0035268	SLC3A2	CD4_C6_CXCR4
1.08551e-06	0.271749	0.375	0.328	0.0261195	RNF149	CD4_C6_CXCR4
1.24743e-09	0.270318	0.677	0.637	3.00157e-05	CD44	CD4_C6_CXCR4
3.68375e-17	0.269677	0.106	0.047	8.86385e-13	SPG20	CD4_C6_CXCR4
6.93867e-08	0.266953	0.433	0.369	0.00166958	TRAT1	CD4_C6_CXCR4
8.31458e-15	0.26635	0.112	0.054	2.00065e-10	SCML1	CD4_C6_CXCR4
2.60268e-07	0.266157	0.611	0.569	0.00626258	GIMAP7	CD4_C6_CXCR4
1.56875e-28	0.263288	0.99	0.986	3.77474e-24	TPT1	CD4_C6_CXCR4
2.86967e-08	0.262245	0.712	0.669	0.0006905	MT-ND4L	CD4_C6_CXCR4
1.18554e-06	0.258125	0.137	0.093	0.0285264	ANKRD37	CD4_C6_CXCR4
3.73784e-21	0.256244	0.981	0.968	8.99399e-17	RPLP0	CD4_C6_CXCR4
5.80179e-08	0.25323	0.176	0.122	0.00139603	SPINT2	CD4_C6_CXCR4
1.14512e-08	0.251519	0.12	0.073	0.000275539	DPP4	CD4_C6_CXCR4
3.85301e-07	0.250636	0.137	0.091	0.00927111	DNAJB4	CD4_C6_CXCR4
0	2.19764	0.666	0.141	0	IFIT3	CD4_C7_ISG15
1.92218e-296	2.12859	0.889	0.5	4.62514e-292	ISG15	CD4_C7_ISG15
0	2.03515	0.505	0.074	0	IFIT2	CD4_C7_ISG15
0	1.95745	0.653	0.129	0	IFIT1	CD4_C7_ISG15
0	1.9332	0.619	0.117	0	RSAD2	CD4_C7_ISG15
1.71466e-279	1.74548	0.875	0.452	4.12583e-275	IFI6	CD4_C7_ISG15
5.35876e-281	1.65832	0.808	0.356	1.28943e-276	MX1	CD4_C7_ISG15
4.429e-158	1.55593	0.783	0.474	1.06571e-153	MT2A	CD4_C7_ISG15
1.2336e-285	1.52712	0.812	0.316	2.96829e-281	IFI44L	CD4_C7_ISG15
3.60448e-117	1.48133	0.529	0.249	8.67311e-113	TNFSF10	CD4_C7_ISG15
7.55853e-237	1.45356	0.656	0.236	1.81873e-232	MX2	CD4_C7_ISG15
9.06841e-201	1.36514	0.542	0.179	2.18204e-196	OASL	CD4_C7_ISG15
2.97212e-173	1.33106	0.609	0.253	7.15151e-169	GBP1	CD4_C7_ISG15
5.70243e-187	1.32695	0.873	0.625	1.37212e-182	ISG20	CD4_C7_ISG15
2.13334e-277	1.32229	0.485	0.108	5.13324e-273	CMPK2	CD4_C7_ISG15
6.0758e-216	1.29518	0.644	0.238	1.46196e-211	OAS1	CD4_C7_ISG15
1.21319e-133	1.23311	0.573	0.268	2.91918e-129	NT5C3A	CD4_C7_ISG15
2.60079e-179	1.21807	0.664	0.295	6.25802e-175	EIF2AK2	CD4_C7_ISG15
1.25206e-196	1.2178	0.92	0.675	3.01272e-192	LY6E	CD4_C7_ISG15
5.05807e-140	1.21358	0.529	0.219	1.21707e-135	SAMD9L	CD4_C7_ISG15
1.47181e-182	1.18809	0.531	0.18	3.54146e-178	PLSCR1	CD4_C7_ISG15
2.44504e-174	1.17324	0.504	0.168	5.88325e-170	HERC5	CD4_C7_ISG15
4.55146e-140	1.16377	0.626	0.301	1.09517e-135	IRF7	CD4_C7_ISG15
6.3392e-168	1.14032	0.819	0.487	1.52534e-163	STAT1	CD4_C7_ISG15
2.8017e-123	1.11721	0.592	0.287	6.74144e-119	SAMD9	CD4_C7_ISG15
3.18972e-154	1.09752	0.664	0.308	7.67511e-150	XAF1	CD4_C7_ISG15
8.24053e-190	1.09565	0.463	0.134	1.98284e-185	OAS3	CD4_C7_ISG15
4.65499e-142	1.06324	0.402	0.127	1.12008e-137	DDX58	CD4_C7_ISG15
9.13018e-67	1.05588	0.856	0.747	2.1969e-62	IFITM1	CD4_C7_ISG15
7.85175e-99	1.04944	0.35	0.125	1.88929e-94	TNFSF13B	CD4_C7_ISG15
9.17831e-154	1.04268	0.419	0.13	2.20848e-149	USP18	CD4_C7_ISG15
1.71102e-145	1.02691	0.555	0.223	4.11706e-141	IFI44	CD4_C7_ISG15
1.82613e-116	1.0232	0.575	0.28	4.39404e-112	PPM1K	CD4_C7_ISG15
2.63951e-113	0.999336	0.525	0.243	6.35118e-109	IFI35	CD4_C7_ISG15
1.43692e-29	0.990781	0.538	0.388	3.45751e-25	ANXA1	CD4_C7_ISG15
3.82747e-84	0.975434	0.828	0.637	9.20966e-80	SAT1	CD4_C7_ISG15
8.44076e-28	0.969238	0.228	0.114	2.03101e-23	IFI27	CD4_C7_ISG15
1.60443e-114	0.952748	0.714	0.422	3.86057e-110	EPSTI1	CD4_C7_ISG15
4.29397e-53	0.945601	0.67	0.491	1.03322e-48	IRF1	CD4_C7_ISG15
1.26892e-101	0.923261	0.757	0.512	3.05328e-97	IFI16	CD4_C7_ISG15
3.35913e-38	0.912332	0.374	0.221	8.08275e-34	IFITM3	CD4_C7_ISG15
2.21096e-95	0.893368	0.648	0.385	5.32001e-91	TRIM22	CD4_C7_ISG15
3.20033e-100	0.888561	0.666	0.403	7.70064e-96	UBE2L6	CD4_C7_ISG15
1.40957e-85	0.878322	0.477	0.234	3.39171e-81	APOL6	CD4_C7_ISG15
1.69239e-82	0.873205	0.554	0.314	4.07223e-78	C19orf66	CD4_C7_ISG15
1.70027e-19	0.861657	0.105	0.044	4.0912e-15	CXCL10	CD4_C7_ISG15
8.37171e-91	0.839051	0.469	0.217	2.0144e-86	PARP9	CD4_C7_ISG15
3.9901e-87	0.834064	0.343	0.129	9.60099e-83	DDX60L	CD4_C7_ISG15
3.303e-80	0.817573	0.68	0.451	7.94768e-76	BST2	CD4_C7_ISG15
7.42657e-80	0.813187	0.745	0.544	1.78698e-75	RNF213	CD4_C7_ISG15
4.22012e-157	0.80015	0.247	0.046	1.01545e-152	LAMP3	CD4_C7_ISG15
6.30368e-83	0.79923	0.456	0.213	1.51679e-78	PARP14	CD4_C7_ISG15
1.72753e-75	0.789267	0.692	0.48	4.15678e-71	SP100	CD4_C7_ISG15
1.40465e-74	0.750523	0.729	0.536	3.37987e-70	DRAP1	CD4_C7_ISG15
5.14939e-76	0.748058	0.395	0.177	1.23905e-71	OAS2	CD4_C7_ISG15
2.70708e-77	0.747484	0.293	0.106	6.51378e-73	IFIH1	CD4_C7_ISG15
3.25329e-52	0.744557	0.763	0.566	7.82805e-48	RGS1	CD4_C7_ISG15
4.81744e-78	0.741422	0.293	0.105	1.15917e-73	ZBP1	CD4_C7_ISG15
1.62784e-59	0.719468	0.349	0.164	3.91691e-55	CHST12	CD4_C7_ISG15
8.63782e-56	0.709802	0.399	0.21	2.07843e-51	LGALS9	CD4_C7_ISG15
6.14129e-40	0.699686	0.561	0.389	1.47772e-35	CCR7	CD4_C7_ISG15
2.31523e-50	0.698581	0.731	0.561	5.57091e-46	GIMAP7	CD4_C7_ISG15
7.51617e-51	0.697938	0.621	0.434	1.80854e-46	SMCHD1	CD4_C7_ISG15
4.00555e-70	0.685485	0.304	0.118	9.63817e-66	IFIT5	CD4_C7_ISG15
3.34182e-62	0.682168	0.651	0.438	8.04109e-58	TAP1	CD4_C7_ISG15
4.14284e-40	0.67785	0.444	0.282	9.96849e-36	ODF2L	CD4_C7_ISG15
1.37029e-54	0.674873	0.474	0.274	3.29719e-50	SP110	CD4_C7_ISG15
3.27851e-67	0.669606	0.292	0.113	7.88874e-63	HERC6	CD4_C7_ISG15
9.46223e-23	0.66299	0.427	0.307	2.2768e-18	GBP5	CD4_C7_ISG15
1.90504e-39	0.661516	0.337	0.181	4.5839e-35	PLAC8	CD4_C7_ISG15
1.25825e-55	0.646891	0.276	0.115	3.02761e-51	PNPT1	CD4_C7_ISG15
2.40674e-49	0.646019	0.371	0.197	5.7911e-45	NMI	CD4_C7_ISG15
7.93327e-60	0.644373	0.268	0.104	1.9089e-55	HELZ2	CD4_C7_ISG15
7.59097e-53	0.641287	0.422	0.23	1.82654e-48	LAP3	CD4_C7_ISG15
5.01533e-53	0.634478	0.286	0.126	1.20679e-48	HSH2D	CD4_C7_ISG15
1.04181e-42	0.626038	0.686	0.534	2.5068e-38	ELF1	CD4_C7_ISG15
9.0514e-30	0.625293	0.429	0.282	2.17795e-25	SOCS1	CD4_C7_ISG15
4.47768e-38	0.600418	0.369	0.214	1.07742e-33	NUB1	CD4_C7_ISG15
2.33155e-67	0.596918	0.242	0.082	5.61018e-63	RTP4	CD4_C7_ISG15
2.69845e-36	0.584766	0.349	0.198	6.49302e-32	TRIM38	CD4_C7_ISG15
1.42602e-31	0.581395	0.264	0.137	3.43129e-27	GPR155	CD4_C7_ISG15
3.9067e-39	0.580697	0.321	0.172	9.4003e-35	PARP10	CD4_C7_ISG15
1.25895e-39	0.577292	0.563	0.398	3.02928e-35	ADAR	CD4_C7_ISG15
7.94896e-44	0.576741	0.284	0.133	1.91268e-39	DDX60	CD4_C7_ISG15
4.60915e-29	0.563958	0.32	0.187	1.10905e-24	SPATS2L	CD4_C7_ISG15
5.51475e-42	0.559741	0.693	0.511	1.32696e-37	ALOX5AP	CD4_C7_ISG15
2.90785e-27	0.55194	0.528	0.398	6.99686e-23	ZC3HAV1	CD4_C7_ISG15
7.67831e-42	0.551801	0.846	0.755	1.84755e-37	IFITM2	CD4_C7_ISG15
5.02738e-17	0.540706	0.688	0.606	1.20969e-12	ZFP36	CD4_C7_ISG15
1.72945e-28	0.53472	0.581	0.457	4.16141e-24	GPBP1	CD4_C7_ISG15
5.35362e-34	0.533314	0.447	0.295	1.28819e-29	PHF11	CD4_C7_ISG15
4.83422e-27	0.518977	0.307	0.184	1.16321e-22	C5orf56	CD4_C7_ISG15
3.7935e-33	0.518323	0.669	0.536	9.12792e-29	TMEM123	CD4_C7_ISG15
9.59264e-34	0.513748	0.56	0.376	2.30818e-29	TYMP	CD4_C7_ISG15
4.28858e-27	0.512383	0.436	0.302	1.03192e-22	CHMP5	CD4_C7_ISG15
3.12773e-21	0.511945	0.309	0.2	7.52595e-17	GBP4	CD4_C7_ISG15
6.4981e-23	0.509501	0.309	0.194	1.56357e-18	TRIM56	CD4_C7_ISG15
1.38451e-29	0.505765	0.245	0.129	3.33141e-25	PARP12	CD4_C7_ISG15
3.80565e-18	0.504747	0.517	0.42	9.15715e-14	BRD2	CD4_C7_ISG15
1.14409e-32	0.503432	0.737	0.638	2.75291e-28	CD48	CD4_C7_ISG15
2.41567e-29	0.500925	0.242	0.125	5.81259e-25	STAT2	CD4_C7_ISG15
1.97797e-29	0.498457	0.273	0.15	4.75939e-25	LGALS3BP	CD4_C7_ISG15
7.48658e-22	0.494504	0.312	0.201	1.80142e-17	LPIN2	CD4_C7_ISG15
1.31778e-34	0.493181	0.24	0.117	3.17085e-30	CNP	CD4_C7_ISG15
1.12058e-18	0.49268	0.377	0.271	2.69634e-14	DYNLT1	CD4_C7_ISG15
1.01941e-23	0.489139	0.726	0.644	2.45291e-19	S100A11	CD4_C7_ISG15
2.4325e-23	0.487045	0.29	0.177	5.85309e-19	ZNFX1	CD4_C7_ISG15
3.07433e-29	0.479029	0.753	0.633	7.39745e-25	CD69	CD4_C7_ISG15
1.6902e-21	0.477487	0.435	0.312	4.06695e-17	ARID5A	CD4_C7_ISG15
2.63507e-21	0.473424	0.319	0.208	6.34052e-17	XRN1	CD4_C7_ISG15
2.2191e-22	0.470853	0.648	0.529	5.33961e-18	DNAJA1	CD4_C7_ISG15
3.32075e-19	0.469252	0.645	0.516	7.99039e-15	FOS	CD4_C7_ISG15
5.31816e-29	0.467126	0.634	0.504	1.27966e-24	CD164	CD4_C7_ISG15
2.18752e-25	0.461753	0.285	0.167	5.26362e-21	LYSMD2	CD4_C7_ISG15
6.26098e-30	0.460166	0.794	0.671	1.50652e-25	CXCR4	CD4_C7_ISG15
7.29655e-28	0.455157	0.224	0.113	1.7557e-23	TRANK1	CD4_C7_ISG15
4.43492e-20	0.454839	0.544	0.424	1.06713e-15	GPR183	CD4_C7_ISG15
2.46306e-16	0.4539	0.233	0.146	5.92662e-12	HELB	CD4_C7_ISG15
4.11647e-22	0.448551	0.319	0.2	9.90504e-18	STOM	CD4_C7_ISG15
5.81074e-24	0.448389	0.601	0.473	1.39818e-19	GIMAP4	CD4_C7_ISG15
1.64768e-29	0.444735	0.256	0.134	3.96465e-25	DTX3L	CD4_C7_ISG15
8.52014e-34	0.442104	0.152	0.057	2.05012e-29	PGAP1	CD4_C7_ISG15
1.27558e-62	0.441285	0.971	0.947	3.06931e-58	HLA-E	CD4_C7_ISG15
3.9303e-21	0.439423	0.402	0.288	9.4571e-17	RBCK1	CD4_C7_ISG15
3.74876e-19	0.436756	0.249	0.149	9.02026e-15	IRF9	CD4_C7_ISG15
8.18688e-39	0.432991	0.938	0.892	1.96993e-34	MYL12A	CD4_C7_ISG15
4.77189e-32	0.431417	0.77	0.667	1.14821e-27	PSMB9	CD4_C7_ISG15
5.49309e-20	0.428595	0.218	0.124	1.32175e-15	N4BP1	CD4_C7_ISG15
5.19762e-18	0.422675	0.316	0.213	1.25065e-13	KDSR	CD4_C7_ISG15
8.80278e-15	0.418631	0.408	0.307	2.11813e-10	SOCS3	CD4_C7_ISG15
3.53458e-20	0.416588	0.241	0.145	8.50489e-16	PML	CD4_C7_ISG15
1.57605e-14	0.416215	0.34	0.245	3.79229e-10	CASP1	CD4_C7_ISG15
3.50525e-13	0.415156	0.28	0.195	8.43434e-09	CD55	CD4_C7_ISG15
3.55111e-11	0.414817	0.44	0.35	8.54469e-07	GADD45B	CD4_C7_ISG15
2.67243e-20	0.408575	0.293	0.186	6.4304e-16	OGFR	CD4_C7_ISG15
8.42544e-15	0.406339	0.449	0.353	2.02733e-10	SLFN5	CD4_C7_ISG15
6.20485e-18	0.403321	0.805	0.754	1.49301e-13	ZFP36L2	CD4_C7_ISG15
6.48894e-23	0.399687	0.183	0.091	1.56137e-18	TMEM140	CD4_C7_ISG15
3.08477e-17	0.399167	0.32	0.221	7.42258e-13	SP140	CD4_C7_ISG15
1.95387e-25	0.393761	0.155	0.069	4.7014e-21	TRIM25	CD4_C7_ISG15
1.01554e-07	0.389491	0.897	0.884	0.0024436	HSPA8	CD4_C7_ISG15
3.33959e-21	0.388418	0.656	0.547	8.03572e-17	PSMB8	CD4_C7_ISG15
4.9182e-25	0.387377	0.169	0.079	1.18342e-20	BISPR	CD4_C7_ISG15
2.25421e-19	0.381582	0.254	0.155	5.42407e-15	C1GALT1	CD4_C7_ISG15
6.95488e-15	0.379475	0.557	0.476	1.67348e-10	TAPBP	CD4_C7_ISG15
1.40479e-08	0.377378	0.599	0.555	0.000338022	DNAJB1	CD4_C7_ISG15
1.21681e-11	0.373272	0.235	0.159	2.9279e-07	GPR171	CD4_C7_ISG15
1.0014e-11	0.370319	0.288	0.21	2.40958e-07	CDC42EP3	CD4_C7_ISG15
1.74344e-18	0.370316	0.238	0.143	4.19506e-14	PRKD2	CD4_C7_ISG15
6.15371e-17	0.369146	0.578	0.481	1.48071e-12	TNFAIP8	CD4_C7_ISG15
5.01393e-13	0.368104	0.381	0.298	1.20645e-08	NAPA	CD4_C7_ISG15
4.05967e-14	0.367445	0.533	0.421	9.76838e-10	CREM	CD4_C7_ISG15
3.75965e-14	0.366212	0.196	0.121	9.04646e-10	ECE1	CD4_C7_ISG15
3.13028e-12	0.363255	0.271	0.195	7.53208e-08	BAG1	CD4_C7_ISG15
7.12733e-16	0.347099	0.481	0.378	1.71498e-11	USP15	CD4_C7_ISG15
3.81704e-15	0.34693	0.625	0.541	9.18457e-11	RARRES3	CD4_C7_ISG15
6.2385e-13	0.343643	0.307	0.222	1.50111e-08	MKRN1	CD4_C7_ISG15
3.65935e-09	0.342971	0.526	0.451	8.80513e-05	PPP1R15A	CD4_C7_ISG15
1.5655e-15	0.341334	0.223	0.139	3.76691e-11	MYD88	CD4_C7_ISG15
1.50376e-18	0.337264	0.27	0.166	3.61834e-14	FKBP11	CD4_C7_ISG15
2.40963e-10	0.335153	0.374	0.296	5.79805e-06	CTSS	CD4_C7_ISG15
2.70395e-11	0.333661	0.42	0.342	6.50624e-07	BAZ1A	CD4_C7_ISG15
8.99161e-20	0.333545	0.153	0.075	2.16356e-15	GBP3	CD4_C7_ISG15
4.67157e-13	0.325821	0.551	0.455	1.12407e-08	PPP2R5C	CD4_C7_ISG15
4.51178e-09	0.324513	0.352	0.288	0.000108563	HM13	CD4_C7_ISG15
7.25547e-13	0.323581	0.202	0.129	1.74581e-08	APOL3	CD4_C7_ISG15
3.00064e-10	0.322857	0.497	0.421	7.22014e-06	SYNE2	CD4_C7_ISG15
5.44104e-09	0.322432	0.301	0.236	0.000130922	IRF2	CD4_C7_ISG15
5.04169e-19	0.319918	0.15	0.074	1.21313e-14	PARP11	CD4_C7_ISG15
1.99761e-21	0.319772	0.959	0.941	4.80665e-17	H3F3B	CD4_C7_ISG15
1.19295e-13	0.318782	0.582	0.503	2.87048e-09	OCIAD2	CD4_C7_ISG15
7.03146e-13	0.317503	0.174	0.105	1.69191e-08	TRAFD1	CD4_C7_ISG15
6.95002e-08	0.313854	0.432	0.374	0.00167231	SHISA5	CD4_C7_ISG15
5.15075e-17	0.313034	0.19	0.104	1.23937e-12	CTSL	CD4_C7_ISG15
1.04559e-07	0.312998	0.219	0.165	0.00251589	PCGF5	CD4_C7_ISG15
7.54641e-12	0.310952	0.246	0.167	1.81582e-07	ODF3B	CD4_C7_ISG15
3.34057e-10	0.310916	0.187	0.124	8.03807e-06	HAPLN3	CD4_C7_ISG15
4.52831e-10	0.307213	0.899	0.881	1.0896e-05	RPS20	CD4_C7_ISG15
4.9148e-21	0.30698	0.129	0.057	1.1826e-16	ZCCHC2	CD4_C7_ISG15
3.4615e-11	0.305896	0.725	0.653	8.32905e-07	IL7R	CD4_C7_ISG15
2.44759e-16	0.305873	0.765	0.678	5.88939e-12	KLF6	CD4_C7_ISG15
2.56604e-09	0.30391	0.911	0.911	6.17442e-05	RPL27A	CD4_C7_ISG15
1.12719e-11	0.303564	0.42	0.335	2.71225e-07	SAMHD1	CD4_C7_ISG15
1.17023e-10	0.29772	0.605	0.549	2.81582e-06	C4orf3	CD4_C7_ISG15
4.34461e-09	0.294815	0.462	0.391	0.00010454	PDCD4	CD4_C7_ISG15
1.61224e-09	0.29474	0.399	0.326	3.87936e-05	TANK	CD4_C7_ISG15
3.77998e-17	0.292248	0.822	0.771	9.09539e-13	PSME1	CD4_C7_ISG15
1.35252e-12	0.291406	0.457	0.364	3.25442e-08	GBP2	CD4_C7_ISG15
2.93225e-12	0.290573	0.48	0.385	7.05557e-08	CARD16	CD4_C7_ISG15
3.55473e-08	0.28922	0.391	0.327	0.000855339	RNF149	CD4_C7_ISG15
2.01246e-09	0.28864	0.276	0.202	4.84237e-05	SERTAD1	CD4_C7_ISG15
4.83291e-09	0.281755	0.181	0.122	0.00011629	ETV7	CD4_C7_ISG15
5.7104e-12	0.281321	0.155	0.093	1.37404e-07	TRIM21	CD4_C7_ISG15
1.69956e-08	0.280491	0.477	0.421	0.000408947	CD47	CD4_C7_ISG15
2.07132e-08	0.280025	0.19	0.131	0.000498401	LY96	CD4_C7_ISG15
3.17125e-09	0.279222	0.649	0.592	7.63067e-05	NEAT1	CD4_C7_ISG15
2.00616e-08	0.27917	0.22	0.161	0.000482722	SP140L	CD4_C7_ISG15
8.26645e-18	0.277855	0.114	0.051	1.98907e-13	FBXO6	CD4_C7_ISG15
1.90868e-08	0.276452	0.83	0.818	0.000459267	RPL36A	CD4_C7_ISG15
6.48834e-07	0.275416	0.316	0.262	0.0156123	TRADD	CD4_C7_ISG15
1.78152e-07	0.275273	0.263	0.206	0.00428669	DEGS1	CD4_C7_ISG15
1.72107e-08	0.27247	0.249	0.184	0.000414123	PARP8	CD4_C7_ISG15
2.55844e-07	0.271275	0.172	0.122	0.00615612	DAPP1	CD4_C7_ISG15
4.38327e-07	0.269763	0.253	0.195	0.010547	SCML4	CD4_C7_ISG15
1.38015e-19	0.267241	0.999	0.999	3.32093e-15	MALAT1	CD4_C7_ISG15
2.4044e-12	0.265037	0.387	0.288	5.78546e-08	FOSB	CD4_C7_ISG15
3.2873e-07	0.264275	0.425	0.37	0.00790989	SNX6	CD4_C7_ISG15
3.08676e-10	0.263987	0.377	0.295	7.42735e-06	GIMAP1	CD4_C7_ISG15
1.66365e-08	0.263111	0.942	0.935	0.000400308	RPL31	CD4_C7_ISG15
8.1827e-11	0.262304	0.602	0.531	1.96892e-06	MCL1	CD4_C7_ISG15
1.46342e-06	0.261957	0.326	0.27	0.0352128	GTF2B	CD4_C7_ISG15
1.56229e-07	0.261022	0.206	0.149	0.00375918	TLE4	CD4_C7_ISG15
1.87336e-06	0.260285	0.281	0.23	0.0450767	GSDMD	CD4_C7_ISG15
3.2584e-08	0.258414	0.456	0.398	0.000784035	IDS	CD4_C7_ISG15
8.79429e-18	0.250515	0.101	0.043	2.11608e-13	APOL1	CD4_C7_ISG15
2.59286e-138	1.38909	0.416	0.129	6.23894e-134	CXCL13	CD4_C8_CXCR5
4.03279e-148	1.34501	0.81	0.526	9.70369e-144	ITM2A	CD4_C8_CXCR5
0	1.30028	0.426	0.069	0	RP5-1028K7.2	CD4_C8_CXCR5
3.28371e-188	1.29317	0.475	0.14	7.90127e-184	PDCD1	CD4_C8_CXCR5
2.55773e-214	1.24775	0.437	0.108	6.15441e-210	TOX2	CD4_C8_CXCR5
3.64058e-140	1.08298	0.324	0.085	8.75998e-136	CHI3L2	CD4_C8_CXCR5
7.65525e-130	1.04968	0.328	0.09	1.84201e-125	ICA1	CD4_C8_CXCR5
2.54277e-96	1.03213	0.54	0.279	6.11842e-92	SH2D1A	CD4_C8_CXCR5
1.39295e-184	0.956897	0.303	0.059	3.35171e-180	IGFBP4	CD4_C8_CXCR5
4.04377e-92	0.95618	0.377	0.146	9.73012e-88	PASK	CD4_C8_CXCR5
0	0.911447	0.23	0.016	0	PCAT29	CD4_C8_CXCR5
5.88145e-85	0.885752	0.677	0.425	1.41519e-80	NR3C1	CD4_C8_CXCR5
3.71656e-158	0.874353	0.248	0.046	8.94279e-154	RP11-455F5.5	CD4_C8_CXCR5
5.75753e-129	0.87406	0.305	0.081	1.38538e-124	SMCO4	CD4_C8_CXCR5
1.78172e-75	0.843305	0.212	0.06	4.28718e-71	CD200	CD4_C8_CXCR5
1.06755e-59	0.827835	0.229	0.081	2.56875e-55	NMB	CD4_C8_CXCR5
9.4307e-112	0.809078	0.35	0.112	2.26922e-107	TOX	CD4_C8_CXCR5
3.20412e-114	0.772922	0.235	0.054	7.70975e-110	PTPN13	CD4_C8_CXCR5
2.00843e-141	0.770262	0.274	0.06	4.83268e-137	CXCR5	CD4_C8_CXCR5
3.60664e-43	0.766323	0.451	0.267	8.6783e-39	ZNF331	CD4_C8_CXCR5
5.34252e-59	0.749511	0.546	0.326	1.28552e-54	TCF7	CD4_C8_CXCR5
6.39459e-69	0.728964	0.61	0.354	1.53867e-64	TIGIT	CD4_C8_CXCR5
6.20046e-50	0.726361	0.458	0.271	1.49195e-45	FKBP5	CD4_C8_CXCR5
1.34235e-64	0.721166	0.533	0.302	3.22996e-60	RNF19A	CD4_C8_CXCR5
3.98892e-63	0.71078	0.739	0.581	9.59815e-59	LAT	CD4_C8_CXCR5
3.05418e-49	0.702453	0.292	0.131	7.34896e-45	MAGEH1	CD4_C8_CXCR5
4.05574e-45	0.697388	0.654	0.521	9.75892e-41	C9orf16	CD4_C8_CXCR5
7.82845e-49	0.672897	0.536	0.343	1.88368e-44	LIMS1	CD4_C8_CXCR5
4.43886e-37	0.664621	0.34	0.183	1.06808e-32	FABP5	CD4_C8_CXCR5
2.13904e-42	0.661369	0.593	0.433	5.14696e-38	PPP1CC	CD4_C8_CXCR5
1.41063e-82	0.649334	0.96	0.837	3.39425e-78	SRGN	CD4_C8_CXCR5
1.03372e-49	0.637082	0.229	0.09	2.48734e-45	THADA	CD4_C8_CXCR5
1.96696e-86	0.635887	0.187	0.044	4.73289e-82	CPM	CD4_C8_CXCR5
2.13852e-37	0.628227	0.458	0.293	5.14571e-33	IL6ST	CD4_C8_CXCR5
8.47958e-39	0.622117	0.631	0.477	2.04036e-34	CORO1B	CD4_C8_CXCR5
1.10987e-75	0.614934	0.206	0.058	2.67056e-71	ST8SIA1	CD4_C8_CXCR5
9.70093e-67	0.611439	0.85	0.696	2.33424e-62	COTL1	CD4_C8_CXCR5
9.68283e-32	0.602457	0.388	0.24	2.32988e-27	IKZF3	CD4_C8_CXCR5
2.86005e-60	0.58688	0.278	0.109	6.88186e-56	SLC9A9	CD4_C8_CXCR5
3.73135e-22	0.564503	0.391	0.26	8.97837e-18	RGS2	CD4_C8_CXCR5
1.9185e-42	0.558817	0.342	0.176	4.61629e-38	IL6R	CD4_C8_CXCR5
5.41519e-36	0.557613	0.43	0.26	1.303e-31	MAF	CD4_C8_CXCR5
1.02267e-50	0.54791	0.211	0.076	2.46075e-46	C1orf228	CD4_C8_CXCR5
9.90779e-26	0.545231	0.79	0.671	2.38401e-21	CXCR4	CD4_C8_CXCR5
5.19576e-41	0.545114	0.613	0.439	1.2502e-36	FYN	CD4_C8_CXCR5
2.85633e-86	0.539832	0.118	0.018	6.87291e-82	GNG4	CD4_C8_CXCR5
8.41378e-44	0.53335	0.259	0.114	2.02452e-39	NFATC1	CD4_C8_CXCR5
8.29447e-23	0.530492	0.554	0.417	1.99582e-18	YPEL5	CD4_C8_CXCR5
1.81644e-33	0.519497	0.341	0.19	4.37071e-29	TBC1D4	CD4_C8_CXCR5
2.28183e-29	0.515889	0.907	0.875	5.49055e-25	JUNB	CD4_C8_CXCR5
1.49795e-21	0.514951	0.756	0.676	3.60436e-17	TRBC2	CD4_C8_CXCR5
8.73186e-25	0.498705	0.272	0.157	2.10106e-20	NUCB2	CD4_C8_CXCR5
3.43587e-68	0.495684	0.156	0.038	8.2674e-64	DUSP6	CD4_C8_CXCR5
2.92587e-29	0.486042	0.475	0.326	7.04022e-25	GZMM	CD4_C8_CXCR5
6.74929e-32	0.479062	0.14	0.052	1.62401e-27	LGMN	CD4_C8_CXCR5
1.70375e-24	0.468706	0.639	0.518	4.09957e-20	RNASET2	CD4_C8_CXCR5
1.29955e-22	0.468154	0.391	0.263	3.12699e-18	TC2N	CD4_C8_CXCR5
4.36817e-23	0.464379	0.318	0.194	1.05107e-18	TSHZ2	CD4_C8_CXCR5
1.51155e-22	0.46316	0.29	0.175	3.6371e-18	CD84	CD4_C8_CXCR5
1.04672e-20	0.460956	0.45	0.333	2.51863e-16	IL16	CD4_C8_CXCR5
1.10325e-19	0.452328	0.361	0.247	2.65464e-15	SFXN1	CD4_C8_CXCR5
2.62597e-18	0.445864	0.759	0.663	6.31861e-14	TRAC	CD4_C8_CXCR5
4.34638e-27	0.44402	0.411	0.268	1.04583e-22	SIRPG	CD4_C8_CXCR5
3.54681e-26	0.441743	0.8	0.734	8.53434e-22	FYB	CD4_C8_CXCR5
1.48643e-40	0.439845	0.174	0.064	3.57665e-36	LRMP	CD4_C8_CXCR5
1.91332e-24	0.439237	0.372	0.236	4.60383e-20	CD40LG	CD4_C8_CXCR5
4.50984e-32	0.438703	0.216	0.1	1.08516e-27	BTLA	CD4_C8_CXCR5
2.91292e-17	0.437155	0.153	0.078	7.00906e-13	RHOB	CD4_C8_CXCR5
1.21356e-56	0.436813	0.116	0.026	2.92006e-52	POU2AF1	CD4_C8_CXCR5
1.66844e-26	0.431155	0.472	0.318	4.01461e-22	NR4A2	CD4_C8_CXCR5
1.02048e-20	0.429108	0.572	0.453	2.45548e-16	PPP2R5C	CD4_C8_CXCR5
7.67521e-30	0.419216	0.203	0.093	1.84681e-25	AHI1	CD4_C8_CXCR5
3.38604e-28	0.414739	0.163	0.069	8.14748e-24	SH3TC1	CD4_C8_CXCR5
6.30326e-31	0.413515	0.195	0.087	1.51669e-26	TRPS1	CD4_C8_CXCR5
6.99417e-20	0.411572	0.468	0.352	1.68294e-15	DENND2D	CD4_C8_CXCR5
1.33742e-37	0.409494	0.17	0.064	3.21809e-33	ASB2	CD4_C8_CXCR5
9.70664e-15	0.402595	0.525	0.433	2.33561e-10	KIAA1551	CD4_C8_CXCR5
4.03941e-21	0.399712	0.314	0.197	9.71963e-17	RAB27A	CD4_C8_CXCR5
1.23693e-18	0.399438	0.311	0.2	2.97631e-14	STOM	CD4_C8_CXCR5
2.06054e-38	0.398943	0.953	0.901	4.95807e-34	PTPRC	CD4_C8_CXCR5
8.82886e-28	0.396004	0.204	0.097	2.1244e-23	FAAH2	CD4_C8_CXCR5
4.27898e-11	0.396	0.538	0.445	1.02961e-06	DUSP2	CD4_C8_CXCR5
4.2032e-23	0.395428	0.596	0.459	1.01137e-18	CD27	CD4_C8_CXCR5
7.59041e-14	0.394055	0.242	0.159	1.8264e-09	SIAH2	CD4_C8_CXCR5
1.39987e-14	0.390857	0.481	0.381	3.36836e-10	EVI2B	CD4_C8_CXCR5
3.81662e-09	0.386474	0.293	0.223	9.18354e-05	FAM118A	CD4_C8_CXCR5
1.19392e-17	0.3842	0.315	0.205	2.87281e-13	TSPYL2	CD4_C8_CXCR5
2.39067e-18	0.381711	0.655	0.559	5.75242e-14	2022-09-06	CD4_C8_CXCR5
8.051e-22	0.380174	0.234	0.129	1.93723e-17	TNFSF8	CD4_C8_CXCR5
5.33257e-35	0.378662	0.15	0.055	1.28312e-30	ZBTB10	CD4_C8_CXCR5
5.68501e-18	0.374817	0.253	0.153	1.36793e-13	SESN3	CD4_C8_CXCR5
1.9362e-14	0.373449	0.352	0.253	4.65888e-10	PYHIN1	CD4_C8_CXCR5
2.27445e-13	0.360931	0.284	0.193	5.47279e-09	TIFA	CD4_C8_CXCR5
3.92126e-14	0.35806	0.366	0.268	9.43533e-10	PTPN2	CD4_C8_CXCR5
1.24923e-18	0.355336	0.654	0.568	3.00591e-14	SPCS1	CD4_C8_CXCR5
2.87865e-15	0.353993	0.397	0.295	6.92661e-11	CNIH1	CD4_C8_CXCR5
1.35172e-15	0.353641	0.276	0.18	3.25252e-11	TMEM2	CD4_C8_CXCR5
1.49311e-20	0.352091	0.215	0.118	3.59271e-16	SLC25A46	CD4_C8_CXCR5
1.34042e-26	0.351119	0.76	0.627	3.22532e-22	H2AFZ	CD4_C8_CXCR5
2.35834e-19	0.348209	0.498	0.37	5.67464e-15	PTPN7	CD4_C8_CXCR5
9.7733e-19	0.347845	0.981	0.974	2.35165e-14	RPL13A	CD4_C8_CXCR5
1.88908e-15	0.346267	0.26	0.167	4.5455e-11	PHACTR2	CD4_C8_CXCR5
1.83098e-10	0.346251	0.165	0.104	4.40571e-06	PGM2L1	CD4_C8_CXCR5
1.06023e-10	0.34363	0.403	0.303	2.55113e-06	IGHG4	CD4_C8_CXCR5
2.40994e-32	0.341654	0.969	0.934	5.79879e-28	EEF1D	CD4_C8_CXCR5
1.24234e-13	0.341108	0.557	0.469	2.98931e-09	CD6	CD4_C8_CXCR5
5.07226e-14	0.340947	0.6	0.519	1.22049e-09	ITGB2	CD4_C8_CXCR5
6.75877e-22	0.339715	0.187	0.095	1.62629e-17	NAB1	CD4_C8_CXCR5
3.47082e-17	0.337215	0.354	0.242	8.35149e-13	DNAJB14	CD4_C8_CXCR5
3.33268e-09	0.335931	0.376	0.305	8.01909e-05	POLR2J3	CD4_C8_CXCR5
9.19941e-12	0.334367	0.306	0.224	2.21356e-07	ITGAL	CD4_C8_CXCR5
1.6726e-14	0.334284	0.55	0.456	4.02461e-10	GYPC	CD4_C8_CXCR5
6.73011e-15	0.333959	0.22	0.135	1.6194e-10	FBLN7	CD4_C8_CXCR5
2.75479e-15	0.327713	0.604	0.512	6.62857e-11	RAP1A	CD4_C8_CXCR5
1.79949e-22	0.32587	0.838	0.788	4.32992e-18	CIRBP	CD4_C8_CXCR5
3.71045e-12	0.324266	0.299	0.212	8.92808e-08	IRF2BP2	CD4_C8_CXCR5
4.17993e-13	0.323877	0.26	0.175	1.00577e-08	ELMO1	CD4_C8_CXCR5
1.31542e-22	0.323825	0.59	0.436	3.16517e-18	ICOS	CD4_C8_CXCR5
2.86232e-15	0.323554	0.397	0.291	6.88731e-11	RILPL2	CD4_C8_CXCR5
1.51451e-15	0.321228	0.206	0.123	3.64422e-11	KIAA0319L	CD4_C8_CXCR5
3.82522e-11	0.319098	0.459	0.375	9.20424e-07	MBP	CD4_C8_CXCR5
4.10467e-11	0.319073	0.355	0.273	9.87665e-07	TLK1	CD4_C8_CXCR5
6.84888e-29	0.319015	0.102	0.033	1.64798e-24	FAM43A	CD4_C8_CXCR5
1.19631e-09	0.318699	0.366	0.286	2.87856e-05	SOCS1	CD4_C8_CXCR5
1.6874e-14	0.315783	0.588	0.49	4.06022e-10	STK17A	CD4_C8_CXCR5
2.82409e-15	0.314217	0.281	0.183	6.79532e-11	ARAP2	CD4_C8_CXCR5
1.05887e-10	0.313497	0.355	0.278	2.54785e-06	VOPP1	CD4_C8_CXCR5
6.82354e-17	0.312233	0.613	0.516	1.64188e-12	2022-09-09	CD4_C8_CXCR5
1.02946e-12	0.312133	0.186	0.114	2.47709e-08	ZNRF1	CD4_C8_CXCR5
8.87981e-11	0.310264	0.357	0.275	2.13666e-06	DGKA	CD4_C8_CXCR5
5.15097e-11	0.308504	0.425	0.321	1.23943e-06	KLRB1	CD4_C8_CXCR5
3.9062e-28	0.308492	0.143	0.057	9.3991e-24	RP11-25K19.1	CD4_C8_CXCR5
5.54086e-12	0.308028	0.135	0.075	1.33324e-07	CHN1	CD4_C8_CXCR5
3.80741e-09	0.306726	0.271	0.203	9.1614e-05	PSMD5-AS1	CD4_C8_CXCR5
2.8555e-11	0.306529	0.58	0.517	6.87091e-07	PEBP1	CD4_C8_CXCR5
2.23212e-09	0.304104	0.554	0.494	5.37093e-05	ARGLU1	CD4_C8_CXCR5
9.45544e-12	0.303457	0.256	0.175	2.27517e-07	FAM60A	CD4_C8_CXCR5
8.82874e-11	0.303329	0.447	0.368	2.12437e-06	ZAP70	CD4_C8_CXCR5
1.48244e-08	0.302974	0.523	0.46	0.000356705	LBH	CD4_C8_CXCR5
1.24328e-11	0.302315	0.266	0.185	2.99158e-07	ZMYM2	CD4_C8_CXCR5
1.07438e-10	0.301773	0.391	0.307	2.58518e-06	TMEM243	CD4_C8_CXCR5
5.80582e-12	0.301706	0.424	0.331	1.397e-07	SEC11C	CD4_C8_CXCR5
9.68394e-12	0.301126	0.555	0.477	2.33015e-07	WIPF1	CD4_C8_CXCR5
3.23642e-10	0.300124	0.412	0.335	7.78747e-06	PRKCH	CD4_C8_CXCR5
3.9786e-23	0.29987	0.15	0.067	9.57331e-19	TMEM55A	CD4_C8_CXCR5
2.73001e-10	0.2983	0.379	0.299	6.56895e-06	CD28	CD4_C8_CXCR5
1.56993e-12	0.297487	0.413	0.313	3.77757e-08	ARID5A	CD4_C8_CXCR5
3.97463e-27	0.296241	0.935	0.894	9.56376e-23	CD3D	CD4_C8_CXCR5
2.18893e-07	0.294193	0.412	0.332	0.005267	IGLC2	CD4_C8_CXCR5
8.66231e-12	0.293867	0.154	0.092	2.08432e-07	MYL6B	CD4_C8_CXCR5
2.0883e-14	0.292463	0.182	0.105	5.02488e-10	GLCCI1	CD4_C8_CXCR5
3.67919e-12	0.292458	0.21	0.134	8.85288e-08	KAT6B	CD4_C8_CXCR5
4.71288e-17	0.291892	0.206	0.118	1.13401e-12	CCDC50	CD4_C8_CXCR5
3.8299e-16	0.288934	0.176	0.097	9.21551e-12	ITGB2-AS1	CD4_C8_CXCR5
3.32423e-08	0.287953	0.377	0.314	0.000799877	DHRS7	CD4_C8_CXCR5
6.4098e-22	0.281903	0.122	0.051	1.54233e-17	LINC01281	CD4_C8_CXCR5
3.94217e-15	0.280521	0.188	0.108	9.48565e-11	TIAM1	CD4_C8_CXCR5
2.4192e-09	0.280421	0.172	0.113	5.82108e-05	PTPN11	CD4_C8_CXCR5
5.78707e-10	0.278755	0.396	0.317	1.39248e-05	CD4	CD4_C8_CXCR5
1.36369e-09	0.278512	0.476	0.401	3.28132e-05	SYF2	CD4_C8_CXCR5
1.02684e-06	0.277389	0.319	0.259	0.0247078	CMTM7	CD4_C8_CXCR5
6.23998e-08	0.277145	0.444	0.368	0.00150146	TRAT1	CD4_C8_CXCR5
7.72867e-12	0.276774	0.206	0.13	1.85967e-07	LY96	CD4_C8_CXCR5
2.93416e-29	0.27487	0.111	0.037	7.06018e-25	KIAA1324	CD4_C8_CXCR5
6.79802e-13	0.274381	0.701	0.62	1.63574e-08	NAP1L1	CD4_C8_CXCR5
1.34525e-14	0.273817	0.146	0.078	3.23693e-10	BAZ2B	CD4_C8_CXCR5
1.21347e-08	0.272668	0.267	0.201	0.000291985	HPCAL1	CD4_C8_CXCR5
4.43991e-10	0.272242	0.623	0.545	1.06833e-05	CALR	CD4_C8_CXCR5
5.03327e-11	0.271537	0.206	0.136	1.21111e-06	TRIB2	CD4_C8_CXCR5
1.40284e-07	0.268208	0.283	0.221	0.00337552	PITHD1	CD4_C8_CXCR5
2.58709e-09	0.268122	0.207	0.143	6.22506e-05	TMEM70	CD4_C8_CXCR5
4.67391e-10	0.267694	0.427	0.343	1.12464e-05	MYCBP2	CD4_C8_CXCR5
1.77805e-08	0.264549	0.346	0.264	0.000427834	IGHG1	CD4_C8_CXCR5
5.30702e-10	0.26454	0.391	0.311	1.27698e-05	CTSB	CD4_C8_CXCR5
1.72767e-13	0.263765	0.183	0.108	4.15712e-09	CD226	CD4_C8_CXCR5
9.24616e-08	0.263535	0.24	0.177	0.00222481	TSPYL1	CD4_C8_CXCR5
3.73862e-11	0.263273	0.217	0.141	8.99586e-07	METTL8	CD4_C8_CXCR5
2.04196e-16	0.263193	0.151	0.078	4.91336e-12	RAB37	CD4_C8_CXCR5
1.49402e-09	0.262594	0.351	0.272	3.59492e-05	HIF1A	CD4_C8_CXCR5
8.2575e-07	0.262074	0.339	0.271	0.0198692	IGHA1	CD4_C8_CXCR5
3.76808e-08	0.261884	0.664	0.586	0.000906675	DYNLL1	CD4_C8_CXCR5
2.12884e-07	0.26167	0.112	0.069	0.00512241	EPHB6	CD4_C8_CXCR5
1.60583e-18	0.261182	0.112	0.049	3.86394e-14	POMT1	CD4_C8_CXCR5
3.35901e-08	0.260325	0.356	0.284	0.000808245	CDK2AP2	CD4_C8_CXCR5
2.87136e-17	0.25996	0.119	0.055	6.90908e-13	SARDH	CD4_C8_CXCR5
2.83619e-12	0.259894	0.577	0.488	6.82443e-08	ISCU	CD4_C8_CXCR5
8.5428e-11	0.259245	0.171	0.106	2.05557e-06	TRIM13	CD4_C8_CXCR5
1.01938e-06	0.258981	0.28	0.221	0.0245282	RPL7L1	CD4_C8_CXCR5
9.62008e-09	0.258565	0.275	0.205	0.000231478	AP3S1	CD4_C8_CXCR5
4.22488e-10	0.25804	0.533	0.456	1.01659e-05	SPCS2	CD4_C8_CXCR5
3.2896e-09	0.257606	0.554	0.483	7.91544e-05	TNFAIP8	CD4_C8_CXCR5
2.28292e-08	0.25636	0.334	0.266	0.000549316	MAF1	CD4_C8_CXCR5
7.3264e-10	0.256066	0.498	0.425	1.76288e-05	AKAP13	CD4_C8_CXCR5
5.68125e-09	0.253784	0.204	0.141	0.000136702	PITPNC1	CD4_C8_CXCR5
3.95853e-17	0.252215	0.116	0.053	9.52501e-13	ASAP1	CD4_C8_CXCR5
2.27376e-07	0.252131	0.31	0.245	0.00547113	SYPL1	CD4_C8_CXCR5
3.09095e-13	0.251385	0.172	0.1	7.43744e-09	TLE3	CD4_C8_CXCR5
9.07659e-12	0.251085	0.157	0.093	2.18401e-07	ITPKB	CD4_C8_CXCR5
0	3.26358	0.643	0.113	0	CXCL13	CD4_C9_CXCL13
6.2553e-168	1.55578	0.325	0.074	1.50515e-163	NMB	CD4_C9_CXCL13
3.57122e-222	1.52709	0.8	0.417	8.59306e-218	NR3C1	CD4_C9_CXCL13
7.22843e-155	1.24435	0.631	0.262	1.7393e-150	DUSP4	CD4_C9_CXCL13
4.96867e-158	1.14434	0.822	0.502	1.19556e-153	ALOX5AP	CD4_C9_CXCL13
5.32692e-225	1.14427	0.339	0.061	1.28176e-220	CHN1	CD4_C9_CXCL13
1.6462e-52	1.05842	0.537	0.332	3.96108e-48	HSPA1A	CD4_C9_CXCL13
1.52756e-183	1.05542	0.981	0.836	3.67562e-179	SRGN	CD4_C9_CXCL13
1.52702e-58	1.02687	0.401	0.206	3.67431e-54	PLIN2	CD4_C9_CXCL13
1.17059e-51	0.97888	0.631	0.438	2.81667e-47	DUSP2	CD4_C9_CXCL13
7.42659e-95	0.972828	0.61	0.308	1.78699e-90	KLRB1	CD4_C9_CXCL13
2.22431e-42	0.947184	0.448	0.272	5.35213e-38	HSPH1	CD4_C9_CXCL13
2.2732e-93	0.936326	0.555	0.288	5.46978e-89	RBPJ	CD4_C9_CXCL13
1.49474e-103	0.913383	0.428	0.167	3.59664e-99	BHLHE40	CD4_C9_CXCL13
2.85992e-84	0.895277	0.615	0.366	6.88155e-80	CD82	CD4_C9_CXCL13
8.71446e-49	0.888202	0.478	0.273	2.09687e-44	HSPA1B	CD4_C9_CXCL13
2.43067e-77	0.884261	0.741	0.531	5.84868e-73	ITM2A	CD4_C9_CXCL13
3.24826e-58	0.881931	0.469	0.255	7.81596e-54	RGS2	CD4_C9_CXCL13
8.94728e-54	0.873436	0.707	0.525	2.15289e-49	DNAJA1	CD4_C9_CXCL13
2.9423e-250	0.859004	0.135	0.006	7.07976e-246	IGFL2	CD4_C9_CXCL13
4.83491e-74	0.8576	0.501	0.268	1.16338e-69	FKBP5	CD4_C9_CXCL13
3.70011e-157	0.855864	0.278	0.056	8.9032e-153	CD200	CD4_C9_CXCL13
1.76797e-53	0.854218	0.365	0.181	4.25409e-49	FABP5	CD4_C9_CXCL13
6.86104e-57	0.834695	0.434	0.225	1.6509e-52	LMNA	CD4_C9_CXCL13
2.98431e-222	0.827665	0.223	0.025	7.18084e-218	BHLHE40-AS1	CD4_C9_CXCL13
7.76444e-70	0.79851	0.312	0.124	1.86828e-65	TNFSF8	CD4_C9_CXCL13
2.16922e-93	0.783263	0.606	0.3	5.21958e-89	TNFRSF18	CD4_C9_CXCL13
8.40452e-58	0.773987	0.266	0.104	2.0223e-53	GADD45G	CD4_C9_CXCL13
6.52913e-203	0.771917	0.184	0.018	1.57104e-198	PDE7B	CD4_C9_CXCL13
5.52461e-125	0.766698	0.263	0.061	1.32933e-120	IGFBP4	CD4_C9_CXCL13
5.58421e-24	0.76133	0.222	0.119	1.34367e-19	CD83	CD4_C9_CXCL13
4.30269e-51	0.754854	0.514	0.306	1.03531e-46	ID2	CD4_C9_CXCL13
2.35229e-67	0.740047	0.352	0.149	5.66008e-63	PDCD1	CD4_C9_CXCL13
9.20441e-92	0.737088	0.217	0.055	2.21477e-87	PTPN13	CD4_C9_CXCL13
3.78078e-42	0.735428	0.352	0.188	9.0973e-38	TIFA	CD4_C9_CXCL13
1.75079e-40	0.728017	0.9	0.837	4.21274e-36	HSP90AA1	CD4_C9_CXCL13
5.78307e-49	0.71905	0.733	0.581	1.39152e-44	DYNLL1	CD4_C9_CXCL13
3.22564e-35	0.706276	0.542	0.39	7.76154e-31	HSPB1	CD4_C9_CXCL13
4.35591e-46	0.702873	0.266	0.119	1.04812e-41	KIAA0319L	CD4_C9_CXCL13
1.59053e-66	0.700061	0.125	0.026	3.82714e-62	IL21	CD4_C9_CXCL13
1.85125e-124	0.696378	0.184	0.031	4.45448e-120	UNQ6494	CD4_C9_CXCL13
8.71005e-72	0.695666	0.219	0.067	2.09581e-67	CYSLTR1	CD4_C9_CXCL13
3.36893e-62	0.687893	0.531	0.302	8.10632e-58	RNF19A	CD4_C9_CXCL13
1.06301e-48	0.68761	0.759	0.637	2.5578e-44	SPOCK2	CD4_C9_CXCL13
4.47403e-33	0.683782	0.22	0.102	1.07654e-28	CTSL	CD4_C9_CXCL13
1.19519e-32	0.681713	0.7	0.574	2.87587e-28	HSPE1	CD4_C9_CXCL13
6.24159e-66	0.680789	0.25	0.089	1.50185e-61	ITPR1	CD4_C9_CXCL13
1.14199e-35	0.679814	0.162	0.061	2.74785e-31	GEM	CD4_C9_CXCL13
3.94249e-23	0.671703	0.536	0.417	9.48642e-19	HSPD1	CD4_C9_CXCL13
1.71742e-80	0.668625	0.222	0.063	4.13245e-76	ZEB2	CD4_C9_CXCL13
2.32134e-61	0.667768	0.283	0.112	5.58561e-57	CCDC50	CD4_C9_CXCL13
2.97112e-41	0.666083	0.314	0.159	7.1491e-37	TGIF1	CD4_C9_CXCL13
1.2403e-79	0.66573	0.257	0.081	2.98441e-75	RP5-1028K7.2	CD4_C9_CXCL13
4.98999e-56	0.65731	0.388	0.189	1.20069e-51	TSHZ2	CD4_C9_CXCL13
3.68101e-88	0.649605	0.188	0.044	8.85724e-84	CPM	CD4_C9_CXCL13
2.55797e-43	0.647429	0.465	0.284	6.155e-39	SH2D1A	CD4_C9_CXCL13
7.39353e-43	0.643826	0.233	0.099	1.77903e-38	PGM2L1	CD4_C9_CXCL13
1.75052e-62	0.634122	0.261	0.097	4.21209e-58	BTLA	CD4_C9_CXCL13
6.39781e-30	0.625094	0.579	0.418	1.53944e-25	CREM	CD4_C9_CXCL13
8.28117e-44	0.616112	0.637	0.463	1.99262e-39	CD6	CD4_C9_CXCL13
1.04033e-28	0.609123	0.834	0.77	2.50324e-24	HSP90AB1	CD4_C9_CXCL13
1.16623e-37	0.606738	0.251	0.118	2.80618e-33	GK	CD4_C9_CXCL13
1.66814e-21	0.603003	0.588	0.468	4.01387e-17	DDIT4	CD4_C9_CXCL13
1.14194e-32	0.601489	0.418	0.261	2.74773e-28	MAF	CD4_C9_CXCL13
2.33827e-62	0.601233	0.297	0.118	5.62634e-58	TOX2	CD4_C9_CXCL13
8.02425e-67	0.601171	0.959	0.915	1.93079e-62	UBC	CD4_C9_CXCL13
9.34747e-59	0.599043	0.245	0.09	2.24919e-54	AHI1	CD4_C9_CXCL13
7.22049e-74	0.5982	0.92	0.795	1.7374e-69	CD2	CD4_C9_CXCL13
2.66524e-32	0.596542	0.204	0.091	6.4131e-28	AC092580.4	CD4_C9_CXCL13
4.85754e-35	0.593166	0.322	0.176	1.16882e-30	PDE4D	CD4_C9_CXCL13
2.57017e-20	0.582751	0.521	0.42	6.18434e-16	CACYBP	CD4_C9_CXCL13
3.38022e-33	0.58203	0.511	0.35	8.13349e-29	REL	CD4_C9_CXCL13
6.86494e-46	0.581556	0.757	0.62	1.65184e-41	PKM	CD4_C9_CXCL13
2.39159e-49	0.576863	0.268	0.114	5.75465e-45	GNA15	CD4_C9_CXCL13
1.38337e-29	0.57673	0.421	0.269	3.32868e-25	ZNF331	CD4_C9_CXCL13
2.1738e-31	0.571714	0.287	0.156	5.23059e-27	LIMA1	CD4_C9_CXCL13
1.51758e-34	0.568697	0.482	0.32	3.65161e-30	TANK	CD4_C9_CXCL13
2.10733e-38	0.567052	0.573	0.393	5.07067e-34	SAMSN1	CD4_C9_CXCL13
2.6013e-49	0.564464	0.213	0.078	6.25925e-45	IFNG	CD4_C9_CXCL13
4.43071e-18	0.562104	0.576	0.483	1.06612e-13	UCP2	CD4_C9_CXCL13
8.11119e-30	0.560604	0.576	0.436	1.95171e-25	YWHAQ	CD4_C9_CXCL13
1.03457e-37	0.559138	0.734	0.583	2.48939e-33	NFKBIA	CD4_C9_CXCL13
2.1241e-18	0.558359	0.266	0.169	5.111e-14	CAPG	CD4_C9_CXCL13
7.2698e-41	0.533072	0.747	0.594	1.74926e-36	ZFP36L1	CD4_C9_CXCL13
2.33795e-34	0.531844	0.275	0.14	5.62558e-30	AHR	CD4_C9_CXCL13
2.97971e-47	0.531316	0.146	0.044	7.16978e-43	EBI3	CD4_C9_CXCL13
2.77458e-19	0.52876	0.527	0.415	6.67619e-15	RGCC	CD4_C9_CXCL13
1.05617e-22	0.525444	0.341	0.221	2.54135e-18	PDCL3	CD4_C9_CXCL13
6.65663e-23	0.523532	0.268	0.157	1.60172e-18	SIAH2	CD4_C9_CXCL13
3.04689e-30	0.519932	0.481	0.336	7.33143e-26	TNFRSF25	CD4_C9_CXCL13
2.25061e-32	0.519747	0.801	0.67	5.41541e-28	CXCR4	CD4_C9_CXCL13
2.57464e-28	0.518807	0.601	0.486	6.19509e-24	ISCU	CD4_C9_CXCL13
1.66418e-47	0.51814	0.814	0.699	4.00436e-43	COTL1	CD4_C9_CXCL13
2.61691e-26	0.517072	0.457	0.323	6.29681e-22	TMEM173	CD4_C9_CXCL13
1.03871e-35	0.516964	0.529	0.359	2.49933e-31	DNPH1	CD4_C9_CXCL13
1.4373e-25	0.514358	0.278	0.156	3.45843e-21	GPR171	CD4_C9_CXCL13
1.93432e-71	0.512529	0.608	0.344	4.65435e-67	TNFRSF4	CD4_C9_CXCL13
1.82228e-36	0.509636	0.542	0.367	4.38478e-32	PTPN7	CD4_C9_CXCL13
4.35079e-27	0.508899	0.31	0.181	1.04689e-22	RAB11FIP1	CD4_C9_CXCL13
1.59777e-47	0.507736	0.902	0.835	3.84454e-43	UBB	CD4_C9_CXCL13
3.01695e-22	0.504582	0.187	0.096	7.25938e-18	BAG3	CD4_C9_CXCL13
2.81457e-26	0.500866	0.289	0.166	6.77241e-22	SMARCA2	CD4_C9_CXCL13
9.51428e-25	0.494033	0.446	0.311	2.28933e-20	ARID5A	CD4_C9_CXCL13
3.17286e-31	0.491875	0.242	0.119	7.63453e-27	TOX	CD4_C9_CXCL13
2.50238e-24	0.48914	0.4	0.269	6.02124e-20	SIRPG	CD4_C9_CXCL13
1.25778e-21	0.485766	0.552	0.436	3.02646e-17	PPP1CC	CD4_C9_CXCL13
3.32201e-37	0.482042	0.62	0.434	7.99343e-33	ICOS	CD4_C9_CXCL13
1.42537e-15	0.477302	0.381	0.279	3.42971e-11	LINC-PINT	CD4_C9_CXCL13
2.05609e-14	0.477124	0.464	0.38	4.94737e-10	CD5	CD4_C9_CXCL13
5.58858e-25	0.473758	0.27	0.152	1.34472e-20	SESN3	CD4_C9_CXCL13
1.59873e-24	0.473515	0.35	0.22	3.84686e-20	PDE3B	CD4_C9_CXCL13
4.28035e-41	0.473372	0.211	0.086	1.02994e-36	TRPS1	CD4_C9_CXCL13
3.60426e-33	0.473299	0.272	0.138	8.67258e-29	METTL8	CD4_C9_CXCL13
1.40788e-26	0.469202	0.289	0.164	3.38763e-22	ODF3B	CD4_C9_CXCL13
2.64503e-23	0.468045	0.328	0.206	6.36446e-19	FAM129A	CD4_C9_CXCL13
1.95671e-23	0.466071	0.587	0.47	4.70825e-19	NDUFV2	CD4_C9_CXCL13
2.23489e-85	0.464069	0.118	0.018	5.3776e-81	GNG4	CD4_C9_CXCL13
8.77868e-15	0.463125	0.201	0.121	2.11233e-10	MIR155HG	CD4_C9_CXCL13
1.99105e-41	0.462437	0.14	0.045	4.79087e-37	CXorf21	CD4_C9_CXCL13
1.67327e-35	0.462175	0.219	0.099	4.02621e-31	SYT11	CD4_C9_CXCL13
5.66526e-34	0.45878	0.552	0.358	1.36317e-29	TIGIT	CD4_C9_CXCL13
1.47346e-19	0.456481	0.337	0.226	3.54544e-15	NFATC2	CD4_C9_CXCL13
9.21626e-22	0.455807	0.383	0.259	2.21762e-17	HNRNPLL	CD4_C9_CXCL13
2.48551e-43	0.455648	0.581	0.374	5.98064e-39	TYMP	CD4_C9_CXCL13
1.50024e-30	0.454801	0.232	0.115	3.60988e-26	NPDC1	CD4_C9_CXCL13
5.59851e-21	0.448355	0.912	0.883	1.34711e-16	HSPA8	CD4_C9_CXCL13
3.30143e-22	0.447243	0.294	0.181	7.94389e-18	IGFLR1	CD4_C9_CXCL13
2.24014e-18	0.44432	0.379	0.271	5.39022e-14	RABGAP1L	CD4_C9_CXCL13
1.67666e-20	0.444287	0.289	0.18	4.03437e-16	SNX9	CD4_C9_CXCL13
8.00056e-19	0.442928	0.33	0.219	1.9251e-14	MTHFD2	CD4_C9_CXCL13
1.12167e-36	0.442541	0.755	0.611	2.69897e-32	TPI1	CD4_C9_CXCL13
1.71979e-24	0.441916	0.66	0.551	4.13815e-20	PRDX1	CD4_C9_CXCL13
1.26034e-30	0.440942	0.239	0.118	3.03263e-26	ETV7	CD4_C9_CXCL13
6.23219e-70	0.440516	0.121	0.023	1.49959e-65	PCAT29	CD4_C9_CXCL13
6.23608e-24	0.434407	0.187	0.092	1.50052e-19	DUSP5	CD4_C9_CXCL13
6.99035e-23	0.432735	0.403	0.275	1.68202e-18	VOPP1	CD4_C9_CXCL13
4.13345e-21	0.43259	0.296	0.185	9.9459e-17	STAT4	CD4_C9_CXCL13
9.18322e-14	0.429928	0.188	0.115	2.20967e-09	FKBP4	CD4_C9_CXCL13
7.08932e-20	0.429889	0.453	0.334	1.70583e-15	VDAC1	CD4_C9_CXCL13
4.19692e-25	0.429324	0.583	0.434	1.00986e-20	ARID5B	CD4_C9_CXCL13
7.0425e-24	0.428194	0.333	0.21	1.69457e-19	PSTPIP1	CD4_C9_CXCL13
1.39552e-22	0.427411	0.383	0.249	3.35789e-18	CXCR3	CD4_C9_CXCL13
7.41042e-21	0.42701	0.574	0.458	1.78309e-16	BST2	CD4_C9_CXCL13
4.5892e-19	0.425841	0.271	0.166	1.10425e-14	LYST	CD4_C9_CXCL13
2.04855e-27	0.420102	0.791	0.676	4.92923e-23	KLF6	CD4_C9_CXCL13
5.20904e-14	0.419271	0.384	0.285	1.2534e-09	SOCS1	CD4_C9_CXCL13
2.68924e-14	0.418204	0.49	0.4	6.47084e-10	DNAJB6	CD4_C9_CXCL13
8.44529e-27	0.41679	0.196	0.094	2.0321e-22	NAB1	CD4_C9_CXCL13
1.32557e-17	0.414617	0.241	0.148	3.18958e-13	NEDD9	CD4_C9_CXCL13
2.38625e-18	0.414064	0.307	0.2	5.74179e-14	STOM	CD4_C9_CXCL13
9.64401e-16	0.410301	0.259	0.168	2.32054e-11	GRAMD1A	CD4_C9_CXCL13
2.34207e-24	0.409187	0.692	0.591	5.63548e-20	CIB1	CD4_C9_CXCL13
1.50921e-21	0.408125	0.604	0.484	3.63145e-17	RAC1	CD4_C9_CXCL13
5.59441e-16	0.406405	0.4	0.297	1.34613e-11	RASAL3	CD4_C9_CXCL13
5.78286e-20	0.405946	0.225	0.127	1.39147e-15	CDK6	CD4_C9_CXCL13
6.1722e-21	0.404636	0.236	0.133	1.48515e-16	NDFIP2	CD4_C9_CXCL13
6.04337e-19	0.403365	0.524	0.42	1.45416e-14	SEC11A	CD4_C9_CXCL13
7.80012e-15	0.402051	0.905	0.875	1.87686e-10	JUNB	CD4_C9_CXCL13
9.0799e-18	0.401338	0.2	0.114	2.18481e-13	SLC9A9	CD4_C9_CXCL13
3.74841e-09	0.400627	0.601	0.555	9.01943e-05	DNAJB1	CD4_C9_CXCL13
9.37113e-11	0.396541	0.34	0.261	2.25488e-06	MRPL18	CD4_C9_CXCL13
8.22129e-15	0.394402	0.547	0.465	1.97821e-10	EML4	CD4_C9_CXCL13
2.37438e-20	0.393696	0.504	0.367	5.71322e-16	HLA-DPA1	CD4_C9_CXCL13
1.07401e-13	0.393589	0.367	0.275	2.58427e-09	PAG1	CD4_C9_CXCL13
1.58066e-65	0.391851	0.995	0.989	3.80339e-61	HLA-A	CD4_C9_CXCL13
1.68011e-16	0.391297	0.553	0.458	4.04269e-12	ARID4B	CD4_C9_CXCL13
2.46597e-13	0.390788	0.323	0.234	5.93362e-09	AHSA1	CD4_C9_CXCL13
7.07828e-20	0.390264	0.854	0.809	1.70318e-15	CD74	CD4_C9_CXCL13
5.67622e-15	0.389255	0.324	0.227	1.36581e-10	GSPT1	CD4_C9_CXCL13
3.72697e-19	0.385834	0.453	0.329	8.96783e-15	IQGAP1	CD4_C9_CXCL13
1.69235e-16	0.384763	0.476	0.366	4.07213e-12	TRAT1	CD4_C9_CXCL13
7.35622e-19	0.384521	0.634	0.541	1.77005e-14	GPX4	CD4_C9_CXCL13
1.01761e-21	0.380699	0.642	0.506	2.44858e-17	TNFAIP3	CD4_C9_CXCL13
3.20731e-20	0.380464	0.479	0.347	7.71742e-16	LIMS1	CD4_C9_CXCL13
8.68029e-16	0.380087	0.434	0.331	2.08865e-11	SEC11C	CD4_C9_CXCL13
7.02115e-24	0.377758	0.18	0.087	1.68943e-19	MAP1LC3A	CD4_C9_CXCL13
4.45163e-16	0.375643	0.214	0.127	1.07115e-11	ADAM19	CD4_C9_CXCL13
2.1829e-18	0.375452	0.602	0.489	5.2525e-14	STK17A	CD4_C9_CXCL13
3.27994e-15	0.372706	0.374	0.271	7.89218e-11	HIF1A	CD4_C9_CXCL13
5.00996e-17	0.372471	0.237	0.142	1.2055e-12	PFKFB3	CD4_C9_CXCL13
1.80464e-15	0.372393	0.604	0.524	4.34233e-11	C9orf16	CD4_C9_CXCL13
7.97005e-15	0.371855	0.188	0.112	1.91775e-10	ZFAND2A	CD4_C9_CXCL13
4.05359e-58	0.370811	0.964	0.926	9.75374e-54	GAPDH	CD4_C9_CXCL13
2.74282e-21	0.367689	0.198	0.104	6.59978e-17	ETV6	CD4_C9_CXCL13
4.28362e-20	0.367584	0.392	0.268	1.03072e-15	GALM	CD4_C9_CXCL13
8.83506e-17	0.367138	0.475	0.36	2.12589e-12	PDIA6	CD4_C9_CXCL13
2.91394e-16	0.366846	0.418	0.309	7.01152e-12	CTSB	CD4_C9_CXCL13
4.10995e-09	0.366458	0.384	0.317	9.88935e-05	ATP6V0C	CD4_C9_CXCL13
1.82573e-18	0.365236	0.605	0.499	4.39306e-14	PGAM1	CD4_C9_CXCL13
3.69664e-15	0.364317	0.46	0.351	8.89485e-11	SLA	CD4_C9_CXCL13
6.87423e-16	0.364235	0.542	0.445	1.65408e-11	TSPO	CD4_C9_CXCL13
8.61341e-14	0.363548	0.259	0.173	2.07256e-09	EED	CD4_C9_CXCL13
3.72302e-14	0.363227	0.127	0.065	8.95832e-10	RGS16	CD4_C9_CXCL13
9.35204e-15	0.362649	0.653	0.587	2.25029e-10	LAT	CD4_C9_CXCL13
2.51961e-19	0.362138	0.577	0.471	6.06269e-15	WDR83OS	CD4_C9_CXCL13
2.76684e-16	0.362093	0.319	0.215	6.65758e-12	LGALS9	CD4_C9_CXCL13
5.54433e-15	0.360565	0.299	0.203	1.33408e-10	RELB	CD4_C9_CXCL13
4.59615e-21	0.360308	0.307	0.186	1.10593e-16	PHLDA1	CD4_C9_CXCL13
4.976e-16	0.360114	0.363	0.253	1.19733e-11	PTGER4	CD4_C9_CXCL13
3.29958e-15	0.359563	0.505	0.396	7.93946e-11	RORA	CD4_C9_CXCL13
3.55923e-11	0.358948	0.264	0.185	8.56423e-07	ARAP2	CD4_C9_CXCL13
1.75719e-21	0.358072	0.26	0.15	4.22815e-17	RHOC	CD4_C9_CXCL13
3.27467e-25	0.357317	0.976	0.975	7.87952e-21	FTH1	CD4_C9_CXCL13
1.22848e-18	0.357315	0.295	0.186	2.95597e-14	CBLB	CD4_C9_CXCL13
4.39466e-20	0.356073	0.214	0.118	1.05744e-15	SLC25A46	CD4_C9_CXCL13
1.34005e-14	0.355285	0.628	0.561	3.22443e-10	2022-09-06	CD4_C9_CXCL13
2.21863e-29	0.355258	0.137	0.052	5.33846e-25	BCAS3	CD4_C9_CXCL13
5.72736e-13	0.35209	0.52	0.424	1.37812e-08	AKAP13	CD4_C9_CXCL13
2.71075e-13	0.350881	0.522	0.432	6.52261e-09	SELT	CD4_C9_CXCL13
3.29255e-27	0.350792	0.936	0.902	7.92254e-23	PTPRC	CD4_C9_CXCL13
1.10227e-34	0.350204	0.927	0.883	2.65228e-30	OAZ1	CD4_C9_CXCL13
7.60643e-13	0.348638	0.215	0.137	1.83026e-08	NCOA7	CD4_C9_CXCL13
3.02063e-14	0.3456	0.55	0.444	7.26825e-10	FYN	CD4_C9_CXCL13
6.88882e-12	0.345489	0.422	0.335	1.65759e-07	CTSD	CD4_C9_CXCL13
1.85797e-08	0.345039	0.295	0.229	0.000447065	CHORDC1	CD4_C9_CXCL13
3.51175e-14	0.345021	0.25	0.162	8.44998e-10	THEMIS	CD4_C9_CXCL13
6.40866e-20	0.344392	0.83	0.782	1.54205e-15	LAPTM5	CD4_C9_CXCL13
1.63374e-15	0.344195	0.765	0.685	3.93111e-11	LY6E	CD4_C9_CXCL13
3.04576e-14	0.343835	0.166	0.095	7.32872e-10	TSPAN17	CD4_C9_CXCL13
1.39887e-09	0.34352	0.548	0.473	3.36595e-05	BIRC3	CD4_C9_CXCL13
6.22222e-25	0.343106	0.157	0.07	1.49719e-20	SH3TC1	CD4_C9_CXCL13
7.84321e-16	0.341447	0.601	0.511	1.88723e-11	TMEM50A	CD4_C9_CXCL13
2.88659e-09	0.339916	0.708	0.68	6.94572e-05	CD7	CD4_C9_CXCL13
2.68518e-14	0.339592	0.724	0.644	6.46107e-10	S100A11	CD4_C9_CXCL13
7.59604e-28	0.338638	0.131	0.05	1.82776e-23	LINC01281	CD4_C9_CXCL13
7.32916e-12	0.338633	0.223	0.147	1.76354e-07	ZNF267	CD4_C9_CXCL13
5.37852e-19	0.33781	0.151	0.074	1.29418e-14	ZC2HC1A	CD4_C9_CXCL13
1.10003e-13	0.337089	0.234	0.151	2.64688e-09	GRINA	CD4_C9_CXCL13
4.13912e-12	0.336917	0.313	0.228	9.95954e-08	YIPF5	CD4_C9_CXCL13
1.47302e-10	0.336027	0.308	0.231	3.54438e-06	KRAS	CD4_C9_CXCL13
5.04987e-19	0.334824	0.498	0.361	1.2151e-14	HLA-DRB1	CD4_C9_CXCL13
4.71718e-14	0.334204	0.163	0.093	1.13505e-09	AD000671.6	CD4_C9_CXCL13
5.20934e-09	0.332886	0.126	0.076	0.000125347	SGK1	CD4_C9_CXCL13
1.03893e-07	0.332285	0.466	0.411	0.00249987	SQSTM1	CD4_C9_CXCL13
8.44317e-19	0.331408	0.564	0.432	2.0316e-14	EPSTI1	CD4_C9_CXCL13
6.92515e-08	0.330484	0.268	0.205	0.00166633	APOBEC3G	CD4_C9_CXCL13
2.0155e-13	0.330039	0.361	0.265	4.84969e-09	PHPT1	CD4_C9_CXCL13
6.04907e-17	0.329701	0.618	0.524	1.45553e-12	BRK1	CD4_C9_CXCL13
5.12555e-15	0.329064	0.186	0.108	1.23331e-10	CD226	CD4_C9_CXCL13
2.1399e-20	0.328698	0.126	0.056	5.14904e-16	NCDN	CD4_C9_CXCL13
4.4644e-15	0.328583	0.217	0.132	1.07422e-10	ZNF281	CD4_C9_CXCL13
1.3297e-30	0.327263	0.129	0.047	3.19953e-26	TBXAS1	CD4_C9_CXCL13
2.38296e-08	0.326849	0.41	0.345	0.000573387	MYCBP2	CD4_C9_CXCL13
3.39753e-11	0.326571	0.257	0.178	8.17513e-07	CD84	CD4_C9_CXCL13
3.23208e-15	0.326211	0.689	0.617	7.77702e-11	ANAPC16	CD4_C9_CXCL13
6.93068e-11	0.324778	0.618	0.545	1.66766e-06	CALR	CD4_C9_CXCL13
5.44507e-21	0.323918	0.732	0.569	1.31019e-16	RGS1	CD4_C9_CXCL13
1.28042e-06	0.323713	0.278	0.224	0.0308096	FAM118A	CD4_C9_CXCL13
2.07846e-09	0.323456	0.399	0.324	5.00119e-05	ARPC4	CD4_C9_CXCL13
1.14864e-21	0.323197	0.827	0.774	2.76386e-17	SKP1	CD4_C9_CXCL13
1.12988e-15	0.323109	0.601	0.512	2.71871e-11	RAP1A	CD4_C9_CXCL13
5.879e-11	0.323074	0.252	0.177	1.41461e-06	NFKB2	CD4_C9_CXCL13
2.6422e-13	0.322721	0.356	0.257	6.35767e-09	ITGA4	CD4_C9_CXCL13
1.47147e-13	0.322557	0.745	0.654	3.54065e-09	CRIP1	CD4_C9_CXCL13
2.03439e-11	0.321999	0.313	0.231	4.89516e-07	TMEM167A	CD4_C9_CXCL13
9.33652e-07	0.321957	0.356	0.3	0.0224655	IL6ST	CD4_C9_CXCL13
1.64539e-06	0.320575	0.126	0.084	0.0395913	LMO4	CD4_C9_CXCL13
5.53488e-10	0.320552	0.538	0.478	1.3318e-05	WIPF1	CD4_C9_CXCL13
2.52164e-08	0.319259	0.746	0.723	0.000606757	TSC22D3	CD4_C9_CXCL13
9.14161e-13	0.318923	0.267	0.183	2.19965e-08	ACADVL	CD4_C9_CXCL13
1.14293e-21	0.318869	0.18	0.089	2.75011e-17	SMCO4	CD4_C9_CXCL13
1.26787e-13	0.31883	0.202	0.125	3.05074e-09	ATXN1	CD4_C9_CXCL13
6.15551e-10	0.318212	0.439	0.362	1.48114e-05	ENSA	CD4_C9_CXCL13
4.52763e-10	0.317879	0.279	0.203	1.08944e-05	ATP2B4	CD4_C9_CXCL13
6.90285e-10	0.317504	0.283	0.208	1.66096e-05	P2RY10	CD4_C9_CXCL13
1.17197e-10	0.316263	0.351	0.268	2.82e-06	SMAP2	CD4_C9_CXCL13
7.26005e-22	0.315673	0.796	0.678	1.74691e-17	CLIC1	CD4_C9_CXCL13
6.82062e-13	0.314986	0.402	0.305	1.64118e-08	SH2D2A	CD4_C9_CXCL13
2.15632e-14	0.311775	0.735	0.68	5.18855e-10	ARL6IP5	CD4_C9_CXCL13
1.96203e-10	0.311604	0.697	0.623	4.72105e-06	TAGLN2	CD4_C9_CXCL13
2.59462e-11	0.310602	0.29	0.207	6.24317e-07	RBMS1	CD4_C9_CXCL13
6.56692e-13	0.31002	0.428	0.333	1.58013e-08	PRKAR1A	CD4_C9_CXCL13
4.70023e-13	0.309804	0.582	0.5	1.13097e-08	SHFM1	CD4_C9_CXCL13
6.04232e-10	0.308708	0.371	0.294	1.4539e-05	TCP1	CD4_C9_CXCL13
4.38584e-21	0.308584	0.991	0.989	1.05532e-16	HLA-B	CD4_C9_CXCL13
6.55938e-13	0.308149	0.47	0.374	1.57832e-08	MBP	CD4_C9_CXCL13
1.60941e-13	0.308067	0.289	0.199	3.87255e-09	RAB27A	CD4_C9_CXCL13
2.43248e-11	0.307775	0.607	0.531	5.85304e-07	MCL1	CD4_C9_CXCL13
7.46446e-11	0.307663	0.25	0.174	1.7961e-06	ZBTB1	CD4_C9_CXCL13
1.95863e-26	0.307346	0.135	0.054	4.71286e-22	SARDH	CD4_C9_CXCL13
3.69541e-11	0.307096	0.578	0.499	8.89189e-07	PDIA3	CD4_C9_CXCL13
1.48591e-13	0.306117	0.497	0.396	3.5754e-09	IDS	CD4_C9_CXCL13
6.06744e-15	0.305837	0.168	0.094	1.45995e-10	THADA	CD4_C9_CXCL13
2.20787e-11	0.304282	0.203	0.13	5.31258e-07	LY96	CD4_C9_CXCL13
1.87986e-11	0.303115	0.755	0.677	4.52333e-07	DUSP1	CD4_C9_CXCL13
7.19057e-12	0.301714	0.198	0.125	1.7302e-07	MAP3K8	CD4_C9_CXCL13
3.04912e-26	0.301695	0.567	0.395	7.3368e-22	BATF	CD4_C9_CXCL13
1.34426e-26	0.301163	0.132	0.052	3.23456e-22	AC104820.2	CD4_C9_CXCL13
9.30003e-10	0.30116	0.532	0.46	2.23777e-05	GPBP1	CD4_C9_CXCL13
7.31535e-09	0.301139	0.507	0.438	0.000176022	EIF5	CD4_C9_CXCL13
2.10798e-16	0.300729	0.151	0.079	5.07223e-12	CXorf40B	CD4_C9_CXCL13
1.80969e-11	0.300313	0.357	0.268	4.35448e-07	GTF2B	CD4_C9_CXCL13
3.17669e-09	0.299963	0.258	0.188	7.64376e-05	HBP1	CD4_C9_CXCL13
2.28489e-08	0.299772	0.389	0.319	0.000549791	CD96	CD4_C9_CXCL13
6.8467e-16	0.299702	0.695	0.611	1.64745e-11	CAPZB	CD4_C9_CXCL13
7.90653e-14	0.298919	0.527	0.419	1.90247e-09	YPEL5	CD4_C9_CXCL13
3.35715e-09	0.298554	0.457	0.391	8.07797e-05	MAP1LC3B	CD4_C9_CXCL13
9.4013e-22	0.298049	0.11	0.044	2.26214e-17	CAMK1	CD4_C9_CXCL13
9.91114e-10	0.297385	0.412	0.332	2.38482e-05	MRPS6	CD4_C9_CXCL13
7.9455e-07	0.29731	0.427	0.375	0.0191185	RNASEK	CD4_C9_CXCL13
3.05449e-08	0.294762	0.257	0.193	0.000734971	MFSD10	CD4_C9_CXCL13
4.36296e-09	0.294243	0.26	0.192	0.000104982	EPS15	CD4_C9_CXCL13
2.63694e-16	0.293481	0.798	0.745	6.345e-12	IL2RG	CD4_C9_CXCL13
1.27029e-07	0.292894	0.325	0.257	0.00305658	NFE2L2	CD4_C9_CXCL13
4.51737e-10	0.292564	0.591	0.525	1.08697e-05	FKBP1A	CD4_C9_CXCL13
4.70836e-14	0.291674	0.202	0.123	1.13292e-09	UNC119	CD4_C9_CXCL13
2.95708e-17	0.290883	0.131	0.063	7.11532e-13	ST8SIA1	CD4_C9_CXCL13
1.10332e-12	0.289469	0.288	0.196	2.6548e-08	OASL	CD4_C9_CXCL13
4.69511e-09	0.289349	0.283	0.215	0.000112974	SH3BP1	CD4_C9_CXCL13
2.84104e-14	0.289263	0.802	0.751	6.83611e-10	YWHAZ	CD4_C9_CXCL13
3.65073e-31	0.289129	0.983	0.968	8.78437e-27	PFN1	CD4_C9_CXCL13
1.77308e-08	0.289016	0.366	0.297	0.000426639	CNIH1	CD4_C9_CXCL13
8.44435e-09	0.287647	0.293	0.223	0.000203188	SMS	CD4_C9_CXCL13
2.22705e-07	0.287138	0.381	0.318	0.00535874	CD4	CD4_C9_CXCL13
3.16032e-12	0.286813	0.573	0.482	7.60436e-08	PSMB3	CD4_C9_CXCL13
4.6695e-08	0.286479	0.206	0.147	0.00112358	NFKB1	CD4_C9_CXCL13
2.93738e-14	0.286462	0.205	0.124	7.06793e-10	ZEB1	CD4_C9_CXCL13
8.41255e-13	0.286436	0.297	0.209	2.02423e-08	SQRDL	CD4_C9_CXCL13
1.41304e-09	0.285384	0.55	0.485	3.40006e-05	DBI	CD4_C9_CXCL13
3.06813e-07	0.284718	0.431	0.365	0.00738255	RSRC2	CD4_C9_CXCL13
5.81336e-28	0.284708	0.949	0.903	1.39881e-23	MYL6	CD4_C9_CXCL13
5.56596e-14	0.284606	0.148	0.081	1.33928e-09	C1orf228	CD4_C9_CXCL13
1.23712e-08	0.282679	0.217	0.154	0.000297676	B3GNT2	CD4_C9_CXCL13
5.83162e-09	0.282012	0.507	0.434	0.00014032	KIAA1551	CD4_C9_CXCL13
1.19263e-08	0.281631	0.333	0.265	0.000286972	GRSF1	CD4_C9_CXCL13
8.7044e-15	0.281546	0.673	0.563	2.09445e-10	PPP1CA	CD4_C9_CXCL13
1.38292e-10	0.280784	0.165	0.102	3.32759e-06	ICA1	CD4_C9_CXCL13
9.06138e-21	0.280618	0.924	0.889	2.18035e-16	SH3BGRL3	CD4_C9_CXCL13
5.00692e-09	0.28003	0.227	0.162	0.000120477	MAP4	CD4_C9_CXCL13
2.2476e-16	0.279879	0.777	0.688	5.40816e-12	RHOA	CD4_C9_CXCL13
2.55796e-08	0.279856	0.429	0.347	0.000615495	TUBB4B	CD4_C9_CXCL13
1.1904e-08	0.279824	0.471	0.4	0.000286435	VCP	CD4_C9_CXCL13
1.9099e-08	0.279483	0.244	0.177	0.000459561	NFAT5	CD4_C9_CXCL13
6.14764e-11	0.278717	0.648	0.589	1.47925e-06	SAP18	CD4_C9_CXCL13
2.61289e-16	0.277998	0.763	0.681	6.28714e-12	TMBIM6	CD4_C9_CXCL13
6.19542e-09	0.277528	0.297	0.224	0.000149074	ITGAL	CD4_C9_CXCL13
5.42857e-13	0.277244	0.113	0.058	1.30622e-08	SQLE	CD4_C9_CXCL13
1.18564e-13	0.277184	0.171	0.099	2.85288e-09	ORAI2	CD4_C9_CXCL13
1.44727e-10	0.276632	0.27	0.193	3.48242e-06	CD58	CD4_C9_CXCL13
4.52875e-08	0.275792	0.307	0.237	0.00108971	ATF7IP	CD4_C9_CXCL13
8.38682e-09	0.274659	0.179	0.121	0.000201804	DAPP1	CD4_C9_CXCL13
4.79029e-09	0.274463	0.799	0.759	0.000115264	IFITM2	CD4_C9_CXCL13
3.36086e-10	0.274222	0.195	0.129	8.0869e-06	ST8SIA4	CD4_C9_CXCL13
1.33934e-08	0.273755	0.282	0.213	0.000322272	IRF2BP2	CD4_C9_CXCL13
1.38071e-10	0.273712	0.607	0.538	3.32226e-06	C11orf58	CD4_C9_CXCL13
1.80803e-08	0.272797	0.247	0.18	0.000435048	ZNFX1	CD4_C9_CXCL13
4.08713e-14	0.272557	0.722	0.671	9.83446e-10	ATP6V0E1	CD4_C9_CXCL13
4.73231e-14	0.271883	0.685	0.601	1.13869e-09	PGK1	CD4_C9_CXCL13
1.13252e-09	0.271744	0.321	0.245	2.72508e-05	DNAJB14	CD4_C9_CXCL13
4.68115e-10	0.271412	0.295	0.217	1.12638e-05	AKIRIN2	CD4_C9_CXCL13
1.86063e-13	0.2712	0.157	0.088	4.47705e-09	FURIN	CD4_C9_CXCL13
1.73253e-13	0.270983	0.183	0.109	4.16883e-09	EML2	CD4_C9_CXCL13
6.93896e-09	0.270434	0.51	0.438	0.000166965	ANXA6	CD4_C9_CXCL13
1.66415e-13	0.270357	0.143	0.078	4.00428e-09	GPR137B	CD4_C9_CXCL13
5.05825e-08	0.269367	0.446	0.379	0.00121712	TBCB	CD4_C9_CXCL13
1.5072e-15	0.269178	0.131	0.066	3.62662e-11	PAM	CD4_C9_CXCL13
8.93695e-34	0.268497	0.997	0.996	2.15041e-29	ACTB	CD4_C9_CXCL13
2.24564e-10	0.268462	0.233	0.161	5.40347e-06	LGALS8	CD4_C9_CXCL13
7.90872e-07	0.267054	0.435	0.37	0.01903	COX17	CD4_C9_CXCL13
2.19828e-12	0.26663	0.693	0.631	5.28951e-08	PSME2	CD4_C9_CXCL13
2.33079e-12	0.26656	0.657	0.574	5.60834e-08	ANKRD12	CD4_C9_CXCL13
3.33649e-08	0.266551	0.326	0.253	0.000802826	NME3	CD4_C9_CXCL13
8.83032e-08	0.266414	0.422	0.343	0.00212475	IFI44L	CD4_C9_CXCL13
9.77339e-09	0.265249	0.55	0.482	0.000235167	CORO1B	CD4_C9_CXCL13
4.04272e-09	0.265105	0.458	0.382	9.7276e-05	PSAP	CD4_C9_CXCL13
4.61843e-07	0.264792	0.485	0.434	0.0111129	LCP2	CD4_C9_CXCL13
2.60386e-10	0.26465	0.622	0.558	6.2654e-06	SEC61B	CD4_C9_CXCL13
1.06224e-12	0.264178	0.737	0.663	2.55596e-08	TPM3	CD4_C9_CXCL13
1.5875e-07	0.263935	0.298	0.233	0.00381985	REST	CD4_C9_CXCL13
6.67783e-15	0.263817	0.809	0.768	1.60682e-10	MYL12B	CD4_C9_CXCL13
1.47638e-06	0.263711	0.315	0.259	0.0355246	OXNAD1	CD4_C9_CXCL13
1.06803e-12	0.263643	0.154	0.089	2.56988e-08	CD151	CD4_C9_CXCL13
4.73777e-64	0.263594	1	1	1.14e-59	B2M	CD4_C9_CXCL13
9.33545e-14	0.262741	0.774	0.722	2.2463e-09	HNRNPK	CD4_C9_CXCL13
2.95975e-11	0.262732	0.732	0.669	7.12176e-07	PSMB9	CD4_C9_CXCL13
5.21729e-07	0.262668	0.527	0.457	0.0125539	SFPQ	CD4_C9_CXCL13
1.19016e-08	0.262595	0.406	0.334	0.000286377	MOB1A	CD4_C9_CXCL13
1.67471e-08	0.262542	0.603	0.54	0.000402968	ELF1	CD4_C9_CXCL13
4.8901e-09	0.262496	0.397	0.32	0.000117666	YWHAE	CD4_C9_CXCL13
2.7643e-10	0.262346	0.264	0.188	6.65145e-06	ECHS1	CD4_C9_CXCL13
4.06088e-09	0.261039	0.399	0.323	9.77128e-05	SDF4	CD4_C9_CXCL13
6.47157e-14	0.260868	0.835	0.788	1.55719e-09	CIRBP	CD4_C9_CXCL13
5.76945e-13	0.26015	0.73	0.669	1.38825e-08	HMGN1	CD4_C9_CXCL13
9.36228e-11	0.2601	0.609	0.544	2.25275e-06	DRAP1	CD4_C9_CXCL13
8.03312e-09	0.259397	0.475	0.406	0.000193293	APBB1IP	CD4_C9_CXCL13
5.60405e-10	0.259183	0.198	0.133	1.34845e-05	HDLBP	CD4_C9_CXCL13
1.31768e-06	0.259145	0.399	0.344	0.0317061	OPTN	CD4_C9_CXCL13
2.09019e-07	0.258784	0.297	0.235	0.00502941	PSMC4	CD4_C9_CXCL13
1.17794e-08	0.258684	0.454	0.382	0.000283436	TMED2	CD4_C9_CXCL13
1.84567e-08	0.258621	0.492	0.422	0.000444104	BRD2	CD4_C9_CXCL13
1.23057e-08	0.258233	0.13	0.08	0.0002961	CCDC6	CD4_C9_CXCL13
6.54629e-08	0.25752	0.37	0.3	0.00157517	MRFAP1	CD4_C9_CXCL13
1.00927e-18	0.257431	0.962	0.941	2.4285e-14	H3F3B	CD4_C9_CXCL13
4.44653e-09	0.256945	0.403	0.323	0.000106992	NR4A2	CD4_C9_CXCL13
1.42798e-15	0.256677	0.923	0.913	3.43601e-11	DDX5	CD4_C9_CXCL13
4.71787e-07	0.256353	0.149	0.101	0.0113521	FAAH2	CD4_C9_CXCL13
5.37001e-08	0.25628	0.244	0.179	0.00129213	LDLRAD4	CD4_C9_CXCL13
2.84655e-07	0.255901	0.536	0.49	0.00684936	MTDH	CD4_C9_CXCL13
1.02858e-06	0.255768	0.187	0.136	0.0247496	KAT6B	CD4_C9_CXCL13
1.53544e-07	0.255752	0.235	0.175	0.00369458	NUP58	CD4_C9_CXCL13
5.08816e-14	0.25572	0.125	0.065	1.22431e-09	MSRA	CD4_C9_CXCL13
4.81474e-16	0.254804	0.11	0.051	1.15852e-11	GTDC1	CD4_C9_CXCL13
6.22342e-08	0.254773	0.352	0.283	0.00149748	CCNDBP1	CD4_C9_CXCL13
8.11409e-08	0.254264	0.264	0.198	0.00195241	PLSCR1	CD4_C9_CXCL13
4.68938e-09	0.253963	0.142	0.09	0.000112836	TESC	CD4_C9_CXCL13
8.41688e-14	0.253482	0.781	0.726	2.02527e-09	ARPC1B	CD4_C9_CXCL13
9.94056e-11	0.253145	0.205	0.133	2.3919e-06	ZC3H12D	CD4_C9_CXCL13
5.49897e-08	0.253078	0.24	0.179	0.00132316	ATP6V0D1	CD4_C9_CXCL13
5.59431e-12	0.252934	0.73	0.673	1.3461e-07	SON	CD4_C9_CXCL13
6.90991e-07	0.252139	0.413	0.349	0.0166266	PPM1G	CD4_C9_CXCL13
1.03294e-06	0.251855	0.387	0.328	0.0248545	ARF4	CD4_C9_CXCL13
1.40124e-26	0.251762	1	0.999	3.37165e-22	TMSB4X	CD4_C9_CXCL13
1.98831e-13	0.251653	0.794	0.774	4.78427e-09	ALDOA	CD4_C9_CXCL13
3.86886e-07	0.251376	0.512	0.449	0.00930926	STAT3	CD4_C9_CXCL13
1.45279e-09	0.250135	0.189	0.126	3.4957e-05	TOB2	CD4_C9_CXCL13
7.83687e-09	0.250075	0.5	0.426	0.000188571	SH3KBP1	CD4_C9_CXCL13
1.42346e-118	2.57646	0.31	0.09	3.42512e-114	CCL4	CD4_C10_LAG3
9.93241e-290	2.43571	0.387	0.065	2.38994e-285	GZMB	CD4_C10_LAG3
1.01221e-57	2.26141	0.224	0.081	2.43558e-53	GNLY	CD4_C10_LAG3
2.03299e-292	2.0682	0.473	0.097	4.89179e-288	LAG3	CD4_C10_LAG3
1.33059e-165	1.86322	0.317	0.071	3.20167e-161	IFNG	CD4_C10_LAG3
1.33254e-294	1.77088	0.422	0.076	3.20635e-290	AC092580.4	CD4_C10_LAG3
4.40584e-156	1.76102	0.4	0.116	1.06013e-151	GZMA	CD4_C10_LAG3
2.24349e-87	1.66713	0.466	0.221	5.39828e-83	CCL5	CD4_C10_LAG3
2.6419e-78	1.51582	0.346	0.133	6.35695e-74	CXCL13	CD4_C10_LAG3
3.11005e-133	1.49253	0.626	0.307	7.4834e-129	KLRB1	CD4_C10_LAG3
2.76655e-149	1.437	0.635	0.298	6.65687e-145	ID2	CD4_C10_LAG3
6.80273e-191	1.43189	0.131	0.009	1.63687e-186	IL17A	CD4_C10_LAG3
3.54019e-107	1.20672	0.74	0.508	8.5184e-103	ALOX5AP	CD4_C10_LAG3
4.82049e-128	1.19107	0.724	0.433	1.15991e-123	CKLF	CD4_C10_LAG3
7.1397e-184	1.16336	0.435	0.117	1.71796e-179	CXCR6	CD4_C10_LAG3
1.12711e-117	1.12118	0.583	0.286	2.71204e-113	RBPJ	CD4_C10_LAG3
6.96268e-43	1.0928	0.127	0.037	1.67536e-38	CCL3	CD4_C10_LAG3
2.22934e-68	1.04425	0.29	0.108	5.36425e-64	CCL20	CD4_C10_LAG3
5.26842e-143	1.00684	0.327	0.085	1.26769e-138	PTMS	CD4_C10_LAG3
2.80375e-164	1.00246	0.96	0.792	6.74637e-160	CD2	CD4_C10_LAG3
3.22461e-37	0.952407	0.503	0.335	7.75905e-33	HSPA1A	CD4_C10_LAG3
1.57757e-101	0.921347	0.106	0.012	3.79594e-97	CSF2	CD4_C10_LAG3
7.69652e-71	0.887334	0.282	0.102	1.85194e-66	GADD45G	CD4_C10_LAG3
2.91524e-62	0.883558	0.507	0.27	7.01464e-58	DUSP4	CD4_C10_LAG3
2.37398e-82	0.869073	0.402	0.169	5.71228e-78	BHLHE40	CD4_C10_LAG3
6.46552e-123	0.862774	0.961	0.892	1.55573e-118	CD3D	CD4_C10_LAG3
2.08347e-127	0.856826	0.96	0.886	5.01323e-123	SH3BGRL3	CD4_C10_LAG3
5.64546e-96	0.854023	0.339	0.118	1.35841e-91	ADAM19	CD4_C10_LAG3
4.62931e-139	0.834998	0.269	0.06	1.1139e-134	ZEB2	CD4_C10_LAG3
1.72215e-55	0.827132	0.373	0.181	4.14385e-51	AC133644.2	CD4_C10_LAG3
1.7104e-56	0.819988	0.413	0.214	4.11556e-52	CST7	CD4_C10_LAG3
2.42029e-67	0.818137	0.484	0.256	5.82369e-63	MAF	CD4_C10_LAG3
8.56749e-115	0.812174	0.289	0.079	2.06151e-110	FURIN	CD4_C10_LAG3
2.35613e-66	0.809438	0.413	0.201	5.66932e-62	LGALS3	CD4_C10_LAG3
5.01241e-82	0.788396	0.329	0.124	1.20609e-77	ABI3	CD4_C10_LAG3
1.35928e-65	0.787177	0.62	0.39	3.27069e-61	SAMSN1	CD4_C10_LAG3
3.83302e-69	0.782823	0.337	0.142	9.223e-65	JAML	CD4_C10_LAG3
6.72018e-61	0.782394	0.42	0.217	1.61701e-56	RUNX3	CD4_C10_LAG3
8.76022e-61	0.781002	0.355	0.162	2.10788e-56	CAPG	CD4_C10_LAG3
7.46269e-112	0.779096	0.959	0.837	1.79567e-107	SRGN	CD4_C10_LAG3
9.31791e-50	0.770854	0.131	0.036	2.24207e-45	GZMH	CD4_C10_LAG3
3.06247e-55	0.759414	0.542	0.355	7.36891e-51	OSTF1	CD4_C10_LAG3
9.17476e-53	0.757278	0.515	0.329	2.20763e-48	CTSD	CD4_C10_LAG3
3.03732e-78	0.747336	0.578	0.302	7.30841e-74	TNFRSF18	CD4_C10_LAG3
1.01574e-59	0.732765	0.413	0.21	2.44407e-55	PTPN22	CD4_C10_LAG3
7.23731e-31	0.729696	0.413	0.259	1.74144e-26	RGS2	CD4_C10_LAG3
7.09691e-59	0.724619	0.384	0.18	1.70766e-54	PHLDA1	CD4_C10_LAG3
7.52333e-29	0.709852	0.428	0.277	1.81026e-24	HSPA1B	CD4_C10_LAG3
2.14665e-84	0.708631	0.235	0.067	5.16527e-80	ANKRD28	CD4_C10_LAG3
4.44483e-64	0.707127	0.497	0.258	1.06951e-59	MIR4435-2HG	CD4_C10_LAG3
2.3602e-56	0.706246	0.775	0.636	5.6791e-52	SPOCK2	CD4_C10_LAG3
3.55796e-72	0.700472	0.36	0.148	8.56117e-68	PDCD1	CD4_C10_LAG3
8.65195e-70	0.688591	0.263	0.093	2.08183e-65	CTSH	CD4_C10_LAG3
4.16843e-69	0.683117	0.599	0.34	1.00301e-64	LINC00152	CD4_C10_LAG3
8.97344e-105	0.677567	0.203	0.044	2.15919e-100	SYTL2	CD4_C10_LAG3
2.75708e-37	0.670551	0.599	0.456	6.63407e-33	BST2	CD4_C10_LAG3
8.26599e-221	0.662875	0.14	0.008	1.98896e-216	IL26	CD4_C10_LAG3
5.63506e-60	0.65906	0.808	0.563	1.35591e-55	RGS1	CD4_C10_LAG3
1.16864e-53	0.647562	0.573	0.364	2.81198e-49	PTPN7	CD4_C10_LAG3
3.68997e-49	0.636026	0.793	0.664	8.87881e-45	CD3G	CD4_C10_LAG3
6.03853e-46	0.630204	0.634	0.464	1.45299e-41	CD6	CD4_C10_LAG3
8.27115e-40	0.63019	0.354	0.19	1.99021e-35	PRDM1	CD4_C10_LAG3
3.01884e-35	0.623738	0.508	0.348	7.26392e-31	SLA	CD4_C10_LAG3
6.42476e-37	0.622965	0.169	0.065	1.54593e-32	CSF1	CD4_C10_LAG3
3.8646e-43	0.622945	0.609	0.434	9.299e-39	YWHAQ	CD4_C10_LAG3
7.06663e-62	0.622669	0.621	0.39	1.70037e-57	CTSC	CD4_C10_LAG3
1.05707e-33	0.620572	0.467	0.313	2.54351e-29	CD96	CD4_C10_LAG3
9.09179e-72	0.620479	0.952	0.829	2.18767e-67	S100A4	CD4_C10_LAG3
4.09012e-86	0.618492	0.185	0.044	9.84164e-82	HAVCR2	CD4_C10_LAG3
1.55557e-60	0.612058	0.871	0.78	3.74301e-56	LAPTM5	CD4_C10_LAG3
2.92449e-32	0.609285	0.565	0.437	7.0369e-28	RAP1B	CD4_C10_LAG3
2.57751e-46	0.606244	0.577	0.374	6.202e-42	TYMP	CD4_C10_LAG3
1.39425e-37	0.604102	0.744	0.612	3.35485e-33	TPI1	CD4_C10_LAG3
5.71663e-43	0.596546	0.34	0.175	1.37553e-38	PDE4D	CD4_C10_LAG3
2.68729e-33	0.594182	0.251	0.123	6.46615e-29	NKG7	CD4_C10_LAG3
7.69721e-53	0.593768	0.764	0.579	1.8521e-48	DYNLL1	CD4_C10_LAG3
1.13494e-39	0.592629	0.409	0.241	2.73089e-35	CD63	CD4_C10_LAG3
4.80583e-33	0.591194	0.784	0.684	1.15638e-28	LY6E	CD4_C10_LAG3
8.6958e-38	0.58705	0.52	0.344	2.09238e-33	TPM4	CD4_C10_LAG3
2.95925e-44	0.584484	0.49	0.299	7.12056e-40	SH2D2A	CD4_C10_LAG3
8.25998e-84	0.582488	0.972	0.925	1.98752e-79	GAPDH	CD4_C10_LAG3
2.86367e-29	0.581275	0.317	0.185	6.89057e-25	CBLB	CD4_C10_LAG3
2.15866e-37	0.574685	0.512	0.345	5.19418e-33	LIMS1	CD4_C10_LAG3
1.26511e-39	0.572741	0.273	0.132	3.04411e-35	PLEKHF1	CD4_C10_LAG3
1.08668e-36	0.567248	0.345	0.195	2.61478e-32	RAB27A	CD4_C10_LAG3
7.06325e-78	0.563654	0.153	0.033	1.69956e-73	GPR25	CD4_C10_LAG3
2.56029e-13	0.561688	0.476	0.395	6.16057e-09	HSPB1	CD4_C10_LAG3
1.14513e-159	0.559448	0.108	0.007	2.7554e-155	ADGRG1	CD4_C10_LAG3
5.3613e-39	0.557303	0.568	0.392	1.29003e-34	RORA	CD4_C10_LAG3
1.58522e-37	0.557069	0.53	0.359	3.81437e-33	DNPH1	CD4_C10_LAG3
1.51101e-38	0.552538	0.195	0.08	3.6358e-34	LMO4	CD4_C10_LAG3
1.56244e-31	0.549371	0.728	0.595	3.75954e-27	ZFP36L1	CD4_C10_LAG3
2.64238e-25	0.549336	0.271	0.156	6.35809e-21	ACP5	CD4_C10_LAG3
2.97912e-56	0.540507	0.841	0.675	7.16836e-52	CLIC1	CD4_C10_LAG3
2.81717e-60	0.539097	0.174	0.05	6.77867e-56	F2R	CD4_C10_LAG3
2.73013e-27	0.530679	0.331	0.201	6.56924e-23	APOBEC3G	CD4_C10_LAG3
1.9913e-55	0.528068	0.202	0.069	4.79146e-51	RUNX2	CD4_C10_LAG3
7.44161e-24	0.527505	0.648	0.529	1.7906e-19	DNAJA1	CD4_C10_LAG3
4.78456e-82	0.525826	0.963	0.902	1.15126e-77	MYL6	CD4_C10_LAG3
4.22268e-31	0.525624	0.552	0.396	1.01606e-26	DNAJB6	CD4_C10_LAG3
1.43854e-26	0.525447	0.446	0.299	3.46142e-22	CLEC2B	CD4_C10_LAG3
2.25233e-38	0.525415	0.438	0.265	5.41955e-34	GALM	CD4_C10_LAG3
5.58017e-78	0.522615	0.155	0.034	1.3427e-73	SLC27A2	CD4_C10_LAG3
6.20832e-20	0.520126	0.802	0.758	1.49385e-15	IFITM2	CD4_C10_LAG3
[truncated: 3,684 more rows]

## Sheet: CD8
Supplementary Data 2-3 | Differentially expressed genes in CD8+ T cells
P values obtained by FindAllMarkers function of Seurat followed by multiplicity correction by Bonferroin method
P_val	Avg_log2FC	Pct.1	Pct.2	P_val_adj	Gene	Cluster
0	1.60531	0.528	0.079	0	LEF1	CD8_C1_LEF1
2.08142e-302	1.59157	0.654	0.178	5.00832e-298	CCR7	CD8_C1_LEF1
3.68539e-211	1.3977	0.632	0.222	8.86778e-207	SELL	CD8_C1_LEF1
1.33436e-218	1.33635	0.736	0.271	3.21073e-214	IL7R	CD8_C1_LEF1
5.85104e-204	1.28248	0.773	0.329	1.40788e-199	LTB	CD8_C1_LEF1
1.15845e-181	1.14523	0.577	0.202	2.78745e-177	TCF7	CD8_C1_LEF1
5.84646e-183	1.13216	0.935	0.825	1.40678e-178	EEF1B2	CD8_C1_LEF1
0	1.1114	1	0.997	0	RPL34	CD8_C1_LEF1
8.4922e-277	1.10759	0.991	0.979	2.04339e-272	RPS13	CD8_C1_LEF1
0	1.09993	0.998	0.99	0	RPS6	CD8_C1_LEF1
1.10661e-165	1.09806	0.98	0.911	2.66273e-161	RPL7	CD8_C1_LEF1
8.54737e-110	1.09283	0.598	0.32	2.05667e-105	NOSIP	CD8_C1_LEF1
9.175e-276	1.08541	0.997	0.982	2.20769e-271	RPS3A	CD8_C1_LEF1
0	1.07429	1	0.996	0	RPL32	CD8_C1_LEF1
2.24335e-194	1.06063	0.998	0.984	5.39795e-190	RPL21	CD8_C1_LEF1
0	1.03224	0.336	0.034	0	ACTN1	CD8_C1_LEF1
6.7077e-273	1.00426	0.999	0.992	1.61401e-268	RPS8	CD8_C1_LEF1
1.45546e-230	0.999169	0.976	0.921	3.50212e-226	RPL22	CD8_C1_LEF1
6.72191e-277	0.973481	0.996	0.981	1.61743e-272	RPL3	CD8_C1_LEF1
1.52287e-251	0.972849	0.988	0.962	3.66433e-247	RPS5	CD8_C1_LEF1
1.50918e-265	0.962784	0.993	0.967	3.63138e-261	RPL9	CD8_C1_LEF1
8.62137e-213	0.946846	0.98	0.945	2.07447e-208	RPL5	CD8_C1_LEF1
4.4061e-127	0.938758	0.524	0.209	1.0602e-122	FOXP1	CD8_C1_LEF1
0	0.936734	0.999	0.998	0	RPL13	CD8_C1_LEF1
9.52325e-115	0.92157	0.982	0.929	2.29148e-110	RPL31	CD8_C1_LEF1
1.12149e-163	0.911249	0.996	0.977	2.69852e-159	RPS2	CD8_C1_LEF1
4.79426e-116	0.903729	0.609	0.295	1.1536e-111	TMEM123	CD8_C1_LEF1
3.98778e-284	0.898908	1	0.997	9.5954e-280	RPS18	CD8_C1_LEF1
1.72339e-114	0.897913	0.827	0.615	4.14681e-110	EIF3E	CD8_C1_LEF1
1.22999e-258	0.897471	0.99	0.966	2.95959e-254	RPL10A	CD8_C1_LEF1
1.52838e-157	0.888009	0.942	0.831	3.67759e-153	PABPC1	CD8_C1_LEF1
0	0.876834	1	0.995	0	RPS14	CD8_C1_LEF1
8.40603e-250	0.875261	0.996	0.992	2.02266e-245	RPS23	CD8_C1_LEF1
2.01976e-58	0.874764	0.912	0.813	4.85996e-54	RPS17	CD8_C1_LEF1
5.12437e-170	0.871211	0.955	0.881	1.23303e-165	RPL4	CD8_C1_LEF1
1.19148e-245	0.855765	1	0.997	2.86693e-241	RPS12	CD8_C1_LEF1
5.15223e-259	0.853308	1	0.996	1.23973e-254	RPL39	CD8_C1_LEF1
1.48146e-90	0.850732	0.537	0.266	3.56468e-86	PIK3IP1	CD8_C1_LEF1
1.21633e-247	0.849076	0.999	0.993	2.92674e-243	RPLP2	CD8_C1_LEF1
9.84859e-72	0.848167	0.945	0.866	2.36977e-67	RPS20	CD8_C1_LEF1
4.30816e-70	0.845236	0.762	0.528	1.03663e-65	TXNIP	CD8_C1_LEF1
1.0043e-24	0.841512	0.584	0.559	2.41655e-20	EEF1G	CD8_C1_LEF1
1.19749e-298	0.840893	0.998	0.995	2.8814e-294	RPS28	CD8_C1_LEF1
2.27764e-132	0.8395	0.365	0.105	5.48046e-128	LDLRAP1	CD8_C1_LEF1
4.92789e-277	0.831434	0.999	0.996	1.18575e-272	RPL11	CD8_C1_LEF1
1.12949e-107	0.828689	0.844	0.674	2.71778e-103	LDHB	CD8_C1_LEF1
9.63441e-83	0.824488	0.521	0.242	2.31823e-78	KLF2	CD8_C1_LEF1
3.3426e-79	0.82387	0.122	0.019	8.04297e-75	S100B	CD8_C1_LEF1
2.55257e-92	0.819402	0.411	0.162	6.14199e-88	AIF1	CD8_C1_LEF1
2.17316e-189	0.815451	1	0.998	5.22906e-185	EEF1A1	CD8_C1_LEF1
3.71122e-237	0.80998	1	0.989	8.92994e-233	RPS4X	CD8_C1_LEF1
5.35535e-95	0.803168	0.931	0.771	1.2886e-90	RPL36A	CD8_C1_LEF1
3.15943e-151	0.802614	0.302	0.064	7.60223e-147	MAL	CD8_C1_LEF1
1.08324e-95	0.800736	0.429	0.171	2.60649e-91	NELL2	CD8_C1_LEF1
1.27647e-269	0.790648	1	0.996	3.07145e-265	RPS27A	CD8_C1_LEF1
1.16974e-77	0.779653	0.433	0.197	2.81463e-73	FLT3LG	CD8_C1_LEF1
5.22697e-142	0.779352	0.986	0.934	1.25771e-137	RPL38	CD8_C1_LEF1
9.42934e-262	0.777668	1	0.993	2.26889e-257	RPL19	CD8_C1_LEF1
2.17388e-80	0.766785	0.428	0.186	5.23079e-76	CD55	CD8_C1_LEF1
4.14274e-215	0.762875	0.995	0.99	9.96826e-211	RPL37	CD8_C1_LEF1
3.80183e-186	0.761183	0.997	0.972	9.14797e-182	RPS21	CD8_C1_LEF1
1.61795e-268	0.760852	0.999	0.992	3.89311e-264	RPL18A	CD8_C1_LEF1
1.46777e-179	0.760566	0.264	0.042	3.53174e-175	TRABD2A	CD8_C1_LEF1
6.74894e-108	0.754566	0.891	0.702	1.62393e-103	GLTSCR2	CD8_C1_LEF1
6.59072e-79	0.749667	0.994	0.977	1.58586e-74	RPL13A	CD8_C1_LEF1
8.70279e-210	0.745587	0.995	0.989	2.09407e-205	RPL12	CD8_C1_LEF1
1.43768e-257	0.743853	0.999	0.992	3.45936e-253	RPL35A	CD8_C1_LEF1
2.55177e-83	0.741326	0.997	0.988	6.14006e-79	RPS29	CD8_C1_LEF1
7.87708e-205	0.740974	1	0.979	1.89538e-200	RPL14	CD8_C1_LEF1
9.7856e-293	0.737731	1	0.999	2.35461e-288	RPL10	CD8_C1_LEF1
4.83826e-233	0.733854	0.996	0.986	1.16418e-228	RPL36	CD8_C1_LEF1
8.15206e-194	0.720486	0.993	0.982	1.96155e-189	RPL18	CD8_C1_LEF1
2.51437e-60	0.720463	0.97	0.928	6.05008e-56	RPL27A	CD8_C1_LEF1
3.089e-134	0.717858	0.992	0.981	7.43276e-130	TPT1	CD8_C1_LEF1
2.65002e-146	0.714444	0.998	0.99	6.37649e-142	RPL30	CD8_C1_LEF1
5.43436e-186	0.713336	0.989	0.976	1.30762e-181	RPL8	CD8_C1_LEF1
3.9878e-237	0.700921	1	0.995	9.59544e-233	RPS3	CD8_C1_LEF1
7.202e-253	0.699226	1	0.992	1.73294e-248	RPS25	CD8_C1_LEF1
1.24399e-67	0.697405	0.495	0.254	2.99328e-63	FAM65B	CD8_C1_LEF1
6.65893e-93	0.693154	0.371	0.132	1.60227e-88	PLAC8	CD8_C1_LEF1
3.73839e-145	0.681012	0.992	0.975	8.99532e-141	RPL29	CD8_C1_LEF1
6.65286e-196	0.679655	0.997	0.981	1.60081e-191	RPS16	CD8_C1_LEF1
8.69956e-135	0.656341	0.228	0.041	2.09329e-130	TXK	CD8_C1_LEF1
6.71234e-73	0.655057	0.997	0.991	1.61512e-68	RPL41	CD8_C1_LEF1
3.08616e-49	0.651674	0.432	0.242	7.42591e-45	CAMK4	CD8_C1_LEF1
3.44551e-47	0.651588	0.598	0.42	8.29059e-43	NDFIP1	CD8_C1_LEF1
4.0269e-85	0.650686	0.974	0.943	9.68952e-81	MT-ND3	CD8_C1_LEF1
1.53e-45	0.649301	0.728	0.669	3.68147e-41	RPS4Y1	CD8_C1_LEF1
1.04278e-54	0.647099	0.633	0.44	2.50913e-50	EIF4B	CD8_C1_LEF1
2.48469e-60	0.644492	0.655	0.446	5.97865e-56	RGS10	CD8_C1_LEF1
1.749e-47	0.643897	0.565	0.377	4.20845e-43	PRMT2	CD8_C1_LEF1
7.55694e-201	0.639859	1	0.999	1.81835e-196	RPS27	CD8_C1_LEF1
1.71012e-143	0.632786	0.992	0.962	4.1149e-139	RPSA	CD8_C1_LEF1
1.05694e-142	0.630047	0.995	0.978	2.54322e-138	RPL37A	CD8_C1_LEF1
7.68558e-122	0.627899	0.986	0.954	1.8493e-117	RPL27	CD8_C1_LEF1
6.48816e-70	0.626714	0.313	0.12	1.56118e-65	RASGRP2	CD8_C1_LEF1
1.53045e-55	0.622647	0.614	0.403	3.68256e-51	SNHG8	CD8_C1_LEF1
6.5542e-168	0.621142	0.993	0.976	1.57707e-163	RPS9	CD8_C1_LEF1
1.95908e-85	0.6197	0.98	0.961	4.71395e-81	RPS10	CD8_C1_LEF1
1.09388e-115	0.614318	0.992	0.956	2.63209e-111	RPLP0	CD8_C1_LEF1
1.67506e-75	0.612048	0.211	0.058	4.03052e-71	C1orf228	CD8_C1_LEF1
2.13461e-77	0.610311	0.904	0.826	5.1363e-73	EEF2	CD8_C1_LEF1
3.79514e-131	0.598822	0.996	0.971	9.13186e-127	RPL35	CD8_C1_LEF1
1.59536e-161	0.598448	0.991	0.982	3.83876e-157	RPL6	CD8_C1_LEF1
6.3912e-109	0.597056	0.2	0.038	1.53785e-104	LRRN3	CD8_C1_LEF1
1.51543e-52	0.596903	0.47	0.262	3.64642e-48	NUCB2	CD8_C1_LEF1
3.90792e-60	0.596438	0.365	0.165	9.40324e-56	SATB1	CD8_C1_LEF1
8.10754e-77	0.58298	0.229	0.067	1.95084e-72	SH3YL1	CD8_C1_LEF1
3.09986e-48	0.575657	0.642	0.458	7.45888e-44	EIF3L	CD8_C1_LEF1
4.33142e-44	0.571125	0.355	0.182	1.04223e-39	ABLIM1	CD8_C1_LEF1
3.95806e-150	0.563031	0.996	0.987	9.52389e-146	RPL15	CD8_C1_LEF1
1.45583e-87	0.562173	0.968	0.936	3.50302e-83	NACA	CD8_C1_LEF1
3.91534e-42	0.562088	0.906	0.827	9.42108e-38	RPL23	CD8_C1_LEF1
9.78031e-115	0.550374	0.982	0.954	2.35334e-110	GNB2L1	CD8_C1_LEF1
4.90559e-67	0.542203	0.232	0.074	1.18038e-62	SERINC5	CD8_C1_LEF1
3.63989e-76	0.540141	0.966	0.922	8.75831e-72	MT-ND4	CD8_C1_LEF1
6.34672e-40	0.536561	0.512	0.322	1.52715e-35	ATM	CD8_C1_LEF1
3.09814e-127	0.52727	1	0.991	7.45475e-123	RPL23A	CD8_C1_LEF1
5.82341e-38	0.519224	0.409	0.234	1.40123e-33	FCMR	CD8_C1_LEF1
6.07568e-84	0.508163	0.21	0.052	1.46193e-79	SPINT2	CD8_C1_LEF1
2.05821e-146	0.505671	0.999	0.993	4.95245e-142	RPL26	CD8_C1_LEF1
6.00852e-49	0.503899	0.965	0.894	1.44577e-44	MT-ND2	CD8_C1_LEF1
3.27194e-55	0.5003	0.252	0.094	7.87295e-51	C1orf162	CD8_C1_LEF1
6.34843e-174	0.499474	0.998	0.994	1.52756e-169	RPS15	CD8_C1_LEF1
8.92374e-35	0.499285	0.33	0.183	2.14723e-30	RCAN3	CD8_C1_LEF1
4.61108e-37	0.49641	0.27	0.129	1.10952e-32	AC006129.2	CD8_C1_LEF1
8.17854e-53	0.493307	0.913	0.843	1.96792e-48	SARAF	CD8_C1_LEF1
8.16475e-90	0.489714	0.165	0.031	1.9646e-85	BACH2	CD8_C1_LEF1
1.59554e-157	0.487559	0.133	0.009	3.83919e-153	CD248	CD8_C1_LEF1
9.2929e-169	0.48619	1	0.998	2.23606e-164	RPS15A	CD8_C1_LEF1
1.59653e-35	0.484262	0.929	0.895	3.84156e-31	RPL17	CD8_C1_LEF1
1.44317e-30	0.483646	0.439	0.286	3.47256e-26	CCDC109B	CD8_C1_LEF1
1.65737e-105	0.480176	0.986	0.967	3.98797e-101	UBA52	CD8_C1_LEF1
6.58298e-41	0.47491	0.673	0.477	1.584e-36	AES	CD8_C1_LEF1
9.63703e-34	0.474457	0.776	0.662	2.31886e-29	FXYD5	CD8_C1_LEF1
1.34089e-77	0.473529	0.968	0.915	3.22646e-73	PFDN5	CD8_C1_LEF1
2.12026e-36	0.471585	0.222	0.097	5.10178e-32	MYC	CD8_C1_LEF1
3.01697e-60	0.450326	0.992	0.976	7.25944e-56	MT-CO3	CD8_C1_LEF1
2.02736e-100	0.448735	0.995	0.986	4.87824e-96	RPS7	CD8_C1_LEF1
7.23916e-22	0.443924	0.404	0.268	1.74189e-17	LINC00861	CD8_C1_LEF1
1.55145e-120	0.443435	0.997	0.996	3.73309e-116	RPS19	CD8_C1_LEF1
7.79256e-29	0.440579	0.703	0.585	1.87505e-24	EIF3H	CD8_C1_LEF1
1.719e-152	0.437431	0.137	0.01	4.13627e-148	NT5E	CD8_C1_LEF1
2.83587e-28	0.434487	0.587	0.437	6.82368e-24	SMDT1	CD8_C1_LEF1
1.74587e-18	0.433793	0.441	0.327	4.20091e-14	C6orf48	CD8_C1_LEF1
5.23772e-23	0.431331	0.465	0.336	1.2603e-18	FBL	CD8_C1_LEF1
1.63958e-28	0.431012	0.26	0.133	3.94515e-24	NCF1	CD8_C1_LEF1
3.4042e-63	0.424235	0.989	0.971	8.1912e-59	RPL7A	CD8_C1_LEF1
5.02228e-49	0.421966	0.963	0.925	1.20846e-44	RPS11	CD8_C1_LEF1
6.61559e-75	0.418293	0.979	0.966	1.59184e-70	RPL24	CD8_C1_LEF1
1.57274e-48	0.417425	0.192	0.066	3.78433e-44	TMEM204	CD8_C1_LEF1
6.69805e-37	0.41027	0.201	0.083	1.61168e-32	BEX4	CD8_C1_LEF1
5.73928e-48	0.405	0.907	0.833	1.38099e-43	TOMM7	CD8_C1_LEF1
2.47078e-22	0.403718	0.42	0.294	5.9452e-18	EIF2S3	CD8_C1_LEF1
2.94303e-107	0.402016	0.999	0.998	7.08153e-103	RPLP1	CD8_C1_LEF1
3.10297e-60	0.400507	0.176	0.048	7.46636e-56	TMIGD2	CD8_C1_LEF1
4.88352e-32	0.399106	0.209	0.095	1.17507e-27	THEM4	CD8_C1_LEF1
2.00384e-23	0.397168	0.624	0.494	4.82164e-19	GYPC	CD8_C1_LEF1
5.85865e-24	0.395243	0.288	0.169	1.40971e-19	DGKA	CD8_C1_LEF1
1.3941e-42	0.391855	0.914	0.861	3.35449e-38	NPM1	CD8_C1_LEF1
9.94271e-41	0.390079	0.163	0.056	2.39241e-36	CTB-133G6.1	CD8_C1_LEF1
7.33348e-18	0.383268	0.603	0.509	1.76458e-13	TRAF3IP3	CD8_C1_LEF1
6.98378e-20	0.378569	0.615	0.508	1.68044e-15	UXT	CD8_C1_LEF1
2.69478e-60	0.377758	0.995	0.988	6.48417e-56	RPS24	CD8_C1_LEF1
7.5118e-20	0.374804	0.376	0.256	1.80749e-15	OXNAD1	CD8_C1_LEF1
7.99054e-22	0.371575	0.277	0.165	1.92268e-17	SYPL1	CD8_C1_LEF1
4.76899e-17	0.369434	0.378	0.27	1.14751e-12	PDE3B	CD8_C1_LEF1
9.10009e-38	0.363302	0.915	0.873	2.18966e-33	COX4I1	CD8_C1_LEF1
7.88578e-33	0.362753	0.191	0.08	1.89748e-28	TSPAN32	CD8_C1_LEF1
9.38645e-18	0.362183	0.252	0.154	2.25857e-13	ICAM2	CD8_C1_LEF1
5.29639e-32	0.360624	0.977	0.955	1.27442e-27	MT-CYB	CD8_C1_LEF1
3.86911e-17	0.354462	0.371	0.264	9.30985e-13	TMEM243	CD8_C1_LEF1
2.1401e-15	0.354222	0.37	0.268	5.14952e-11	NBEAL1	CD8_C1_LEF1
7.51595e-47	0.348826	0.126	0.033	1.80849e-42	ITGA6	CD8_C1_LEF1
1.61686e-27	0.346856	0.153	0.063	3.8905e-23	BEX2	CD8_C1_LEF1
1.92241e-16	0.345138	0.494	0.385	4.6257e-12	RSL1D1	CD8_C1_LEF1
4.29101e-17	0.341401	0.557	0.458	1.0325e-12	ST13	CD8_C1_LEF1
1.40805e-18	0.337067	0.672	0.562	3.38805e-14	LEPROTL1	CD8_C1_LEF1
1.60152e-14	0.336941	0.342	0.247	3.85358e-10	ALKBH7	CD8_C1_LEF1
1.10835e-13	0.336167	0.646	0.578	2.66691e-09	SF1	CD8_C1_LEF1
1.1561e-41	0.33295	0.974	0.941	2.7818e-37	EEF1D	CD8_C1_LEF1
1.52444e-26	0.332609	0.879	0.808	3.66811e-22	UQCRB	CD8_C1_LEF1
1.28253e-16	0.331871	0.195	0.11	3.08603e-12	PASK	CD8_C1_LEF1
1.45329e-17	0.331148	0.156	0.079	3.4969e-13	SNHG25	CD8_C1_LEF1
1.18368e-21	0.330669	0.185	0.093	2.84818e-17	NAA16	CD8_C1_LEF1
5.50013e-38	0.329146	0.13	0.04	1.32344e-33	NSG1	CD8_C1_LEF1
1.25597e-16	0.328767	0.212	0.124	3.02211e-12	AQP3	CD8_C1_LEF1
1.26157e-33	0.326765	0.128	0.043	3.03559e-29	EPHX2	CD8_C1_LEF1
6.53215e-33	0.324686	0.146	0.053	1.57177e-28	RP11-18H21.1	CD8_C1_LEF1
1.08642e-32	0.32333	0.932	0.874	2.61414e-28	COX7C	CD8_C1_LEF1
5.9359e-27	0.319617	0.178	0.078	1.4283e-22	APBA2	CD8_C1_LEF1
2.00292e-15	0.316961	0.342	0.245	4.81942e-11	APEX1	CD8_C1_LEF1
3.04395e-18	0.315049	0.766	0.694	7.32436e-14	CD8B	CD8_C1_LEF1
7.34461e-19	0.313284	0.184	0.096	1.76726e-14	RIC3	CD8_C1_LEF1
5.59151e-19	0.311375	0.824	0.761	1.34543e-14	SLC25A6	CD8_C1_LEF1
4.82358e-31	0.310027	0.942	0.886	1.16065e-26	BTF3	CD8_C1_LEF1
1.59034e-19	0.309206	0.23	0.128	3.82667e-15	SORL1	CD8_C1_LEF1
4.51477e-10	0.307408	0.128	0.075	1.08634e-05	SC5D	CD8_C1_LEF1
2.88976e-14	0.300298	0.257	0.168	6.95334e-10	IL6ST	CD8_C1_LEF1
5.55241e-35	0.299531	0.117	0.035	1.33602e-30	PLEKHB1	CD8_C1_LEF1
3.44544e-18	0.299531	0.678	0.566	8.29042e-14	PNISR	CD8_C1_LEF1
7.67882e-34	0.296695	0.132	0.044	1.84768e-29	LAIR1	CD8_C1_LEF1
7.19466e-12	0.295813	0.351	0.262	1.73118e-07	TTC3	CD8_C1_LEF1
4.31653e-41	0.294395	0.122	0.034	1.03864e-36	AC013264.2	CD8_C1_LEF1
4.64823e-12	0.293393	0.289	0.205	1.11846e-07	MFNG	CD8_C1_LEF1
2.99345e-13	0.289056	0.194	0.119	7.20284e-09	LINC01550	CD8_C1_LEF1
4.52575e-16	0.288793	0.19	0.108	1.08899e-11	ATF7IP2	CD8_C1_LEF1
9.66568e-11	0.288366	0.244	0.172	2.32576e-06	CRLF3	CD8_C1_LEF1
1.63674e-69	0.288286	0.999	0.997	3.93833e-65	RPL28	CD8_C1_LEF1
8.33867e-11	0.286598	0.225	0.154	2.00645e-06	CCDC57	CD8_C1_LEF1
6.31223e-22	0.283718	0.868	0.797	1.51885e-17	COMMD6	CD8_C1_LEF1
3.30586e-13	0.282346	0.221	0.14	7.95456e-09	ILF3-AS1	CD8_C1_LEF1
5.74334e-11	0.279081	0.417	0.332	1.38196e-06	CMPK1	CD8_C1_LEF1
2.61358e-08	0.278114	0.513	0.448	0.00062888	RSL24D1	CD8_C1_LEF1
2.1502e-50	0.277332	0.995	0.987	5.17381e-46	FAU	CD8_C1_LEF1
3.4707e-14	0.27558	0.216	0.132	8.35119e-10	SNRK	CD8_C1_LEF1
9.90314e-11	0.273916	0.191	0.125	2.38289e-06	CHMP7	CD8_C1_LEF1
1.24073e-06	0.272412	0.26	0.206	0.0298546	TGFBR2	CD8_C1_LEF1
2.45444e-24	0.269107	0.101	0.035	5.90588e-20	CHRM3-AS2	CD8_C1_LEF1
9.30453e-17	0.267879	0.901	0.835	2.23886e-12	JUNB	CD8_C1_LEF1
2.46702e-26	0.266937	0.116	0.042	5.93614e-22	PRKCA	CD8_C1_LEF1
8.92069e-11	0.26514	0.246	0.17	2.1465e-06	ANXA2R	CD8_C1_LEF1
3.80849e-07	0.264213	0.393	0.328	0.00916398	TNRC6B	CD8_C1_LEF1
2.65281e-11	0.262691	0.411	0.316	6.3832e-07	MGAT4A	CD8_C1_LEF1
6.49452e-15	0.262359	0.963	0.954	1.56271e-10	MT-ATP6	CD8_C1_LEF1
3.86735e-11	0.256682	0.467	0.375	9.30562e-07	AAK1	CD8_C1_LEF1
2.56284e-09	0.254686	0.163	0.106	6.16669e-05	UXS1	CD8_C1_LEF1
1.11211e-11	0.253576	0.218	0.141	2.67595e-07	RASA3	CD8_C1_LEF1
9.95158e-18	0.251785	0.131	0.061	2.39455e-13	CTD-3184A7.4	CD8_C1_LEF1
9.50418e-08	0.251577	0.239	0.18	0.0022869	CCNG1	CD8_C1_LEF1
1.08149e-12	0.250101	0.716	0.628	2.60227e-08	ZFAS1	CD8_C1_LEF1
0	1.68282	0.879	0.319	0	LTB	CD8_C2_IL7R
4.34318e-297	1.51033	0.81	0.264	1.04506e-292	IL7R	CD8_C2_IL7R
3.70505e-203	0.979385	0.671	0.218	8.9151e-199	SELL	CD8_C2_IL7R
0	0.949209	0.517	0.08	0	LEF1	CD8_C2_IL7R
2.59224e-154	0.880776	0.965	0.822	6.23745e-150	EEF1B2	CD8_C2_IL7R
8.78742e-113	0.858967	0.865	0.518	2.11443e-108	TXNIP	CD8_C2_IL7R
3.37428e-222	0.857653	0.998	0.982	8.11918e-218	RPS3A	CD8_C2_IL7R
2.35428e-60	0.852342	0.728	0.544	5.66486e-56	EEF1G	CD8_C2_IL7R
2.14996e-234	0.849136	1	0.991	5.17324e-230	RPS8	CD8_C2_IL7R
6.47889e-252	0.842668	1	0.981	1.55895e-247	RPL3	CD8_C2_IL7R
7.0544e-251	0.83805	0.999	0.99	1.69743e-246	RPS6	CD8_C2_IL7R
1.21552e-214	0.833693	0.67	0.193	2.92478e-210	TCF7	CD8_C2_IL7R
3.57591e-184	0.831934	0.996	0.981	8.60436e-180	TPT1	CD8_C2_IL7R
4.06436e-207	0.82549	0.996	0.943	9.77967e-203	RPL5	CD8_C2_IL7R
7.01951e-208	0.825204	1	0.998	1.68903e-203	EEF1A1	CD8_C2_IL7R
2.0445e-135	0.823343	0.705	0.31	4.91948e-131	NOSIP	CD8_C2_IL7R
1.58566e-190	0.818727	0.988	0.878	3.81542e-186	RPL4	CD8_C2_IL7R
0	0.817556	0.426	0.052	0	MAL	CD8_C2_IL7R
2.07569e-213	0.795218	1	0.978	4.99453e-209	RPS13	CD8_C2_IL7R
2.65662e-246	0.781886	0.999	0.996	6.39235e-242	RPL32	CD8_C2_IL7R
1.84738e-127	0.777684	0.996	0.91	4.44516e-123	RPL7	CD8_C2_IL7R
3.65133e-234	0.769177	1	0.997	8.78583e-230	RPL34	CD8_C2_IL7R
1.7461e-125	0.768018	1	0.977	4.20148e-121	RPS2	CD8_C2_IL7R
1.20019e-174	0.762439	0.602	0.183	2.88789e-170	CCR7	CD8_C2_IL7R
5.85668e-268	0.762203	0.999	0.998	1.40923e-263	RPL13	CD8_C2_IL7R
2.13732e-186	0.753558	0.993	0.92	5.14281e-182	RPL22	CD8_C2_IL7R
3.50412e-223	0.750551	0.999	0.997	8.43161e-219	RPS18	CD8_C2_IL7R
8.44927e-181	0.743253	1	0.966	2.03306e-176	RPL9	CD8_C2_IL7R
3.99801e-192	0.742565	0.445	0.101	9.62e-188	AQP3	CD8_C2_IL7R
5.14705e-218	0.741438	1	0.989	1.23848e-213	RPS4X	CD8_C2_IL7R
8.63617e-84	0.733621	0.351	0.118	2.07803e-79	KLRB1	CD8_C2_IL7R
1.35437e-111	0.730075	0.92	0.666	3.25888e-107	LDHB	CD8_C2_IL7R
7.79824e-146	0.72556	0.971	0.828	1.87641e-141	PABPC1	CD8_C2_IL7R
1.25106e-170	0.715435	0.691	0.235	3.0103e-166	FAM65B	CD8_C2_IL7R
1.47368e-138	0.714683	0.969	0.819	3.54597e-134	EEF2	CD8_C2_IL7R
2.56522e-207	0.708831	1	0.992	6.17243e-203	RPS23	CD8_C2_IL7R
1.52675e-188	0.707353	0.995	0.961	3.67368e-184	RPS5	CD8_C2_IL7R
2.07359e-244	0.704261	1	0.996	4.98946e-240	RPL11	CD8_C2_IL7R
4.25056e-196	0.688452	0.999	0.965	1.02277e-191	RPL10A	CD8_C2_IL7R
2.78053e-116	0.679251	0.999	0.984	6.6905e-112	RPL21	CD8_C2_IL7R
1.64457e-76	0.673282	0.977	0.766	3.95716e-72	RPL36A	CD8_C2_IL7R
5.69633e-237	0.670433	1	0.995	1.37065e-232	RPS14	CD8_C2_IL7R
4.2184e-193	0.665645	1	0.996	1.01503e-188	RPL39	CD8_C2_IL7R
1.04221e-182	0.665464	1	0.997	2.50778e-178	RPS12	CD8_C2_IL7R
7.37108e-117	0.664682	0.934	0.604	1.77363e-112	EIF3E	CD8_C2_IL7R
3.22262e-176	0.660815	0.999	0.974	7.75426e-172	RPL29	CD8_C2_IL7R
2.4845e-112	0.659483	0.962	0.695	5.9782e-108	GLTSCR2	CD8_C2_IL7R
2.04432e-128	0.653286	0.624	0.232	4.91905e-124	KLF2	CD8_C2_IL7R
4.95242e-47	0.653166	0.99	0.861	1.19165e-42	RPS20	CD8_C2_IL7R
3.19737e-65	0.650543	0.998	0.976	7.69352e-61	RPL13A	CD8_C2_IL7R
9.20414e-36	0.649339	0.977	0.806	2.2147e-31	RPS17	CD8_C2_IL7R
2.34688e-231	0.648485	1	0.992	5.64707e-227	RPL18A	CD8_C2_IL7R
2.85734e-100	0.644555	0.912	0.649	6.87534e-96	FXYD5	CD8_C2_IL7R
1.18461e-182	0.640676	0.998	0.99	2.85042e-178	RPL37	CD8_C2_IL7R
8.7344e-213	0.640001	0.999	0.996	2.10167e-208	RPS27A	CD8_C2_IL7R
7.43109e-101	0.632255	0.825	0.461	1.78807e-96	AES	CD8_C2_IL7R
2.17689e-208	0.630859	1	0.993	5.23803e-204	RPL19	CD8_C2_IL7R
5.65785e-169	0.629494	0.996	0.961	1.36139e-164	RPSA	CD8_C2_IL7R
6.71807e-182	0.625353	0.494	0.12	1.6165e-177	PLAC8	CD8_C2_IL7R
7.6497e-220	0.623178	1	0.995	1.84067e-215	RPS3	CD8_C2_IL7R
1.04291e-125	0.615453	0.995	0.959	2.50946e-121	RPS10	CD8_C2_IL7R
7.00768e-138	0.614383	1	0.99	1.68619e-133	RPL30	CD8_C2_IL7R
6.37792e-140	0.614032	1	0.993	1.53465e-135	RPLP2	CD8_C2_IL7R
3.54202e-147	0.609628	0.609	0.201	8.5228e-143	FOXP1	CD8_C2_IL7R
1.535e-185	0.608715	0.997	0.98	3.69353e-181	RPL14	CD8_C2_IL7R
1.0843e-64	0.608036	0.996	0.928	2.60905e-60	RPL31	CD8_C2_IL7R
3.56566e-193	0.607655	1	0.985	8.5797e-189	RPL36	CD8_C2_IL7R
1.32751e-231	0.607131	1	0.999	3.19426e-227	RPL10	CD8_C2_IL7R
7.67544e-163	0.597522	0.998	0.975	1.84686e-158	RPL8	CD8_C2_IL7R
7.65146e-195	0.586358	1	0.994	1.84109e-190	RPS28	CD8_C2_IL7R
7.50768e-128	0.583889	0.71	0.285	1.8065e-123	TMEM123	CD8_C2_IL7R
6.98795e-133	0.575898	0.55	0.185	1.68144e-128	FLT3LG	CD8_C2_IL7R
3.02313e-161	0.574011	0.997	0.981	7.27425e-157	RPL18	CD8_C2_IL7R
1.08173e-110	0.568947	0.995	0.956	2.60285e-106	RPLP0	CD8_C2_IL7R
4.44975e-89	0.564305	0.813	0.44	1.0707e-84	EIF3L	CD8_C2_IL7R
2.15482e-65	0.564252	0.963	0.891	5.18492e-61	RPL17	CD8_C2_IL7R
5.26143e-181	0.560106	0.999	0.992	1.26601e-176	RPL35A	CD8_C2_IL7R
1.00583e-135	0.552753	0.994	0.953	2.42022e-131	GNB2L1	CD8_C2_IL7R
1.29407e-130	0.548506	0.999	0.972	3.11379e-126	RPS21	CD8_C2_IL7R
3.37902e-159	0.536394	0.997	0.981	8.1306e-155	RPL6	CD8_C2_IL7R
6.0729e-105	0.531583	0.997	0.952	1.46126e-100	RPL27	CD8_C2_IL7R
7.83718e-145	0.525948	0.999	0.989	1.88578e-140	RPL12	CD8_C2_IL7R
1.09729e-142	0.52491	0.999	0.981	2.6403e-138	RPS16	CD8_C2_IL7R
4.17413e-36	0.521899	0.992	0.926	1.00438e-31	RPL27A	CD8_C2_IL7R
4.97416e-165	0.521581	1	0.992	1.19688e-160	RPS25	CD8_C2_IL7R
1.0462e-101	0.514995	0.988	0.934	2.51737e-97	NACA	CD8_C2_IL7R
5.92635e-105	0.510223	0.616	0.247	1.426e-100	ADD3	CD8_C2_IL7R
1.78279e-81	0.505629	0.996	0.933	4.28974e-77	RPL38	CD8_C2_IL7R
6.95396e-183	0.504252	0.462	0.105	1.67326e-178	RASGRP2	CD8_C2_IL7R
1.78004e-107	0.502884	0.999	0.977	4.28312e-103	RPL37A	CD8_C2_IL7R
9.21216e-166	0.496896	1	0.993	2.21663e-161	RPL26	CD8_C2_IL7R
2.87752e-117	0.487915	0.998	0.971	6.92389e-113	RPL35	CD8_C2_IL7R
1.80513e-75	0.486128	0.786	0.425	4.3435e-71	EIF4B	CD8_C2_IL7R
3.41892e-130	0.48479	0.998	0.976	8.2266e-126	RPS9	CD8_C2_IL7R
0	0.480308	0.255	0.01	0	CD40LG	CD8_C2_IL7R
6.96049e-99	0.474571	0.645	0.266	1.67483e-94	CCDC109B	CD8_C2_IL7R
3.13114e-207	0.472967	0.364	0.061	7.53414e-203	SERINC5	CD8_C2_IL7R
6.09056e-39	0.461705	1	0.991	1.46551e-34	RPL41	CD8_C2_IL7R
3.5287e-54	0.459409	0.987	0.922	8.49077e-50	RPS11	CD8_C2_IL7R
6.36583e-223	0.459131	0.299	0.038	1.53175e-218	TRABD2A	CD8_C2_IL7R
1.54515e-35	0.458842	1	0.988	3.71794e-31	RPS29	CD8_C2_IL7R
2.18968e-102	0.456759	0.59	0.226	5.26881e-98	CAMK4	CD8_C2_IL7R
1.43761e-154	0.451641	0.371	0.082	3.45917e-150	C1orf162	CD8_C2_IL7R
4.06931e-151	0.44953	0.415	0.1	9.79157e-147	LDLRAP1	CD8_C2_IL7R
5.23407e-130	0.445868	0.459	0.133	1.25942e-125	ICAM2	CD8_C2_IL7R
8.27156e-95	0.445296	0.998	0.97	1.9903e-90	RPL7A	CD8_C2_IL7R
2.89435e-36	0.442938	0.98	0.82	6.96438e-32	RPL23	CD8_C2_IL7R
8.09443e-40	0.441173	0.764	0.666	1.94768e-35	RPS4Y1	CD8_C2_IL7R
4.22403e-165	0.441121	0.384	0.082	1.01638e-160	S1PR1	CD8_C2_IL7R
6.16761e-151	0.440846	0.358	0.08	1.48405e-146	THEM4	CD8_C2_IL7R
4.44367e-147	0.440365	0.33	0.07	1.06924e-142	TIMP1	CD8_C2_IL7R
1.0735e-143	0.440255	0.428	0.109	2.58305e-139	SORL1	CD8_C2_IL7R
5.1748e-116	0.438549	0.997	0.987	1.24516e-111	RPL15	CD8_C2_IL7R
8.17108e-61	0.430493	0.756	0.42	1.96612e-56	SMDT1	CD8_C2_IL7R
3.42997e-115	0.429164	0.999	0.986	8.25319e-111	RPS7	CD8_C2_IL7R
2.33913e-172	0.428606	0.321	0.057	5.62842e-168	SH3YL1	CD8_C2_IL7R
1.53646e-102	0.427813	1	0.999	3.69704e-98	RPS27	CD8_C2_IL7R
5.72354e-91	0.426879	0.625	0.257	1.3772e-86	PIK3IP1	CD8_C2_IL7R
3.87235e-171	0.417588	0.269	0.04	9.31764e-167	ACTN1	CD8_C2_IL7R
6.12535e-92	0.415913	0.562	0.219	1.47388e-87	FCMR	CD8_C2_IL7R
3.3421e-92	0.413342	1	0.991	8.04175e-88	RPL23A	CD8_C2_IL7R
1.69147e-99	0.411362	0.994	0.966	4.07001e-95	UBA52	CD8_C2_IL7R
1.11552e-63	0.408248	0.973	0.827	2.68416e-59	TOMM7	CD8_C2_IL7R
2.35918e-108	0.408092	0.493	0.166	5.67666e-104	RCAN3	CD8_C2_IL7R
1.0933e-147	0.405958	0.388	0.09	2.6307e-143	KLF3	CD8_C2_IL7R
2.71871e-81	0.404695	0.546	0.225	6.54176e-77	SAMHD1	CD8_C2_IL7R
4.73495e-53	0.401829	0.953	0.748	1.13932e-48	SLC25A6	CD8_C2_IL7R
3.80744e-94	0.398303	0.996	0.964	9.16145e-90	RPL24	CD8_C2_IL7R
2.70675e-51	0.391618	0.895	0.623	6.51299e-47	EIF3F	CD8_C2_IL7R
6.25037e-105	0.387833	1	0.998	1.50396e-100	RPLP1	CD8_C2_IL7R
2.7715e-68	0.381751	0.559	0.252	6.66877e-64	LINC00861	CD8_C2_IL7R
1.88735e-105	0.377207	0.393	0.117	4.54134e-101	AC006129.2	CD8_C2_IL7R
4.3241e-119	0.375244	1	0.998	1.04047e-114	RPS15A	CD8_C2_IL7R
1.3345e-161	0.370855	0.275	0.044	3.21108e-157	CTB-133G6.1	CD8_C2_IL7R
1.08374e-74	0.363114	0.619	0.274	2.6077e-70	EIF2S3	CD8_C2_IL7R
2.78763e-118	0.362668	0.999	0.994	6.70761e-114	RPS15	CD8_C2_IL7R
3.43876e-77	0.35188	0.559	0.229	8.27436e-73	PBXIP1	CD8_C2_IL7R
2.35183e-52	0.349253	0.728	0.391	5.65897e-48	SNHG8	CD8_C2_IL7R
3.71399e-81	0.347523	1	0.996	8.93661e-77	RPS19	CD8_C2_IL7R
2.4582e-60	0.346568	0.988	0.913	5.91491e-56	PFDN5	CD8_C2_IL7R
2.6109e-150	0.346504	0.247	0.039	6.28235e-146	TXK	CD8_C2_IL7R
2.69818e-43	0.345573	0.861	0.569	6.49237e-39	EIF3H	CD8_C2_IL7R
2.67756e-56	0.343016	0.69	0.364	6.44274e-52	PRMT2	CD8_C2_IL7R
3.85519e-65	0.333825	0.293	0.1	9.27636e-61	PASK	CD8_C2_IL7R
9.14924e-79	0.32616	0.425	0.155	2.20149e-74	DGKA	CD8_C2_IL7R
9.28687e-178	0.325813	0.232	0.028	2.23461e-173	IL6R	CD8_C2_IL7R
1.61341e-47	0.320195	0.805	0.489	3.88218e-43	TRAF3IP3	CD8_C2_IL7R
1.90958e-92	0.319576	0.31	0.088	4.59483e-88	MYC	CD8_C2_IL7R
1.6085e-57	0.31836	0.539	0.251	3.87037e-53	NBEAL1	CD8_C2_IL7R
3.57195e-55	0.316117	0.632	0.313	8.59483e-51	GIMAP1	CD8_C2_IL7R
5.05102e-82	0.314771	0.464	0.172	1.21538e-77	ABLIM1	CD8_C2_IL7R
2.60305e-80	0.313736	0.434	0.158	6.26346e-76	SATB1	CD8_C2_IL7R
2.36877e-50	0.309179	0.692	0.365	5.69974e-46	RSL1D1	CD8_C2_IL7R
2.22819e-20	0.307521	0.806	0.72	5.36146e-16	AC090498.1	CD8_C2_IL7R
2.84717e-77	0.305298	0.485	0.187	6.85087e-73	EPB41	CD8_C2_IL7R
3.04694e-143	0.303687	0.252	0.042	7.33155e-139	RP11-18H21.1	CD8_C2_IL7R
7.99302e-66	0.295677	0.531	0.23	1.92328e-61	CYTH1	CD8_C2_IL7R
1.51302e-38	0.290337	0.749	0.436	3.64063e-34	RGS10	CD8_C2_IL7R
1.40259e-50	0.289697	0.989	0.939	3.37491e-46	EEF1D	CD8_C2_IL7R
6.31618e-118	0.28961	0.273	0.058	1.5198e-113	TMEM204	CD8_C2_IL7R
1.51371e-63	0.288517	0.659	0.308	3.64228e-59	ATM	CD8_C2_IL7R
8.42638e-75	0.288244	0.522	0.208	2.02756e-70	RORA	CD8_C2_IL7R
1.28377e-124	0.287926	0.259	0.05	3.08902e-120	TMEM63A	CD8_C2_IL7R
4.42055e-39	0.281909	0.806	0.475	1.06367e-34	GYPC	CD8_C2_IL7R
4.0217e-86	0.281669	0.231	0.056	9.67702e-82	C1orf228	CD8_C2_IL7R
2.68702e-57	0.280683	0.511	0.229	6.46551e-53	PIM1	CD8_C2_IL7R
1.57324e-69	0.280546	0.463	0.183	3.78553e-65	CD55	CD8_C2_IL7R
8.11528e-32	0.279727	0.87	0.615	1.9527e-27	GPSM3	CD8_C2_IL7R
7.4201e-49	0.275883	0.632	0.32	1.78542e-44	FBL	CD8_C2_IL7R
7.96279e-37	0.272267	0.977	0.883	1.91601e-32	BTF3	CD8_C2_IL7R
1.66674e-77	0.268054	0.362	0.121	4.0105e-73	TMEM173	CD8_C2_IL7R
1.71227e-126	0.265741	0.188	0.027	4.12007e-122	ITGA6	CD8_C2_IL7R
7.71906e-60	0.259932	0.422	0.172	1.85736e-55	FLI1	CD8_C2_IL7R
2.37693e-55	0.259717	0.535	0.244	5.71937e-51	TTC3	CD8_C2_IL7R
5.96574e-35	0.258382	0.974	0.867	1.43548e-30	COX4I1	CD8_C2_IL7R
1.44552e-59	0.258106	0.521	0.229	3.47822e-55	ALKBH7	CD8_C2_IL7R
4.74587e-81	0.253649	0.378	0.125	1.14195e-76	RASA3	CD8_C2_IL7R
5.22831e-51	0.253542	0.694	0.354	1.25804e-46	TNFAIP8	CD8_C2_IL7R
2.46326e-63	0.253531	0.392	0.15	5.9271e-59	YPEL3	CD8_C2_IL7R
1.66537e-68	0.253267	0.3	0.099	4.00721e-64	TNFRSF25	CD8_C2_IL7R
1.28503e-25	0.251386	0.716	0.465	3.09203e-21	UCP2	CD8_C2_IL7R
9.50263e-65	0.250196	1	0.997	2.28652e-60	RPL28	CD8_C2_IL7R
1.39062e-139	1.24538	0.507	0.194	3.34611e-135	KLRG1	CD8_C3_CMC1
8.97002e-100	1.19399	0.635	0.374	2.15837e-95	CMC1	CD8_C3_CMC1
1.73089e-76	1.03592	0.728	0.532	4.16486e-72	TXNIP	CD8_C3_CMC1
6.11314e-39	0.721351	0.424	0.269	1.47094e-34	LYAR	CD8_C3_CMC1
1.31361e-48	0.694826	0.465	0.274	3.16081e-44	PLEK	CD8_C3_CMC1
5.56921e-31	0.666012	0.403	0.254	1.34006e-26	KLF2	CD8_C3_CMC1
1.27661e-26	0.600864	0.394	0.264	3.07177e-22	FAM65B	CD8_C3_CMC1
8.95862e-22	0.584191	0.514	0.417	2.15562e-17	AHNAK	CD8_C3_CMC1
1.27254e-41	0.571353	0.708	0.586	3.06198e-37	GZMM	CD8_C3_CMC1
4.76296e-28	0.567345	0.598	0.505	1.14606e-23	PPP2R5C	CD8_C3_CMC1
1.33364e-22	0.548055	0.386	0.268	3.20901e-18	TC2N	CD8_C3_CMC1
8.02084e-20	0.545056	0.396	0.297	1.92997e-15	SYNE1	CD8_C3_CMC1
1.06414e-18	0.544143	0.406	0.315	2.56053e-14	APMAP	CD8_C3_CMC1
3.00552e-59	0.533676	0.883	0.735	7.23189e-55	CST7	CD8_C3_CMC1
6.42482e-36	0.532133	0.21	0.09	1.54594e-31	FCRL6	CD8_C3_CMC1
3.40372e-17	0.507882	0.373	0.271	8.19003e-13	LINC00861	CD8_C3_CMC1
7.005e-48	0.502973	0.97	0.943	1.68554e-43	MT-ND3	CD8_C3_CMC1
2.68035e-38	0.501364	0.96	0.956	6.44947e-34	MT-CYB	CD8_C3_CMC1
1.68179e-21	0.498788	0.25	0.149	4.04672e-17	P2RY8	CD8_C3_CMC1
5.65102e-30	0.49664	0.946	0.956	1.35975e-25	MT-ATP6	CD8_C3_CMC1
1.06472e-17	0.492738	0.394	0.298	2.56192e-13	SAMD3	CD8_C3_CMC1
1.15306e-22	0.489703	0.261	0.153	2.77449e-18	MATK	CD8_C3_CMC1
6.4044e-17	0.487377	0.396	0.301	1.54103e-12	MYO1F	CD8_C3_CMC1
6.57189e-20	0.4873	0.44	0.337	1.58133e-15	PYHIN1	CD8_C3_CMC1
2.87292e-18	0.486793	0.557	0.488	6.91283e-14	AES	CD8_C3_CMC1
2.46591e-32	0.473247	0.159	0.062	5.93348e-28	FGR	CD8_C3_CMC1
2.54069e-12	0.462999	0.443	0.385	6.11342e-08	SUN2	CD8_C3_CMC1
4.76941e-13	0.462036	0.697	0.707	1.14761e-08	MT-ND4L	CD8_C3_CMC1
1.01437e-08	0.457951	0.612	0.602	0.000244078	MT-ATP8	CD8_C3_CMC1
3.75893e-27	0.453846	0.252	0.126	9.04474e-23	FGFBP2	CD8_C3_CMC1
7.70532e-13	0.45009	0.401	0.333	1.85405e-08	ATM	CD8_C3_CMC1
1.97783e-08	0.446134	0.448	0.415	0.000475905	FLNA	CD8_C3_CMC1
5.53398e-37	0.443017	0.169	0.062	1.33159e-32	S1PR5	CD8_C3_CMC1
4.64573e-13	0.440545	0.143	0.078	1.11786e-08	TRGV2	CD8_C3_CMC1
2.92122e-24	0.436131	0.159	0.07	7.02903e-20	CX3CR1	CD8_C3_CMC1
2.80522e-12	0.432841	0.806	0.837	6.74991e-08	MT-ND5	CD8_C3_CMC1
1.72311e-27	0.423232	0.991	0.992	4.14614e-23	MT-CO2	CD8_C3_CMC1
3.95762e-43	0.412971	0.994	0.995	9.52282e-39	MT-CO1	CD8_C3_CMC1
3.746e-17	0.403912	0.645	0.586	9.01363e-13	GIMAP7	CD8_C3_CMC1
7.66996e-14	0.397737	0.173	0.103	1.84555e-09	S1PR1	CD8_C3_CMC1
2.68053e-29	0.391697	0.139	0.052	6.4499e-25	MYBL1	CD8_C3_CMC1
1.73557e-36	0.391555	0.908	0.858	4.17612e-32	HCST	CD8_C3_CMC1
1.44172e-09	0.388254	0.42	0.375	3.46907e-05	BIN2	CD8_C3_CMC1
7.39169e-17	0.385637	0.17	0.092	1.77859e-12	TGFBR3	CD8_C3_CMC1
7.00784e-75	0.385407	0.999	0.999	1.68623e-70	RPS27	CD8_C3_CMC1
1.08137e-14	0.382648	0.335	0.242	2.602e-10	FCMR	CD8_C3_CMC1
1.34499e-36	0.382427	0.989	0.976	3.23631e-32	MT-CO3	CD8_C3_CMC1
5.64724e-15	0.380171	0.171	0.098	1.35884e-10	PXN	CD8_C3_CMC1
1.73494e-09	0.375446	0.494	0.462	4.17462e-05	MBP	CD8_C3_CMC1
7.99701e-34	0.367699	0.111	0.033	1.92424e-29	PTGDR	CD8_C3_CMC1
1.62304e-12	0.364288	0.595	0.564	3.90536e-08	LITAF	CD8_C3_CMC1
3.59555e-08	0.364209	0.306	0.249	0.000865162	SAMHD1	CD8_C3_CMC1
5.34218e-11	0.361942	0.999	1	1.28544e-06	MALAT1	CD8_C3_CMC1
2.59717e-22	0.355681	0.992	0.988	6.2493e-18	RPS29	CD8_C3_CMC1
1.96061e-07	0.34557	0.275	0.223	0.00471763	PTPN4	CD8_C3_CMC1
3.98561e-08	0.341544	0.277	0.213	0.000959017	TRGC2	CD8_C3_CMC1
1.64718e-07	0.340666	0.419	0.374	0.00396344	IL10RA	CD8_C3_CMC1
3.53886e-10	0.337878	0.549	0.514	8.51521e-06	TRAF3IP3	CD8_C3_CMC1
2.83193e-07	0.331828	0.202	0.149	0.00681418	AOAH	CD8_C3_CMC1
7.41066e-11	0.327906	0.175	0.112	1.78315e-06	KLF3	CD8_C3_CMC1
8.16577e-07	0.327772	0.203	0.157	0.0196485	SLC44A2	CD8_C3_CMC1
3.08028e-10	0.324224	0.197	0.132	7.41177e-06	SORL1	CD8_C3_CMC1
3.13826e-50	0.315586	0.998	0.996	7.55127e-46	RPL39	CD8_C3_CMC1
7.00965e-08	0.315062	0.476	0.436	0.00168666	ARL4C	CD8_C3_CMC1
4.72056e-07	0.312817	0.204	0.154	0.0113586	STK38	CD8_C3_CMC1
1.3365e-12	0.312063	0.669	0.634	3.21589e-08	ITGB2	CD8_C3_CMC1
2.56663e-57	0.307563	0.995	0.995	6.17581e-53	RPS3	CD8_C3_CMC1
3.40966e-10	0.303479	0.686	0.691	8.20433e-06	EMP3	CD8_C3_CMC1
2.04042e-10	0.303355	0.134	0.079	4.90965e-06	GAB3	CD8_C3_CMC1
3.5919e-09	0.302404	0.164	0.107	8.64284e-05	C1orf21	CD8_C3_CMC1
2.31735e-07	0.302319	0.134	0.088	0.005576	SPON2	CD8_C3_CMC1
2.06476e-06	0.300314	0.176	0.13	0.0496823	LPCAT1	CD8_C3_CMC1
1.05015e-08	0.298045	0.583	0.556	0.000252687	GIMAP4	CD8_C3_CMC1
3.06111e-08	0.294712	0.144	0.094	0.000736565	FCRL3	CD8_C3_CMC1
5.46004e-11	0.288126	0.941	0.931	1.31379e-06	RPL27A	CD8_C3_CMC1
4.02475e-15	0.280801	0.87	0.869	9.68436e-11	CYBA	CD8_C3_CMC1
7.35181e-19	0.280044	0.949	0.856	1.76899e-14	NKG7	CD8_C3_CMC1
1.84389e-17	0.275821	0.94	0.924	4.43676e-13	MT-ND4	CD8_C3_CMC1
6.98045e-11	0.274784	0.11	0.059	1.67963e-06	PTGER2	CD8_C3_CMC1
6.53486e-07	0.273374	0.178	0.126	0.0157242	ADGRG1	CD8_C3_CMC1
1.27782e-06	0.27216	0.162	0.116	0.0307468	RAB37	CD8_C3_CMC1
2.34033e-31	0.266974	0.976	0.974	5.63131e-27	RPS21	CD8_C3_CMC1
9.41711e-13	0.266404	0.826	0.841	2.26594e-08	TOMM7	CD8_C3_CMC1
1.24625e-07	0.264386	0.56	0.54	0.00299873	FYN	CD8_C3_CMC1
5.25723e-09	0.262896	0.134	0.083	0.0001265	TTC38	CD8_C3_CMC1
1.16693e-46	0.261702	0.997	0.995	2.80786e-42	RPS28	CD8_C3_CMC1
4.48058e-47	0.261675	0.995	0.997	1.07812e-42	RPS27A	CD8_C3_CMC1
4.74849e-40	0.259973	0.983	0.982	1.14258e-35	RPL3	CD8_C3_CMC1
6.51373e-29	0.256197	0.993	0.994	1.56733e-24	RPLP2	CD8_C3_CMC1
8.51779e-41	0.254381	0.998	0.998	2.04955e-36	RPS15A	CD8_C3_CMC1
1.22994e-18	0.254156	0.932	0.924	2.95948e-14	MT-ND1	CD8_C3_CMC1
1.16944e-10	0.254114	0.82	0.782	2.81391e-06	RPL36A	CD8_C3_CMC1
1.55613e-17	0.25408	0.919	0.935	3.74435e-13	PTPRC	CD8_C3_CMC1
2.19065e-31	0.254039	0.991	0.991	5.27114e-27	RPL30	CD8_C3_CMC1
8.05395e-13	0.253024	0.786	0.768	1.93794e-08	CD99	CD8_C3_CMC1
0	2.77206	0.652	0.086	0	FGFBP2	CD8_C4_CX3CR1
0	1.698	0.468	0.039	0	CX3CR1	CD8_C4_CX3CR1
5.81167e-262	1.44669	0.465	0.098	1.3984e-257	ADGRG1	CD8_C4_CX3CR1
7.8888e-225	1.37908	0.946	0.755	1.8982e-220	S100A4	CD8_C4_CX3CR1
4.72841e-138	1.36827	0.673	0.392	1.13775e-133	FLNA	CD8_C4_CX3CR1
0	1.36141	0.389	0.046	0	PRSS23	CD8_C4_CX3CR1
5.41071e-151	1.27957	0.811	0.523	1.30193e-146	TXNIP	CD8_C4_CX3CR1
2.51617e-168	1.27884	0.597	0.224	6.05442e-164	KLRD1	CD8_C4_CX3CR1
1.61008e-175	1.26211	0.819	0.514	3.87418e-171	PRF1	CD8_C4_CX3CR1
1.71095e-180	1.24494	0.16	0.012	4.11688e-176	MYOM2	CD8_C4_CX3CR1
1.20151e-202	1.21522	0.711	0.264	2.89107e-198	GNLY	CD8_C4_CX3CR1
2.03006e-150	1.17795	0.603	0.26	4.88474e-146	PLEK	CD8_C4_CX3CR1
1.55888e-202	1.16844	0.928	0.584	3.75098e-198	GZMH	CD8_C4_CX3CR1
3.59998e-303	1.16021	0.357	0.043	8.66227e-299	S1PR5	CD8_C4_CX3CR1
2.16222e-121	1.15202	0.621	0.327	5.20273e-117	ITGB1	CD8_C4_CX3CR1
1.35063e-152	1.13855	0.312	0.07	3.24988e-148	SPON2	CD8_C4_CX3CR1
1.21627e-97	1.09092	0.651	0.403	2.92658e-93	AHNAK	CD8_C4_CX3CR1
5.39167e-122	1.07761	0.558	0.238	1.29734e-117	KLF2	CD8_C4_CX3CR1
9.93951e-200	1.03851	0.984	0.853	2.39164e-195	NKG7	CD8_C4_CX3CR1
1.30221e-183	1.00342	0.975	0.858	3.13339e-179	CD52	CD8_C4_CX3CR1
2.43574e-95	0.99509	0.742	0.532	5.86087e-91	CTSW	CD8_C4_CX3CR1
3.08287e-96	0.980749	0.686	0.404	7.41801e-92	LGALS1	CD8_C4_CX3CR1
8.17611e-161	0.964715	0.335	0.076	1.96733e-156	TGFBR3	CD8_C4_CX3CR1
4.70958e-147	0.954973	0.331	0.082	1.13322e-142	PXN	CD8_C4_CX3CR1
1.53952e-85	0.937503	0.473	0.223	3.7044e-81	ZEB2	CD8_C4_CX3CR1
9.08245e-117	0.919986	0.844	0.675	2.18542e-112	EMP3	CD8_C4_CX3CR1
1.63672e-97	0.916678	0.47	0.198	3.93828e-93	KLRG1	CD8_C4_CX3CR1
1.60686e-83	0.91605	0.685	0.475	3.86642e-79	AES	CD8_C4_CX3CR1
1.4901e-97	0.914515	0.784	0.622	3.58549e-93	ITGB2	CD8_C4_CX3CR1
1.01265e-72	0.90381	0.469	0.249	2.43665e-68	EFHD2	CD8_C4_CX3CR1
7.57694e-145	0.899513	0.945	0.865	1.82316e-140	S100A6	CD8_C4_CX3CR1
1.51588e-98	0.897462	0.803	0.625	3.64751e-94	S100A10	CD8_C4_CX3CR1
3.6027e-189	0.891069	0.226	0.027	8.66882e-185	FCGR3A	CD8_C4_CX3CR1
1.33873e-145	0.870218	0.331	0.078	3.22126e-141	FCRL6	CD8_C4_CX3CR1
5.01803e-83	0.856102	0.293	0.1	1.20744e-78	KLF3	CD8_C4_CX3CR1
1.31892e-163	0.836129	0.983	0.943	3.17357e-159	SH3BGRL3	CD8_C4_CX3CR1
6.53299e-71	0.832484	0.714	0.552	1.57197e-66	LITAF	CD8_C4_CX3CR1
5.8239e-74	0.827756	0.58	0.359	1.40135e-69	BIN2	CD8_C4_CX3CR1
1.59893e-84	0.819082	0.365	0.142	3.84734e-80	MATK	CD8_C4_CX3CR1
1.70382e-157	0.817761	0.274	0.05	4.09972e-153	FGR	CD8_C4_CX3CR1
8.94154e-83	0.815061	0.64	0.379	2.15151e-78	C12orf75	CD8_C4_CX3CR1
2.9818e-62	0.796322	0.644	0.474	7.1748e-58	SLC9A3R1	CD8_C4_CX3CR1
7.32752e-68	0.787962	0.521	0.308	1.76315e-63	MYO1G	CD8_C4_CX3CR1
1.30328e-205	0.775783	0.188	0.015	3.13594e-201	ASCL2	CD8_C4_CX3CR1
9.98053e-95	0.773297	0.257	0.07	2.40152e-90	TTC38	CD8_C4_CX3CR1
6.60712e-154	0.772388	0.23	0.036	1.58981e-149	VCL	CD8_C4_CX3CR1
6.39428e-70	0.763537	0.522	0.288	1.53859e-65	MYO1F	CD8_C4_CX3CR1
3.98796e-56	0.759429	0.355	0.166	9.59582e-52	CLIC3	CD8_C4_CX3CR1
1.9804e-77	0.757414	0.301	0.107	4.76523e-73	TBX21	CD8_C4_CX3CR1
2.69885e-127	0.749474	0.237	0.047	6.49397e-123	PTGER2	CD8_C4_CX3CR1
1.74544e-99	0.736221	0.908	0.733	4.19987e-95	CST7	CD8_C4_CX3CR1
8.89176e-48	0.728039	0.423	0.248	2.13954e-43	DSTN	CD8_C4_CX3CR1
6.03907e-61	0.723701	0.325	0.142	1.45312e-56	P2RY8	CD8_C4_CX3CR1
1.00049e-50	0.71584	0.656	0.537	2.40738e-46	RAP1B	CD8_C4_CX3CR1
6.43426e-43	0.697697	0.197	0.073	1.54821e-38	TRGV2	CD8_C4_CX3CR1
1.38989e-44	0.694114	0.458	0.285	3.34436e-40	TPST2	CD8_C4_CX3CR1
2.55497e-49	0.686016	0.306	0.144	6.14777e-45	STK38	CD8_C4_CX3CR1
2.53603e-44	0.680976	0.462	0.29	6.1022e-40	SYNE1	CD8_C4_CX3CR1
3.50861e-39	0.674195	0.574	0.446	8.44241e-35	CCND3	CD8_C4_CX3CR1
1.3019e-95	0.671537	0.252	0.065	3.13264e-91	ADRB2	CD8_C4_CX3CR1
1.84076e-85	0.671262	0.874	0.759	4.42924e-81	CD99	CD8_C4_CX3CR1
9.33917e-100	0.671182	0.209	0.045	2.24719e-95	MYBL1	CD8_C4_CX3CR1
1.65432e-46	0.664011	0.549	0.374	3.98062e-42	SUN2	CD8_C4_CX3CR1
5.51165e-81	0.661974	0.2	0.049	1.32621e-76	LAIR2	CD8_C4_CX3CR1
1.42434e-33	0.661173	0.589	0.477	3.42725e-29	UCP2	CD8_C4_CX3CR1
5.00855e-63	0.661059	0.265	0.097	1.20516e-58	C1orf21	CD8_C4_CX3CR1
1.37016e-46	0.657602	0.603	0.423	3.29688e-42	ARL4C	CD8_C4_CX3CR1
4.06326e-62	0.654357	0.257	0.095	9.77703e-58	S1PR1	CD8_C4_CX3CR1
1.2726e-64	0.652435	0.397	0.176	3.06214e-60	HOPX	CD8_C4_CX3CR1
1.21072e-52	0.650657	0.494	0.288	2.91323e-48	SAMD3	CD8_C4_CX3CR1
1.23222e-33	0.649252	0.491	0.353	2.96497e-29	ITGA4	CD8_C4_CX3CR1
1.23658e-180	0.635863	0.178	0.016	2.97547e-176	LILRB1	CD8_C4_CX3CR1
1.31749e-88	0.62986	0.777	0.505	3.17015e-84	ANXA1	CD8_C4_CX3CR1
6.93099e-35	0.596785	0.42	0.268	1.66773e-30	TGFB1	CD8_C4_CX3CR1
4.78838e-38	0.594662	0.513	0.353	1.15218e-33	SELPLG	CD8_C4_CX3CR1
5.39915e-28	0.591811	0.502	0.383	1.29914e-23	PRMT2	CD8_C4_CX3CR1
8.88536e-48	0.584376	0.255	0.107	2.138e-43	RAB37	CD8_C4_CX3CR1
1.08273e-39	0.584359	0.262	0.122	2.60527e-35	PATL2	CD8_C4_CX3CR1
7.6619e-36	0.584217	0.396	0.243	1.84361e-31	CYTH1	CD8_C4_CX3CR1
1.81232e-39	0.583055	0.648	0.527	4.36079e-35	MSN	CD8_C4_CX3CR1
1.45746e-38	0.581834	0.263	0.125	3.50694e-34	SORL1	CD8_C4_CX3CR1
1.60806e-32	0.573678	0.35	0.21	3.86932e-28	RASSF1	CD8_C4_CX3CR1
1.48237e-30	0.571946	0.353	0.219	3.56689e-26	CDC25B	CD8_C4_CX3CR1
6.40479e-174	0.571813	0.147	0.01	1.54112e-169	ITGAM	CD8_C4_CX3CR1
1.50587e-44	0.570337	0.223	0.09	3.62343e-40	CEP78	CD8_C4_CX3CR1
6.11783e-42	0.566258	0.445	0.259	1.47207e-37	FAM65B	CD8_C4_CX3CR1
9.92111e-33	0.565744	0.626	0.518	2.38722e-28	MYH9	CD8_C4_CX3CR1
1.1067e-38	0.56411	0.54	0.36	2.66294e-34	ANXA2	CD8_C4_CX3CR1
1.33247e-28	0.558033	0.465	0.332	3.20618e-24	ITGAL	CD8_C4_CX3CR1
1.42849e-32	0.552287	0.272	0.142	3.43723e-28	PLAC8	CD8_C4_CX3CR1
4.11285e-63	0.547772	0.925	0.857	9.89634e-59	HCST	CD8_C4_CX3CR1
1.3154e-32	0.547667	0.263	0.136	3.1651e-28	RASA3	CD8_C4_CX3CR1
3.61872e-55	0.543682	0.219	0.077	8.70737e-51	TSPAN32	CD8_C4_CX3CR1
4.19872e-42	0.541298	0.265	0.121	1.0103e-37	LPCAT1	CD8_C4_CX3CR1
3.68964e-27	0.53852	0.374	0.242	8.87801e-23	SAMHD1	CD8_C4_CX3CR1
1.235e-27	0.537105	0.324	0.184	2.97165e-23	ZNF683	CD8_C4_CX3CR1
4.93658e-69	0.536616	0.949	0.886	1.18784e-64	MYL12A	CD8_C4_CX3CR1
5.44095e-31	0.528996	0.419	0.27	1.3092e-26	LYAR	CD8_C4_CX3CR1
7.82705e-29	0.527755	0.29	0.166	1.88334e-24	SH3BP5	CD8_C4_CX3CR1
3.54413e-29	0.527326	0.42	0.29	8.52789e-25	ARRB2	CD8_C4_CX3CR1
4.94547e-26	0.525402	0.396	0.269	1.18998e-21	ADD3	CD8_C4_CX3CR1
4.24455e-27	0.524738	0.336	0.211	1.02132e-22	CCDC88C	CD8_C4_CX3CR1
8.18537e-27	0.52392	0.336	0.21	1.96956e-22	RAB29	CD8_C4_CX3CR1
1.96619e-38	0.522932	0.262	0.125	4.73105e-34	RASGRP2	CD8_C4_CX3CR1
6.46655e-30	0.522442	0.354	0.215	1.55598e-25	PTPN4	CD8_C4_CX3CR1
1.60708e-29	0.520079	0.418	0.266	3.86696e-25	LINC00861	CD8_C4_CX3CR1
1.08639e-45	0.516446	0.117	0.029	2.61407e-41	TRGV4	CD8_C4_CX3CR1
2.56535e-39	0.514831	0.22	0.094	6.17274e-35	PIK3R5	CD8_C4_CX3CR1
1.80963e-26	0.511469	0.274	0.158	4.35433e-22	RPS6KA1	CD8_C4_CX3CR1
1.97367e-23	0.509901	0.448	0.33	4.74905e-19	ITGB7	CD8_C4_CX3CR1
1.4107e-32	0.505967	0.711	0.582	3.39443e-28	TAGLN2	CD8_C4_CX3CR1
3.05135e-31	0.504648	0.221	0.107	7.34216e-27	RAP2B	CD8_C4_CX3CR1
1.00814e-23	0.504506	0.371	0.251	2.42579e-19	STK10	CD8_C4_CX3CR1
6.18465e-76	0.501557	0.162	0.035	1.48815e-71	TSPAN2	CD8_C4_CX3CR1
5.8006e-31	0.500868	0.658	0.558	1.39574e-26	C9orf142	CD8_C4_CX3CR1
6.28012e-151	0.4992	0.12	0.007	1.51112e-146	PROK2	CD8_C4_CX3CR1
4.75483e-22	0.498702	0.485	0.381	1.14411e-17	CAST	CD8_C4_CX3CR1
1.34318e-21	0.492238	0.367	0.247	3.23196e-17	LIME1	CD8_C4_CX3CR1
9.578e-27	0.492206	0.36	0.224	2.30466e-22	RORA	CD8_C4_CX3CR1
1.74815e-84	0.490242	0.989	0.968	4.20641e-80	IL32	CD8_C4_CX3CR1
4.51832e-23	0.485765	0.333	0.218	1.0872e-18	SYTL1	CD8_C4_CX3CR1
1.92061e-17	0.479705	0.41	0.321	4.62136e-13	CYFIP2	CD8_C4_CX3CR1
4.68042e-24	0.477898	0.371	0.25	1.1262e-19	DIAPH1	CD8_C4_CX3CR1
4.0453e-34	0.476755	0.705	0.568	9.7338e-30	S100A11	CD8_C4_CX3CR1
2.52241e-21	0.472942	0.304	0.193	6.06943e-17	PRKCB	CD8_C4_CX3CR1
1.1949e-21	0.47247	0.493	0.387	2.87516e-17	ZAP70	CD8_C4_CX3CR1
1.61654e-64	0.467919	0.987	0.982	3.88971e-60	PFN1	CD8_C4_CX3CR1
1.14681e-10	0.465608	0.107	0.058	2.75945e-06	TRGV5	CD8_C4_CX3CR1
6.06073e-52	0.462725	0.897	0.875	1.45833e-47	CALM1	CD8_C4_CX3CR1
2.41427e-24	0.462651	0.626	0.54	5.80922e-20	ANXA6	CD8_C4_CX3CR1
2.94113e-21	0.461399	0.527	0.42	7.07694e-17	AKNA	CD8_C4_CX3CR1
7.46249e-21	0.459591	0.557	0.453	1.79562e-16	SYNE2	CD8_C4_CX3CR1
2.21597e-20	0.457572	0.479	0.377	5.33207e-16	SPN	CD8_C4_CX3CR1
9.68642e-36	0.456261	0.871	0.836	2.33075e-31	IFITM2	CD8_C4_CX3CR1
4.33115e-23	0.454305	0.227	0.125	1.04216e-18	GNPTAB	CD8_C4_CX3CR1
2.0581e-34	0.453253	0.725	0.584	4.95221e-30	GZMM	CD8_C4_CX3CR1
8.51809e-117	0.452843	0.117	0.011	2.04962e-112	PLEKHG3	CD8_C4_CX3CR1
6.81196e-17	0.450807	0.355	0.265	1.63909e-12	SPSB3	CD8_C4_CX3CR1
6.12389e-44	0.448395	0.147	0.045	1.47353e-39	SSBP3	CD8_C4_CX3CR1
1.12979e-18	0.436963	0.248	0.151	2.71851e-14	ADAM8	CD8_C4_CX3CR1
5.07914e-18	0.436852	0.537	0.458	1.22214e-13	PTP4A2	CD8_C4_CX3CR1
4.30979e-19	0.43341	0.419	0.314	1.03702e-14	APMAP	CD8_C4_CX3CR1
1.10348e-18	0.430708	0.429	0.326	2.65518e-14	RBL2	CD8_C4_CX3CR1
5.82789e-28	0.430585	0.205	0.098	1.40231e-23	PRR5	CD8_C4_CX3CR1
1.90177e-15	0.428231	0.323	0.23	4.57604e-11	NFATC3	CD8_C4_CX3CR1
3.14229e-16	0.424803	0.484	0.392	7.56098e-12	ARHGAP30	CD8_C4_CX3CR1
3.18591e-51	0.420378	0.117	0.027	7.66594e-47	RP11-81H14.2	CD8_C4_CX3CR1
1.86785e-18	0.420294	0.354	0.254	4.49443e-14	PPP3CC	CD8_C4_CX3CR1
7.9976e-36	0.419795	0.153	0.055	1.92438e-31	MTSS1	CD8_C4_CX3CR1
8.81453e-12	0.416882	0.291	0.219	2.12095e-07	TES	CD8_C4_CX3CR1
3.03982e-19	0.416475	0.476	0.369	7.31442e-15	IL10RA	CD8_C4_CX3CR1
1.23418e-13	0.411423	0.271	0.189	2.96968e-09	ABHD17A	CD8_C4_CX3CR1
6.87193e-20	0.410695	0.565	0.466	1.65352e-15	GNG2	CD8_C4_CX3CR1
4.30195e-75	0.408787	0.125	0.021	1.03514e-70	RAP1GAP2	CD8_C4_CX3CR1
5.5716e-16	0.40727	0.447	0.358	1.34064e-11	CAPN2	CD8_C4_CX3CR1
8.75339e-20	0.40675	0.677	0.62	2.10624e-15	CAP1	CD8_C4_CX3CR1
1.93792e-16	0.406666	0.382	0.284	4.66303e-12	FMNL1	CD8_C4_CX3CR1
3.43751e-55	0.40318	0.99	0.996	8.27134e-51	HLA-C	CD8_C4_CX3CR1
4.63883e-18	0.399872	0.598	0.523	1.11619e-13	TBC1D10C	CD8_C4_CX3CR1
3.07043e-16	0.399655	0.283	0.191	7.38806e-12	IQGAP2	CD8_C4_CX3CR1
4.69029e-17	0.397894	0.462	0.362	1.12858e-12	DOK2	CD8_C4_CX3CR1
1.01507e-16	0.397329	0.247	0.157	2.44247e-12	DIP2A	CD8_C4_CX3CR1
3.60996e-20	0.394425	0.561	0.456	8.68629e-16	MBP	CD8_C4_CX3CR1
1.43211e-14	0.392224	0.467	0.39	3.44594e-10	DHRS7	CD8_C4_CX3CR1
4.76786e-20	0.390702	0.15	0.072	1.14724e-15	FUT11	CD8_C4_CX3CR1
1.09179e-79	0.3894	0.999	0.996	2.62707e-75	TMSB10	CD8_C4_CX3CR1
9.86925e-22	0.389297	0.708	0.592	2.37474e-17	MT-ATP8	CD8_C4_CX3CR1
2.40874e-12	0.384652	0.313	0.238	5.79591e-08	FBXW5	CD8_C4_CX3CR1
4.2958e-16	0.381507	0.565	0.486	1.03366e-11	PPP1R18	CD8_C4_CX3CR1
1.61553e-16	0.380147	0.268	0.176	3.8873e-12	CTDSP1	CD8_C4_CX3CR1
2.6697e-15	0.378307	0.571	0.512	6.42384e-11	TRAF3IP3	CD8_C4_CX3CR1
9.35676e-37	0.37722	0.911	0.864	2.25142e-32	ARPC2	CD8_C4_CX3CR1
3.48566e-13	0.375394	0.244	0.163	8.38719e-09	TRG-AS1	CD8_C4_CX3CR1
2.38194e-12	0.375029	0.433	0.364	5.73143e-08	SIGIRR	CD8_C4_CX3CR1
1.39662e-13	0.374811	0.345	0.259	3.36055e-09	RNF166	CD8_C4_CX3CR1
4.16284e-21	0.373991	0.784	0.725	1.00166e-16	LCP1	CD8_C4_CX3CR1
2.07484e-24	0.373987	0.136	0.056	4.99249e-20	SYNGR1	CD8_C4_CX3CR1
9.59899e-19	0.372824	0.595	0.505	2.30971e-14	PPP2R5C	CD8_C4_CX3CR1
7.14736e-14	0.372142	0.333	0.243	1.7198e-09	C10orf54	CD8_C4_CX3CR1
5.49672e-28	0.37207	0.13	0.048	1.32262e-23	CD300A	CD8_C4_CX3CR1
2.62944e-31	0.371359	0.155	0.06	6.32695e-27	C11orf21	CD8_C4_CX3CR1
8.33739e-19	0.370596	0.175	0.093	2.00614e-14	ST6GAL1	CD8_C4_CX3CR1
8.28756e-23	0.370347	0.85	0.833	1.99415e-18	MT-ND5	CD8_C4_CX3CR1
1.9653e-12	0.370165	0.266	0.188	4.72891e-08	FLI1	CD8_C4_CX3CR1
2.45362e-09	0.368815	0.372	0.31	5.9039e-05	MACF1	CD8_C4_CX3CR1
2.83842e-10	0.367188	0.396	0.326	6.82981e-06	XBP1	CD8_C4_CX3CR1
5.94635e-15	0.366508	0.481	0.401	1.43081e-10	SCP2	CD8_C4_CX3CR1
1.79512e-12	0.365037	0.411	0.333	4.31941e-08	TLN1	CD8_C4_CX3CR1
1.66716e-15	0.36237	0.135	0.068	4.01151e-11	TRGV3	CD8_C4_CX3CR1
2.00534e-13	0.362338	0.212	0.135	4.82525e-09	AGTRAP	CD8_C4_CX3CR1
5.76109e-21	0.362055	0.335	0.207	1.38623e-16	TRGC2	CD8_C4_CX3CR1
3.11137e-43	0.361654	0.96	0.93	7.48658e-39	PTPRC	CD8_C4_CX3CR1
1.01541e-11	0.357655	0.231	0.159	2.44329e-07	SSBP4	CD8_C4_CX3CR1
4.44954e-21	0.357463	0.724	0.643	1.07065e-16	PPP1CA	CD8_C4_CX3CR1
7.8902e-45	0.35679	0.114	0.028	1.89854e-40	ARHGAP10	CD8_C4_CX3CR1
4.50754e-28	0.353118	0.838	0.773	1.0846e-23	LSP1	CD8_C4_CX3CR1
5.92371e-12	0.352924	0.209	0.138	1.42536e-07	CDKN2D	CD8_C4_CX3CR1
1.90936e-10	0.352815	0.308	0.238	4.59431e-06	ARHGEF3	CD8_C4_CX3CR1
3.62437e-34	0.351786	0.989	0.992	8.72095e-30	MT-CO2	CD8_C4_CX3CR1
3.2572e-09	0.35035	0.442	0.39	7.83748e-05	IKZF1	CD8_C4_CX3CR1
7.80142e-19	0.349736	0.624	0.538	1.87718e-14	YWHAQ	CD8_C4_CX3CR1
2.26737e-10	0.349678	0.349	0.277	5.45574e-06	ZBTB38	CD8_C4_CX3CR1
4.91567e-24	0.34958	0.951	0.955	1.18281e-19	MT-ATP6	CD8_C4_CX3CR1
6.78129e-14	0.349257	0.18	0.107	1.63171e-09	BCL9L	CD8_C4_CX3CR1
5.76561e-11	0.349219	0.268	0.198	1.38732e-06	RSU1	CD8_C4_CX3CR1
4.77606e-24	0.348098	0.816	0.769	1.14922e-19	CD3G	CD8_C4_CX3CR1
3.45023e-14	0.34768	0.58	0.514	8.30193e-10	JAK1	CD8_C4_CX3CR1
2.49416e-12	0.347359	0.309	0.23	6.00144e-08	SRPK2	CD8_C4_CX3CR1
2.88042e-16	0.347341	0.646	0.581	6.93087e-12	DBI	CD8_C4_CX3CR1
4.70332e-39	0.347067	0.117	0.032	1.13171e-34	PTGDR	CD8_C4_CX3CR1
2.8702e-22	0.345727	0.163	0.076	6.90628e-18	GAB3	CD8_C4_CX3CR1
4.3383e-32	0.345255	0.13	0.044	1.04388e-27	FGL2	CD8_C4_CX3CR1
8.19091e-14	0.34466	0.468	0.391	1.9709e-09	PSAP	CD8_C4_CX3CR1
1.17961e-26	0.344371	0.102	0.034	2.83838e-22	RAP2A	CD8_C4_CX3CR1
7.35582e-12	0.344071	0.218	0.147	1.76996e-07	VPS26B	CD8_C4_CX3CR1
1.02886e-25	0.34349	0.136	0.055	2.47564e-21	GK5	CD8_C4_CX3CR1
3.98186e-09	0.342795	0.43	0.374	9.58116e-05	HMGN3	CD8_C4_CX3CR1
8.46378e-12	0.342092	0.215	0.144	2.03655e-07	TPP1	CD8_C4_CX3CR1
1.30777e-14	0.342061	0.169	0.096	3.14675e-10	DOCK11	CD8_C4_CX3CR1
2.02239e-11	0.34195	0.291	0.214	4.86628e-07	CDC42EP3	CD8_C4_CX3CR1
2.83691e-36	0.341819	0.117	0.034	6.82617e-32	TTC16	CD8_C4_CX3CR1
5.39636e-39	0.341234	0.994	0.995	1.29847e-34	MT-CO1	CD8_C4_CX3CR1
8.08545e-12	0.340795	0.432	0.358	1.94552e-07	SASH3	CD8_C4_CX3CR1
5.84421e-12	0.340317	0.471	0.407	1.40623e-07	SKAP1	CD8_C4_CX3CR1
3.34118e-10	0.339318	0.271	0.202	8.03955e-06	CISD3	CD8_C4_CX3CR1
5.24517e-11	0.337945	0.197	0.131	1.26209e-06	RNPEPL1	CD8_C4_CX3CR1
1.52948e-20	0.337401	0.165	0.081	3.68025e-16	PLEKHA1	CD8_C4_CX3CR1
6.27805e-09	0.336773	0.25	0.188	0.000151062	EHD1	CD8_C4_CX3CR1
1.89969e-15	0.335897	0.17	0.095	4.57103e-11	CD226	CD8_C4_CX3CR1
6.51602e-22	0.335807	0.127	0.054	1.56789e-17	RPTOR	CD8_C4_CX3CR1
3.01554e-10	0.334993	0.363	0.295	7.256e-06	HMOX2	CD8_C4_CX3CR1
2.34886e-10	0.334084	0.3	0.232	5.65182e-06	UHMK1	CD8_C4_CX3CR1
7.77828e-07	0.334013	0.291	0.245	0.0187161	GLG1	CD8_C4_CX3CR1
1.42543e-13	0.33364	0.164	0.096	3.42988e-09	ANXA4	CD8_C4_CX3CR1
2.66428e-09	0.332991	0.27	0.203	6.41079e-05	RNF125	CD8_C4_CX3CR1
7.03591e-10	0.332169	0.523	0.476	1.69298e-05	WDR1	CD8_C4_CX3CR1
1.90745e-28	0.328688	0.915	0.893	4.5897e-24	ARHGDIB	CD8_C4_CX3CR1
1.43188e-25	0.328535	0.159	0.069	3.44538e-21	USP28	CD8_C4_CX3CR1
7.14689e-12	0.327832	0.168	0.103	1.71968e-07	ZBTB44	CD8_C4_CX3CR1
3.61303e-09	0.327779	0.306	0.241	8.69367e-05	ARHGAP25	CD8_C4_CX3CR1
1.22837e-09	0.327587	0.231	0.168	2.95571e-05	FLOT2	CD8_C4_CX3CR1
1.56631e-24	0.327412	0.862	0.784	3.76886e-20	CLIC1	CD8_C4_CX3CR1
1.51962e-09	0.32682	0.181	0.122	3.65651e-05	PTPN18	CD8_C4_CX3CR1
3.80068e-14	0.326774	0.437	0.338	9.14521e-10	PYHIN1	CD8_C4_CX3CR1
5.38639e-18	0.325777	0.765	0.701	1.29607e-13	MT-ND4L	CD8_C4_CX3CR1
1.02646e-10	0.325034	0.251	0.181	2.46986e-06	EBP	CD8_C4_CX3CR1
1.26584e-11	0.3244	0.447	0.374	3.04585e-07	RNF167	CD8_C4_CX3CR1
4.91808e-09	0.323867	0.212	0.153	0.000118339	ADAM10	CD8_C4_CX3CR1
2.34826e-22	0.321307	0.847	0.823	5.65039e-18	MYL12B	CD8_C4_CX3CR1
2.18341e-25	0.319748	0.915	0.864	5.25372e-21	CYBA	CD8_C4_CX3CR1
1.03839e-09	0.318899	0.322	0.248	2.49857e-05	PIM1	CD8_C4_CX3CR1
3.60154e-18	0.317427	0.771	0.716	8.66603e-14	TPM3	CD8_C4_CX3CR1
1.1311e-18	0.31723	0.171	0.088	2.72166e-14	CALHM2	CD8_C4_CX3CR1
1.12854e-25	0.315794	0.113	0.041	2.71548e-21	THEMIS2	CD8_C4_CX3CR1
3.31686e-07	0.314468	0.421	0.371	0.00798103	BTN3A2	CD8_C4_CX3CR1
1.53443e-14	0.314338	0.997	0.999	3.69214e-10	ACTB	CD8_C4_CX3CR1
2.64504e-08	0.313326	0.502	0.46	0.00063645	ACTR2	CD8_C4_CX3CR1
2.34255e-09	0.310839	0.5	0.447	5.63664e-05	APBB1IP	CD8_C4_CX3CR1
4.58161e-08	0.31064	0.298	0.24	0.00110243	PTBP3	CD8_C4_CX3CR1
1.00879e-06	0.309169	0.321	0.273	0.0242736	ACAP2	CD8_C4_CX3CR1
9.62904e-12	0.308892	0.207	0.137	2.31694e-07	TMEM173	CD8_C4_CX3CR1
4.94495e-08	0.306554	0.217	0.16	0.00118985	ADD1	CD8_C4_CX3CR1
5.21583e-08	0.305889	0.264	0.207	0.00125503	KCNAB2	CD8_C4_CX3CR1
1.28085e-09	0.305772	0.165	0.108	3.08198e-05	NPRL2	CD8_C4_CX3CR1
1.71064e-06	0.304702	0.451	0.427	0.0411615	TCF25	CD8_C4_CX3CR1
1.92718e-06	0.303852	0.24	0.193	0.0463719	S1PR4	CD8_C4_CX3CR1
5.59847e-07	0.303552	0.437	0.392	0.013471	CDK2AP2	CD8_C4_CX3CR1
1.6518e-06	0.303332	0.275	0.226	0.0397456	CASP8	CD8_C4_CX3CR1
1.21776e-08	0.301979	0.417	0.362	0.000293018	OTUB1	CD8_C4_CX3CR1
1.18752e-08	0.297368	0.202	0.144	0.000285742	UPP1	CD8_C4_CX3CR1
1.96422e-09	0.296063	0.413	0.342	4.7263e-05	ABI3	CD8_C4_CX3CR1
8.0527e-08	0.294154	0.308	0.248	0.00193764	TMX4	CD8_C4_CX3CR1
1.60203e-06	0.291705	0.442	0.406	0.0385481	GNB2	CD8_C4_CX3CR1
1.17494e-07	0.291581	0.282	0.223	0.00282714	FKBP11	CD8_C4_CX3CR1
6.20151e-07	0.291144	0.424	0.39	0.0149221	NDUFA12	CD8_C4_CX3CR1
5.74152e-09	0.290955	0.267	0.203	0.000138152	CYB561D2	CD8_C4_CX3CR1
8.75217e-29	0.29023	0.921	0.722	2.10595e-24	GZMA	CD8_C4_CX3CR1
2.58208e-11	0.287463	0.145	0.086	6.213e-07	AGTPBP1	CD8_C4_CX3CR1
9.03533e-11	0.287122	0.152	0.092	2.17408e-06	RAPGEF1	CD8_C4_CX3CR1
3.81952e-09	0.286802	0.217	0.156	9.19052e-05	SLC44A2	CD8_C4_CX3CR1
4.09745e-07	0.286693	0.321	0.265	0.00985928	PRKACB	CD8_C4_CX3CR1
2.81107e-10	0.286399	0.271	0.198	6.76399e-06	PREX1	CD8_C4_CX3CR1
1.83635e-06	0.285149	0.348	0.303	0.0441861	MIEN1	CD8_C4_CX3CR1
2.68521e-08	0.28433	0.458	0.411	0.000646115	NDUFB7	CD8_C4_CX3CR1
3.26639e-07	0.283857	0.134	0.089	0.0078596	TIMP1	CD8_C4_CX3CR1
6.41782e-09	0.283812	0.198	0.138	0.000154426	PARP15	CD8_C4_CX3CR1
5.68805e-14	0.283012	0.684	0.566	1.36866e-09	PTPRCAP	CD8_C4_CX3CR1
3.09138e-20	0.282888	0.112	0.046	7.43848e-16	LAIR1	CD8_C4_CX3CR1
2.00856e-07	0.282856	0.562	0.531	0.004833	CD247	CD8_C4_CX3CR1
1.26121e-29	0.282492	0.97	0.968	3.03472e-25	CFL1	CD8_C4_CX3CR1
1.03152e-08	0.281956	0.34	0.278	0.000248204	ARL5A	CD8_C4_CX3CR1
6.56283e-21	0.281616	0.104	0.04	1.57915e-16	ADGRG5	CD8_C4_CX3CR1
6.81834e-11	0.279556	0.676	0.634	1.64063e-06	GPSM3	CD8_C4_CX3CR1
2.15839e-09	0.279387	0.26	0.192	5.19352e-05	CYTH4	CD8_C4_CX3CR1
3.00387e-08	0.278744	0.491	0.44	0.000722791	IQGAP1	CD8_C4_CX3CR1
8.90234e-12	0.278494	0.649	0.592	2.14208e-07	GSTP1	CD8_C4_CX3CR1
2.06535e-08	0.278459	0.19	0.134	0.000496965	DPYD	CD8_C4_CX3CR1
1.0503e-17	0.278377	0.807	0.778	2.52722e-13	IL2RG	CD8_C4_CX3CR1
2.8826e-09	0.277041	0.261	0.192	6.93612e-05	RP5-1171I10.5	CD8_C4_CX3CR1
3.66998e-07	0.275959	0.322	0.268	0.00883071	CCNH	CD8_C4_CX3CR1
1.47476e-06	0.275449	0.245	0.195	0.0354856	PKN1	CD8_C4_CX3CR1
1.7474e-08	0.274119	0.142	0.091	0.00042046	IGF2R	CD8_C4_CX3CR1
2.86828e-09	0.273036	0.138	0.086	6.90164e-05	LTBP4	CD8_C4_CX3CR1
1.18033e-24	0.272974	0.103	0.036	2.84011e-20	SBK1	CD8_C4_CX3CR1
5.84037e-27	0.270469	0.951	0.939	1.40531e-22	SERF2	CD8_C4_CX3CR1
1.75389e-17	0.270101	0.103	0.044	4.2202e-13	TGFBR1	CD8_C4_CX3CR1
5.72844e-07	0.265975	0.194	0.143	0.0137838	NLRC3	CD8_C4_CX3CR1
2.24937e-15	0.265696	0.122	0.06	5.41243e-11	CTB-133G6.1	CD8_C4_CX3CR1
2.24478e-10	0.264454	0.2	0.133	5.40139e-06	TNFRSF1A	CD8_C4_CX3CR1
3.62586e-13	0.262397	0.12	0.062	8.72455e-09	CTD-3184A7.4	CD8_C4_CX3CR1
1.51995e-08	0.261514	0.579	0.543	0.00036573	VAMP8	CD8_C4_CX3CR1
8.6404e-10	0.259519	0.182	0.118	2.07905e-05	SYTL2	CD8_C4_CX3CR1
1.2034e-15	0.257945	0.656	0.552	2.89563e-11	CTSC	CD8_C4_CX3CR1
1.77944e-06	0.256682	0.473	0.434	0.0428169	CD47	CD8_C4_CX3CR1
2.29635e-07	0.254528	0.445	0.394	0.00552547	CSK	CD8_C4_CX3CR1
4.04335e-12	0.254136	0.122	0.066	9.7291e-08	LINC01138	CD8_C4_CX3CR1
5.20851e-11	0.253688	0.363	0.268	1.25327e-06	AC092580.4	CD8_C4_CX3CR1
7.26454e-09	0.253495	0.14	0.089	0.000174799	SP4	CD8_C4_CX3CR1
2.86024e-07	0.253366	0.627	0.618	0.00688232	ACTR3	CD8_C4_CX3CR1
1.81205e-12	0.253235	0.125	0.067	4.36016e-08	DGKD	CD8_C4_CX3CR1
3.67684e-08	0.252789	0.156	0.105	0.000884722	ARHGAP1	CD8_C4_CX3CR1
3.22842e-13	0.251406	0.674	0.583	7.76822e-09	GIMAP7	CD8_C4_CX3CR1
2.0069e-06	0.251071	0.183	0.135	0.0482901	INPP4A	CD8_C4_CX3CR1
4.60291e-115	1.3146	0.802	0.573	1.10755e-110	DNAJB1	CD8_C5_CXCR4
3.62871e-119	1.15662	0.897	0.741	8.7314e-115	CXCR4	CD8_C5_CXCR4
4.15064e-61	1.03067	0.446	0.239	9.98727e-57	GPR183	CD8_C5_CXCR4
2.47217e-33	0.998571	0.511	0.361	5.94853e-29	HSPA1A	CD8_C5_CXCR4
1.25266e-37	0.980032	0.473	0.304	3.01416e-33	HSPA1B	CD8_C5_CXCR4
1.11939e-98	0.955124	0.867	0.647	2.69347e-94	DUSP2	CD8_C5_CXCR4
1.47898e-48	0.953062	0.633	0.457	3.55872e-44	RGCC	CD8_C5_CXCR4
3.29258e-66	0.915279	0.441	0.211	7.9226e-62	TNFSF9	CD8_C5_CXCR4
1.82872e-37	0.890204	0.455	0.302	4.40025e-33	FOSB	CD8_C5_CXCR4
4.49461e-50	0.876892	0.604	0.44	1.08149e-45	YPEL5	CD8_C5_CXCR4
3.65074e-31	0.84909	0.516	0.371	8.78441e-27	CREM	CD8_C5_CXCR4
3.65228e-13	0.841584	0.179	0.108	8.78811e-09	TNF	CD8_C5_CXCR4
1.0736e-61	0.835753	0.8	0.661	2.58329e-57	ZFP36	CD8_C5_CXCR4
4.00259e-67	0.831821	0.819	0.644	9.63103e-63	DUSP1	CD8_C5_CXCR4
1.08589e-65	0.784281	0.665	0.435	2.61286e-61	ITM2C	CD8_C5_CXCR4
2.52684e-14	0.759539	0.546	0.468	6.08009e-10	FOS	CD8_C5_CXCR4
1.17908e-37	0.758557	0.694	0.566	2.83709e-33	DNAJA1	CD8_C5_CXCR4
8.37298e-67	0.745243	0.201	0.057	2.01471e-62	DKK3	CD8_C5_CXCR4
1.39623e-22	0.724588	0.372	0.261	3.35961e-18	MYADM	CD8_C5_CXCR4
4.92098e-43	0.722836	0.791	0.696	1.18409e-38	KLF6	CD8_C5_CXCR4
1.47259e-33	0.715941	0.566	0.43	3.54334e-29	BTG2	CD8_C5_CXCR4
1.0193e-101	0.710478	0.926	0.6	2.45263e-97	GZMK	CD8_C5_CXCR4
2.67275e-39	0.703005	0.825	0.713	6.43117e-35	JUN	CD8_C5_CXCR4
1.13601e-84	0.701879	0.993	0.964	2.73347e-80	H3F3B	CD8_C5_CXCR4
2.54276e-45	0.699587	0.915	0.866	6.11839e-41	HSP90AA1	CD8_C5_CXCR4
2.84742e-47	0.695404	0.653	0.462	6.85146e-43	NR4A2	CD8_C5_CXCR4
1.23869e-33	0.689311	0.39	0.241	2.98053e-29	FAM46C	CD8_C5_CXCR4
4.57542e-26	0.67744	0.582	0.489	1.10094e-21	TUBA4A	CD8_C5_CXCR4
5.68862e-47	0.668329	0.725	0.581	1.3688e-42	TNFAIP3	CD8_C5_CXCR4
2.43294e-17	0.642012	0.444	0.367	5.85415e-13	PIK3R1	CD8_C5_CXCR4
8.08356e-10	0.640886	0.201	0.14	1.94507e-05	LMNA	CD8_C5_CXCR4
3.51511e-21	0.629729	0.206	0.111	8.45806e-17	AREG	CD8_C5_CXCR4
6.5901e-39	0.622035	0.908	0.896	1.58571e-34	HSPA8	CD8_C5_CXCR4
1.10428e-63	0.609141	0.978	0.944	2.65713e-59	BTG1	CD8_C5_CXCR4
7.59651e-25	0.608863	0.422	0.307	1.82787e-20	LINC-PINT	CD8_C5_CXCR4
3.8714e-63	0.600644	0.898	0.734	9.31536e-59	CST7	CD8_C5_CXCR4
1.80649e-14	0.594827	0.453	0.367	4.34677e-10	TUBB4B	CD8_C5_CXCR4
3.91988e-18	0.594718	0.376	0.278	9.43201e-14	SOCS1	CD8_C5_CXCR4
2.03412e-26	0.594063	0.576	0.468	4.89451e-22	CLDND1	CD8_C5_CXCR4
5.13247e-27	0.589313	0.592	0.478	1.23497e-22	TAGAP	CD8_C5_CXCR4
2.96373e-13	0.585056	0.456	0.384	7.13133e-09	GADD45B	CD8_C5_CXCR4
1.90035e-14	0.569608	0.399	0.315	4.57262e-10	HSPH1	CD8_C5_CXCR4
3.05691e-55	0.522476	0.856	0.671	7.35554e-51	CCL4	CD8_C5_CXCR4
1.29584e-12	0.511331	0.629	0.601	3.11806e-08	HSPE1	CD8_C5_CXCR4
4.30136e-54	0.508915	0.959	0.91	1.03499e-49	SRGN	CD8_C5_CXCR4
2.85537e-16	0.507204	0.341	0.249	6.87058e-12	SERTAD1	CD8_C5_CXCR4
2.88473e-11	0.506837	0.324	0.254	6.94125e-07	PPP1R10	CD8_C5_CXCR4
7.16906e-14	0.506269	0.289	0.205	1.72502e-09	CSRNP1	CD8_C5_CXCR4
1.98011e-30	0.505922	0.609	0.434	4.76455e-26	DUSP4	CD8_C5_CXCR4
6.70169e-28	0.503282	0.787	0.742	1.61256e-23	SRSF7	CD8_C5_CXCR4
1.25065e-17	0.490927	0.262	0.169	3.00931e-13	DDIT3	CD8_C5_CXCR4
3.32442e-38	0.488466	0.816	0.693	7.99922e-34	CD69	CD8_C5_CXCR4
9.14726e-14	0.4881	0.557	0.503	2.20101e-09	BRD2	CD8_C5_CXCR4
2.80302e-12	0.483422	0.225	0.153	6.74462e-08	NEU1	CD8_C5_CXCR4
8.14992e-12	0.482102	0.403	0.326	1.96103e-07	ZNF331	CD8_C5_CXCR4
2.49911e-19	0.47698	0.658	0.589	6.01335e-15	EZR	CD8_C5_CXCR4
1.89359e-16	0.472896	0.623	0.564	4.55636e-12	IRF1	CD8_C5_CXCR4
2.59638e-14	0.470437	0.509	0.435	6.24742e-10	PPP1R15A	CD8_C5_CXCR4
1.91972e-15	0.469939	0.292	0.205	4.61922e-11	RALGAPA1	CD8_C5_CXCR4
3.56195e-14	0.467985	0.781	0.744	8.57078e-10	CRIP1	CD8_C5_CXCR4
1.10394e-10	0.465319	0.7	0.678	2.6563e-06	TSC22D3	CD8_C5_CXCR4
3.45492e-09	0.464664	0.484	0.445	8.31322e-05	TUBA1A	CD8_C5_CXCR4
2.7257e-13	0.464663	0.802	0.784	6.55859e-09	HSP90AB1	CD8_C5_CXCR4
1.05925e-22	0.456055	0.688	0.62	2.54878e-18	IER2	CD8_C5_CXCR4
1.05994e-16	0.4507	0.239	0.151	2.55043e-12	CD28	CD8_C5_CXCR4
3.78561e-10	0.448861	0.291	0.226	9.10893e-06	PTP4A1	CD8_C5_CXCR4
1.69353e-11	0.44531	0.196	0.127	4.07498e-07	PPP1R14B	CD8_C5_CXCR4
1.68073e-14	0.443494	0.311	0.224	4.04417e-10	JMJD6	CD8_C5_CXCR4
1.65234e-08	0.440576	0.22	0.161	0.000397587	RHOB	CD8_C5_CXCR4
8.37209e-27	0.433184	0.745	0.685	2.01449e-22	CD44	CD8_C5_CXCR4
1.30807e-27	0.432367	0.801	0.719	3.14747e-23	LDHA	CD8_C5_CXCR4
4.16859e-15	0.431324	0.455	0.352	1.00305e-10	RGS2	CD8_C5_CXCR4
4.23911e-21	0.424201	0.878	0.837	1.02001e-16	JUNB	CD8_C5_CXCR4
4.21678e-12	0.423792	0.234	0.16	1.01464e-07	PDE4DIP	CD8_C5_CXCR4
8.78913e-23	0.423043	0.255	0.144	2.11484e-18	AOAH	CD8_C5_CXCR4
1.14473e-07	0.421868	0.319	0.269	0.00275444	ODC1	CD8_C5_CXCR4
9.36738e-33	0.419852	0.904	0.844	2.25398e-28	SARAF	CD8_C5_CXCR4
2.48846e-09	0.417656	0.416	0.362	5.98772e-05	CITED2	CD8_C5_CXCR4
7.10586e-19	0.417015	0.698	0.577	1.70981e-14	RGS1	CD8_C5_CXCR4
6.06494e-21	0.409602	0.219	0.12	1.45935e-16	CPNE7	CD8_C5_CXCR4
2.36505e-13	0.409075	0.355	0.271	5.69078e-09	TC2N	CD8_C5_CXCR4
2.76524e-10	0.403895	0.282	0.217	6.65373e-06	IFRD1	CD8_C5_CXCR4
2.23879e-16	0.402139	0.674	0.634	5.38697e-12	SRSF2	CD8_C5_CXCR4
8.29528e-07	0.400984	0.28	0.226	0.0199601	MAP3K8	CD8_C5_CXCR4
1.8302e-08	0.393274	0.389	0.339	0.000440382	CDKN1B	CD8_C5_CXCR4
4.57091e-07	0.392654	0.64	0.626	0.0109985	DYNLL1	CD8_C5_CXCR4
9.81152e-08	0.391643	0.343	0.292	0.00236085	SLC38A2	CD8_C5_CXCR4
3.82882e-22	0.390729	0.856	0.802	9.21291e-18	ZFP36L2	CD8_C5_CXCR4
2.54845e-17	0.387507	0.658	0.591	6.13207e-13	GZMM	CD8_C5_CXCR4
7.53106e-11	0.387442	0.28	0.21	1.81212e-06	DNAJB9	CD8_C5_CXCR4
6.78598e-14	0.387233	0.642	0.57	1.63284e-09	PTPRCAP	CD8_C5_CXCR4
2.6164e-14	0.382796	0.614	0.568	6.29558e-10	LEPROTL1	CD8_C5_CXCR4
1.22384e-11	0.381069	0.209	0.139	2.9448e-07	TIPARP	CD8_C5_CXCR4
3.43158e-09	0.380674	0.241	0.177	8.25707e-05	UBE2S	CD8_C5_CXCR4
3.73792e-09	0.380504	0.215	0.153	8.99418e-05	ARRDC3	CD8_C5_CXCR4
1.91224e-25	0.380317	0.926	0.909	4.60122e-21	UBB	CD8_C5_CXCR4
7.26482e-08	0.380063	0.317	0.264	0.00174806	PDE4B	CD8_C5_CXCR4
1.69894e-13	0.378055	0.569	0.513	4.08798e-09	HSPA5	CD8_C5_CXCR4
3.24375e-11	0.37499	0.538	0.499	7.80511e-07	SELK	CD8_C5_CXCR4
1.31714e-34	0.368195	0.958	0.935	3.1693e-30	UBC	CD8_C5_CXCR4
1.80124e-10	0.367236	0.2	0.13	4.33415e-06	EGR1	CD8_C5_CXCR4
3.31585e-11	0.366189	0.428	0.363	7.97859e-07	NFATC2	CD8_C5_CXCR4
9.14373e-09	0.36453	0.193	0.136	0.000220016	PLK3	CD8_C5_CXCR4
1.3408e-50	0.36441	0.989	0.985	3.22624e-46	EIF1	CD8_C5_CXCR4
1.37325e-07	0.362716	0.238	0.185	0.00330431	MLLT3	CD8_C5_CXCR4
4.36361e-08	0.358187	0.456	0.42	0.00104997	UBE2B	CD8_C5_CXCR4
2.88908e-10	0.357714	0.279	0.208	6.95171e-06	SKIL	CD8_C5_CXCR4
5.70685e-11	0.354469	0.482	0.411	1.37318e-06	TRAT1	CD8_C5_CXCR4
1.2522e-07	0.351757	0.441	0.408	0.00301305	EML4	CD8_C5_CXCR4
3.681e-07	0.351369	0.49	0.452	0.00885723	DDIT4	CD8_C5_CXCR4
2.3945e-13	0.350714	0.539	0.464	5.76165e-09	HERPUD1	CD8_C5_CXCR4
2.17262e-09	0.348824	0.201	0.139	5.22775e-05	NCF1	CD8_C5_CXCR4
8.69418e-08	0.344709	0.263	0.202	0.00209199	SOCS3	CD8_C5_CXCR4
5.82191e-09	0.338119	0.379	0.323	0.000140087	ARID5A	CD8_C5_CXCR4
1.98478e-06	0.338094	0.294	0.247	0.0477579	PDE4D	CD8_C5_CXCR4
4.48515e-24	0.336402	0.49	0.34	1.07922e-19	CCL4L2	CD8_C5_CXCR4
1.70176e-09	0.328616	0.101	0.056	4.09478e-05	TUBB2A	CD8_C5_CXCR4
1.2615e-07	0.324504	0.367	0.313	0.00303543	GYG1	CD8_C5_CXCR4
2.23544e-10	0.322144	0.542	0.494	5.37891e-06	PLP2	CD8_C5_CXCR4
1.01797e-12	0.321464	0.551	0.476	2.44943e-08	SH2D1A	CD8_C5_CXCR4
1.18284e-08	0.319417	0.618	0.592	0.000284616	CLEC2B	CD8_C5_CXCR4
5.98716e-07	0.319196	0.29	0.234	0.0144063	LDLRAD4	CD8_C5_CXCR4
1.67397e-06	0.317541	0.45	0.422	0.0402792	DDX3X	CD8_C5_CXCR4
2.69359e-09	0.316949	0.164	0.107	6.48131e-05	ANKRD37	CD8_C5_CXCR4
5.84662e-08	0.315927	0.256	0.196	0.00140681	TBCD	CD8_C5_CXCR4
6.06624e-07	0.309584	0.43	0.382	0.0145966	ATP6V0C	CD8_C5_CXCR4
4.48363e-09	0.307376	0.569	0.539	0.000107885	FYN	CD8_C5_CXCR4
2.34289e-09	0.304703	0.616	0.578	5.63747e-05	ZFP36L1	CD8_C5_CXCR4
4.55497e-17	0.304275	0.98	0.967	1.09602e-12	FTH1	CD8_C5_CXCR4
4.23913e-13	0.299873	0.784	0.722	1.02002e-08	AC090498.1	CD8_C5_CXCR4
1.6765e-06	0.298229	0.527	0.507	0.0403398	PPP1R2	CD8_C5_CXCR4
3.13698e-10	0.296079	0.513	0.469	7.54819e-06	REEP5	CD8_C5_CXCR4
1.92427e-08	0.295016	0.289	0.22	0.000463017	ITGA1	CD8_C5_CXCR4
2.64881e-07	0.291092	0.571	0.543	0.00637356	CNN2	CD8_C5_CXCR4
5.86284e-07	0.283703	0.131	0.087	0.0141072	DNAJB4	CD8_C5_CXCR4
2.98399e-11	0.282749	0.646	0.614	7.18008e-07	STK17A	CD8_C5_CXCR4
1.90191e-09	0.279508	0.598	0.576	4.57637e-05	DDX24	CD8_C5_CXCR4
2.52905e-07	0.277369	0.369	0.313	0.00608539	GLIPR2	CD8_C5_CXCR4
2.3321e-07	0.27702	0.606	0.601	0.00561149	STK4	CD8_C5_CXCR4
1.88848e-24	0.268305	0.989	0.889	4.54406e-20	CCL5	CD8_C5_CXCR4
2.29868e-07	0.264529	0.248	0.185	0.00553109	NR4A1	CD8_C5_CXCR4
2.0978e-07	0.263351	0.47	0.412	0.00504772	CXCR3	CD8_C5_CXCR4
1.6679e-06	0.262973	0.291	0.236	0.0401331	VPS37B	CD8_C5_CXCR4
1.60764e-07	0.255891	0.144	0.095	0.0038683	ENC1	CD8_C5_CXCR4
2.56672e-39	0.254537	1	0.997	6.17605e-35	RPL28	CD8_C5_CXCR4
0	2.22988	0.931	0.545	0	ISG15	CD8_C6_ISG15
0	2.16434	0.609	0.118	0	IFIT3	CD8_C6_ISG15
0	2.04743	0.629	0.108	0	IFIT1	CD8_C6_ISG15
0	1.96521	0.85	0.359	0	MX1	CD8_C6_ISG15
0	1.96042	0.638	0.134	0	RSAD2	CD8_C6_ISG15
0	1.92304	0.911	0.501	0	IFI6	CD8_C6_ISG15
0	1.91611	0.43	0.066	0	IFIT2	CD8_C6_ISG15
9.52039e-300	1.75858	0.925	0.631	2.2908e-295	ISG20	CD8_C6_ISG15
0	1.71076	0.808	0.304	0	IFI44L	CD8_C6_ISG15
1.20629e-258	1.63551	0.63	0.209	2.90258e-254	MX2	CD8_C6_ISG15
2.54371e-185	1.60269	0.857	0.571	6.12069e-181	MT2A	CD8_C6_ISG15
4.73347e-261	1.5886	0.656	0.222	1.13897e-256	OAS1	CD8_C6_ISG15
9.32464e-201	1.44636	0.674	0.288	2.24369e-196	PLSCR1	CD8_C6_ISG15
3.58245e-260	1.42057	0.493	0.113	8.6201e-256	CMPK2	CD8_C6_ISG15
1.42502e-130	1.3983	0.543	0.253	3.42888e-126	NT5C3A	CD8_C6_ISG15
3.44249e-189	1.39783	0.682	0.312	8.28331e-185	IRF7	CD8_C6_ISG15
2.71277e-212	1.39461	0.523	0.155	6.52746e-208	HERC5	CD8_C6_ISG15
1.34904e-179	1.38824	0.629	0.268	3.24605e-175	SAMD9L	CD8_C6_ISG15
3.51131e-124	1.34541	0.475	0.19	8.44891e-120	CD38	CD8_C6_ISG15
1.0254e-155	1.33346	0.7	0.364	2.46732e-151	OASL	CD8_C6_ISG15
1.01297e-40	1.33243	0.281	0.132	2.4374e-36	IFI27	CD8_C6_ISG15
1.43763e-175	1.33029	0.713	0.36	3.45921e-171	EPSTI1	CD8_C6_ISG15
2.5892e-253	1.32092	0.955	0.782	6.23014e-249	LY6E	CD8_C6_ISG15
9.7053e-109	1.31935	0.536	0.266	2.33529e-104	TNFSF10	CD8_C6_ISG15
8.98594e-196	1.29167	0.513	0.159	2.1622e-191	USP18	CD8_C6_ISG15
7.45149e-184	1.28976	0.681	0.314	1.79298e-179	EIF2AK2	CD8_C6_ISG15
6.08307e-166	1.28005	0.658	0.319	1.46371e-161	IFI35	CD8_C6_ISG15
2.84767e-161	1.27831	0.737	0.408	6.85207e-157	STAT1	CD8_C6_ISG15
3.21676e-137	1.26647	0.622	0.31	7.74016e-133	SAMD9	CD8_C6_ISG15
5.32814e-114	1.24101	0.792	0.592	1.28206e-109	SAT1	CD8_C6_ISG15
1.07109e-162	1.22033	0.435	0.133	2.57727e-158	OAS3	CD8_C6_ISG15
1.04473e-164	1.20359	0.552	0.208	2.51384e-160	IFI44	CD8_C6_ISG15
3.41965e-141	1.1171	0.794	0.543	8.22835e-137	BST2	CD8_C6_ISG15
3.21559e-124	1.11646	0.786	0.538	7.73734e-120	IFI16	CD8_C6_ISG15
7.03539e-138	1.1138	0.671	0.348	1.69286e-133	XAF1	CD8_C6_ISG15
2.44279e-104	1.10581	0.555	0.286	5.87783e-100	GBP1	CD8_C6_ISG15
4.2137e-74	1.09723	0.867	0.786	1.0139e-69	IFITM1	CD8_C6_ISG15
5.73921e-97	1.05531	0.559	0.311	1.38097e-92	PPM1K	CD8_C6_ISG15
6.69165e-104	1.03666	0.673	0.425	1.61015e-99	TRIM22	CD8_C6_ISG15
3.33494e-108	1.02155	0.722	0.49	8.02454e-104	UBE2L6	CD8_C6_ISG15
1.19192e-114	1.00336	0.443	0.174	2.868e-110	LGALS9	CD8_C6_ISG15
1.07414e-103	0.956908	0.816	0.637	2.5846e-99	RNF213	CD8_C6_ISG15
1.42212e-77	0.944783	0.466	0.239	3.42191e-73	PARP14	CD8_C6_ISG15
2.47649e-93	0.936341	0.369	0.14	5.95894e-89	DDX58	CD8_C6_ISG15
1.42519e-83	0.93053	0.633	0.385	3.42929e-79	TYMP	CD8_C6_ISG15
8.39908e-77	0.916713	0.476	0.251	2.02099e-72	LAP3	CD8_C6_ISG15
4.12134e-89	0.911226	0.494	0.243	9.91676e-85	PARP9	CD8_C6_ISG15
7.25454e-98	0.865276	0.358	0.127	1.74559e-93	HELZ2	CD8_C6_ISG15
1.12768e-95	0.863187	0.332	0.114	2.71343e-91	IFIH1	CD8_C6_ISG15
4.2933e-76	0.860349	0.349	0.143	1.03305e-71	DDX60L	CD8_C6_ISG15
2.27944e-96	0.859626	0.815	0.66	5.48478e-92	DRAP1	CD8_C6_ISG15
2.05626e-77	0.844652	0.701	0.528	4.94778e-73	SP100	CD8_C6_ISG15
7.6204e-76	0.837931	0.36	0.149	1.83362e-71	ZBP1	CD8_C6_ISG15
4.41952e-83	0.836107	0.766	0.519	1.06343e-78	LAG3	CD8_C6_ISG15
1.12186e-58	0.827633	0.49	0.3	2.69943e-54	SP110	CD8_C6_ISG15
3.49735e-68	0.823521	0.578	0.37	8.41533e-64	C19orf66	CD8_C6_ISG15
2.30556e-54	0.801468	0.377	0.198	5.54763e-50	OAS2	CD8_C6_ISG15
4.19453e-66	0.79983	0.291	0.115	1.00929e-61	PNPT1	CD8_C6_ISG15
9.06329e-65	0.790281	0.353	0.158	2.18081e-60	DDX60	CD8_C6_ISG15
2.21008e-63	0.789923	0.33	0.145	5.31789e-59	HSH2D	CD8_C6_ISG15
1.25247e-111	0.785776	0.197	0.037	3.01369e-107	LAMP3	CD8_C6_ISG15
8.61602e-60	0.781499	0.599	0.4	2.07319e-55	CHST12	CD8_C6_ISG15
5.24282e-48	0.767936	0.564	0.399	1.26153e-43	CARD16	CD8_C6_ISG15
1.31129e-39	0.747203	0.743	0.573	3.15523e-35	RGS1	CD8_C6_ISG15
5.07292e-50	0.733261	0.437	0.255	1.22065e-45	APOL6	CD8_C6_ISG15
8.12438e-42	0.732835	0.576	0.443	1.95489e-37	SMCHD1	CD8_C6_ISG15
2.18934e-40	0.72753	0.366	0.211	5.268e-36	GBP4	CD8_C6_ISG15
4.56936e-34	0.715796	0.479	0.331	1.09948e-29	GBP5	CD8_C6_ISG15
1.88418e-53	0.708585	0.269	0.112	4.5337e-49	STAT2	CD8_C6_ISG15
4.13816e-42	0.705381	0.385	0.225	9.95723e-38	NMI	CD8_C6_ISG15
7.52334e-40	0.68866	0.467	0.314	1.81027e-35	PHF11	CD8_C6_ISG15
5.7689e-54	0.688127	0.609	0.426	1.38811e-49	ADAR	CD8_C6_ISG15
4.06151e-21	0.680812	0.418	0.315	9.77281e-17	IFITM3	CD8_C6_ISG15
8.93885e-30	0.680237	0.655	0.56	2.15087e-25	IRF1	CD8_C6_ISG15
2.30746e-66	0.679018	0.908	0.833	5.55222e-62	IFITM2	CD8_C6_ISG15
8.28034e-37	0.678817	0.296	0.155	1.99241e-32	SPATS2L	CD8_C6_ISG15
6.58018e-37	0.678094	0.403	0.254	1.58332e-32	NUB1	CD8_C6_ISG15
3.79888e-35	0.671789	0.344	0.202	9.14086e-31	PARP10	CD8_C6_ISG15
4.89344e-55	0.663493	0.263	0.105	1.17746e-50	IFIT5	CD8_C6_ISG15
1.50667e-47	0.660645	0.682	0.532	3.62535e-43	TAP1	CD8_C6_ISG15
2.35505e-34	0.654649	0.268	0.138	5.66672e-30	TRANK1	CD8_C6_ISG15
8.96775e-36	0.654272	0.459	0.31	2.15782e-31	C5orf56	CD8_C6_ISG15
2.81068e-34	0.646007	0.654	0.524	6.76305e-30	ALOX5AP	CD8_C6_ISG15
3.4371e-39	0.627733	0.306	0.157	8.27034e-35	ODF3B	CD8_C6_ISG15
1.43849e-35	0.627082	0.655	0.538	3.46128e-31	ELF1	CD8_C6_ISG15
8.31479e-24	0.619225	0.352	0.238	2.0007e-19	ODF2L	CD8_C6_ISG15
3.21429e-61	0.615026	0.86	0.756	7.73423e-57	RARRES3	CD8_C6_ISG15
2.57885e-13	0.614872	0.462	0.366	6.20522e-09	HSPA1A	CD8_C6_ISG15
4.74982e-23	0.606268	0.609	0.543	1.1429e-18	COX5A	CD8_C6_ISG15
2.02956e-29	0.604195	0.362	0.232	4.88353e-25	XRN1	CD8_C6_ISG15
7.3724e-30	0.603666	0.483	0.354	1.77395e-25	RBCK1	CD8_C6_ISG15
7.16792e-32	0.602842	0.284	0.156	1.72474e-27	DTX3L	CD8_C6_ISG15
1.50586e-36	0.601224	0.268	0.135	3.6234e-32	PARP12	CD8_C6_ISG15
1.2113e-28	0.601059	0.26	0.142	2.91463e-24	HELB	CD8_C6_ISG15
1.18018e-29	0.599018	0.345	0.215	2.83974e-25	TRIM38	CD8_C6_ISG15
1.92792e-36	0.598621	0.2	0.083	4.63896e-32	CCR1	CD8_C6_ISG15
2.79613e-41	0.580086	0.312	0.158	6.72805e-37	N4BP1	CD8_C6_ISG15
7.99449e-24	0.575598	0.38	0.266	1.92363e-19	CASP1	CD8_C6_ISG15
4.86465e-25	0.57095	0.324	0.206	1.17053e-20	LPIN2	CD8_C6_ISG15
3.78581e-27	0.567402	0.203	0.1	9.10942e-23	GPR155	CD8_C6_ISG15
9.71996e-26	0.561724	0.269	0.158	2.33882e-21	PML	CD8_C6_ISG15
6.11531e-32	0.561484	0.447	0.306	1.47147e-27	CHMP5	CD8_C6_ISG15
2.27421e-31	0.558296	0.688	0.567	5.4722e-27	DNAJA1	CD8_C6_ISG15
2.79847e-40	0.557882	0.224	0.096	6.73368e-36	RTP4	CD8_C6_ISG15
1.69143e-54	0.553896	0.877	0.802	4.06993e-50	PSMB9	CD8_C6_ISG15
1.00539e-13	0.549578	0.413	0.31	2.41916e-09	HSPA1B	CD8_C6_ISG15
9.16866e-33	0.548571	0.241	0.12	2.20616e-28	CNP	CD8_C6_ISG15
2.65308e-16	0.545406	0.476	0.375	6.38384e-12	CREM	CD8_C6_ISG15
8.36273e-40	0.542296	0.221	0.094	2.01224e-35	HERC6	CD8_C6_ISG15
6.01943e-20	0.53913	0.292	0.191	1.44839e-15	ZNFX1	CD8_C6_ISG15
2.41861e-20	0.530952	0.479	0.383	5.81967e-16	SLFN5	CD8_C6_ISG15
8.80647e-10	0.52804	0.35	0.281	2.11901e-05	SOCS1	CD8_C6_ISG15
4.14086e-37	0.524561	0.215	0.093	9.96375e-33	TMEM140	CD8_C6_ISG15
1.58718e-60	0.515427	0.938	0.887	3.81907e-56	MYL12A	CD8_C6_ISG15
4.82575e-25	0.514458	0.592	0.505	1.16117e-20	CD164	CD8_C6_ISG15
4.48273e-25	0.513868	0.548	0.449	1.07863e-20	GPBP1	CD8_C6_ISG15
3.68108e-16	0.506778	0.381	0.295	8.85742e-12	DYNLT1	CD8_C6_ISG15
2.65105e-17	0.503957	0.471	0.387	6.37895e-13	ZC3HAV1	CD8_C6_ISG15
1.40485e-30	0.486818	0.226	0.111	3.38035e-26	FBXO6	CD8_C6_ISG15
2.04292e-17	0.486297	0.375	0.277	4.91567e-13	SP140	CD8_C6_ISG15
3.21461e-20	0.477582	0.566	0.459	7.73499e-16	SAMSN1	CD8_C6_ISG15
2.85339e-14	0.476683	0.347	0.261	6.86583e-10	PDE4B	CD8_C6_ISG15
5.12176e-17	0.471662	0.681	0.611	1.2324e-12	NEAT1	CD8_C6_ISG15
1.86043e-24	0.468759	0.216	0.114	4.47657e-20	EHD4	CD8_C6_ISG15
1.41876e-10	0.468359	0.592	0.523	3.41382e-06	ANXA1	CD8_C6_ISG15
7.87854e-23	0.46501	0.284	0.171	1.89574e-18	PRKD2	CD8_C6_ISG15
7.19276e-17	0.464544	0.448	0.353	1.73072e-12	TANK	CD8_C6_ISG15
1.46901e-26	0.453984	0.182	0.084	3.53473e-22	TRIM25	CD8_C6_ISG15
5.98491e-17	0.451305	0.354	0.258	1.44009e-12	SLA2	CD8_C6_ISG15
4.21925e-37	0.438967	0.974	0.966	1.01524e-32	H3F3B	CD8_C6_ISG15
2.39751e-22	0.438423	0.676	0.586	5.76888e-18	CLEC2B	CD8_C6_ISG15
1.46287e-24	0.432108	0.67	0.578	3.51995e-20	MCL1	CD8_C6_ISG15
2.61081e-13	0.431399	0.308	0.218	6.28213e-09	ITGA1	CD8_C6_ISG15
8.28822e-14	0.430363	0.496	0.432	1.99431e-09	CD47	CD8_C6_ISG15
3.37725e-16	0.429923	0.445	0.362	8.12633e-12	RNF149	CD8_C6_ISG15
1.40267e-13	0.427953	0.438	0.359	3.37511e-09	STOM	CD8_C6_ISG15
3.96841e-32	0.423204	0.88	0.726	9.54879e-28	GZMA	CD8_C6_ISG15
1.39914e-21	0.421836	0.644	0.54	3.3666e-17	APOBEC3G	CD8_C6_ISG15
2.833e-38	0.418331	0.986	0.889	6.81677e-34	CCL5	CD8_C6_ISG15
1.0848e-17	0.41691	0.891	0.869	2.61025e-13	HSP90AA1	CD8_C6_ISG15
1.12634e-13	0.412976	0.34	0.246	2.7102e-09	FAM46C	CD8_C6_ISG15
2.89857e-20	0.409287	0.694	0.64	6.97454e-16	PSMB8	CD8_C6_ISG15
4.82533e-13	0.409027	0.52	0.462	1.16107e-08	SHISA5	CD8_C6_ISG15
2.39139e-11	0.408996	0.285	0.216	5.75417e-07	BAG1	CD8_C6_ISG15
2.16232e-12	0.40899	0.433	0.37	5.20298e-08	USP15	CD8_C6_ISG15
1.13375e-10	0.407491	0.275	0.204	2.72803e-06	TRIM56	CD8_C6_ISG15
6.06583e-31	0.406581	0.805	0.715	1.45956e-26	PSME2	CD8_C6_ISG15
2.13954e-30	0.402949	0.868	0.823	5.14816e-26	EVL	CD8_C6_ISG15
7.80984e-13	0.402809	0.227	0.151	1.8792e-08	IRF9	CD8_C6_ISG15
1.39739e-14	0.400105	0.267	0.178	3.3624e-10	CCR5	CD8_C6_ISG15
2.4827e-15	0.396105	0.546	0.481	5.97388e-11	CCDC85B	CD8_C6_ISG15
1.11686e-26	0.395398	0.156	0.066	2.6874e-22	ETV7	CD8_C6_ISG15
3.77278e-22	0.39528	0.735	0.68	9.07806e-18	CD48	CD8_C6_ISG15
3.15814e-15	0.393469	0.627	0.533	7.59911e-11	PRF1	CD8_C6_ISG15
6.52514e-14	0.392198	0.224	0.145	1.57008e-09	TRAFD1	CD8_C6_ISG15
5.46045e-19	0.389597	0.65	0.586	1.31389e-14	WIPF1	CD8_C6_ISG15
6.58887e-13	0.385949	0.403	0.327	1.58541e-08	CTSS	CD8_C6_ISG15
3.11765e-11	0.383011	0.401	0.331	7.5017e-07	GBP2	CD8_C6_ISG15
2.20541e-14	0.38255	0.49	0.412	5.30666e-10	KPNB1	CD8_C6_ISG15
4.6197e-11	0.382275	0.308	0.234	1.11159e-06	VPS37B	CD8_C6_ISG15
1.0316e-27	0.37857	0.797	0.613	2.48224e-23	GZMK	CD8_C6_ISG15
4.64861e-28	0.375998	0.11	0.037	1.11855e-23	PGAP1	CD8_C6_ISG15
1.63896e-09	0.374632	0.357	0.299	3.94367e-05	HM13	CD8_C6_ISG15
1.89364e-10	0.372801	0.24	0.172	4.55648e-06	SLFN12L	CD8_C6_ISG15
3.42335e-12	0.37153	0.515	0.465	8.23728e-08	DNAJB6	CD8_C6_ISG15
6.68263e-19	0.369068	0.787	0.742	1.60797e-14	SRSF7	CD8_C6_ISG15
2.46156e-11	0.368766	0.387	0.311	5.923e-07	GYG1	CD8_C6_ISG15
1.00331e-13	0.36858	0.557	0.479	2.41416e-09	RUNX3	CD8_C6_ISG15
2.91033e-12	0.368228	0.739	0.701	7.00283e-08	KLF6	CD8_C6_ISG15
2.96439e-07	0.367828	0.606	0.593	0.00713291	TNFAIP3	CD8_C6_ISG15
4.53694e-14	0.3668	0.205	0.129	1.09168e-09	ECE1	CD8_C6_ISG15
8.47433e-12	0.365051	0.327	0.246	2.03909e-07	SAMHD1	CD8_C6_ISG15
2.10904e-16	0.363896	0.142	0.073	5.07478e-12	ENDOD1	CD8_C6_ISG15
8.12128e-09	0.360849	0.447	0.406	0.000195414	PPP1CC	CD8_C6_ISG15
1.71643e-10	0.357133	0.382	0.312	4.13007e-06	PARP8	CD8_C6_ISG15
4.15791e-07	0.355021	0.274	0.222	0.0100048	ERAP2	CD8_C6_ISG15
1.87195e-15	0.353469	0.157	0.086	4.50429e-11	BISPR	CD8_C6_ISG15
1.8298e-10	0.352054	0.332	0.256	4.40286e-06	GPR171	CD8_C6_ISG15
8.37923e-42	0.350876	0.973	0.969	2.01621e-37	HLA-E	CD8_C6_ISG15
7.4419e-10	0.350524	0.177	0.118	1.79067e-05	TRIM14	CD8_C6_ISG15
3.13045e-20	0.350119	0.888	0.855	7.53248e-16	CD2	CD8_C6_ISG15
2.45784e-07	0.349487	0.386	0.348	0.00591407	NAPA	CD8_C6_ISG15
5.70348e-09	0.344644	0.599	0.557	0.000137237	CTSC	CD8_C6_ISG15
3.06752e-10	0.344583	0.341	0.272	7.38107e-06	CALCOCO2	CD8_C6_ISG15
1.7542e-10	0.343707	0.184	0.12	4.22095e-06	TAP2	CD8_C6_ISG15
1.05578e-15	0.343496	0.18	0.103	2.54041e-11	TRIM21	CD8_C6_ISG15
7.44237e-10	0.343116	0.619	0.577	1.79078e-05	S100A11	CD8_C6_ISG15
1.26062e-10	0.342537	0.225	0.158	3.03331e-06	AZI2	CD8_C6_ISG15
9.58924e-10	0.342466	0.298	0.222	2.30736e-05	FASLG	CD8_C6_ISG15
2.27244e-15	0.341303	0.718	0.687	5.46794e-11	CD44	CD8_C6_ISG15
2.64226e-09	0.340026	0.276	0.212	6.3578e-05	SQRDL	CD8_C6_ISG15
7.34924e-07	0.338491	0.317	0.268	0.0176837	JMJD1C	CD8_C6_ISG15
1.20429e-08	0.33842	0.583	0.556	0.000289776	GIMAP4	CD8_C6_ISG15
3.77084e-16	0.335319	0.765	0.698	9.07339e-12	CD69	CD8_C6_ISG15
1.51276e-08	0.335014	0.174	0.119	0.000364	GBP3	CD8_C6_ISG15
1.3954e-07	0.335007	0.284	0.231	0.0033576	LYSMD2	CD8_C6_ISG15
1.47004e-07	0.333842	0.346	0.292	0.00353721	HERPUD2	CD8_C6_ISG15
8.59937e-08	0.332678	0.541	0.505	0.00206918	BRD2	CD8_C6_ISG15
3.07484e-07	0.332645	0.266	0.214	0.00739868	MKRN1	CD8_C6_ISG15
7.34276e-08	0.33188	0.444	0.385	0.00176682	GADD45B	CD8_C6_ISG15
4.16339e-10	0.33077	0.893	0.897	1.0018e-05	HSPA8	CD8_C6_ISG15
2.41832e-13	0.328815	0.153	0.088	5.81895e-09	LGALS3BP	CD8_C6_ISG15
4.08286e-08	0.326185	0.264	0.202	0.000982418	SOCS3	CD8_C6_ISG15
1.67213e-09	0.325586	0.607	0.576	4.02349e-05	TAPBP	CD8_C6_ISG15
7.54588e-07	0.32498	0.47	0.393	0.0181569	IGKC	CD8_C6_ISG15
2.46075e-08	0.320259	0.376	0.313	0.000592106	GLIPR2	CD8_C6_ISG15
4.70637e-09	0.316583	0.208	0.149	0.000113245	TBC1D1	CD8_C6_ISG15
1.99917e-07	0.314729	0.619	0.588	0.00481041	GIMAP7	CD8_C6_ISG15
5.81781e-07	0.313536	0.115	0.074	0.0139988	ZCCHC2	CD8_C6_ISG15
4.81071e-07	0.310749	0.405	0.362	0.0115755	CAPN2	CD8_C6_ISG15
1.49434e-08	0.310103	0.603	0.575	0.000359569	N4BP2L2	CD8_C6_ISG15
2.99812e-24	0.309984	0.946	0.936	7.21408e-20	UBC	CD8_C6_ISG15
1.50511e-07	0.309312	0.194	0.141	0.0036216	TIPARP	CD8_C6_ISG15
2.14372e-08	0.309073	0.344	0.285	0.000515822	C6orf62	CD8_C6_ISG15
7.19717e-10	0.308138	0.435	0.373	1.73178e-05	CASP4	CD8_C6_ISG15
4.12505e-07	0.305808	0.375	0.316	0.00992569	SYTL3	CD8_C6_ISG15
1.34372e-11	0.305463	0.55	0.471	3.23326e-07	CLDND1	CD8_C6_ISG15
1.23521e-07	0.30075	0.373	0.323	0.00297216	ARID5A	CD8_C6_ISG15
1.77356e-06	0.299689	0.36	0.321	0.0426753	MRFAP1	CD8_C6_ISG15
1.52723e-09	0.299196	0.132	0.081	3.67482e-05	SLC38A5	CD8_C6_ISG15
4.59261e-07	0.296362	0.346	0.3	0.0110507	IRF2	CD8_C6_ISG15
2.30048e-07	0.294087	0.489	0.443	0.00553543	IDH2	CD8_C6_ISG15
1.69819e-07	0.290597	0.585	0.554	0.00408617	CYTIP	CD8_C6_ISG15
1.22614e-06	0.281029	0.556	0.538	0.0295034	KIAA1551	CD8_C6_ISG15
6.67717e-07	0.280741	0.231	0.178	0.0160666	SUPT3H	CD8_C6_ISG15
9.05309e-07	0.279436	0.426	0.366	0.0217836	PTMS	CD8_C6_ISG15
1.42207e-06	0.278844	0.618	0.61	0.0342178	CLEC2D	CD8_C6_ISG15
5.71965e-16	0.278674	0.851	0.824	1.37626e-11	SUB1	CD8_C6_ISG15
1.79788e-09	0.276571	0.612	0.586	4.32605e-05	TMEM50A	CD8_C6_ISG15
4.36209e-17	0.275856	0.859	0.852	1.0496e-12	PSME1	CD8_C6_ISG15
3.56733e-09	0.274652	0.274	0.201	8.58371e-05	MT1E	CD8_C6_ISG15
4.5606e-09	0.273928	0.137	0.085	0.000109737	TTC39B	CD8_C6_ISG15
2.30806e-08	0.27333	0.508	0.459	0.000555365	CFLAR	CD8_C6_ISG15
5.51053e-19	0.269559	0.895	0.818	1.32594e-14	COTL1	CD8_C6_ISG15
6.10711e-13	0.267525	1	1	1.46949e-08	MALAT1	CD8_C6_ISG15
5.36688e-32	0.267484	1	1	1.29138e-27	TMSB4X	CD8_C6_ISG15
4.2986e-14	0.267015	0.748	0.602	1.03433e-09	GZMH	CD8_C6_ISG15
1.05121e-14	0.265972	0.114	0.055	2.52942e-10	DHX58	CD8_C6_ISG15
3.094e-10	0.265585	0.108	0.06	7.44478e-06	APOL1	CD8_C6_ISG15
1.4895e-06	0.265514	0.156	0.11	0.0358404	SLC6A6	CD8_C6_ISG15
9.52037e-07	0.262371	0.216	0.166	0.0229079	MYD88	CD8_C6_ISG15
8.99768e-15	0.261629	0.706	0.566	2.16502e-10	GZMB	CD8_C6_ISG15
1.04938e-06	0.257523	0.257	0.2	0.0252501	MIAT	CD8_C6_ISG15
3.22939e-13	0.253123	0.12	0.062	7.77056e-09	USP30-AS1	CD8_C6_ISG15
2.02525e-08	0.252177	0.109	0.065	0.000487316	FCHSD2	CD8_C6_ISG15
8.21017e-07	0.250316	0.114	0.074	0.0197553	HAPLN3	CD8_C6_ISG15
0	1.85249	0.632	0.154	0	ZNF683	CD8_C7_ZNF683
5.87353e-257	1.51036	0.587	0.164	1.41329e-252	CAPG	CD8_C7_ZNF683
2.08856e-200	1.47987	0.529	0.162	5.0255e-196	HOPX	CD8_C7_ZNF683
3.01674e-220	1.45386	0.866	0.503	7.25887e-216	ALOX5AP	CD8_C7_ZNF683
1.87205e-111	1.41828	0.858	0.689	4.50453e-107	CD69	CD8_C7_ZNF683
6.2964e-81	1.3043	0.689	0.489	1.51504e-76	NFKBIA	CD8_C7_ZNF683
1.36771e-127	1.2742	0.251	0.051	3.29099e-123	KLRC1	CD8_C7_ZNF683
1.30695e-50	1.26784	0.492	0.286	3.14479e-46	GNLY	CD8_C7_ZNF683
1.04098e-112	1.2594	0.637	0.339	2.50481e-108	RP11-291B21.2	CD8_C7_ZNF683
2.32014e-70	1.21957	0.316	0.122	5.58271e-66	KLRB1	CD8_C7_ZNF683
1.24691e-63	1.15112	0.62	0.425	3.0003e-59	BTG2	CD8_C7_ZNF683
4.28578e-38	1.14994	0.315	0.161	1.03124e-33	XCL1	CD8_C7_ZNF683
1.49257e-126	1.14537	0.789	0.51	3.59142e-122	ID2	CD8_C7_ZNF683
7.27638e-94	1.07051	0.87	0.708	1.75084e-89	JUN	CD8_C7_ZNF683
7.69987e-35	1.06195	0.515	0.36	1.85274e-30	HSPA1A	CD8_C7_ZNF683
1.20591e-29	1.05106	0.309	0.178	2.90165e-25	NR4A1	CD8_C7_ZNF683
2.55427e-104	1.01209	0.582	0.292	6.14608e-100	LGALS3	CD8_C7_ZNF683
2.99884e-54	1.00998	0.401	0.218	7.21581e-50	NFKBIZ	CD8_C7_ZNF683
1.51483e-78	0.975019	0.199	0.05	3.64497e-74	RGS16	CD8_C7_ZNF683
2.21128e-27	0.964449	0.242	0.126	5.32079e-23	EGR1	CD8_C7_ZNF683
2.50758e-67	0.963501	0.517	0.3	6.03375e-63	GPR65	CD8_C7_ZNF683
2.82606e-107	0.959414	0.544	0.229	6.80006e-103	KLRD1	CD8_C7_ZNF683
8.76239e-81	0.954621	0.362	0.146	2.10841e-76	GLUL	CD8_C7_ZNF683
4.28977e-74	0.950537	0.762	0.577	1.0322e-69	TNFAIP3	CD8_C7_ZNF683
1.28722e-72	0.947574	0.495	0.255	3.0973e-68	AC092580.4	CD8_C7_ZNF683
2.45234e-62	0.941543	0.641	0.436	5.90083e-58	DDIT4	CD8_C7_ZNF683
5.1851e-52	0.909693	0.474	0.286	1.24764e-47	BHLHE40	CD8_C7_ZNF683
1.50263e-35	0.908612	0.702	0.619	3.61563e-31	IER2	CD8_C7_ZNF683
4.47031e-140	0.890508	0.964	0.753	1.07565e-135	S100A4	CD8_C7_ZNF683
3.09685e-60	0.888615	0.869	0.8	7.45164e-56	ZFP36L2	CD8_C7_ZNF683
2.20682e-26	0.868188	0.147	0.06	5.31005e-22	TRAV13-1	CD8_C7_ZNF683
4.90858e-64	0.849125	0.43	0.22	1.1811e-59	LDLRAD4	CD8_C7_ZNF683
1.94806e-32	0.838842	0.469	0.304	4.68742e-28	HSPA1B	CD8_C7_ZNF683
8.72947e-52	0.835495	0.428	0.244	2.10048e-47	PTGER4	CD8_C7_ZNF683
5.06323e-48	0.834074	0.768	0.664	1.21831e-43	ZFP36	CD8_C7_ZNF683
4.10568e-80	0.832132	0.682	0.448	9.87908e-76	CD63	CD8_C7_ZNF683
2.30148e-64	0.821641	0.683	0.484	5.53782e-60	CKLF	CD8_C7_ZNF683
1.99897e-98	0.819581	0.872	0.729	4.80992e-94	CD7	CD8_C7_ZNF683
3.24369e-34	0.813155	0.565	0.429	7.80497e-30	PPP1R15A	CD8_C7_ZNF683
3.44715e-67	0.798801	0.581	0.359	8.29453e-63	PTPN22	CD8_C7_ZNF683
1.09483e-38	0.791931	0.377	0.21	2.63438e-34	XCL2	CD8_C7_ZNF683
4.28879e-50	0.791017	0.15	0.043	1.03197e-45	KLRC2	CD8_C7_ZNF683
2.734e-49	0.771694	0.353	0.173	6.57856e-45	PHLDA1	CD8_C7_ZNF683
4.39481e-76	0.765765	0.23	0.067	1.05748e-71	ANKRD28	CD8_C7_ZNF683
1.37269e-98	0.755453	0.234	0.057	3.30296e-94	SRGAP3	CD8_C7_ZNF683
1.28542e-89	0.755397	0.216	0.052	3.09297e-85	AC002331.1	CD8_C7_ZNF683
9.19349e-46	0.754885	0.254	0.109	2.21214e-41	ZC3H12A	CD8_C7_ZNF683
2.87396e-58	0.736922	0.569	0.364	6.91532e-54	ITGAE	CD8_C7_ZNF683
3.27449e-91	0.728747	0.175	0.035	7.87908e-87	CCR6	CD8_C7_ZNF683
6.52396e-92	0.725422	0.179	0.036	1.5698e-87	GPR25	CD8_C7_ZNF683
1.19389e-48	0.71353	0.563	0.397	2.87275e-44	OSTF1	CD8_C7_ZNF683
1.00468e-88	0.709834	0.232	0.061	2.41746e-84	DAPK2	CD8_C7_ZNF683
3.64797e-47	0.704617	0.439	0.255	8.77774e-43	JAML	CD8_C7_ZNF683
2.91111e-53	0.70422	0.257	0.102	7.00471e-49	PFKFB3	CD8_C7_ZNF683
8.6288e-51	0.690236	0.398	0.199	2.07626e-46	CXCR6	CD8_C7_ZNF683
3.74085e-44	0.684595	0.482	0.301	9.00123e-40	TPM4	CD8_C7_ZNF683
3.15227e-40	0.674541	0.905	0.867	7.58498e-36	HSP90AA1	CD8_C7_ZNF683
5.83325e-17	0.656184	0.172	0.093	1.4036e-12	ATF3	CD8_C7_ZNF683
6.04851e-11	0.653486	0.116	0.064	1.45539e-06	CCL20	CD8_C7_ZNF683
1.61831e-38	0.648038	0.38	0.222	3.89399e-34	RORA	CD8_C7_ZNF683
3.09e-36	0.646083	0.403	0.239	7.43516e-32	FAM46C	CD8_C7_ZNF683
1.57502e-39	0.636459	0.51	0.34	3.78982e-35	RBPJ	CD8_C7_ZNF683
2.04233e-43	0.631308	0.72	0.51	4.91425e-39	ANXA1	CD8_C7_ZNF683
1.85995e-85	0.618218	0.969	0.859	4.47541e-81	CD52	CD8_C7_ZNF683
3.48763e-35	0.610377	0.27	0.133	8.39195e-31	FOSL2	CD8_C7_ZNF683
5.08693e-91	0.606851	0.981	0.943	1.22402e-86	SH3BGRL3	CD8_C7_ZNF683
4.99037e-27	0.606428	0.602	0.467	1.20078e-22	NR4A2	CD8_C7_ZNF683
2.28774e-47	0.60585	0.764	0.648	5.50475e-43	STK17B	CD8_C7_ZNF683
1.51331e-36	0.603284	0.413	0.248	3.64134e-32	GPR171	CD8_C7_ZNF683
3.40445e-87	0.602534	0.996	0.888	8.19179e-83	CCL5	CD8_C7_ZNF683
1.4468e-47	0.589661	0.959	0.946	3.48129e-43	BTG1	CD8_C7_ZNF683
4.33544e-22	0.589196	0.37	0.26	1.04319e-17	CTSA	CD8_C7_ZNF683
7.06893e-20	0.587515	0.481	0.375	1.70093e-15	BIRC3	CD8_C7_ZNF683
3.25188e-10	0.58512	0.269	0.197	7.82467e-06	VCAM1	CD8_C7_ZNF683
3.40616e-17	0.585102	0.362	0.262	8.1959e-13	MYADM	CD8_C7_ZNF683
3.05906e-69	0.584509	0.147	0.031	7.36071e-65	SPRY1	CD8_C7_ZNF683
2.65833e-46	0.575779	0.608	0.406	6.39648e-42	IFNG	CD8_C7_ZNF683
3.91204e-29	0.574885	0.251	0.131	9.41315e-25	TNFSF14	CD8_C7_ZNF683
2.47039e-118	0.574555	0.131	0.014	5.94424e-114	CLNK	CD8_C7_ZNF683
1.81278e-28	0.566844	0.236	0.121	4.36192e-24	DUSP10	CD8_C7_ZNF683
8.35612e-37	0.563017	0.34	0.187	2.01065e-32	GABARAPL1	CD8_C7_ZNF683
1.00215e-30	0.559112	0.681	0.567	2.41138e-26	DNAJA1	CD8_C7_ZNF683
5.17078e-29	0.559048	0.205	0.098	1.24419e-24	C1orf162	CD8_C7_ZNF683
9.13037e-40	0.555698	0.161	0.056	2.19695e-35	HPGD	CD8_C7_ZNF683
4.71424e-13	0.552468	0.51	0.422	1.13434e-08	LGALS1	CD8_C7_ZNF683
2.51221e-32	0.551855	0.141	0.052	6.04487e-28	TMIGD2	CD8_C7_ZNF683
1.23099e-27	0.543805	0.346	0.217	2.96202e-23	FKBP11	CD8_C7_ZNF683
4.16382e-16	0.54084	0.323	0.233	1.0019e-11	PDCL3	CD8_C7_ZNF683
1.67658e-19	0.539475	0.155	0.076	4.0342e-15	CD83	CD8_C7_ZNF683
5.78964e-25	0.535131	0.972	0.966	1.3931e-20	H3F3B	CD8_C7_ZNF683
4.04189e-31	0.534257	0.931	0.893	9.7256e-27	HSPA8	CD8_C7_ZNF683
3.14928e-38	0.532303	0.928	0.843	7.57779e-34	VIM	CD8_C7_ZNF683
2.1842e-21	0.529663	0.642	0.562	5.25562e-17	IRF1	CD8_C7_ZNF683
1.25133e-58	0.528586	0.825	0.554	3.01095e-54	GZMB	CD8_C7_ZNF683
6.2118e-15	0.528055	0.147	0.078	1.49468e-10	TRGV2	CD8_C7_ZNF683
3.60153e-17	0.527998	0.18	0.099	8.666e-13	CSF1	CD8_C7_ZNF683
2.24951e-15	0.525539	0.41	0.314	5.41276e-11	HSPH1	CD8_C7_ZNF683
9.31576e-24	0.525156	0.663	0.588	2.24156e-19	CLEC2B	CD8_C7_ZNF683
5.67105e-24	0.522416	0.437	0.309	1.36457e-19	SYTL3	CD8_C7_ZNF683
3.91331e-29	0.519664	0.612	0.474	9.4162e-25	RUNX3	CD8_C7_ZNF683
1.01422e-19	0.512678	0.526	0.43	2.44041e-15	ZYX	CD8_C7_ZNF683
1.80551e-07	0.51014	0.367	0.311	0.00434441	FOSB	CD8_C7_ZNF683
1.88432e-16	0.508686	0.147	0.076	4.53405e-12	CDKN1A	CD8_C7_ZNF683
3.22137e-35	0.508339	0.816	0.675	7.75127e-31	CCL4	CD8_C7_ZNF683
2.50306e-32	0.507949	0.617	0.49	6.02287e-28	CTSD	CD8_C7_ZNF683
1.24584e-31	0.502493	0.332	0.189	2.99775e-27	TBCD	CD8_C7_ZNF683
9.23702e-32	0.497067	0.876	0.727	2.22261e-27	GZMA	CD8_C7_ZNF683
2.42719e-18	0.492825	0.729	0.653	5.8403e-14	DUSP1	CD8_C7_ZNF683
6.61108e-28	0.486055	0.118	0.042	1.59076e-23	CEBPD	CD8_C7_ZNF683
5.91709e-21	0.485088	0.226	0.127	1.42377e-16	BCL3	CD8_C7_ZNF683
1.96294e-23	0.479571	0.292	0.174	4.72322e-19	SLC7A5	CD8_C7_ZNF683
4.42244e-17	0.478047	0.315	0.218	1.06413e-12	IVNS1ABP	CD8_C7_ZNF683
2.83016e-18	0.474855	0.468	0.351	6.80993e-14	RGS2	CD8_C7_ZNF683
5.95101e-18	0.474819	0.41	0.308	1.43193e-13	GYG1	CD8_C7_ZNF683
1.88523e-16	0.472211	0.381	0.278	4.53624e-12	SOCS1	CD8_C7_ZNF683
4.11274e-23	0.46317	0.602	0.506	9.89606e-19	CD96	CD8_C7_ZNF683
8.46765e-10	0.461227	0.19	0.128	2.03748e-05	PRMT9	CD8_C7_ZNF683
4.68026e-17	0.46079	0.36	0.256	1.12616e-12	SCML4	CD8_C7_ZNF683
7.13731e-09	0.459002	0.102	0.058	0.000171738	TRGV5	CD8_C7_ZNF683
2.28443e-18	0.457643	0.75	0.7	5.4968e-14	KLF6	CD8_C7_ZNF683
2.17651e-12	0.455757	0.3	0.21	5.23712e-08	TRGC2	CD8_C7_ZNF683
7.10254e-32	0.453194	0.767	0.571	1.70901e-27	RGS1	CD8_C7_ZNF683
4.71325e-20	0.449452	0.366	0.239	1.1341e-15	CCL3	CD8_C7_ZNF683
1.93056e-15	0.448666	0.498	0.415	4.64531e-11	SLC2A3	CD8_C7_ZNF683
2.11964e-24	0.447057	0.727	0.651	5.10027e-20	PGK1	CD8_C7_ZNF683
3.37819e-20	0.446765	0.371	0.256	8.1286e-16	SLA2	CD8_C7_ZNF683
5.71297e-14	0.44576	0.656	0.599	1.37466e-09	HSPE1	CD8_C7_ZNF683
1.51563e-19	0.445628	0.335	0.216	3.64691e-15	ITGA1	CD8_C7_ZNF683
9.55205e-12	0.443753	0.302	0.224	2.29842e-07	MAP3K8	CD8_C7_ZNF683
1.56894e-07	0.442552	0.322	0.269	0.0037752	ODC1	CD8_C7_ZNF683
3.88398e-09	0.438172	0.213	0.147	9.34564e-05	CCL3L3	CD8_C7_ZNF683
1.29016e-21	0.433898	0.462	0.337	3.10438e-17	ABI3	CD8_C7_ZNF683
2.45689e-26	0.432601	0.165	0.072	5.91177e-22	CD9	CD8_C7_ZNF683
5.91544e-18	0.432439	0.136	0.064	1.42337e-13	TRGC1	CD8_C7_ZNF683
1.94151e-21	0.429001	0.79	0.72	4.67166e-17	LDHA	CD8_C7_ZNF683
1.0285e-13	0.425377	0.163	0.095	2.47477e-09	MSC	CD8_C7_ZNF683
1.8571e-19	0.425364	0.213	0.12	4.46854e-15	CD244	CD8_C7_ZNF683
1.30432e-19	0.424979	0.18	0.094	3.13847e-15	ADAM19	CD8_C7_ZNF683
6.11814e-10	0.423894	0.452	0.399	1.47215e-05	G3BP2	CD8_C7_ZNF683
1.63364e-10	0.418012	0.803	0.742	3.93088e-06	CRIP1	CD8_C7_ZNF683
6.2379e-16	0.417412	0.303	0.206	1.50096e-11	SKIL	CD8_C7_ZNF683
6.95381e-40	0.417052	0.125	0.036	1.67323e-35	MYO7A	CD8_C7_ZNF683
4.30238e-36	0.41635	0.955	0.935	1.03524e-31	UBC	CD8_C7_ZNF683
1.55034e-37	0.412591	0.112	0.032	3.73043e-33	GNA15	CD8_C7_ZNF683
1.58138e-20	0.411498	0.201	0.108	3.80512e-16	CPD	CD8_C7_ZNF683
1.0938e-18	0.41143	0.568	0.459	2.63191e-14	SAMSN1	CD8_C7_ZNF683
1.85501e-13	0.41128	0.35	0.27	4.46352e-09	ZFAND5	CD8_C7_ZNF683
7.07116e-13	0.411205	0.623	0.578	1.70146e-08	ZFP36L1	CD8_C7_ZNF683
1.95732e-27	0.407847	0.141	0.055	4.7097e-23	SYNGR1	CD8_C7_ZNF683
7.63501e-12	0.407672	0.342	0.262	1.83714e-07	PDE4B	CD8_C7_ZNF683
1.93541e-61	0.407129	0.116	0.022	4.65699e-57	SCUBE1	CD8_C7_ZNF683
8.03298e-17	0.407026	0.462	0.356	1.9329e-12	STOM	CD8_C7_ZNF683
2.17749e-36	0.404991	0.917	0.868	5.23947e-32	S100A6	CD8_C7_ZNF683
2.07911e-11	0.404446	0.342	0.272	5.00276e-07	CALCOCO2	CD8_C7_ZNF683
2.78084e-16	0.403271	0.614	0.551	6.69125e-12	CYTIP	CD8_C7_ZNF683
5.29151e-11	0.403129	0.548	0.492	1.27324e-06	TUBA4A	CD8_C7_ZNF683
6.98141e-13	0.400788	0.53	0.464	1.67987e-08	DNAJB6	CD8_C7_ZNF683
4.93391e-07	0.399508	0.304	0.254	0.011872	TOB1	CD8_C7_ZNF683
2.84365e-16	0.399467	0.185	0.104	6.84239e-12	DUSP5	CD8_C7_ZNF683
3.14039e-12	0.394209	0.249	0.174	7.5564e-08	RELB	CD8_C7_ZNF683
4.97033e-19	0.393977	0.125	0.056	1.19596e-14	KLRC3	CD8_C7_ZNF683
6.72176e-29	0.39366	0.136	0.051	1.61739e-24	GOLIM4	CD8_C7_ZNF683
5.33232e-20	0.392761	0.205	0.112	1.28306e-15	GALNT2	CD8_C7_ZNF683
9.35309e-18	0.392336	0.643	0.541	2.25054e-13	CTSW	CD8_C7_ZNF683
5.63649e-11	0.391075	0.318	0.244	1.35625e-06	GPRIN3	CD8_C7_ZNF683
3.0846e-11	0.389527	0.281	0.206	7.42217e-07	RALGAPA1	CD8_C7_ZNF683
1.17052e-07	0.388811	0.472	0.432	0.00281652	SQSTM1	CD8_C7_ZNF683
1.96193e-11	0.38635	0.168	0.104	4.72079e-07	KLF10	CD8_C7_ZNF683
7.66077e-16	0.385286	0.443	0.335	1.84333e-11	GBP5	CD8_C7_ZNF683
9.02921e-11	0.384769	0.491	0.426	2.17261e-06	NR3C1	CD8_C7_ZNF683
5.0551e-22	0.384614	0.186	0.094	1.21636e-17	CD226	CD8_C7_ZNF683
5.05854e-14	0.382712	0.581	0.512	1.21719e-09	HSPA5	CD8_C7_ZNF683
4.13886e-17	0.381987	0.223	0.129	9.95892e-13	NR4A3	CD8_C7_ZNF683
4.96013e-18	0.379341	0.166	0.086	1.19351e-13	ENTPD1	CD8_C7_ZNF683
2.09411e-09	0.373344	0.451	0.384	5.03886e-05	GADD45B	CD8_C7_ZNF683
2.14158e-08	0.372907	0.308	0.245	0.000515306	PDE4D	CD8_C7_ZNF683
2.94398e-14	0.37283	0.48	0.375	7.08382e-10	CREM	CD8_C7_ZNF683
3.57036e-09	0.371621	0.196	0.135	8.59099e-05	IRF4	CD8_C7_ZNF683
8.83155e-13	0.370572	0.208	0.134	2.12505e-08	TESC	CD8_C7_ZNF683
2.38698e-23	0.366446	0.129	0.053	5.74354e-19	CTSH	CD8_C7_ZNF683
2.10573e-22	0.364895	0.768	0.641	5.06681e-18	HLA-DRA	CD8_C7_ZNF683
1.1999e-10	0.361927	0.445	0.376	2.88721e-06	IL2RB	CD8_C7_ZNF683
3.80589e-13	0.361726	0.259	0.179	9.15774e-09	TMEM14C	CD8_C7_ZNF683
3.33665e-19	0.361294	0.882	0.837	8.02865e-15	JUNB	CD8_C7_ZNF683
1.983e-07	0.359663	0.39	0.328	0.0047715	ZNF331	CD8_C7_ZNF683
1.33276e-18	0.358847	0.707	0.62	3.20689e-14	DYNLL1	CD8_C7_ZNF683
1.37284e-06	0.35793	0.28	0.229	0.0330334	SNHG15	CD8_C7_ZNF683
1.46342e-15	0.35668	0.127	0.063	3.52128e-11	NBL1	CD8_C7_ZNF683
3.66801e-11	0.356362	0.403	0.329	8.82597e-07	ARHGAP9	CD8_C7_ZNF683
1.74493e-07	0.355369	0.155	0.104	0.00419865	CTD-3252C9.4	CD8_C7_ZNF683
1.16619e-15	0.354937	0.6	0.496	2.8061e-11	HLA-DQA1	CD8_C7_ZNF683
3.87161e-11	0.353519	0.191	0.124	9.31587e-07	LMO4	CD8_C7_ZNF683
6.582e-11	0.352301	0.63	0.582	1.58376e-06	MCL1	CD8_C7_ZNF683
3.69666e-08	0.344638	0.612	0.592	0.000889489	DNAJB1	CD8_C7_ZNF683
9.46858e-08	0.344455	0.467	0.421	0.00227833	REL	CD8_C7_ZNF683
6.86934e-11	0.341189	0.342	0.266	1.6529e-06	ATP2B4	CD8_C7_ZNF683
1.24389e-11	0.340894	0.551	0.498	2.99304e-07	SELK	CD8_C7_ZNF683
3.24259e-10	0.340606	0.287	0.216	7.80232e-06	RGL4	CD8_C7_ZNF683
2.25257e-11	0.339678	0.217	0.146	5.42014e-07	PLEKHA2	CD8_C7_ZNF683
3.299e-24	0.339649	0.126	0.051	7.93805e-20	DPP4	CD8_C7_ZNF683
2.39131e-10	0.337699	0.26	0.187	5.75398e-06	NAMPT	CD8_C7_ZNF683
3.82676e-27	0.333228	0.879	0.82	9.20794e-23	COTL1	CD8_C7_ZNF683
8.59711e-14	0.333067	0.195	0.117	2.06864e-09	SYTL2	CD8_C7_ZNF683
6.73601e-08	0.331953	0.23	0.172	0.00162082	DDIT3	CD8_C7_ZNF683
6.92764e-09	0.329002	0.494	0.451	0.000166693	MAP1LC3B	CD8_C7_ZNF683
1.36273e-08	0.327238	0.265	0.205	0.0003279	YIPF5	CD8_C7_ZNF683
5.85272e-09	0.326352	0.279	0.218	0.000140828	COMMD8	CD8_C7_ZNF683
6.68145e-09	0.32476	0.379	0.312	0.000160769	GLIPR2	CD8_C7_ZNF683
8.12331e-21	0.324464	0.843	0.742	1.95463e-16	HLA-DRB1	CD8_C7_ZNF683
2.62284e-10	0.323567	0.527	0.465	6.31107e-06	HERPUD1	CD8_C7_ZNF683
7.03787e-29	0.321415	0.944	0.907	1.69345e-24	UBB	CD8_C7_ZNF683
4.77465e-10	0.320107	0.286	0.214	1.14888e-05	RAB8B	CD8_C7_ZNF683
6.48354e-11	0.320041	0.191	0.125	1.56007e-06	ABCG1	CD8_C7_ZNF683
8.42281e-09	0.319171	0.32	0.253	0.00020267	CAMK4	CD8_C7_ZNF683
6.54367e-10	0.318796	0.114	0.064	1.57454e-05	ICAM1	CD8_C7_ZNF683
1.04071e-13	0.317061	0.663	0.612	2.50415e-09	STK17A	CD8_C7_ZNF683
1.80732e-13	0.315689	0.629	0.584	4.34877e-09	TMEM50A	CD8_C7_ZNF683
2.5926e-07	0.315529	0.283	0.23	0.00623832	NARF	CD8_C7_ZNF683
1.07087e-09	0.315287	0.18	0.12	2.57673e-05	CARD19	CD8_C7_ZNF683
9.60057e-11	0.3143	0.458	0.368	2.31009e-06	ANXA2	CD8_C7_ZNF683
4.59371e-11	0.313518	0.181	0.115	1.10534e-06	ZNRF1	CD8_C7_ZNF683
1.02324e-10	0.313422	0.189	0.121	2.46211e-06	RASGEF1B	CD8_C7_ZNF683
4.10608e-10	0.311733	0.449	0.376	9.88006e-06	ACTN4	CD8_C7_ZNF683
2.52068e-13	0.310915	0.546	0.446	6.06526e-09	ANXA5	CD8_C7_ZNF683
2.34559e-10	0.310311	0.417	0.343	5.64396e-06	JUND	CD8_C7_ZNF683
3.70883e-23	0.309939	0.831	0.774	8.92418e-19	LSP1	CD8_C7_ZNF683
1.6868e-11	0.309768	0.154	0.093	4.05878e-07	USP20	CD8_C7_ZNF683
1.27088e-08	0.309242	0.529	0.458	0.0003058	HLA-DRB5	CD8_C7_ZNF683
1.16257e-10	0.309227	0.253	0.176	2.79738e-06	CLIC3	CD8_C7_ZNF683
3.07059e-09	0.309125	0.461	0.406	7.38846e-05	EML4	CD8_C7_ZNF683
4.97267e-07	0.308992	0.14	0.093	0.0119652	RP11-138A9.1	CD8_C7_ZNF683
8.86326e-07	0.305415	0.167	0.119	0.0213268	HIST1H2AC	CD8_C7_ZNF683
1.62929e-09	0.303184	0.194	0.131	3.92039e-05	KDM6B	CD8_C7_ZNF683
1.0672e-21	0.301677	0.112	0.044	2.5679e-17	NCF4	CD8_C7_ZNF683
9.20806e-08	0.301639	0.508	0.469	0.00221564	SPOCK2	CD8_C7_ZNF683
8.47482e-07	0.300207	0.209	0.158	0.0203921	GCHFR	CD8_C7_ZNF683
2.70074e-28	0.299828	0.984	0.969	6.49851e-24	IL32	CD8_C7_ZNF683
5.31263e-13	0.29643	0.156	0.089	1.27833e-08	PER1	CD8_C7_ZNF683
9.01725e-07	0.296037	0.15	0.105	0.0216973	PPP3CA	CD8_C7_ZNF683
1.97194e-06	0.295925	0.28	0.23	0.0474488	STAT4	CD8_C7_ZNF683
2.16968e-07	0.295244	0.622	0.593	0.00522068	EZR	CD8_C7_ZNF683
1.26966e-15	0.29223	0.814	0.765	3.05506e-11	CD99	CD8_C7_ZNF683
2.26486e-08	0.289501	0.161	0.107	0.00054497	ANKRD37	CD8_C7_ZNF683
6.71104e-09	0.287888	0.443	0.364	0.000161481	PTMS	CD8_C7_ZNF683
1.88462e-08	0.287844	0.214	0.154	0.000453477	SPTY2D1	CD8_C7_ZNF683
2.29751e-07	0.286571	0.236	0.181	0.00552827	PRNP	CD8_C7_ZNF683
5.40321e-11	0.285837	0.108	0.057	1.30012e-06	GADD45G	CD8_C7_ZNF683
2.21846e-07	0.28536	0.394	0.344	0.00533806	LPXN	CD8_C7_ZNF683
6.85186e-10	0.285234	0.481	0.4	1.64869e-05	TYMP	CD8_C7_ZNF683
5.92006e-20	0.285027	0.893	0.855	1.42448e-15	CD2	CD8_C7_ZNF683
5.03183e-07	0.28468	0.36	0.309	0.0121076	GPI	CD8_C7_ZNF683
9.8599e-19	0.284325	0.115	0.049	2.37249e-14	CD101	CD8_C7_ZNF683
1.9392e-21	0.283918	0.104	0.039	4.66611e-17	ATP10D	CD8_C7_ZNF683
5.32546e-10	0.282478	0.534	0.473	1.28141e-05	CELF2	CD8_C7_ZNF683
5.87359e-08	0.282272	0.318	0.254	0.0014133	PPP1R10	CD8_C7_ZNF683
8.21842e-09	0.28219	0.532	0.489	0.000197752	PRELID1	CD8_C7_ZNF683
1.56745e-08	0.282133	0.125	0.078	0.000377159	CDCA7	CD8_C7_ZNF683
2.1996e-17	0.28042	0.106	0.045	5.29267e-13	GPR82	CD8_C7_ZNF683
2.14207e-09	0.279982	0.169	0.109	5.15424e-05	SEL1L3	CD8_C7_ZNF683
1.11623e-17	0.278068	0.968	0.968	2.68588e-13	FTH1	CD8_C7_ZNF683
2.42979e-13	0.277515	0.201	0.122	5.84656e-09	CPNE7	CD8_C7_ZNF683
5.02537e-08	0.27705	0.163	0.11	0.0012092	AHR	CD8_C7_ZNF683
7.50543e-07	0.275171	0.36	0.31	0.0180596	CAPZA2	CD8_C7_ZNF683
9.99108e-08	0.274979	0.449	0.39	0.00240405	HN1	CD8_C7_ZNF683
5.92087e-08	0.273421	0.508	0.469	0.00142468	REEP5	CD8_C7_ZNF683
7.33574e-07	0.273239	0.22	0.165	0.0176513	TRG-AS1	CD8_C7_ZNF683
8.82278e-07	0.272821	0.598	0.576	0.0212294	DDX24	CD8_C7_ZNF683
3.0087e-07	0.271129	0.553	0.504	0.00723953	BRD2	CD8_C7_ZNF683
1.28091e-07	0.269446	0.237	0.178	0.00308212	LPIN1	CD8_C7_ZNF683
1.59869e-06	0.269216	0.181	0.133	0.0384677	RUNX1	CD8_C7_ZNF683
1.5459e-07	0.267038	0.198	0.143	0.00371973	ADA	CD8_C7_ZNF683
2.27815e-19	0.266545	0.943	0.938	5.48168e-15	CD3D	CD8_C7_ZNF683
1.85104e-09	0.265247	0.679	0.634	4.45397e-05	SRSF2	CD8_C7_ZNF683
1.09926e-08	0.262266	0.583	0.545	0.000264503	ELF1	CD8_C7_ZNF683
6.85902e-09	0.261816	0.114	0.067	0.000165042	MAST4	CD8_C7_ZNF683
6.74377e-07	0.261111	0.175	0.125	0.0162269	ARHGAP18	CD8_C7_ZNF683
1.03008e-09	0.260964	0.15	0.093	2.47858e-05	HMGXB3	CD8_C7_ZNF683
2.37608e-31	0.258736	1	0.998	5.71731e-27	ACTB	CD8_C7_ZNF683
4.00329e-10	0.258372	0.582	0.511	9.63272e-06	LINC00152	CD8_C7_ZNF683
6.28583e-10	0.257525	0.121	0.07	1.5125e-05	DDAH2	CD8_C7_ZNF683
1.55416e-11	0.257092	0.31	0.22	3.73962e-07	FASLG	CD8_C7_ZNF683
1.23563e-22	0.256367	0.948	0.911	2.97318e-18	SRGN	CD8_C7_ZNF683
6.26536e-10	0.254983	0.117	0.066	1.50757e-05	BCL2L11	CD8_C7_ZNF683
3.24822e-17	0.254741	0.118	0.053	7.81588e-13	GPR68	CD8_C7_ZNF683
1.21697e-06	0.253968	0.174	0.126	0.0292827	TRPS1	CD8_C7_ZNF683
2.75277e-08	0.251524	0.13	0.079	0.000662372	RP11-138A9.2	CD8_C7_ZNF683
6.25509e-08	0.250452	0.129	0.082	0.0015051	RARA	CD8_C7_ZNF683
1.26989e-09	0.250434	0.76	0.774	3.0556e-05	CD3G	CD8_C7_ZNF683
1.53336e-06	0.250123	0.202	0.149	0.0368957	AOAH	CD8_C7_ZNF683
0	2.58362	0.819	0.246	0	CXCL13	CD8_C8_CXCL13
6.41774e-181	2.28371	0.221	0.027	1.54424e-176	TRBV6-5	CD8_C8_CXCL13
7.33022e-259	1.29615	0.661	0.203	1.7638e-254	TOX	CD8_C8_CXCL13
2.34853e-202	1.22166	0.88	0.528	5.65103e-198	CD27	CD8_C8_CXCL13
0	1.21718	0.292	0.009	0	FXYD6	CD8_C8_CXCL13
0	1.19301	0.452	0.066	0	RP5-1028K7.2	CD8_C8_CXCL13
1.06064e-192	1.18101	0.954	0.598	2.55212e-188	GZMK	CD8_C8_CXCL13
8.88401e-165	1.17044	0.989	0.929	2.13767e-160	CD74	CD8_C8_CXCL13
7.39065e-247	1.15789	0.445	0.09	1.77834e-242	TSHZ2	CD8_C8_CXCL13
7.82447e-126	1.11015	0.782	0.417	1.88272e-121	DUSP4	CD8_C8_CXCL13
0	1.10657	0.406	0.045	0	IGFBP4	CD8_C8_CXCL13
6.90414e-166	1.10475	0.811	0.45	1.66127e-161	SH2D1A	CD8_C8_CXCL13
2.41899e-91	1.10118	0.725	0.45	5.82057e-87	FOS	CD8_C8_CXCL13
0	1.09399	0.34	0.035	0	BCAT1	CD8_C8_CXCL13
2.32869e-153	1.09296	0.653	0.304	5.60329e-149	AP3S1	CD8_C8_CXCL13
1.3828e-93	1.07927	0.351	0.124	3.3273e-89	CHI3L2	CD8_C8_CXCL13
0	1.0783	0.254	0.011	0	CAV1	CD8_C8_CXCL13
5.12781e-159	1.03387	0.949	0.753	1.23385e-154	HLA-DPB1	CD8_C8_CXCL13
2.864e-213	1.00239	0.378	0.071	6.89135e-209	ENC1	CD8_C8_CXCL13
2.82817e-114	0.985166	0.29	0.074	6.80515e-110	GEM	CD8_C8_CXCL13
2.19748e-112	0.974374	0.708	0.405	5.28758e-108	NR3C1	CD8_C8_CXCL13
3.75711e-112	0.969715	0.839	0.585	9.04037e-108	ITM2A	CD8_C8_CXCL13
3.71615e-132	0.966002	0.911	0.701	8.9418e-128	HLA-DPA1	CD8_C8_CXCL13
5.27792e-84	0.937933	0.744	0.481	1.26997e-79	HLA-DQA1	CD8_C8_CXCL13
4.36607e-157	0.922473	0.371	0.092	1.05056e-152	PASK	CD8_C8_CXCL13
3.07224e-247	0.892212	0.293	0.035	7.39243e-243	LANCL2	CD8_C8_CXCL13
9.49904e-105	0.890097	0.8	0.577	2.28566e-100	GZMM	CD8_C8_CXCL13
7.67546e-86	0.885971	0.718	0.424	1.84687e-81	FABP5	CD8_C8_CXCL13
2.17844e-116	0.869472	0.667	0.313	5.24177e-112	CRTAM	CD8_C8_CXCL13
8.83488e-66	0.856264	0.501	0.26	2.12585e-61	PMAIP1	CD8_C8_CXCL13
2.82431e-47	0.84925	0.782	0.648	6.79586e-43	DUSP1	CD8_C8_CXCL13
3.62237e-58	0.844168	0.67	0.435	8.71614e-54	ITM2C	CD8_C8_CXCL13
1.06203e-103	0.837533	0.585	0.286	2.55545e-99	VOPP1	CD8_C8_CXCL13
1.65885e-303	0.830313	0.229	0.012	3.99153e-299	VIPR2	CD8_C8_CXCL13
1.9487e-115	0.825557	0.53	0.207	4.68896e-111	TCF7	CD8_C8_CXCL13
1.09383e-288	0.822837	0.188	0.007	2.63196e-284	CDHR1	CD8_C8_CXCL13
1.49712e-57	0.81978	0.582	0.339	3.60238e-53	RGS2	CD8_C8_CXCL13
5.40481e-101	0.81818	0.659	0.344	1.30051e-96	CD82	CD8_C8_CXCL13
1.34324e-71	0.813428	0.847	0.633	3.2321e-67	HLA-DRA	CD8_C8_CXCL13
1.37055e-76	0.801701	0.705	0.455	3.29781e-72	CLDND1	CD8_C8_CXCL13
2.0857e-34	0.798838	0.484	0.318	5.01862e-30	ZNF331	CD8_C8_CXCL13
7.97803e-107	0.79652	0.351	0.11	1.91967e-102	APLP2	CD8_C8_CXCL13
9.29466e-146	0.759248	0.33	0.075	2.23648e-141	FCRL3	CD8_C8_CXCL13
2.20822e-46	0.757444	0.921	0.833	5.31342e-42	JUNB	CD8_C8_CXCL13
2.39637e-53	0.755823	0.633	0.43	5.76614e-49	TUBA1A	CD8_C8_CXCL13
9.75385e-64	0.754246	0.683	0.478	2.34697e-59	2006-09-01	CD8_C8_CXCL13
6.90933e-97	0.739733	0.355	0.119	1.66252e-92	TIFA	CD8_C8_CXCL13
2.39373e-124	0.734935	0.341	0.09	5.7598e-120	CHN1	CD8_C8_CXCL13
1.1622e-87	0.732687	0.69	0.39	2.79649e-83	TRAT1	CD8_C8_CXCL13
1.08499e-204	0.725483	0.261	0.034	2.61071e-200	AIG1	CD8_C8_CXCL13
5.22022e-68	0.725099	0.897	0.737	1.25609e-63	HLA-DRB1	CD8_C8_CXCL13
5.62206e-42	0.715764	0.113	0.029	1.35278e-37	TRAV3	CD8_C8_CXCL13
5.06427e-47	0.708381	0.523	0.299	1.21856e-42	HSPA1B	CD8_C8_CXCL13
5.68533e-57	0.706577	0.345	0.149	1.368e-52	RHOB	CD8_C8_CXCL13
1.08498e-69	0.695145	0.321	0.123	2.61068e-65	TTN	CD8_C8_CXCL13
9.83134e-174	0.676257	0.239	0.033	2.36562e-169	CXCR5	CD8_C8_CXCL13
1.61677e-77	0.665467	0.214	0.056	3.89027e-73	DKK3	CD8_C8_CXCL13
1.20976e-114	0.662966	0.295	0.076	2.91093e-110	TIAM1	CD8_C8_CXCL13
7.18584e-217	0.659378	0.211	0.018	1.72906e-212	PCAT29	CD8_C8_CXCL13
2.46045e-34	0.650274	0.735	0.58	5.92034e-30	DNAJB1	CD8_C8_CXCL13
3.95496e-217	0.641561	0.223	0.021	9.51642e-213	CD200	CD8_C8_CXCL13
9.47902e-62	0.641121	0.489	0.255	2.28084e-57	B3GNT2	CD8_C8_CXCL13
1.06326e-146	0.640543	0.192	0.025	2.55841e-142	FAAH2	CD8_C8_CXCL13
1.08202e-294	0.628583	0.199	0.008	2.60355e-290	CDH1	CD8_C8_CXCL13
1.48433e-67	0.625741	0.424	0.193	3.5716e-63	LY9	CD8_C8_CXCL13
3.94485e-62	0.61402	0.471	0.231	9.49209e-58	EOMES	CD8_C8_CXCL13
7.88493e-67	0.603921	0.901	0.786	1.89727e-62	CD8A	CD8_C8_CXCL13
4.21387e-48	0.602848	0.696	0.516	1.01394e-43	2009-09-01	CD8_C8_CXCL13
2.37385e-49	0.599493	0.658	0.463	5.71195e-45	PEBP1	CD8_C8_CXCL13
4.29975e-64	0.599263	0.516	0.269	1.03461e-59	SIRPG	CD8_C8_CXCL13
2.06181e-67	0.59588	0.383	0.166	4.96113e-63	ELMO1	CD8_C8_CXCL13
6.25642e-161	0.59326	0.999	0.998	1.50542e-156	HLA-A	CD8_C8_CXCL13
9.22946e-143	0.591766	0.223	0.035	2.22079e-138	PDLIM4	CD8_C8_CXCL13
1.52901e-249	0.590604	0.172	0.007	3.6791e-245	SMPDL3A	CD8_C8_CXCL13
1.66055e-46	0.587519	0.738	0.58	3.99563e-42	LAT	CD8_C8_CXCL13
2.27091e-77	0.583376	0.379	0.144	5.46425e-73	DTHD1	CD8_C8_CXCL13
4.48031e-47	0.579881	0.62	0.397	1.07805e-42	CXCR3	CD8_C8_CXCL13
5.57329e-46	0.574285	0.672	0.444	1.34104e-41	HLA-DRB5	CD8_C8_CXCL13
8.39316e-89	0.565963	0.999	0.996	2.01956e-84	HLA-B	CD8_C8_CXCL13
2.10926e-140	0.561874	0.24	0.042	5.07529e-136	PON2	CD8_C8_CXCL13
3.10469e-95	0.561281	0.19	0.038	7.47051e-91	IGFBP2	CD8_C8_CXCL13
2.08167e-97	0.558943	0.238	0.057	5.00892e-93	STAG3	CD8_C8_CXCL13
1.77727e-50	0.558239	0.624	0.39	4.27648e-46	BATF	CD8_C8_CXCL13
1.05962e-78	0.555819	0.359	0.134	2.54966e-74	GRINA	CD8_C8_CXCL13
2.14907e-57	0.555543	0.59	0.332	5.17108e-53	LYST	CD8_C8_CXCL13
4.46256e-63	0.551175	0.887	0.755	1.07378e-58	CIRBP	CD8_C8_CXCL13
8.0403e-39	0.550414	0.545	0.362	1.93466e-34	IL10RA	CD8_C8_CXCL13
7.75619e-39	0.548303	0.332	0.17	1.8663e-34	AIF1	CD8_C8_CXCL13
3.8704e-281	0.547225	0.158	0.003	9.31295e-277	LPL	CD8_C8_CXCL13
2.94436e-78	0.54407	0.302	0.1	7.08473e-74	METTL8	CD8_C8_CXCL13
7.45082e-40	0.536176	0.44	0.255	1.79282e-35	HIF1A	CD8_C8_CXCL13
7.7788e-48	0.525614	0.316	0.144	1.87174e-43	CD28	CD8_C8_CXCL13
1.36221e-45	0.52474	0.324	0.151	3.27774e-41	PDE4DIP	CD8_C8_CXCL13
4.23196e-91	0.522522	0.274	0.076	1.01829e-86	SEMA4A	CD8_C8_CXCL13
2.63292e-47	0.520458	0.778	0.622	6.33534e-43	ZFAS1	CD8_C8_CXCL13
5.07319e-165	0.5194	0.182	0.019	1.22071e-160	L1CAM	CD8_C8_CXCL13
1.87651e-54	0.518742	0.373	0.171	4.51525e-50	MLLT3	CD8_C8_CXCL13
1.58571e-78	0.51823	0.243	0.071	3.81554e-74	NGFRAP1	CD8_C8_CXCL13
7.77303e-79	0.51722	0.42	0.165	1.87035e-74	TNFRSF9	CD8_C8_CXCL13
3.51277e-34	0.515709	0.628	0.434	8.45243e-30	HLA-DQB1	CD8_C8_CXCL13
3.05244e-56	0.513148	0.371	0.168	7.34477e-52	SELM	CD8_C8_CXCL13
7.70542e-43	0.505596	0.966	0.92	1.85408e-38	MT-ND1	CD8_C8_CXCL13
1.99856e-61	0.503076	0.946	0.813	4.80894e-57	COTL1	CD8_C8_CXCL13
2.10263e-21	0.502758	0.501	0.354	5.05936e-17	CITED2	CD8_C8_CXCL13
3.52031e-124	0.502039	0.186	0.028	8.47058e-120	RASSF4	CD8_C8_CXCL13
4.60566e-34	0.500743	0.59	0.41	1.10821e-29	DENND2D	CD8_C8_CXCL13
2.36517e-28	0.500179	0.686	0.532	5.69108e-24	YWHAQ	CD8_C8_CXCL13
7.71696e-236	0.498877	0.158	0.006	1.85686e-231	LHFP	CD8_C8_CXCL13
3.00915e-44	0.497424	0.567	0.345	7.24063e-40	HLA-DMA	CD8_C8_CXCL13
2.6597e-47	0.497159	0.669	0.428	6.39978e-43	TIGIT	CD8_C8_CXCL13
4.68601e-21	0.493157	0.234	0.127	1.12755e-16	EGR1	CD8_C8_CXCL13
1.7042e-52	0.492601	0.358	0.164	4.10065e-48	SLAMF6	CD8_C8_CXCL13
3.28327e-55	0.491781	0.248	0.09	7.9002e-51	NINJ2	CD8_C8_CXCL13
9.84182e-25	0.487942	0.527	0.359	2.36814e-20	HSPA1A	CD8_C8_CXCL13
9.85221e-44	0.484932	0.275	0.116	2.37064e-39	TSC22D1	CD8_C8_CXCL13
4.34153e-33	0.483494	0.458	0.291	1.04466e-28	CD5	CD8_C8_CXCL13
1.08535e-269	0.482963	0.145	0.002	2.61156e-265	LINC01501	CD8_C8_CXCL13
2.86212e-52	0.482423	0.227	0.082	6.88683e-48	SESN3	CD8_C8_CXCL13
5.88144e-46	0.480849	0.395	0.197	1.41519e-41	PDCD1	CD8_C8_CXCL13
3.56415e-24	0.478326	0.253	0.135	8.57605e-20	LMNA	CD8_C8_CXCL13
3.87456e-42	0.477483	0.257	0.112	9.32297e-38	DTNBP1	CD8_C8_CXCL13
1.10426e-34	0.475466	0.524	0.345	2.65706e-30	MYCBP2	CD8_C8_CXCL13
1.89307e-38	0.472893	0.623	0.424	4.5551e-34	SLA	CD8_C8_CXCL13
2.26085e-34	0.469987	0.526	0.346	5.44006e-30	IL16	CD8_C8_CXCL13
3.63368e-56	0.46721	0.249	0.09	8.74335e-52	PHACTR2	CD8_C8_CXCL13
1.33481e-108	0.466475	0.44	0.149	3.21182e-104	XCL1	CD8_C8_CXCL13
3.32993e-53	0.466346	0.273	0.106	8.01248e-49	ZNRF1	CD8_C8_CXCL13
1.52777e-77	0.461427	0.221	0.059	3.67613e-73	ST8SIA1	CD8_C8_CXCL13
3.15108e-132	0.457405	0.167	0.021	7.58212e-128	KCNK12	CD8_C8_CXCL13
3.53647e-37	0.457181	0.463	0.274	8.50946e-33	DNPH1	CD8_C8_CXCL13
1.56859e-39	0.45571	0.38	0.204	3.77433e-35	TLK1	CD8_C8_CXCL13
8.04051e-43	0.455123	0.355	0.176	1.93471e-38	PECAM1	CD8_C8_CXCL13
3.23733e-184	0.452606	0.136	0.007	7.78967e-180	HS3ST1	CD8_C8_CXCL13
3.22754e-36	0.451834	0.524	0.329	7.76611e-32	SYNGR2	CD8_C8_CXCL13
9.96571e-42	0.451201	0.26	0.113	2.39795e-37	LRMP	CD8_C8_CXCL13
1.58534e-32	0.448082	0.709	0.55	3.81463e-28	GABARAP	CD8_C8_CXCL13
2.20221e-51	0.448028	0.268	0.105	5.29896e-47	RP11-25K19.1	CD8_C8_CXCL13
3.05771e-35	0.444958	0.426	0.253	7.35746e-31	GRSF1	CD8_C8_CXCL13
3.61052e-28	0.444553	0.543	0.38	8.68764e-24	NOP58	CD8_C8_CXCL13
7.27393e-57	0.44409	0.167	0.046	1.75025e-52	PCSK1N	CD8_C8_CXCL13
2.04937e-43	0.442579	0.229	0.091	4.93119e-39	ITGB2-AS1	CD8_C8_CXCL13
1.50725e-14	0.442036	0.146	0.076	3.62676e-10	SOX4	CD8_C8_CXCL13
9.07516e-28	0.441965	0.301	0.161	2.18366e-23	AC133644.2	CD8_C8_CXCL13
4.93244e-35	0.440251	0.432	0.258	1.18684e-30	DARS	CD8_C8_CXCL13
3.64037e-45	0.437862	0.806	0.641	8.75947e-41	PARK7	CD8_C8_CXCL13
3.9157e-23	0.437133	0.347	0.209	9.42195e-19	CCR7	CD8_C8_CXCL13
3.6954e-28	0.435925	0.438	0.272	8.89187e-24	SOCS1	CD8_C8_CXCL13
6.30199e-44	0.435071	0.274	0.118	1.51638e-39	NAB1	CD8_C8_CXCL13
1.43645e-32	0.434164	0.439	0.27	3.45637e-28	OXA1L	CD8_C8_CXCL13
1.00009e-27	0.432374	0.543	0.371	2.40642e-23	ATP6V0C	CD8_C8_CXCL13
4.23084e-56	0.431563	0.236	0.082	1.01802e-51	SLC9A9	CD8_C8_CXCL13
1.38855e-53	0.430835	0.178	0.053	3.34113e-49	IL9R	CD8_C8_CXCL13
8.34184e-39	0.430146	0.37	0.195	2.00721e-34	RFTN1	CD8_C8_CXCL13
4.36612e-69	0.4295	0.184	0.047	1.05058e-64	TOX2	CD8_C8_CXCL13
2.51263e-29	0.429445	0.287	0.155	6.04589e-25	GRHPR	CD8_C8_CXCL13
1.71513e-33	0.427072	0.495	0.298	4.12695e-29	FOSB	CD8_C8_CXCL13
1.56566e-52	0.426415	0.351	0.154	3.76728e-48	NDFIP2	CD8_C8_CXCL13
4.79563e-59	0.424656	0.211	0.066	1.15392e-54	DFNB31	CD8_C8_CXCL13
8.43905e-80	0.423127	0.193	0.045	2.0306e-75	LY96	CD8_C8_CXCL13
3.47829e-34	0.422289	0.553	0.358	8.36947e-30	BTN3A2	CD8_C8_CXCL13
1.21127e-138	0.421599	0.153	0.016	2.91456e-134	NOD2	CD8_C8_CXCL13
2.05912e-35	0.421506	0.288	0.142	4.95465e-31	TESPA1	CD8_C8_CXCL13
4.71391e-28	0.419814	0.565	0.381	1.13426e-23	CMC1	CD8_C8_CXCL13
2.50171e-38	0.418958	0.251	0.11	6.01962e-34	FBXO32	CD8_C8_CXCL13
2.5592e-26	0.417906	0.475	0.313	6.15796e-22	ARID5A	CD8_C8_CXCL13
4.64647e-32	0.416365	0.365	0.206	1.11803e-27	USP11	CD8_C8_CXCL13
8.65203e-38	0.416132	0.321	0.159	2.08185e-33	MSI2	CD8_C8_CXCL13
1.55237e-47	0.414839	0.218	0.079	3.7353e-43	CCDC141	CD8_C8_CXCL13
1.48385e-25	0.412963	0.49	0.336	3.57043e-21	POLD4	CD8_C8_CXCL13
1.35643e-22	0.410694	0.82	0.652	3.26385e-18	DUSP2	CD8_C8_CXCL13
7.46982e-73	0.410672	0.166	0.037	1.79739e-68	BTLA	CD8_C8_CXCL13
2.96684e-37	0.409846	0.33	0.168	7.13882e-33	TRIM69	CD8_C8_CXCL13
5.67632e-40	0.408971	0.235	0.098	1.36583e-35	PLEKHF2	CD8_C8_CXCL13
2.98726e-129	0.408275	0.138	0.013	7.18794e-125	IL1RN	CD8_C8_CXCL13
1.23163e-32	0.40811	0.662	0.49	2.96355e-28	GPX4	CD8_C8_CXCL13
1.63227e-31	0.407598	0.332	0.18	3.92758e-27	P2RY10	CD8_C8_CXCL13
4.13173e-24	0.406364	0.511	0.354	9.94178e-20	NFATC2	CD8_C8_CXCL13
3.624e-25	0.404402	0.2	0.098	8.72007e-21	ERI3	CD8_C8_CXCL13
1.08753e-28	0.403939	0.639	0.478	2.61682e-24	LCP2	CD8_C8_CXCL13
1.18969e-28	0.403724	0.727	0.567	2.86264e-24	ZFP36L1	CD8_C8_CXCL13
1.28273e-14	0.401817	0.342	0.241	3.08652e-10	FCMR	CD8_C8_CXCL13
1.86954e-31	0.400044	0.504	0.326	4.4985e-27	PSTPIP1	CD8_C8_CXCL13
1.67378e-50	0.399876	0.222	0.079	4.02745e-46	YPEL2	CD8_C8_CXCL13
2.31031e-35	0.398211	0.347	0.181	5.55906e-31	FAS	CD8_C8_CXCL13
8.67122e-26	0.39777	0.504	0.348	2.08647e-21	SNRPN	CD8_C8_CXCL13
2.85027e-42	0.397649	0.262	0.112	6.85832e-38	DNAJB2	CD8_C8_CXCL13
3.98877e-49	0.397399	0.252	0.099	9.59779e-45	MYL6B	CD8_C8_CXCL13
5.34658e-24	0.397322	0.186	0.087	1.28649e-19	TRGV10	CD8_C8_CXCL13
1.81112e-38	0.397091	0.893	0.79	4.35792e-34	ALDOA	CD8_C8_CXCL13
2.37287e-22	0.394928	0.491	0.352	5.7096e-18	SASH3	CD8_C8_CXCL13
1.25456e-33	0.394374	0.117	0.036	3.01872e-29	NMB	CD8_C8_CXCL13
3.56568e-31	0.393894	0.393	0.229	8.57975e-27	NME3	CD8_C8_CXCL13
4.17664e-26	0.393217	0.64	0.49	1.00498e-21	ISCU	CD8_C8_CXCL13
2.14868e-21	0.391914	0.52	0.366	5.17016e-17	RNF19A	CD8_C8_CXCL13
2.59334e-40	0.391155	0.31	0.146	6.2401e-36	SYT11	CD8_C8_CXCL13
7.36478e-20	0.388756	0.323	0.203	1.77211e-15	LRBA	CD8_C8_CXCL13
8.98081e-33	0.388498	0.448	0.265	2.16096e-28	HNRNPLL	CD8_C8_CXCL13
8.37266e-29	0.387625	0.261	0.133	2.01463e-24	MAN2A1	CD8_C8_CXCL13
5.40121e-73	0.385193	0.195	0.048	1.29964e-68	ZBED2	CD8_C8_CXCL13
2.01144e-30	0.385112	0.422	0.256	4.83994e-26	WBP2	CD8_C8_CXCL13
1.11682e-23	0.384709	0.81	0.696	2.6873e-19	MT-ND4L	CD8_C8_CXCL13
4.0107e-25	0.383806	0.651	0.503	9.65056e-21	ARID4B	CD8_C8_CXCL13
1.62558e-25	0.383262	0.387	0.232	3.91146e-21	CD84	CD8_C8_CXCL13
3.95577e-29	0.381123	0.435	0.272	9.51838e-25	TNIP1	CD8_C8_CXCL13
2.29374e-37	0.380457	0.274	0.127	5.5192e-33	BLVRA	CD8_C8_CXCL13
7.08441e-24	0.380209	0.573	0.42	1.70465e-19	RNASEK	CD8_C8_CXCL13
4.90401e-55	0.380161	0.247	0.087	1.18e-50	PAM	CD8_C8_CXCL13
5.52966e-30	0.378476	0.377	0.212	1.33055e-25	SLAMF7	CD8_C8_CXCL13
6.85267e-29	0.37847	0.895	0.8	1.64889e-24	LAPTM5	CD8_C8_CXCL13
4.80081e-34	0.378029	0.351	0.186	1.15517e-29	EED	CD8_C8_CXCL13
1.84065e-32	0.376846	0.308	0.158	4.42896e-28	STX11	CD8_C8_CXCL13
3.63466e-23	0.37451	0.656	0.509	8.74571e-19	RHOH	CD8_C8_CXCL13
3.50015e-32	0.374277	0.295	0.149	8.42206e-28	NFKB2	CD8_C8_CXCL13
6.20734e-23	0.37389	0.742	0.589	1.49361e-18	MT-ATP8	CD8_C8_CXCL13
5.17531e-128	0.373732	0.121	0.01	1.24528e-123	CFAP57	CD8_C8_CXCL13
5.52491e-28	0.372849	0.403	0.245	1.3294e-23	RHBDD2	CD8_C8_CXCL13
1.24076e-24	0.369878	0.477	0.325	2.98553e-20	RAB11B	CD8_C8_CXCL13
6.47417e-68	0.366598	0.111	0.018	1.55782e-63	TRAV8-3	CD8_C8_CXCL13
2.1661e-40	0.364899	0.969	0.909	5.21206e-36	SRGN	CD8_C8_CXCL13
3.36552e-30	0.363466	0.428	0.251	8.0981e-26	ICOS	CD8_C8_CXCL13
1.52141e-50	0.362552	0.155	0.043	3.66083e-46	LETM2	CD8_C8_CXCL13
1.2447e-74	0.36253	0.155	0.032	2.995e-70	C16orf45	CD8_C8_CXCL13
3.1486e-69	0.360154	0.141	0.028	7.57615e-65	SMARCD3	CD8_C8_CXCL13
2.85973e-31	0.360095	0.982	0.947	6.88109e-27	ACTG1	CD8_C8_CXCL13
6.35645e-47	0.360081	0.195	0.066	1.52949e-42	GFOD1	CD8_C8_CXCL13
6.75423e-30	0.359977	0.284	0.147	1.6252e-25	HPCAL1	CD8_C8_CXCL13
8.30846e-22	0.35762	0.501	0.361	1.99918e-17	SERPINB1	CD8_C8_CXCL13
1.25425e-35	0.355602	0.382	0.207	3.01797e-31	LIMS1	CD8_C8_CXCL13
1.11722e-21	0.355467	0.571	0.412	2.68825e-17	WSB1	CD8_C8_CXCL13
1.62296e-20	0.354985	0.502	0.364	3.90517e-16	PRDX2	CD8_C8_CXCL13
6.32752e-18	0.354979	0.515	0.372	1.52253e-13	BIRC3	CD8_C8_CXCL13
2.50538e-25	0.354918	0.798	0.672	6.02844e-21	CNBP	CD8_C8_CXCL13
3.02322e-21	0.354781	0.768	0.682	7.27447e-17	DAZAP2	CD8_C8_CXCL13
6.63759e-26	0.354501	0.59	0.409	1.59714e-21	REL	CD8_C8_CXCL13
1.71137e-25	0.354273	0.489	0.326	4.11789e-21	RAB1B	CD8_C8_CXCL13
5.18598e-32	0.354059	0.277	0.138	1.24785e-27	SLC25A46	CD8_C8_CXCL13
4.29971e-16	0.353852	0.366	0.246	1.0346e-11	SERTAD1	CD8_C8_CXCL13
1.34472e-18	0.351362	0.344	0.224	3.23566e-14	FKBP5	CD8_C8_CXCL13
2.90141e-32	0.350938	0.31	0.161	6.98137e-28	SYPL1	CD8_C8_CXCL13
3.33638e-18	0.349535	0.171	0.086	8.028e-14	FXYD2	CD8_C8_CXCL13
4.88969e-34	0.349109	0.205	0.085	1.17656e-29	IKZF2	CD8_C8_CXCL13
1.78892e-26	0.349014	0.375	0.228	4.30449e-22	CNIH1	CD8_C8_CXCL13
8.95529e-25	0.348862	0.586	0.421	2.15482e-20	SQSTM1	CD8_C8_CXCL13
3.54846e-19	0.348012	0.542	0.407	8.53832e-15	NDUFV2	CD8_C8_CXCL13
1.15168e-33	0.347581	0.21	0.09	2.77118e-29	SEC24C	CD8_C8_CXCL13
1.32959e-21	0.347505	0.426	0.284	3.19925e-17	ANXA7	CD8_C8_CXCL13
2.79236e-25	0.345233	0.254	0.133	6.71897e-21	PARP15	CD8_C8_CXCL13
5.16792e-31	0.345136	0.311	0.163	1.2435e-26	DNAJC4	CD8_C8_CXCL13
6.50152e-24	0.344611	0.29	0.164	1.56439e-19	IL21R	CD8_C8_CXCL13
1.34719e-200	0.344088	0.121	0.003	3.24162e-196	ST6GALNAC5	CD8_C8_CXCL13
6.87526e-13	0.340783	0.556	0.445	1.65432e-08	YPEL5	CD8_C8_CXCL13
3.38565e-38	0.339898	0.171	0.06	8.14654e-34	TMEM155	CD8_C8_CXCL13
3.17078e-21	0.33972	0.238	0.131	7.62954e-17	GIMAP5	CD8_C8_CXCL13
2.15048e-22	0.337734	0.277	0.158	5.17449e-18	SNX20	CD8_C8_CXCL13
9.00636e-60	0.336357	0.113	0.021	2.16711e-55	CCR4	CD8_C8_CXCL13
1.00815e-24	0.334584	0.675	0.51	2.42582e-20	PRDX1	CD8_C8_CXCL13
3.68938e-23	0.334241	0.294	0.168	8.87739e-19	TMEM43	CD8_C8_CXCL13
6.94515e-21	0.333481	0.571	0.421	1.67114e-16	VCP	CD8_C8_CXCL13
3.29392e-15	0.333413	0.603	0.477	7.92583e-11	TAGAP	CD8_C8_CXCL13
7.25133e-28	0.333163	0.79	0.622	1.74482e-23	ITGB2	CD8_C8_CXCL13
7.94859e-19	0.332905	0.229	0.129	1.91259e-14	GPCPD1	CD8_C8_CXCL13
1.43772e-32	0.332762	0.194	0.082	3.45943e-28	RAB33A	CD8_C8_CXCL13
1.61761e-13	0.331243	0.489	0.376	3.89229e-09	SPN	CD8_C8_CXCL13
4.68985e-20	0.331112	0.581	0.436	1.12847e-15	PRKCH	CD8_C8_CXCL13
1.15955e-21	0.330646	0.664	0.519	2.7901e-17	EID1	CD8_C8_CXCL13
6.39199e-27	0.326336	0.945	0.909	1.53804e-22	DDX5	CD8_C8_CXCL13
2.48384e-24	0.324998	0.347	0.203	5.97662e-20	RALGDS	CD8_C8_CXCL13
9.98351e-23	0.324339	0.533	0.368	2.40223e-18	ITGAE	CD8_C8_CXCL13
1.86582e-23	0.323691	0.459	0.305	4.48953e-19	C1orf43	CD8_C8_CXCL13
1.46004e-18	0.322841	0.399	0.268	3.51315e-14	MAPRE2	CD8_C8_CXCL13
3.08763e-23	0.322713	0.134	0.055	7.42946e-19	GADD45G	CD8_C8_CXCL13
3.45202e-46	0.321746	0.989	0.967	8.30625e-42	HLA-E	CD8_C8_CXCL13
2.6365e-29	0.321543	0.9	0.833	6.34396e-25	ATP5G2	CD8_C8_CXCL13
3.91718e-09	0.321351	0.56	0.471	9.42553e-05	NR4A2	CD8_C8_CXCL13
4.18515e-12	0.318633	0.477	0.374	1.00703e-07	CORO1B	CD8_C8_CXCL13
1.90359e-12	0.318608	0.784	0.717	4.58043e-08	JUN	CD8_C8_CXCL13
6.19151e-17	0.316375	0.368	0.25	1.4898e-12	ORMDL3	CD8_C8_CXCL13
1.95115e-19	0.31616	0.675	0.546	4.69486e-15	ANKRD12	CD8_C8_CXCL13
7.23511e-30	0.31607	0.159	0.063	1.74091e-25	ATG7	CD8_C8_CXCL13
6.82262e-68	0.315953	0.133	0.026	1.64166e-63	POU3F1	CD8_C8_CXCL13
1.33117e-22	0.315426	0.403	0.261	3.20305e-18	KDELR1	CD8_C8_CXCL13
9.0658e-72	0.315011	0.146	0.029	2.18141e-67	CYTH3	CD8_C8_CXCL13
1.34166e-31	0.313231	0.21	0.092	3.22829e-27	ENO2	CD8_C8_CXCL13
2.35344e-19	0.312436	0.438	0.302	5.66284e-15	GPI	CD8_C8_CXCL13
2.8385e-11	0.311412	0.327	0.234	6.83e-07	TMEM2	CD8_C8_CXCL13
1.29698e-17	0.308515	0.348	0.224	3.12079e-13	TSPYL2	CD8_C8_CXCL13
1.58688e-17	0.308207	0.612	0.469	3.81835e-13	STAT3	CD8_C8_CXCL13
7.25141e-16	0.308077	0.829	0.718	1.74483e-11	AC090498.1	CD8_C8_CXCL13
2.42492e-11	0.30766	0.346	0.251	5.83485e-07	PPP1R10	CD8_C8_CXCL13
1.95402e-22	0.306741	0.177	0.085	4.70176e-18	SLC7A6	CD8_C8_CXCL13
2.95667e-33	0.306267	0.163	0.061	7.11434e-29	SARDH	CD8_C8_CXCL13
2.03314e-17	0.304765	0.293	0.183	4.89213e-13	KDM2A	CD8_C8_CXCL13
3.99625e-27	0.303275	0.896	0.816	9.61578e-23	HINT1	CD8_C8_CXCL13
2.01177e-24	0.303262	0.673	0.505	4.84072e-20	ARL6IP1	CD8_C8_CXCL13
2.78253e-15	0.301981	0.491	0.369	6.69532e-11	HSPB1	CD8_C8_CXCL13
2.22378e-18	0.299777	0.35	0.23	5.35085e-14	ARL2BP	CD8_C8_CXCL13
1.20601e-27	0.298057	0.227	0.109	2.90191e-23	ARL3	CD8_C8_CXCL13
3.04148e-17	0.297676	0.355	0.233	7.31841e-13	INPP4B	CD8_C8_CXCL13
2.37009e-31	0.297642	0.239	0.11	5.70291e-27	STAMBPL1	CD8_C8_CXCL13
4.38021e-17	0.296906	0.487	0.349	1.05397e-12	TANK	CD8_C8_CXCL13
3.41996e-13	0.295159	0.64	0.53	8.2291e-09	KIAA1551	CD8_C8_CXCL13
1.85839e-35	0.294198	0.131	0.041	4.47167e-31	ETV1	CD8_C8_CXCL13
9.20319e-19	0.294125	0.293	0.178	2.21447e-14	CASP3	CD8_C8_CXCL13
1.13324e-23	0.293526	0.274	0.152	2.72681e-19	BAD	CD8_C8_CXCL13
2.17075e-23	0.29311	0.266	0.144	5.22326e-19	HLA-DMB	CD8_C8_CXCL13
4.41034e-29	0.293077	0.238	0.113	1.06121e-24	CXorf40B	CD8_C8_CXCL13
1.60171e-19	0.292966	0.835	0.743	3.85404e-15	LIMD2	CD8_C8_CXCL13
5.87146e-10	0.290356	0.412	0.314	1.41279e-05	HSPH1	CD8_C8_CXCL13
1.27968e-40	0.290175	0.125	0.035	3.07917e-36	WNT10A	CD8_C8_CXCL13
3.63512e-15	0.289599	0.558	0.44	8.74684e-11	ARF5	CD8_C8_CXCL13
6.51363e-13	0.288608	0.519	0.394	1.56731e-08	GCC2	CD8_C8_CXCL13
9.5986e-17	0.288389	0.413	0.29	2.30961e-12	UBE2V1	CD8_C8_CXCL13
3.80039e-27	0.287808	0.225	0.109	9.1445e-23	ZNF580	CD8_C8_CXCL13
9.30969e-16	0.286927	0.371	0.257	2.2401e-11	GATA3	CD8_C8_CXCL13
6.86495e-20	0.286276	0.342	0.213	1.65184e-15	NIN	CD8_C8_CXCL13
9.37522e-17	0.28594	0.487	0.354	2.25586e-12	RPN2	CD8_C8_CXCL13
1.25093e-16	0.285805	0.588	0.465	3.00998e-12	GABARAPL2	CD8_C8_CXCL13
1.02701e-37	0.285168	0.153	0.051	2.47119e-33	FHL3	CD8_C8_CXCL13
2.8712e-15	0.285011	0.374	0.261	6.90869e-11	CLPP	CD8_C8_CXCL13
1.10602e-13	0.284858	0.562	0.454	2.6613e-09	SEPW1	CD8_C8_CXCL13
2.10635e-18	0.284482	0.3	0.183	5.0683e-14	PSMD5-AS1	CD8_C8_CXCL13
6.1927e-17	0.284429	0.437	0.311	1.49009e-12	ERGIC3	CD8_C8_CXCL13
1.13162e-16	0.284342	0.464	0.325	2.7229e-12	C6orf48	CD8_C8_CXCL13
1.57127e-21	0.283442	0.228	0.121	3.78079e-17	DNAAF2	CD8_C8_CXCL13
8.31259e-27	0.281379	0.167	0.07	2.00018e-22	SERTAD3	CD8_C8_CXCL13
1.15677e-27	0.280888	0.184	0.081	2.78343e-23	FBXL12	CD8_C8_CXCL13
7.41574e-18	0.280644	0.21	0.117	1.78438e-13	ZEB1	CD8_C8_CXCL13
8.30774e-22	0.280311	0.211	0.109	1.99901e-17	SEPHS2	CD8_C8_CXCL13
6.22597e-25	0.279991	0.178	0.08	1.49809e-20	SREBF2	CD8_C8_CXCL13
6.58142e-17	0.279665	0.471	0.343	1.58362e-12	PPP2R1A	CD8_C8_CXCL13
1.42717e-18	0.279174	0.219	0.121	3.43405e-14	TBC1D2B	CD8_C8_CXCL13
1.92212e-16	0.278804	0.68	0.559	4.62501e-12	UBXN1	CD8_C8_CXCL13
1.37333e-42	0.277997	0.123	0.033	3.3045e-38	ZFAT	CD8_C8_CXCL13
4.70696e-17	0.277387	0.467	0.33	1.13259e-12	M6PR	CD8_C8_CXCL13
1.27395e-73	0.276606	0.107	0.015	3.06538e-69	QPRT	CD8_C8_CXCL13
2.87408e-19	0.276512	0.282	0.167	6.9156e-15	NEK7	CD8_C8_CXCL13
1.54924e-21	0.276485	0.245	0.134	3.72777e-17	LINC00649	CD8_C8_CXCL13
2.61693e-16	0.276229	0.858	0.745	6.29686e-12	CXCR4	CD8_C8_CXCL13
8.53306e-38	0.27585	0.192	0.072	2.05323e-33	TSPAN3	CD8_C8_CXCL13
2.32585e-17	0.27514	0.535	0.392	5.59645e-13	MRPS6	CD8_C8_CXCL13
3.37149e-21	0.274365	0.321	0.193	8.11248e-17	ATP6AP1	CD8_C8_CXCL13
6.0788e-28	0.273821	0.21	0.095	1.46268e-23	MAP1LC3A	CD8_C8_CXCL13
4.95772e-19	0.273187	0.407	0.27	1.19293e-14	DNAJB14	CD8_C8_CXCL13
5.78404e-17	0.272883	0.32	0.207	1.39175e-12	SAT2	CD8_C8_CXCL13
1.71582e-16	0.272124	0.286	0.176	4.12861e-12	TGIF1	CD8_C8_CXCL13
1.53323e-21	0.272072	0.846	0.768	3.68925e-17	SKP1	CD8_C8_CXCL13
1.98958e-41	0.271483	0.172	0.058	4.78733e-37	TNFRSF4	CD8_C8_CXCL13
2.31962e-16	0.271458	0.452	0.323	5.58148e-12	NDUFAF3	CD8_C8_CXCL13
7.06667e-15	0.271432	0.513	0.388	1.70038e-10	DPP7	CD8_C8_CXCL13
7.57353e-18	0.2706	0.788	0.647	1.82234e-13	C12orf57	CD8_C8_CXCL13
7.17062e-13	0.270032	0.245	0.158	1.7254e-08	ZC3H7A	CD8_C8_CXCL13
2.42794e-20	0.268747	0.269	0.153	5.84211e-16	SFI1	CD8_C8_CXCL13
9.43159e-20	0.268606	0.986	0.943	2.26943e-15	BTG1	CD8_C8_CXCL13
1.06561e-34	0.268104	0.103	0.028	2.56406e-30	GCSAM	CD8_C8_CXCL13
2.02903e-13	0.267727	0.352	0.244	4.88226e-09	MATR3.1	CD8_C8_CXCL13
6.52697e-14	0.266433	0.463	0.349	1.57052e-09	TNFRSF14	CD8_C8_CXCL13
6.18802e-16	0.266328	0.898	0.828	1.48896e-11	MT-ND5	CD8_C8_CXCL13
5.05001e-22	0.266287	0.22	0.115	1.21513e-17	SLC25A36	CD8_C8_CXCL13
4.4837e-22	0.266222	0.433	0.276	1.07887e-17	GALM	CD8_C8_CXCL13
2.82863e-15	0.265552	0.715	0.605	6.80624e-11	HLA-F	CD8_C8_CXCL13
1.28861e-34	0.265425	0.131	0.042	3.10065e-30	BZRAP1	CD8_C8_CXCL13
1.22872e-79	0.264363	0.104	0.013	2.95654e-75	PTPRF	CD8_C8_CXCL13
5.40945e-14	0.263846	0.459	0.34	1.30162e-09	SCAMP2	CD8_C8_CXCL13
2.21291e-19	0.2635	0.259	0.147	5.32469e-15	A1BG	CD8_C8_CXCL13
2.9879e-55	0.26236	0.112	0.022	7.18948e-51	FOXP4	CD8_C8_CXCL13
6.16037e-22	0.262293	0.225	0.118	1.48231e-17	NIPSNAP1	CD8_C8_CXCL13
7.67677e-19	0.261073	0.456	0.313	1.84718e-14	CCNDBP1	CD8_C8_CXCL13
1.81343e-12	0.260592	0.373	0.268	4.36347e-08	SMARCE1	CD8_C8_CXCL13
3.54265e-15	0.259879	0.233	0.141	8.52432e-11	FO538757.2	CD8_C8_CXCL13
9.78936e-24	0.259162	0.207	0.101	2.35552e-19	SLC16A3	CD8_C8_CXCL13
7.08315e-16	0.258874	0.418	0.288	1.70435e-11	CCDC109B	CD8_C8_CXCL13
7.45189e-15	0.258725	0.46	0.334	1.79307e-10	POLR2E	CD8_C8_CXCL13
4.69315e-15	0.258211	0.503	0.379	1.12927e-10	MAT2B	CD8_C8_CXCL13
5.96922e-26	0.257917	0.184	0.082	1.43631e-21	DTX3	CD8_C8_CXCL13
5.16883e-16	0.257709	0.295	0.188	1.24372e-11	HMGN4	CD8_C8_CXCL13
3.10745e-29	0.256913	0.192	0.082	7.47715e-25	DTX2	CD8_C8_CXCL13
6.17969e-14	0.255759	0.306	0.203	1.48696e-09	PHF1	CD8_C8_CXCL13
6.87538e-23	0.255536	0.221	0.112	1.65435e-18	TLE3	CD8_C8_CXCL13
8.04703e-17	0.255231	0.335	0.216	1.93628e-12	CNPPD1	CD8_C8_CXCL13
3.5893e-12	0.254631	0.314	0.219	8.63657e-08	ZNF24	CD8_C8_CXCL13
5.50402e-14	0.254508	0.672	0.556	1.32438e-09	BST2	CD8_C8_CXCL13
2.18309e-20	0.254388	0.201	0.104	5.25295e-16	SLC39A1	CD8_C8_CXCL13
1.40104e-14	0.254372	0.38	0.265	3.37118e-10	LMAN1	CD8_C8_CXCL13
3.49696e-22	0.254214	0.272	0.149	8.41438e-18	TRAF1	CD8_C8_CXCL13
9.88558e-20	0.25421	0.16	0.076	2.37867e-15	TBC1D4	CD8_C8_CXCL13
8.5224e-17	0.254148	0.276	0.17	2.05066e-12	RELA	CD8_C8_CXCL13
2.72313e-25	0.253917	0.171	0.075	6.55239e-21	HSD17B8	CD8_C8_CXCL13
2.8368e-27	0.253894	0.143	0.056	6.82591e-23	DAPP1	CD8_C8_CXCL13
1.13681e-12	0.252599	0.68	0.568	2.73538e-08	DDX24	CD8_C8_CXCL13
1.81737e-24	0.252164	0.209	0.101	4.37295e-20	XPNPEP1	CD8_C8_CXCL13
5.50436e-18	0.251641	0.109	0.046	1.32446e-13	EPHB6	CD8_C8_CXCL13
1.33986e-14	0.251323	0.408	0.286	3.22397e-10	DNAJC1	CD8_C8_CXCL13
5.74526e-251	3.46992	0.735	0.316	1.38242e-246	CCL4L2	CD8_C9_CCL4L2
2.26325e-145	2.73123	0.5	0.197	5.44582e-141	XCL2	CD8_C9_CCL4L2
2.54033e-230	2.61576	0.898	0.667	6.11254e-226	CCL4	CD8_C9_CCL4L2
4.84579e-194	2.56121	0.598	0.216	1.16599e-189	CCL3	CD8_C9_CCL4L2
5.54295e-162	2.41715	0.461	0.147	1.33375e-157	XCL1	CD8_C9_CCL4L2
2.7925e-182	2.1124	0.779	0.389	6.71931e-178	IFNG	CD8_C9_CCL4L2
3.15577e-183	1.92049	0.57	0.198	7.59341e-179	TNFSF9	CD8_C9_CCL4L2
5.32898e-303	1.91564	0.592	0.147	1.28226e-298	TNFRSF9	CD8_C9_CCL4L2
2.22327e-248	1.82226	0.739	0.306	5.34963e-244	CRTAM	CD8_C9_CCL4L2
1.26661e-84	1.67478	0.352	0.133	3.04771e-80	CCL3L3	CD8_C9_CCL4L2
0	1.60403	0.427	0.053	0	EGR2	CD8_C9_CCL4L2
1.98487e-78	1.48598	0.788	0.558	4.77601e-74	GZMB	CD8_C9_CCL4L2
2.22528e-125	1.43059	0.493	0.195	5.35448e-121	MIR155HG	CD8_C9_CCL4L2
4.32784e-141	1.37534	0.474	0.162	1.04136e-136	NR4A1	CD8_C9_CCL4L2
2.34476e-252	1.34662	0.361	0.057	5.64195e-248	NFKBID	CD8_C9_CCL4L2
5.03885e-115	1.33307	0.513	0.23	1.21245e-110	RILPL2	CD8_C9_CCL4L2
2.42536e-42	1.31714	0.239	0.102	5.83589e-38	TNF	CD8_C9_CCL4L2
3.21663e-49	1.31209	0.49	0.279	7.73985e-45	CXCL13	CD8_C9_CCL4L2
2.19543e-132	1.29745	0.763	0.451	5.28265e-128	NR4A2	CD8_C9_CCL4L2
1.92609e-102	1.23085	0.785	0.604	4.63455e-98	PKM	CD8_C9_CCL4L2
5.38938e-133	1.19702	0.383	0.113	1.29679e-128	NR4A3	CD8_C9_CCL4L2
1.28519e-103	1.19539	0.719	0.449	3.09243e-99	RGCC	CD8_C9_CCL4L2
2.51489e-120	1.19	0.452	0.163	6.05133e-116	PHLDA1	CD8_C9_CCL4L2
2.5874e-96	1.14351	0.295	0.09	6.2258e-92	TNFRSF18	CD8_C9_CCL4L2
2.1551e-108	1.13149	0.486	0.203	5.18561e-104	FASLG	CD8_C9_CCL4L2
7.5482e-122	1.13106	0.719	0.414	1.81625e-117	SLA	CD8_C9_CCL4L2
2.3759e-122	1.11704	0.735	0.421	5.7169e-118	TIGIT	CD8_C9_CCL4L2
5.9596e-78	1.0872	0.447	0.215	1.434e-73	PIM3	CD8_C9_CCL4L2
3.13255e-104	1.08705	0.658	0.358	7.53754e-100	BIRC3	CD8_C9_CCL4L2
1.59571e-95	1.06676	0.665	0.402	3.83959e-91	REL	CD8_C9_CCL4L2
1.52537e-74	1.06053	0.681	0.428	3.67035e-70	FABP5	CD8_C9_CCL4L2
4.51177e-83	1.04924	0.765	0.563	1.08562e-78	ZFP36L1	CD8_C9_CCL4L2
7.63598e-88	1.04646	0.202	0.048	1.83737e-83	ZBED2	CD8_C9_CCL4L2
6.28133e-118	1.00786	0.987	0.96	1.51141e-113	GAPDH	CD8_C9_CCL4L2
9.65765e-58	0.974007	0.681	0.489	2.32382e-53	NFKBIA	CD8_C9_CCL4L2
4.23976e-44	0.94336	0.549	0.374	1.02017e-39	GADD45B	CD8_C9_CCL4L2
3.62295e-99	0.941852	0.897	0.774	8.71753e-95	HSP90AB1	CD8_C9_CCL4L2
1.80963e-65	0.921148	0.403	0.184	4.35433e-61	VCAM1	CD8_C9_CCL4L2
6.00838e-90	0.89729	0.635	0.355	1.44574e-85	RNF19A	CD8_C9_CCL4L2
4.41197e-67	0.893298	0.582	0.352	1.06161e-62	CD82	CD8_C9_CCL4L2
1.21483e-59	0.873609	0.46	0.248	2.92312e-55	ICOS	CD8_C9_CCL4L2
2.19261e-46	0.8636	0.424	0.245	5.27585e-42	EVI2A	CD8_C9_CCL4L2
2.75402e-60	0.859887	0.53	0.318	6.62673e-56	GBP2	CD8_C9_CCL4L2
1.19164e-140	0.857169	0.98	0.908	2.86732e-136	SRGN	CD8_C9_CCL4L2
9.97754e-62	0.851726	0.372	0.168	2.4008e-57	CTLA4	CD8_C9_CCL4L2
7.563e-76	0.844869	0.381	0.157	1.81981e-71	TNIP3	CD8_C9_CCL4L2
5.00715e-57	0.843401	0.664	0.471	1.20482e-52	TAGAP	CD8_C9_CCL4L2
2.93434e-95	0.833154	0.344	0.116	7.06061e-91	KDM6B	CD8_C9_CCL4L2
8.52831e-63	0.8325	0.248	0.086	2.05208e-58	TNFSF4	CD8_C9_CCL4L2
6.36232e-45	0.830149	0.666	0.503	1.5309e-40	HSPA5	CD8_C9_CCL4L2
9.1945e-74	0.804727	0.759	0.52	2.21238e-69	LAG3	CD8_C9_CCL4L2
6.70603e-43	0.804696	0.572	0.395	1.61361e-38	BATF	CD8_C9_CCL4L2
3.02684e-56	0.803872	0.505	0.294	7.28318e-52	SDCBP	CD8_C9_CCL4L2
1.52736e-41	0.791567	0.33	0.171	3.67513e-37	PRNP	CD8_C9_CCL4L2
8.47556e-60	0.786526	0.58	0.362	2.03939e-55	TNFRSF1B	CD8_C9_CCL4L2
7.78051e-52	0.779611	0.489	0.284	1.87215e-47	BHLHE40	CD8_C9_CCL4L2
1.99885e-58	0.769826	0.233	0.079	4.80962e-54	GEM	CD8_C9_CCL4L2
1.56547e-49	0.768936	0.706	0.563	3.76683e-45	PGAM1	CD8_C9_CCL4L2
4.18694e-39	0.763785	0.383	0.216	1.00746e-34	MAP3K8	CD8_C9_CCL4L2
1.55181e-34	0.749988	0.26	0.124	3.73396e-30	EGR1	CD8_C9_CCL4L2
2.50006e-59	0.738884	0.384	0.175	6.01564e-55	HAVCR2	CD8_C9_CCL4L2
2.66492e-65	0.73098	0.387	0.174	6.41232e-61	NAMPT	CD8_C9_CCL4L2
4.88209e-18	0.729669	0.133	0.062	1.17473e-13	CCL20	CD8_C9_CCL4L2
2.35747e-40	0.722892	0.581	0.416	5.67254e-36	PTPN7	CD8_C9_CCL4L2
2.31137e-68	0.698475	0.698	0.425	5.56161e-64	DUSP4	CD8_C9_CCL4L2
2.64447e-34	0.697911	0.261	0.13	6.36311e-30	TNFSF14	CD8_C9_CCL4L2
1.09836e-33	0.69564	0.43	0.274	2.64288e-29	ARID5B	CD8_C9_CCL4L2
5.49616e-37	0.689297	0.511	0.34	1.32249e-32	RBPJ	CD8_C9_CCL4L2
1.11081e-24	0.688581	0.765	0.698	2.67283e-20	CD69	CD8_C9_CCL4L2
9.07921e-34	0.688485	0.22	0.1	2.18464e-29	CD70	CD8_C9_CCL4L2
1.92989e-27	0.682843	0.757	0.658	4.6437e-23	TPI1	CD8_C9_CCL4L2
3.39122e-29	0.681007	0.659	0.523	8.15994e-25	ID2	CD8_C9_CCL4L2
9.97926e-54	0.674988	0.772	0.644	2.40121e-49	PARK7	CD8_C9_CCL4L2
5.79024e-59	0.669642	0.305	0.124	1.39325e-54	IRF4	CD8_C9_CCL4L2
6.7329e-38	0.668787	0.469	0.31	1.62007e-33	DDX21	CD8_C9_CCL4L2
7.68497e-52	0.667736	0.356	0.167	1.84916e-47	SLC7A5	CD8_C9_CCL4L2
7.32622e-65	0.662691	0.259	0.09	1.76284e-60	MAP1LC3A	CD8_C9_CCL4L2
4.48274e-46	0.660622	0.792	0.7	1.07864e-41	SOD1	CD8_C9_CCL4L2
6.8086e-54	0.654842	0.341	0.155	1.63829e-49	NDFIP2	CD8_C9_CCL4L2
5.30484e-60	0.654493	0.836	0.65	1.27645e-55	DUSP2	CD8_C9_CCL4L2
8.79051e-43	0.650828	0.495	0.311	2.11517e-38	CBLB	CD8_C9_CCL4L2
9.73854e-65	0.639698	0.253	0.087	2.34329e-60	SNX9	CD8_C9_CCL4L2
2.14708e-38	0.634322	0.361	0.198	5.16631e-34	CSRNP1	CD8_C9_CCL4L2
6.01475e-50	0.631235	0.8	0.66	1.44727e-45	RAN	CD8_C9_CCL4L2
4.71222e-28	0.630377	0.198	0.091	1.13385e-23	ATF3	CD8_C9_CCL4L2
1.09333e-39	0.627127	0.37	0.199	2.63077e-35	PDCD1	CD8_C9_CCL4L2
1.29592e-53	0.60564	0.289	0.121	3.11825e-49	SLC1A5	CD8_C9_CCL4L2
8.83812e-39	0.602835	0.522	0.339	2.12663e-34	LYST	CD8_C9_CCL4L2
1.02051e-45	0.599825	0.337	0.165	2.45555e-41	RELB	CD8_C9_CCL4L2
7.49657e-35	0.582132	0.645	0.513	1.80382e-30	PRDX1	CD8_C9_CCL4L2
4.40632e-33	0.576934	0.355	0.203	1.06025e-28	PRDM1	CD8_C9_CCL4L2
2.81628e-39	0.574065	0.373	0.21	6.77654e-35	MAP2K3	CD8_C9_CCL4L2
1.63752e-36	0.573196	0.327	0.172	3.94021e-32	TGIF1	CD8_C9_CCL4L2
4.44281e-44	0.571422	0.576	0.365	1.06903e-39	CREM	CD8_C9_CCL4L2
[truncated: 1,475 more rows]

## Sheet: NK
Supplementary Data 2-4 | Differentially expressed genes in NK cells
P values obtained by FindAllMarkers function of Seurat followed by multiplicity correction by Bonferroin method
P_val	Avg_log2FC	Pct.1	Pct.2	P_val_adj	Gene	Cluster
3.21493e-281	1.97881	0.72	0.247	8.96128e-277	SELL	NK_C1_SELL
1.471e-120	1.05293	0.835	0.553	4.10027e-116	CMC1	NK_C1_SELL
1.29889e-122	1.04077	0.709	0.338	3.62052e-118	KLRC1	NK_C1_SELL
3.68229e-248	1.02553	0.273	0.022	1.0264e-243	SPTSSB	NK_C1_SELL
1.67347e-72	0.897627	0.527	0.271	4.66462e-68	COTL1	NK_C1_SELL
9.97638e-154	0.877035	0.236	0.032	2.78082e-149	IGFBP4	NK_C1_SELL
5.12841e-174	0.855631	0.663	0.237	1.42949e-169	XCL1	NK_C1_SELL
1.10846e-65	0.850602	0.534	0.268	3.08974e-61	GZMK	NK_C1_SELL
5.53367e-155	0.80004	0.731	0.323	1.54245e-150	XCL2	NK_C1_SELL
8.03697e-69	0.752081	0.783	0.59	2.24023e-64	IL2RB	NK_C1_SELL
1.82463e-62	0.701021	0.516	0.266	5.08599e-58	C1orf162	NK_C1_SELL
4.82358e-86	0.643992	0.847	0.471	1.34452e-81	FCER1G	NK_C1_SELL
5.28286e-54	0.636374	0.329	0.14	1.47254e-49	TCF7	NK_C1_SELL
1.63042e-66	0.631204	0.313	0.112	4.54464e-62	GSN	NK_C1_SELL
1.75962e-81	0.621726	0.246	0.065	4.90477e-77	HVCN1	NK_C1_SELL
6.78081e-47	0.608585	0.251	0.097	1.89008e-42	ITGAX	NK_C1_SELL
1.23776e-43	0.606034	0.417	0.215	3.45013e-39	AREG	NK_C1_SELL
1.35939e-59	0.600595	0.241	0.08	3.78917e-55	CAPN12	NK_C1_SELL
1.91856e-49	0.583302	0.364	0.169	5.3478e-45	NCAM1	NK_C1_SELL
3.30529e-64	0.582373	0.333	0.123	9.21317e-60	CAPG	NK_C1_SELL
4.98935e-29	0.575563	0.649	0.515	1.39073e-24	CD2	NK_C1_SELL
7.03971e-78	0.567262	0.966	0.785	1.96225e-73	GNLY	NK_C1_SELL
5.51025e-61	0.561593	0.809	0.54	1.53593e-56	KLRF1	NK_C1_SELL
1.75219e-51	0.535942	0.823	0.651	4.88404e-47	IFITM3	NK_C1_SELL
1.13261e-36	0.523202	0.671	0.5	3.15704e-32	MATK	NK_C1_SELL
8.70499e-30	0.515326	0.217	0.097	2.42643e-25	KIR2DL4	NK_C1_SELL
2.24013e-50	0.494055	0.947	0.802	6.24413e-46	KLRD1	NK_C1_SELL
2.78938e-28	0.48889	0.65	0.505	7.77513e-24	CD44	NK_C1_SELL
7.20392e-47	0.487857	0.162	0.046	2.00802e-42	CCR7	NK_C1_SELL
2.21316e-31	0.484757	0.555	0.368	6.16897e-27	CD300A	NK_C1_SELL
7.03125e-136	0.475408	0.145	0.01	1.95989e-131	TNFRSF11A	NK_C1_SELL
8.03265e-32	0.474949	0.267	0.129	2.23902e-27	CXCR3	NK_C1_SELL
7.06196e-57	0.463385	0.179	0.047	1.96845e-52	ZMAT4	NK_C1_SELL
2.37219e-45	0.462574	0.945	0.848	6.61223e-41	CTSW	NK_C1_SELL
4.36133e-40	0.460839	0.912	0.864	1.21568e-35	CD7	NK_C1_SELL
7.61731e-28	0.459734	0.277	0.145	2.12325e-23	MMP25-AS1	NK_C1_SELL
5.89609e-33	0.455121	0.804	0.709	1.64348e-28	JAK1	NK_C1_SELL
1.29121e-31	0.452969	0.733	0.568	3.59913e-27	PLAC8	NK_C1_SELL
4.57944e-25	0.451323	0.709	0.538	1.27647e-20	TRDC	NK_C1_SELL
8.92371e-35	0.437396	0.987	0.965	2.48739e-30	RPL13A	NK_C1_SELL
1.27988e-21	0.436699	0.802	0.694	3.56755e-17	RPL36A	NK_C1_SELL
4.30726e-39	0.435391	0.988	0.966	1.20061e-34	RPS2	NK_C1_SELL
6.06313e-29	0.432304	0.213	0.097	1.69004e-24	IL18R1	NK_C1_SELL
7.35411e-24	0.430035	0.343	0.209	2.04988e-19	CCDC109B	NK_C1_SELL
9.25431e-33	0.421997	0.312	0.153	2.57955e-28	TNFRSF18	NK_C1_SELL
4.68607e-20	0.421808	0.292	0.177	1.3062e-15	IL18RAP	NK_C1_SELL
6.54919e-18	0.415607	0.81	0.72	1.82552e-13	RPL23	NK_C1_SELL
3.64518e-39	0.40994	0.211	0.079	1.01606e-34	ATP8B4	NK_C1_SELL
4.83327e-20	0.403361	0.631	0.518	1.34723e-15	STK17A	NK_C1_SELL
6.39095e-21	0.40098	0.755	0.679	1.78141e-16	EIF3G	NK_C1_SELL
1.20007e-22	0.400192	0.462	0.318	3.34508e-18	CLDND1	NK_C1_SELL
9.1255e-33	0.384263	0.138	0.045	2.54364e-28	FXYD7	NK_C1_SELL
4.81608e-25	0.384238	0.209	0.099	1.34243e-20	SYPL1	NK_C1_SELL
1.15668e-18	0.380031	0.519	0.386	3.22413e-14	MAP3K8	NK_C1_SELL
1.08515e-21	0.378415	0.273	0.153	3.02475e-17	AGK	NK_C1_SELL
9.53539e-57	0.377442	0.999	0.994	2.65789e-52	TPT1	NK_C1_SELL
1.47344e-23	0.374969	0.322	0.187	4.10708e-19	MRPL14	NK_C1_SELL
4.76669e-57	0.37252	0.128	0.025	1.32867e-52	IL18	NK_C1_SELL
1.14498e-19	0.367174	0.461	0.319	3.1915e-15	TMEM123	NK_C1_SELL
2.67315e-20	0.366616	0.463	0.313	7.45113e-16	TXK	NK_C1_SELL
7.61224e-20	0.363775	0.954	0.903	2.12183e-15	RPL7	NK_C1_SELL
1.13614e-68	0.359796	0.998	0.995	3.16689e-64	RPS24	NK_C1_SELL
6.08341e-14	0.359575	0.733	0.654	1.69569e-09	ID2	NK_C1_SELL
3.8759e-13	0.358227	0.921	0.875	1.08037e-08	RPL27A	NK_C1_SELL
1.58255e-18	0.357232	0.954	0.916	4.41121e-14	RPL31	NK_C1_SELL
1.27541e-20	0.354009	0.766	0.66	3.55507e-16	GLTSCR2	NK_C1_SELL
2.67111e-11	0.353682	0.56	0.484	7.44546e-07	NME2	NK_C1_SELL
6.18541e-29	0.352605	0.154	0.058	1.72412e-24	BEX2	NK_C1_SELL
2.90014e-20	0.351406	0.172	0.082	8.08386e-16	CLASP1	NK_C1_SELL
8.0423e-09	0.348944	0.794	0.722	0.000224171	RPS17	NK_C1_SELL
2.07355e-50	0.345165	0.998	0.994	5.77981e-46	RPS18	NK_C1_SELL
4.62585e-14	0.342779	0.136	0.068	1.28941e-09	LINC00996	NK_C1_SELL
5.46077e-38	0.341491	0.986	0.949	1.52214e-33	IFITM2	NK_C1_SELL
9.3619e-14	0.341263	0.515	0.41	2.60953e-09	IL10RA	NK_C1_SELL
2.37062e-19	0.338405	0.831	0.79	6.60785e-15	FXYD5	NK_C1_SELL
5.91536e-41	0.333482	0.988	0.982	1.64885e-36	RPL37A	NK_C1_SELL
1.49948e-18	0.330934	0.169	0.083	4.17964e-14	BAZ2B	NK_C1_SELL
9.29844e-65	0.330639	0.998	0.994	2.59185e-60	RPL37	NK_C1_SELL
3.43575e-63	0.328914	0.996	0.996	9.57681e-59	RPS23	NK_C1_SELL
2.14062e-28	0.328465	0.954	0.743	5.96676e-24	TYROBP	NK_C1_SELL
1.48763e-16	0.325017	0.39	0.262	4.14662e-12	PTGDR	NK_C1_SELL
9.00107e-10	0.323244	0.996	0.989	2.50896e-05	RPL41	NK_C1_SELL
1.36013e-21	0.322671	0.329	0.191	3.79123e-17	NCR1	NK_C1_SELL
2.9457e-52	0.318379	0.996	0.988	8.21084e-48	RPL3	NK_C1_SELL
4.35397e-47	0.316577	0.121	0.027	1.21363e-42	PDE6G	NK_C1_SELL
1.39625e-13	0.316222	0.385	0.273	3.8919e-09	TCIRG1	NK_C1_SELL
1.64818e-41	0.309986	0.993	0.968	4.59415e-37	RPSA	NK_C1_SELL
1.32023e-36	0.30831	0.978	0.967	3.68e-32	RPL10A	NK_C1_SELL
6.99595e-33	0.308271	0.974	0.968	1.95005e-28	RPL9	NK_C1_SELL
8.78753e-17	0.306948	0.904	0.862	2.44943e-12	ZFP36L2	NK_C1_SELL
3.20235e-23	0.306138	0.146	0.06	8.92622e-19	RAMP1	NK_C1_SELL
2.86598e-14	0.305068	0.417	0.296	7.98864e-10	HSH2D	NK_C1_SELL
9.81372e-22	0.302935	0.133	0.055	2.73548e-17	RUNX2	NK_C1_SELL
6.06474e-10	0.302311	0.322	0.236	1.69049e-05	GIMAP6	NK_C1_SELL
6.55124e-15	0.301463	0.288	0.185	1.82609e-10	NSMCE1	NK_C1_SELL
4.41331e-27	0.300953	0.128	0.045	1.23017e-22	SLC44A1	NK_C1_SELL
1.57538e-20	0.300853	0.897	0.856	4.39122e-16	CD74	NK_C1_SELL
4.0303e-33	0.300747	0.105	0.028	1.12341e-28	TSPAN4	NK_C1_SELL
1.04578e-16	0.299044	0.807	0.704	2.915e-12	HOPX	NK_C1_SELL
2.21009e-18	0.295673	0.158	0.075	6.16041e-14	IL12RB2	NK_C1_SELL
1.14538e-12	0.293638	0.333	0.229	3.19264e-08	LYST	NK_C1_SELL
2.81817e-53	0.293319	0.998	0.996	7.85538e-49	RPS28	NK_C1_SELL
7.82059e-14	0.29301	0.388	0.273	2.17991e-09	CD55	NK_C1_SELL
2.13281e-13	0.29135	0.339	0.234	5.945e-09	NUCB2	NK_C1_SELL
4.71514e-31	0.290095	0.986	0.966	1.3143e-26	RPS9	NK_C1_SELL
2.93434e-11	0.28945	0.551	0.455	8.17918e-07	2024-09-06	NK_C1_SELL
2.64998e-13	0.287812	0.347	0.241	7.38656e-09	GATA3	NK_C1_SELL
5.47647e-17	0.286365	0.188	0.1	1.52651e-12	SGSM3	NK_C1_SELL
9.34402e-17	0.286023	0.307	0.188	2.60455e-12	CXXC5	NK_C1_SELL
2.60609e-10	0.284922	0.577	0.49	7.26421e-06	ACAP1	NK_C1_SELL
3.19478e-11	0.284594	0.329	0.236	8.90514e-07	CDC25B	NK_C1_SELL
4.99724e-23	0.284447	0.197	0.091	1.39293e-18	FES	NK_C1_SELL
1.68234e-15	0.284404	0.149	0.075	4.68936e-11	RP11-796E2.4	NK_C1_SELL
5.91432e-10	0.282647	0.539	0.454	1.64856e-05	SEC11A	NK_C1_SELL
5.02156e-23	0.280168	0.97	0.954	1.39971e-18	RPL27	NK_C1_SELL
1.18242e-16	0.279782	0.199	0.108	3.29587e-12	CTNNBIP1	NK_C1_SELL
1.24188e-11	0.278621	0.258	0.17	3.46162e-07	SMAP2	NK_C1_SELL
3.21113e-33	0.277884	0.98	0.964	8.9507e-29	GNB2L1	NK_C1_SELL
6.79312e-20	0.275133	0.116	0.046	1.89351e-15	SSBP2	NK_C1_SELL
8.02376e-19	0.273417	0.568	0.395	2.23654e-14	SH2D1B	NK_C1_SELL
2.41462e-27	0.272151	0.968	0.933	6.73051e-23	BTG1	NK_C1_SELL
1.47576e-56	0.27104	1	0.999	4.11352e-52	RPS15A	NK_C1_SELL
5.81328e-13	0.270769	0.226	0.138	1.62039e-08	BEX4	NK_C1_SELL
5.19285e-14	0.269662	0.977	0.968	1.44745e-09	RPS29	NK_C1_SELL
6.45964e-37	0.269416	0.999	0.997	1.80056e-32	RPS19	NK_C1_SELL
1.6287e-38	0.269366	0.995	0.993	4.53984e-34	RPS6	NK_C1_SELL
2.15444e-13	0.268885	0.169	0.094	6.00529e-09	ORAI2	NK_C1_SELL
1.43047e-11	0.268398	0.313	0.217	3.9873e-07	CHD9	NK_C1_SELL
1.47926e-13	0.267584	0.374	0.264	4.12328e-09	FLOT1	NK_C1_SELL
1.0001e-23	0.265247	0.932	0.882	2.78768e-19	EEF1B2	NK_C1_SELL
7.44708e-10	0.265133	0.318	0.235	2.0758e-05	MPG	NK_C1_SELL
5.54205e-20	0.264888	0.252	0.137	1.54479e-15	GPR183	NK_C1_SELL
4.79405e-27	0.264214	0.121	0.041	1.33629e-22	PLA2G6	NK_C1_SELL
7.5293e-13	0.263979	0.351	0.242	2.09872e-08	TMEM14B	NK_C1_SELL
1.40185e-11	0.262779	0.32	0.224	3.90753e-07	ABLIM1	NK_C1_SELL
3.12335e-08	0.262692	0.758	0.717	0.000870603	TAGLN2	NK_C1_SELL
8.17445e-48	0.262286	0.998	0.998	2.27855e-43	RPL34	NK_C1_SELL
1.15446e-30	0.259943	0.107	0.031	3.21795e-26	LEF1	NK_C1_SELL
1.06538e-12	0.259579	0.253	0.161	2.96963e-08	PILRB	NK_C1_SELL
2.40833e-09	0.258206	0.485	0.393	6.71297e-05	RCSD1	NK_C1_SELL
3.33276e-11	0.257558	0.216	0.136	9.28974e-07	PLCG2	NK_C1_SELL
9.88929e-09	0.256035	0.406	0.324	0.000275654	FBL	NK_C1_SELL
1.29567e-10	0.255337	0.225	0.146	3.61155e-06	UROS	NK_C1_SELL
1.27421e-15	0.253344	0.219	0.125	3.55172e-11	ERGIC1	NK_C1_SELL
8.655e-39	0.25324	0.993	0.993	2.41249e-34	RPS3A	NK_C1_SELL
6.07335e-30	0.252317	0.985	0.968	1.69289e-25	RPS5	NK_C1_SELL
1.17476e-10	0.250533	0.309	0.215	3.27451e-06	ITGAM	NK_C1_SELL
0	2.90217	0.572	0.051	0	NR4A1	NK_C5_XCL1
3.53697e-219	2.76405	0.522	0.145	9.85895e-215	HSPA1A	NK_C5_XCL1
2.31819e-213	2.67073	0.643	0.24	6.46172e-209	XCL1	NK_C5_XCL1
0	2.66102	0.511	0.089	0	RGCC	NK_C5_XCL1
0	2.51363	0.767	0.291	0	NR4A2	NK_C5_XCL1
0	2.41716	0.432	0.048	0	LMNA	NK_C5_XCL1
0	2.39781	0.48	0.065	0	HSPA1B	NK_C5_XCL1
4.1563e-282	2.38655	0.624	0.171	1.15853e-277	FOSB	NK_C5_XCL1
8.93524e-244	2.34314	0.618	0.187	2.49061e-239	AREG	NK_C5_XCL1
0	2.33681	0.417	0.041	0	EGR1	NK_C5_XCL1
4.42255e-145	2.2029	0.659	0.333	1.23274e-140	XCL2	NK_C5_XCL1
3.97716e-245	2.13323	0.339	0.043	1.10859e-240	CD83	NK_C5_XCL1
1.37493e-236	2.04861	0.863	0.495	3.83249e-232	NFKBIA	NK_C5_XCL1
1.99543e-164	1.92299	0.545	0.204	5.56205e-160	CREM	NK_C5_XCL1
6.28742e-191	1.90414	0.688	0.328	1.75256e-186	DNAJA1	NK_C5_XCL1
1.68718e-168	1.89086	0.706	0.369	4.70284e-164	GADD45B	NK_C5_XCL1
2.87044e-228	1.87845	0.505	0.127	8.00107e-224	ZNF331	NK_C5_XCL1
1.86339e-143	1.82186	0.844	0.602	5.19401e-139	CD69	NK_C5_XCL1
4.29006e-175	1.75105	0.832	0.471	1.19581e-170	FOS	NK_C5_XCL1
2.75957e-305	1.74525	0.355	0.034	7.69203e-301	NR4A3	NK_C5_XCL1
8.34404e-157	1.73443	0.67	0.329	2.32582e-152	BTG2	NK_C5_XCL1
9.92699e-98	1.68361	0.338	0.109	2.76705e-93	IFNG	NK_C5_XCL1
9.42065e-123	1.67495	0.622	0.328	2.62591e-118	DNAJB1	NK_C5_XCL1
1.50096e-281	1.6694	0.34	0.034	4.18377e-277	DUSP4	NK_C5_XCL1
2.3249e-225	1.64776	0.378	0.063	6.48044e-221	IER3	NK_C5_XCL1
1.03777e-224	1.63147	0.459	0.101	2.89269e-220	MAFF	NK_C5_XCL1
7.07323e-207	1.60096	0.907	0.582	1.97159e-202	DUSP2	NK_C5_XCL1
6.24305e-185	1.59595	0.905	0.728	1.74019e-180	IER2	NK_C5_XCL1
4.30965e-144	1.5768	0.694	0.411	1.20127e-139	HSPE1	NK_C5_XCL1
3.45323e-160	1.57331	0.781	0.455	9.62553e-156	TNFAIP3	NK_C5_XCL1
2.55806e-198	1.55923	0.347	0.06	7.13032e-194	LDLRAD4	NK_C5_XCL1
5.1573e-110	1.54491	0.372	0.121	1.43755e-105	GPR183	NK_C5_XCL1
2.17089e-219	1.5431	0.516	0.137	6.05115e-215	CSRNP1	NK_C5_XCL1
3.32981e-152	1.53763	0.725	0.395	9.2815e-148	PPP1R15A	NK_C5_XCL1
4.44929e-123	1.53543	0.799	0.534	1.2402e-118	CXCR4	NK_C5_XCL1
6.84801e-07	1.52029	0.625	0.701	0.0190881	CCL4	NK_C5_XCL1
1.51688e-193	1.50743	0.936	0.734	4.22815e-189	ZFP36	NK_C5_XCL1
2.88346e-136	1.4789	0.657	0.355	8.03736e-132	REL	NK_C5_XCL1
8.2964e-165	1.47247	0.457	0.134	2.31254e-160	NFKBIZ	NK_C5_XCL1
2.72414e-76	1.46986	0.809	0.702	7.59327e-72	VIM	NK_C5_XCL1
3.7381e-128	1.45536	0.896	0.803	1.04196e-123	HSP90AA1	NK_C5_XCL1
2.5205e-169	1.43973	0.559	0.181	7.02563e-165	RGS1	NK_C5_XCL1
1.77886e-88	1.42069	0.559	0.319	4.9584e-84	YPEL5	NK_C5_XCL1
2.04659e-103	1.39523	0.44	0.177	5.70468e-99	MYADM	NK_C5_XCL1
1.06645e-139	1.3629	0.839	0.648	2.97261e-135	HSP90AB1	NK_C5_XCL1
2.77011e-103	1.35638	0.519	0.246	7.72141e-99	TUBB4B	NK_C5_XCL1
3.13296e-208	1.33908	0.347	0.056	8.73282e-204	KDM6B	NK_C5_XCL1
5.06771e-09	1.30982	0.28	0.217	0.000141257	CCL3	NK_C5_XCL1
6.2298e-146	1.27943	0.446	0.134	1.73649e-141	TNFRSF18	NK_C5_XCL1
4.91096e-104	1.27858	0.789	0.508	1.36888e-99	JUN	NK_C5_XCL1
1.50477e-113	1.25219	0.111	0.007	4.19439e-109	CSF2	NK_C5_XCL1
1.1266e-123	1.24325	0.261	0.053	3.14029e-119	PHLDA1	NK_C5_XCL1
1.5907e-116	1.20369	0.918	0.86	4.43392e-112	HSPA8	NK_C5_XCL1
1.99665e-38	1.19998	0.808	0.762	5.56548e-34	CRIP1	NK_C5_XCL1
1.2496e-110	1.1945	0.612	0.332	3.48315e-106	BHLHE40	NK_C5_XCL1
2.85817e-109	1.17677	0.419	0.151	7.96687e-105	SOCS1	NK_C5_XCL1
2.2893e-150	1.17619	0.35	0.078	6.3812e-146	KIR2DL4	NK_C5_XCL1
7.47938e-112	1.1754	0.46	0.178	2.0848e-107	SERTAD1	NK_C5_XCL1
5.97039e-93	1.1749	0.327	0.105	1.66419e-88	RHOB	NK_C5_XCL1
5.80698e-85	1.16653	0.404	0.165	1.61864e-80	RGS2	NK_C5_XCL1
2.60922e-124	1.16162	0.231	0.04	7.27294e-120	KRT86	NK_C5_XCL1
7.85678e-155	1.15955	0.197	0.02	2.19e-150	RGS16	NK_C5_XCL1
9.45214e-81	1.15925	0.525	0.272	2.63469e-76	COTL1	NK_C5_XCL1
2.5212e-171	1.15321	0.246	0.031	7.0276e-167	CDKN1A	NK_C5_XCL1
2.31501e-129	1.14194	0.769	0.489	6.45285e-125	CD44	NK_C5_XCL1
2.79235e-126	1.14108	0.93	0.806	7.78339e-122	JUNB	NK_C5_XCL1
1.16607e-81	1.13581	0.343	0.129	3.2503e-77	HSPH1	NK_C5_XCL1
6.22159e-93	1.13031	0.758	0.6	1.73421e-88	LDHA	NK_C5_XCL1
2.70804e-84	1.12565	0.664	0.443	7.54838e-80	MCL1	NK_C5_XCL1
1.13808e-73	1.12342	0.463	0.242	3.17229e-69	HSPD1	NK_C5_XCL1
7.67105e-47	1.12307	0.441	0.273	2.13823e-42	TUBA4A	NK_C5_XCL1
4.89847e-133	1.11744	0.342	0.086	1.3654e-128	ZC3H12A	NK_C5_XCL1
1.4185e-116	1.11359	0.244	0.048	3.95394e-112	ICAM1	NK_C5_XCL1
6.63093e-160	1.11349	0.295	0.052	1.84831e-155	SLC7A5	NK_C5_XCL1
1.6963e-80	1.11246	0.432	0.199	4.72828e-76	PTP4A1	NK_C5_XCL1
4.22894e-153	1.11198	0.267	0.043	1.17878e-148	RASGEF1B	NK_C5_XCL1
2.271e-112	1.09279	0.427	0.152	6.33019e-108	SKIL	NK_C5_XCL1
1.11363e-106	1.07536	0.768	0.538	3.10414e-102	SRSF2	NK_C5_XCL1
1.16857e-115	1.05362	0.385	0.116	3.25728e-111	CAPG	NK_C5_XCL1
2.88026e-96	1.05157	0.452	0.189	8.02843e-92	SAMSN1	NK_C5_XCL1
9.0259e-60	1.05149	0.645	0.478	2.51588e-55	DYNLL1	NK_C5_XCL1
1.47938e-88	1.04303	0.322	0.103	4.12363e-84	BIRC3	NK_C5_XCL1
4.3045e-120	1.04051	0.259	0.054	1.19984e-115	ANKRD37	NK_C5_XCL1
2.77672e-62	1.03648	0.356	0.158	7.73982e-58	CHMP1B	NK_C5_XCL1
1.43605e-64	1.01958	0.756	0.613	4.00285e-60	KLF6	NK_C5_XCL1
1.36972e-88	1.01088	0.37	0.136	3.81797e-84	H2AFX	NK_C5_XCL1
2.84076e-92	1.00465	0.407	0.157	7.91834e-88	IFRD1	NK_C5_XCL1
5.27104e-45	1.00367	0.103	0.021	1.46925e-40	HSPA6	NK_C5_XCL1
2.37943e-82	0.99991	0.286	0.091	6.63243e-78	CKS2	NK_C5_XCL1
4.53345e-89	0.992548	0.518	0.25	1.26365e-84	JUND	NK_C5_XCL1
2.40714e-90	0.990851	0.319	0.103	6.70967e-86	PDE4B	NK_C5_XCL1
2.17933e-185	0.983849	0.171	0.009	6.07467e-181	EGR2	NK_C5_XCL1
3.30744e-91	0.972513	0.24	0.059	9.21915e-87	DUSP10	NK_C5_XCL1
1.36435e-51	0.962643	0.214	0.074	3.803e-47	CRTAM	NK_C5_XCL1
4.72518e-113	0.960823	0.242	0.049	1.3171e-108	NFKBID	NK_C5_XCL1
7.05371e-56	0.959616	0.641	0.493	1.96615e-51	SQSTM1	NK_C5_XCL1
2.92754e-53	0.948685	0.98	0.976	8.16021e-49	FTH1	NK_C5_XCL1
2.07385e-137	0.946885	0.979	0.95	5.78065e-133	SRGN	NK_C5_XCL1
8.83356e-132	0.943877	0.992	0.976	2.46227e-127	H3F3B	NK_C5_XCL1
9.72857e-87	0.926739	0.321	0.107	2.71174e-82	JMJD6	NK_C5_XCL1
1.41411e-74	0.918075	0.269	0.084	3.94168e-70	ITM2C	NK_C5_XCL1
3.78725e-85	0.915856	0.283	0.085	1.05566e-80	NFKB1	NK_C5_XCL1
4.35721e-82	0.91162	0.191	0.041	1.21453e-77	RBKS	NK_C5_XCL1
6.49744e-70	0.909299	0.387	0.172	1.8111e-65	RALGAPA1	NK_C5_XCL1
5.41242e-114	0.907678	0.978	0.931	1.50866e-109	BTG1	NK_C5_XCL1
1.33873e-78	0.902058	0.168	0.033	3.73157e-74	ATF3	NK_C5_XCL1
2.37293e-54	0.900415	0.146	0.035	6.61429e-50	SOX4	NK_C5_XCL1
4.08339e-72	0.899129	0.468	0.233	1.1382e-67	PLP2	NK_C5_XCL1
1.97813e-45	0.882699	0.398	0.224	5.51384e-41	FOSL2	NK_C5_XCL1
2.74441e-35	0.875104	0.612	0.492	7.64977e-31	ZFP36L1	NK_C5_XCL1
7.2562e-130	0.867774	0.128	0.008	2.02259e-125	GEM	NK_C5_XCL1
1.19921e-37	0.866416	0.507	0.357	3.34267e-33	EZR	NK_C5_XCL1
2.41832e-98	0.864387	0.23	0.05	6.74084e-94	BCL3	NK_C5_XCL1
4.48432e-55	0.86083	0.611	0.429	1.24996e-50	BRD2	NK_C5_XCL1
8.35849e-44	0.85904	0.397	0.224	2.32985e-39	FAM177A1	NK_C5_XCL1
3.84129e-68	0.857628	0.301	0.111	1.07072e-63	DDIT3	NK_C5_XCL1
4.60643e-45	0.84632	0.381	0.21	1.284e-40	NFE2L2	NK_C5_XCL1
1.23751e-108	0.841023	0.25	0.053	3.44945e-104	LINC00996	NK_C5_XCL1
1.86688e-47	0.834139	0.445	0.265	5.20373e-43	CD55	NK_C5_XCL1
2.01467e-37	0.831542	0.355	0.204	5.6157e-33	LINC-PINT	NK_C5_XCL1
4.93979e-47	0.817363	0.451	0.269	1.37692e-42	HERPUD1	NK_C5_XCL1
1.09166e-58	0.808628	0.24	0.082	3.0429e-54	PIM3	NK_C5_XCL1
2.01727e-58	0.801725	0.219	0.07	5.62295e-54	IRF8	NK_C5_XCL1
8.71145e-75	0.800037	0.295	0.1	2.42823e-70	RELB	NK_C5_XCL1
9.99185e-65	0.79748	0.357	0.153	2.78513e-60	PPP1R10	NK_C5_XCL1
1.08084e-35	0.792117	0.281	0.136	3.01273e-31	CTD-3252C9.4	NK_C5_XCL1
1.88582e-56	0.790897	0.524	0.308	5.25652e-52	DDX3X	NK_C5_XCL1
1.63071e-19	0.788786	0.119	0.05	4.54545e-15	TNF	NK_C5_XCL1
1.28268e-45	0.779637	0.226	0.086	3.57533e-41	NEU1	NK_C5_XCL1
8.06718e-124	0.771611	0.145	0.013	2.24865e-119	TNFSF9	NK_C5_XCL1
6.11431e-60	0.770423	0.236	0.078	1.7043e-55	UBE2S	NK_C5_XCL1
4.11954e-37	0.768428	0.325	0.173	1.14828e-32	PMAIP1	NK_C5_XCL1
1.38938e-35	0.764943	0.533	0.384	3.87277e-31	MAP3K8	NK_C5_XCL1
2.84208e-83	0.764712	0.94	0.89	7.92201e-79	UBB	NK_C5_XCL1
4.19606e-50	0.755397	0.348	0.168	1.16961e-45	HIF1A	NK_C5_XCL1
2.42235e-36	0.749175	0.684	0.583	6.75205e-32	NEAT1	NK_C5_XCL1
2.58819e-53	0.748886	0.21	0.068	7.21432e-49	ZNF683	NK_C5_XCL1
1.79021e-27	0.7457	0.613	0.51	4.99003e-23	H2AFZ	NK_C5_XCL1
1.493e-66	0.742192	0.876	0.679	4.16159e-62	DUSP1	NK_C5_XCL1
1.02263e-50	0.739014	0.264	0.107	2.85048e-46	TIPARP	NK_C5_XCL1
1.07987e-37	0.737432	0.401	0.234	3.01004e-33	SLC38A2	NK_C5_XCL1
8.75052e-31	0.728598	0.646	0.521	2.43912e-26	DDIT4	NK_C5_XCL1
1.66231e-43	0.724564	0.404	0.229	4.63353e-39	ATF4	NK_C5_XCL1
4.13746e-48	0.721732	0.571	0.357	1.15328e-43	KLRC1	NK_C5_XCL1
3.77636e-35	0.72163	0.283	0.143	1.05262e-30	FAM46C	NK_C5_XCL1
4.38261e-32	0.707042	0.372	0.226	1.22161e-27	SDCBP	NK_C5_XCL1
4.62764e-99	0.703835	0.136	0.015	1.28991e-94	PLK2	NK_C5_XCL1
4.67957e-74	0.699896	0.119	0.017	1.30438e-69	SGK1	NK_C5_XCL1
2.20792e-34	0.696587	0.424	0.273	6.15435e-30	ARF4	NK_C5_XCL1
2.53936e-32	0.696569	0.21	0.089	7.0782e-28	IGHG1	NK_C5_XCL1
1.25917e-102	0.69588	0.165	0.023	3.5098e-98	ADGRG3	NK_C5_XCL1
3.46019e-40	0.695467	0.259	0.116	9.64492e-36	ARL4A	NK_C5_XCL1
2.97592e-57	0.690572	0.197	0.059	8.29507e-53	AHI1	NK_C5_XCL1
1.04607e-28	0.687701	0.609	0.497	2.91582e-24	HSPA5	NK_C5_XCL1
1.51134e-30	0.686524	0.465	0.319	4.21271e-26	SFPQ	NK_C5_XCL1
5.40786e-25	0.683542	0.505	0.396	1.50739e-20	DNAJB6	NK_C5_XCL1
1.24581e-66	0.681823	0.179	0.043	3.47257e-62	B3GNT7	NK_C5_XCL1
1.59676e-41	0.679953	0.251	0.107	4.45082e-37	PRMT9	NK_C5_XCL1
2.2773e-32	0.678501	0.47	0.317	6.34775e-28	CLDND1	NK_C5_XCL1
2.94705e-34	0.676694	0.561	0.425	8.21461e-30	SELK	NK_C5_XCL1
9.45425e-38	0.668268	0.209	0.085	2.63528e-33	KLF10	NK_C5_XCL1
2.38973e-39	0.667357	0.211	0.084	6.66115e-35	IER5	NK_C5_XCL1
1.82158e-37	0.666729	0.264	0.123	5.07746e-33	TSPYL2	NK_C5_XCL1
2.97599e-21	0.665009	0.56	0.463	8.29527e-17	GPR65	NK_C5_XCL1
1.08517e-55	0.663664	0.113	0.021	3.02482e-51	ID3	NK_C5_XCL1
2.19549e-33	0.66091	0.353	0.204	6.11972e-29	ZFAND5	NK_C5_XCL1
1.31488e-52	0.649469	0.156	0.041	3.66511e-48	PFKFB3	NK_C5_XCL1
1.80429e-35	0.639658	0.667	0.547	5.02928e-31	SRSF3	NK_C5_XCL1
1.45427e-27	0.637505	0.301	0.171	4.05364e-23	MAT2A	NK_C5_XCL1
6.05157e-62	0.636648	0.161	0.038	1.68682e-57	ELL2	NK_C5_XCL1
1.66768e-27	0.630481	0.681	0.584	4.6485e-23	IRF1	NK_C5_XCL1
1.27747e-16	0.622196	0.788	0.771	3.56082e-12	TSC22D3	NK_C5_XCL1
8.88208e-35	0.622059	0.3	0.156	2.47579e-30	NXT1	NK_C5_XCL1
2.33697e-16	0.618361	0.341	0.25	6.51407e-12	VPS37B	NK_C5_XCL1
2.88117e-59	0.616033	0.144	0.031	8.03098e-55	SPRY1	NK_C5_XCL1
8.54082e-35	0.61247	0.296	0.153	2.38067e-30	EIF4A3	NK_C5_XCL1
1.1112e-14	0.610379	0.349	0.262	3.09737e-10	SLA	NK_C5_XCL1
3.47017e-82	0.61036	0.146	0.023	9.67275e-78	KRT81	NK_C5_XCL1
5.47168e-47	0.606297	0.16	0.047	1.52518e-42	ARL5B	NK_C5_XCL1
1.04823e-25	0.606012	0.221	0.11	2.92183e-21	TNFSF14	NK_C5_XCL1
2.943e-48	0.605875	0.907	0.865	8.20331e-44	CD7	NK_C5_XCL1
2.92408e-31	0.603461	0.594	0.447	8.15059e-27	STK17B	NK_C5_XCL1
1.92412e-16	0.594593	0.507	0.415	5.36329e-12	TAGAP	NK_C5_XCL1
9.10832e-31	0.591675	0.261	0.132	2.53885e-26	CHORDC1	NK_C5_XCL1
1.23578e-21	0.590612	0.605	0.515	3.4446e-17	ADGRE5	NK_C5_XCL1
7.35476e-08	0.589199	0.307	0.247	0.00205007	GATA3	NK_C5_XCL1
1.66566e-15	0.585941	0.334	0.243	4.64286e-11	PTGER4	NK_C5_XCL1
5.13156e-42	0.585149	0.191	0.068	1.43037e-37	FAM53C	NK_C5_XCL1
3.68222e-21	0.58078	0.141	0.062	1.02638e-16	MYC	NK_C5_XCL1
4.47981e-23	0.578002	0.42	0.294	1.2487e-18	IRF7	NK_C5_XCL1
4.23323e-29	0.574957	0.64	0.548	1.17997e-24	PGK1	NK_C5_XCL1
9.154e-31	0.574791	0.287	0.151	2.55159e-26	RBPJ	NK_C5_XCL1
7.9123e-24	0.570982	0.255	0.142	2.20547e-19	SNHG12	NK_C5_XCL1
2.69878e-18	0.56989	0.759	0.717	7.52259e-14	TAGLN2	NK_C5_XCL1
3.88894e-34	0.56614	0.218	0.094	1.084e-29	HEXIM1	NK_C5_XCL1
3.87013e-17	0.565842	0.164	0.086	1.07876e-12	BCL2A1	NK_C5_XCL1
1.25848e-77	0.563336	0.168	0.032	3.5079e-73	SRGAP3	NK_C5_XCL1
5.41331e-30	0.562257	0.28	0.147	1.50891e-25	DNAJB9	NK_C5_XCL1
8.29645e-23	0.560667	0.279	0.166	2.31255e-18	GTF2B	NK_C5_XCL1
1.11919e-45	0.558106	0.21	0.075	3.11962e-41	NFKB2	NK_C5_XCL1
4.07644e-25	0.555549	0.134	0.052	1.13627e-20	GLA	NK_C5_XCL1
7.07313e-21	0.55538	0.327	0.215	1.97156e-16	NARF	NK_C5_XCL1
1.10033e-23	0.552889	0.296	0.177	3.06705e-19	SNHG15	NK_C5_XCL1
3.35293e-12	0.550541	0.346	0.267	9.34595e-08	CACYBP	NK_C5_XCL1
3.84291e-98	0.54806	0.991	0.984	1.07117e-93	EIF1	NK_C5_XCL1
6.50916e-13	0.544163	0.307	0.225	1.81436e-08	RANBP2	NK_C5_XCL1
6.22424e-29	0.543929	0.257	0.13	1.73494e-24	CXCR3	NK_C5_XCL1
5.19402e-30	0.542033	0.888	0.865	1.44778e-25	ZFP36L2	NK_C5_XCL1
1.31954e-33	0.539772	0.169	0.064	3.67809e-29	NAMPT	NK_C5_XCL1
2.41706e-19	0.539744	0.239	0.137	6.73732e-15	OASL	NK_C5_XCL1
3.0366e-45	0.537555	0.923	0.791	8.46423e-41	GNLY	NK_C5_XCL1
2.08976e-26	0.536115	0.431	0.293	5.82501e-22	CLK1	NK_C5_XCL1
1.60967e-26	0.535271	0.419	0.265	4.4868e-22	HLA-DRA	NK_C5_XCL1
1.51501e-20	0.532878	0.318	0.205	4.22295e-16	GABARAPL1	NK_C5_XCL1
1.17878e-16	0.531938	0.515	0.433	3.28573e-12	ELF1	NK_C5_XCL1
1.20381e-50	0.523885	0.163	0.045	3.3555e-46	RAB3GAP1	NK_C5_XCL1
3.54948e-18	0.522619	0.358	0.25	9.89382e-14	CNOT2	NK_C5_XCL1
1.64174e-87	0.516558	0.997	0.996	4.57617e-83	PTMA	NK_C5_XCL1
2.5203e-20	0.510695	0.543	0.442	7.02509e-16	CCNL1	NK_C5_XCL1
1.99046e-27	0.509915	0.151	0.059	5.5482e-23	PPP1R14B	NK_C5_XCL1
6.40849e-09	0.504806	0.585	0.557	0.00017863	RSRP1	NK_C5_XCL1
7.05951e-18	0.503837	0.285	0.184	1.96777e-13	MRPL18	NK_C5_XCL1
5.07179e-10	0.503722	0.437	0.377	1.41371e-05	TUBA1A	NK_C5_XCL1
7.88093e-15	0.503274	0.284	0.191	2.19673e-10	SYAP1	NK_C5_XCL1
1.67205e-08	0.502791	0.486	0.438	0.000466066	PIK3R1	NK_C5_XCL1
6.03114e-19	0.502267	0.491	0.39	1.68112e-14	EIF5	NK_C5_XCL1
1.98682e-17	0.490701	0.247	0.152	5.53807e-13	TCF7	NK_C5_XCL1
1.03284e-19	0.489585	0.588	0.506	2.87895e-15	BZW1	NK_C5_XCL1
1.9629e-25	0.487536	0.174	0.077	5.4714e-21	SOCS3	NK_C5_XCL1
2.61696e-20	0.484096	0.927	0.944	7.29451e-16	GAPDH	NK_C5_XCL1
4.49642e-18	0.483316	0.317	0.208	1.25333e-13	CDK17	NK_C5_XCL1
3.1526e-34	0.480855	0.931	0.922	8.78756e-30	UBC	NK_C5_XCL1
3.74013e-15	0.477904	0.46	0.372	1.04252e-10	RPL22L1	NK_C5_XCL1
1.08192e-13	0.468999	0.309	0.221	3.01574e-09	CHD1	NK_C5_XCL1
2.31864e-20	0.463484	0.152	0.07	6.46299e-16	CD82	NK_C5_XCL1
2.95795e-23	0.461924	0.163	0.074	8.24498e-19	PRR7	NK_C5_XCL1
6.03818e-22	0.461427	0.754	0.661	1.68308e-17	IFITM3	NK_C5_XCL1
1.94764e-22	0.459794	0.67	0.544	5.42885e-18	TRDC	NK_C5_XCL1
8.67113e-19	0.459663	0.569	0.487	2.41699e-14	ZFAS1	NK_C5_XCL1
3.31477e-12	0.459535	0.151	0.087	9.2396e-08	TWISTNB	NK_C5_XCL1
2.24053e-10	0.459247	0.232	0.154	6.24525e-06	IGKC	NK_C5_XCL1
1.17441e-14	0.459223	0.325	0.23	3.27355e-10	CTSA	NK_C5_XCL1
1.42322e-11	0.457149	0.448	0.374	3.96707e-07	PPP1R2	NK_C5_XCL1
2.12234e-25	0.45498	0.151	0.062	5.91582e-21	TRAF1	NK_C5_XCL1
1.76786e-13	0.454439	0.204	0.127	4.92774e-09	NINJ1	NK_C5_XCL1
1.70487e-14	0.453444	0.283	0.193	4.75215e-10	AMD1	NK_C5_XCL1
2.68394e-09	0.450901	0.38	0.317	7.48123e-05	PTPN22	NK_C5_XCL1
2.80629e-20	0.449602	0.247	0.141	7.82226e-16	MTHFD2	NK_C5_XCL1
1.04148e-24	0.446478	0.243	0.126	2.90303e-20	SLC16A3	NK_C5_XCL1
5.56354e-61	0.44553	0.115	0.019	1.55078e-56	SPRY2	NK_C5_XCL1
3.06061e-15	0.445169	0.261	0.167	8.53115e-11	THUMPD3-AS1	NK_C5_XCL1
1.98903e-32	0.444383	0.106	0.029	5.54421e-28	CD9	NK_C5_XCL1
4.44301e-11	0.440224	0.504	0.454	1.23845e-06	ATP6V0C	NK_C5_XCL1
1.55174e-29	0.439754	0.193	0.082	4.32531e-25	ATP8B4	NK_C5_XCL1
1.10877e-13	0.439212	0.538	0.46	3.09057e-09	CYCS	NK_C5_XCL1
7.88465e-11	0.436611	0.295	0.218	2.19777e-06	MAP2K3	NK_C5_XCL1
2.82943e-30	0.436471	0.146	0.052	7.88676e-26	ITGA1	NK_C5_XCL1
3.60214e-16	0.435758	0.372	0.264	1.00406e-11	FLOT1	NK_C5_XCL1
5.23787e-19	0.435093	0.165	0.082	1.46e-14	RARA	NK_C5_XCL1
3.16158e-12	0.434497	0.313	0.23	8.8126e-08	NOP58	NK_C5_XCL1
2.21815e-07	0.433073	0.216	0.161	0.00618286	INSIG1	NK_C5_XCL1
1.95873e-15	0.43147	0.681	0.618	5.45976e-11	FUS	NK_C5_XCL1
8.23636e-09	0.430801	0.37	0.305	0.00022958	POLR2K	NK_C5_XCL1
2.52122e-09	0.426908	0.423	0.361	7.02764e-05	SLC2A3	NK_C5_XCL1
1.82724e-23	0.424499	0.177	0.081	5.09324e-19	KDM5B	NK_C5_XCL1
2.15602e-10	0.421991	0.524	0.472	6.00968e-06	MAP1LC3B	NK_C5_XCL1
1.34809e-19	0.42123	0.199	0.105	3.75768e-15	CARD19	NK_C5_XCL1
6.1436e-10	0.418734	0.305	0.234	1.71247e-05	TCP1	NK_C5_XCL1
3.86254e-24	0.41778	0.715	0.599	1.07665e-19	IL2RB	NK_C5_XCL1
3.07024e-10	0.417527	0.402	0.329	8.55799e-06	SNHG8	NK_C5_XCL1
2.12441e-16	0.417226	0.411	0.289	5.92157e-12	SELL	NK_C5_XCL1
4.59641e-13	0.416124	0.357	0.273	1.2812e-08	PTPN7	NK_C5_XCL1
2.91247e-10	0.414704	0.362	0.291	8.11823e-06	EIF4A1	NK_C5_XCL1
1.66356e-26	0.40754	0.146	0.057	4.63701e-22	STAM	NK_C5_XCL1
1.84105e-23	0.406033	0.177	0.082	5.13174e-19	KPNA2	NK_C5_XCL1
1.13877e-11	0.405355	0.666	0.627	3.17422e-07	SRSF7	NK_C5_XCL1
3.74822e-10	0.404222	0.463	0.397	1.04478e-05	LEPROTL1	NK_C5_XCL1
2.69907e-10	0.402331	0.45	0.386	7.52338e-06	TRA2B	NK_C5_XCL1
3.57788e-20	0.400954	0.171	0.083	9.97299e-16	DNPH1	NK_C5_XCL1
4.09474e-17	0.399066	0.165	0.086	1.14137e-12	TSC22D2	NK_C5_XCL1
1.12972e-11	0.397661	0.159	0.093	3.14899e-07	FABP5	NK_C5_XCL1
1.22929e-11	0.395315	0.486	0.402	3.42651e-07	SYTL3	NK_C5_XCL1
4.71277e-09	0.392792	0.174	0.115	0.000131364	ODC1	NK_C5_XCL1
1.36364e-08	0.388892	0.46	0.407	0.000380102	CD96	NK_C5_XCL1
7.65984e-13	0.388537	0.189	0.115	2.1351e-08	ALG13	NK_C5_XCL1
5.61917e-07	0.387399	0.526	0.482	0.0156629	SAT1	NK_C5_XCL1
8.83676e-10	0.386477	0.678	0.661	2.46316e-05	ID2	NK_C5_XCL1
8.40095e-08	0.385282	0.298	0.241	0.00234168	BCAS2	NK_C5_XCL1
4.16102e-08	0.384978	0.243	0.182	0.00115984	ZBTB1	NK_C5_XCL1
5.11507e-09	0.383751	0.181	0.12	0.000142578	INTS6	NK_C5_XCL1
1.20369e-10	0.383649	0.441	0.362	3.35517e-06	STAT3	NK_C5_XCL1
1.43063e-11	0.381826	0.179	0.107	3.98773e-07	IGHG4	NK_C5_XCL1
1.07391e-16	0.380783	0.867	0.86	2.99342e-12	CD74	NK_C5_XCL1
3.65488e-07	0.375256	0.264	0.202	0.0101876	HLA-DQB1	NK_C5_XCL1
7.68987e-09	0.374782	0.604	0.586	0.000214347	SAP18	NK_C5_XCL1
3.95317e-15	0.367635	0.19	0.108	1.10191e-10	ETF1	NK_C5_XCL1
5.83937e-09	0.365225	0.214	0.151	0.000162767	IGFLR1	NK_C5_XCL1
2.601e-27	0.36462	0.105	0.033	7.25004e-23	BACH2	NK_C5_XCL1
3.48451e-14	0.364436	0.163	0.09	9.71273e-10	TCTN3	NK_C5_XCL1
1.09592e-11	0.364392	0.196	0.123	3.05478e-07	TUBA1C	NK_C5_XCL1
6.11544e-49	0.362055	0.101	0.019	1.70462e-44	SCML1	NK_C5_XCL1
4.03201e-11	0.360731	0.112	0.058	1.12388e-06	IGLC3	NK_C5_XCL1
1.83145e-07	0.360518	0.465	0.419	0.005105	ISG15	NK_C5_XCL1
9.7345e-08	0.359326	0.167	0.114	0.00271339	MARCKSL1	NK_C5_XCL1
9.02996e-08	0.35878	0.477	0.428	0.00251701	APOBEC3G	NK_C5_XCL1
9.81934e-12	0.357526	0.322	0.231	2.73704e-07	LYST	NK_C5_XCL1
3.11967e-12	0.357364	0.17	0.101	8.69577e-08	CTA-29F11.1	NK_C5_XCL1
2.51102e-08	0.357125	0.299	0.232	0.000699923	RNF19A	NK_C5_XCL1
1.52816e-07	0.356669	0.231	0.173	0.0042596	IRF2BP2	NK_C5_XCL1
1.27289e-13	0.356392	0.691	0.652	3.54804e-09	NCL	NK_C5_XCL1
3.29259e-08	0.355019	0.213	0.153	0.000917775	PDCL3	NK_C5_XCL1
4.56042e-13	0.354573	0.187	0.111	1.27117e-08	PPP1R16B	NK_C5_XCL1
1.18734e-11	0.354181	0.197	0.125	3.30959e-07	RNF139	NK_C5_XCL1
1.492e-12	0.353914	0.129	0.067	4.15879e-08	IGHG3	NK_C5_XCL1
1.13153e-25	0.353312	0.131	0.049	3.15404e-21	PER1	NK_C5_XCL1
2.78399e-10	0.352218	0.459	0.389	7.76008e-06	GPBP1	NK_C5_XCL1
6.98534e-32	0.352035	0.113	0.033	1.94709e-27	TIAM1	NK_C5_XCL1
6.84482e-13	0.350925	0.165	0.094	1.90792e-08	MXD1	NK_C5_XCL1
7.28452e-15	0.348194	0.179	0.1	2.03049e-10	SLC39A10	NK_C5_XCL1
1.22571e-06	0.346157	0.184	0.134	0.0341654	HCG18	NK_C5_XCL1
1.0733e-06	0.344754	0.253	0.199	0.0299172	PDE4D	NK_C5_XCL1
4.75576e-09	0.343715	0.587	0.538	0.000132562	KMT2E	NK_C5_XCL1
1.55021e-09	0.342757	0.553	0.502	4.32106e-05	RBM8A	NK_C5_XCL1
2.11057e-08	0.340987	0.339	0.271	0.0005883	EIF1AX	NK_C5_XCL1
1.5875e-14	0.33992	0.15	0.079	4.42501e-10	HVCN1	NK_C5_XCL1
1.18447e-11	0.33911	0.308	0.218	3.3016e-07	LAT2	NK_C5_XCL1
1.24345e-09	0.338338	0.226	0.158	3.46599e-05	CTNNB1	NK_C5_XCL1
3.22045e-08	0.333914	0.232	0.17	0.000897667	DDX3Y	NK_C5_XCL1
4.88515e-10	0.332501	0.156	0.095	1.36169e-05	METRNL	NK_C5_XCL1
7.32847e-13	0.332174	0.167	0.096	2.04274e-08	OSER1	NK_C5_XCL1
2.53413e-10	0.330582	0.246	0.172	7.06364e-06	TNFSF10	NK_C5_XCL1
8.07304e-14	0.329285	0.14	0.073	2.25028e-09	GALNT2	NK_C5_XCL1
8.87387e-07	0.32891	0.26	0.201	0.024735	PIM2	NK_C5_XCL1
3.68177e-16	0.327309	0.122	0.056	1.02626e-11	SKI	NK_C5_XCL1
3.49945e-11	0.325543	0.337	0.24	9.75436e-07	KLRC3	NK_C5_XCL1
4.7386e-20	0.324712	0.115	0.046	1.32084e-15	TNFRSF4	NK_C5_XCL1
1.75828e-09	0.322621	0.155	0.097	4.90104e-05	RLF	NK_C5_XCL1
1.02294e-07	0.32149	0.3	0.233	0.00285134	RAB8B	NK_C5_XCL1
2.40323e-07	0.320841	0.328	0.269	0.00669876	HSPA9	NK_C5_XCL1
1.08479e-08	0.320113	0.449	0.387	0.000302375	GLIPR2	NK_C5_XCL1
6.43585e-10	0.319857	0.167	0.105	1.79393e-05	SYPL1	NK_C5_XCL1
6.67426e-09	0.31944	0.458	0.393	0.000186038	SLC38A1	NK_C5_XCL1
2.06493e-07	0.318352	0.32	0.258	0.00575579	ARID5A	NK_C5_XCL1
2.07824e-20	0.317931	0.114	0.045	5.79289e-16	ZBTB10	NK_C5_XCL1
7.94126e-13	0.316547	0.164	0.094	2.21355e-08	ATG101	NK_C5_XCL1
1.69466e-07	0.315683	0.264	0.203	0.00472369	AHSA1	NK_C5_XCL1
5.46361e-13	0.313552	0.145	0.078	1.52293e-08	PDE4A	NK_C5_XCL1
4.0719e-14	0.312488	0.125	0.062	1.135e-09	HMGCS1	NK_C5_XCL1
2.43065e-09	0.309642	0.583	0.541	6.7752e-05	EIF4G2	NK_C5_XCL1
1.4084e-12	0.305352	0.12	0.061	3.92578e-08	OTULIN	NK_C5_XCL1
1.20569e-13	0.305001	0.106	0.05	3.36074e-09	FXYD7	NK_C5_XCL1
4.96468e-12	0.304525	0.15	0.084	1.38385e-07	PPP1R15B	NK_C5_XCL1
3.62275e-10	0.304236	0.166	0.103	1.0098e-05	JOSD1	NK_C5_XCL1
4.79729e-07	0.304172	0.481	0.426	0.013372	ARHGAP9	NK_C5_XCL1
6.79912e-13	0.303173	0.151	0.082	1.89519e-08	MEF2A	NK_C5_XCL1
9.55135e-34	0.302659	0.102	0.026	2.66234e-29	HAPLN3	NK_C5_XCL1
1.73946e-11	0.300717	0.191	0.119	4.84858e-07	RALA	NK_C5_XCL1
1.62357e-11	0.300567	0.189	0.116	4.52553e-07	AKAP17A	NK_C5_XCL1
2.43618e-08	0.298347	0.566	0.533	0.000679062	TRMT112	NK_C5_XCL1
5.30217e-10	0.29677	0.1	0.053	1.47793e-05	DUSP5	NK_C5_XCL1
4.68634e-09	0.295118	0.153	0.096	0.000130627	MLLT3	NK_C5_XCL1
1.88669e-07	0.293775	0.298	0.231	0.00525897	CSNK1D	NK_C5_XCL1
3.16605e-13	0.293489	0.114	0.056	8.82505e-09	SMAD7	NK_C5_XCL1
3.70772e-15	0.293363	0.183	0.1	1.03349e-10	IGHA1	NK_C5_XCL1
8.14969e-09	0.290446	0.715	0.714	0.000227165	CALM2	NK_C5_XCL1
2.35722e-09	0.288625	0.16	0.1	6.57051e-05	FAM46A	NK_C5_XCL1
3.72342e-07	0.288332	0.195	0.14	0.0103787	RNF138	NK_C5_XCL1
1.08297e-08	0.288117	0.158	0.101	0.000301866	TBCD	NK_C5_XCL1
1.72474e-22	0.28783	0.973	0.951	4.80755e-18	IFITM2	NK_C5_XCL1
8.41457e-08	0.287104	0.187	0.13	0.00234548	ERGIC1	NK_C5_XCL1
2.4932e-12	0.286585	0.131	0.069	6.94955e-08	STX11	NK_C5_XCL1
6.60712e-10	0.286521	0.118	0.066	1.84167e-05	ANKRD28	NK_C5_XCL1
7.07607e-10	0.285392	0.142	0.084	1.97238e-05	ODF3B	NK_C5_XCL1
1.29938e-12	0.284758	0.105	0.051	3.6219e-08	ZFY	NK_C5_XCL1
2.59452e-09	0.283642	0.127	0.074	7.23196e-05	ZNF267	NK_C5_XCL1
1.4409e-16	0.283319	0.906	0.808	4.01636e-12	KLRD1	NK_C5_XCL1
9.05599e-13	0.280701	0.101	0.048	2.52427e-08	THAP2	NK_C5_XCL1
4.3637e-15	0.280126	0.916	0.922	1.21634e-10	DDX5	NK_C5_XCL1
2.28244e-11	0.278779	0.119	0.063	6.36207e-07	NABP1	NK_C5_XCL1
6.51082e-11	0.278071	0.135	0.076	1.81483e-06	AGO2	NK_C5_XCL1
5.48823e-14	0.277523	0.11	0.051	1.52979e-09	TGIF2	NK_C5_XCL1
7.07529e-07	0.27441	0.145	0.097	0.0197217	RP11-325F22.2	NK_C5_XCL1
5.99163e-12	0.273572	0.163	0.094	1.67011e-07	IL4R	NK_C5_XCL1
6.89664e-08	0.273278	0.159	0.105	0.00192237	CASP3	NK_C5_XCL1
5.31837e-08	0.27078	0.199	0.138	0.00148244	HSPA4	NK_C5_XCL1
1.74325e-10	0.270461	0.649	0.587	4.85914e-06	CD63	NK_C5_XCL1
1.1941e-08	0.269874	0.143	0.089	0.000332845	IL21R	NK_C5_XCL1
7.34015e-11	0.268723	0.7	0.669	2.04599e-06	UBE2D3	NK_C5_XCL1
4.61655e-12	0.267585	0.616	0.519	1.28682e-07	CD2	NK_C5_XCL1
2.88249e-09	0.266715	0.82	0.817	8.03465e-05	SARAF	NK_C5_XCL1
5.64359e-08	0.266373	0.134	0.084	0.00157309	IL6ST	NK_C5_XCL1
2.98528e-09	0.265594	0.148	0.091	8.32117e-05	DENND4A	NK_C5_XCL1
7.53147e-07	0.26512	0.765	0.769	0.0209932	MIF	NK_C5_XCL1
1.68127e-10	0.263361	0.134	0.076	4.68638e-06	AD000671.6	NK_C5_XCL1
9.24562e-17	0.25915	0.126	0.057	2.57713e-12	GOLIM4	NK_C5_XCL1
1.22702e-06	0.258995	0.212	0.157	0.034202	NOP56	NK_C5_XCL1
2.3986e-07	0.257388	0.123	0.077	0.00668585	ITPR1	NK_C5_XCL1
7.41198e-10	0.25398	0.135	0.079	2.06601e-05	IL12RB2	NK_C5_XCL1
3.99649e-08	0.250951	0.124	0.075	0.00111398	ERO1B	NK_C5_XCL1
2.60235e-177	2.47745	0.393	0.086	7.25379e-173	PTGDS	NK_C3_CX3CR1
1.08998e-283	1.59329	0.927	0.433	3.03822e-279	SPON2	NK_C3_CX3CR1
4.47516e-140	1.51695	0.436	0.13	1.24741e-135	MYOM2	NK_C3_CX3CR1
2.83067e-253	1.36883	0.963	0.487	7.8902e-249	FGFBP2	NK_C3_CX3CR1
7.12391e-203	1.26139	0.78	0.318	1.98572e-198	CX3CR1	NK_C3_CX3CR1
1.40697e-208	1.21457	0.534	0.134	3.92179e-204	AKR1C3	NK_C3_CX3CR1
3.31563e-181	1.19403	0.63	0.22	9.24198e-177	IGFBP7	NK_C3_CX3CR1
3.35458e-240	1.11106	0.994	0.821	9.35057e-236	PRF1	NK_C3_CX3CR1
1.31283e-154	1.08198	0.644	0.255	3.65938e-150	PRSS23	NK_C3_CX3CR1
1.17752e-123	1.07865	0.448	0.145	3.28222e-119	LAIR2	NK_C3_CX3CR1
2.04822e-156	1.0533	0.789	0.365	5.70922e-152	FCGR3A	NK_C3_CX3CR1
1.10428e-154	1.02261	0.773	0.368	3.07806e-150	ADGRG1	NK_C3_CX3CR1
4.5464e-183	0.963986	0.969	0.759	1.26726e-178	ITGB2	NK_C3_CX3CR1
1.47142e-130	0.937058	0.7	0.322	4.10143e-126	TTC38	NK_C3_CX3CR1
3.43112e-94	0.872854	0.787	0.479	9.5639e-90	FCER1G	NK_C3_CX3CR1
3.1867e-160	0.870542	0.989	0.72	8.88261e-156	GZMB	NK_C3_CX3CR1
3.95041e-245	0.865674	1	0.951	1.10114e-240	NKG7	NK_C3_CX3CR1
2.85179e-92	0.836383	0.805	0.503	7.94908e-88	CLIC3	NK_C3_CX3CR1
6.72124e-86	0.786839	0.514	0.233	1.87348e-81	FCRL6	NK_C3_CX3CR1
9.87404e-80	0.78113	0.581	0.297	2.75229e-75	GNPTAB	NK_C3_CX3CR1
1.10851e-95	0.772261	0.822	0.543	3.08986e-91	PLEK	NK_C3_CX3CR1
1.67695e-134	0.769238	0.967	0.795	4.67433e-130	CD247	NK_C3_CX3CR1
8.30011e-138	0.763979	1	0.998	2.31357e-133	ACTB	NK_C3_CX3CR1
2.52277e-147	0.752953	0.994	0.872	7.03198e-143	CST7	NK_C3_CX3CR1
1.10676e-88	0.736785	0.886	0.579	3.08498e-84	GZMH	NK_C3_CX3CR1
1.11691e-86	0.734803	0.695	0.387	3.11329e-82	S1PR5	NK_C3_CX3CR1
1.80542e-95	0.719034	0.885	0.687	5.03241e-91	RAP1B	NK_C3_CX3CR1
7.32745e-80	0.714796	0.768	0.469	2.04245e-75	LGALS1	NK_C3_CX3CR1
1.12952e-44	0.709624	0.641	0.45	3.14842e-40	TCF25	NK_C3_CX3CR1
6.41569e-81	0.699673	0.834	0.646	1.78831e-76	CCND3	NK_C3_CX3CR1
5.71672e-71	0.672144	0.805	0.584	1.59348e-66	UCP2	NK_C3_CX3CR1
9.82106e-74	0.669785	0.39	0.152	2.73752e-69	CHST2	NK_C3_CX3CR1
5.43774e-84	0.66965	0.255	0.067	1.51572e-79	RASSF4	NK_C3_CX3CR1
7.1416e-61	0.668042	0.653	0.419	1.99065e-56	RHOC	NK_C3_CX3CR1
2.93821e-76	0.667722	0.766	0.497	8.18997e-72	EFHD2	NK_C3_CX3CR1
5.15847e-162	0.667074	0.999	0.986	1.43787e-157	PFN1	NK_C3_CX3CR1
6.73377e-72	0.661702	0.799	0.559	1.87697e-67	PLAC8	NK_C3_CX3CR1
1.18386e-61	0.660156	0.591	0.345	3.2999e-57	MYO1G	NK_C3_CX3CR1
2.2285e-127	0.65495	0.971	0.887	6.21172e-123	ARPC2	NK_C3_CX3CR1
7.60416e-68	0.654706	0.772	0.544	2.11958e-63	GNG2	NK_C3_CX3CR1
1.99822e-50	0.65287	0.449	0.244	5.56984e-46	AGTRAP	NK_C3_CX3CR1
2.78044e-53	0.648934	0.575	0.36	7.75019e-49	ITGB7	NK_C3_CX3CR1
7.7576e-63	0.645717	0.789	0.586	2.16235e-58	CTSC	NK_C3_CX3CR1
9.44089e-102	0.643835	0.98	0.894	2.63155e-97	CYBA	NK_C3_CX3CR1
2.99024e-74	0.638222	0.979	0.93	8.33501e-70	ACTG1	NK_C3_CX3CR1
2.38957e-68	0.628424	0.251	0.076	6.66068e-64	LINC00299	NK_C3_CX3CR1
2.8017e-61	0.628257	0.29	0.105	7.80945e-57	MTSS1	NK_C3_CX3CR1
1.63017e-68	0.628004	0.822	0.538	4.54395e-64	KLRF1	NK_C3_CX3CR1
7.93326e-69	0.625583	0.794	0.597	2.21132e-64	DBI	NK_C3_CX3CR1
1.17187e-43	0.625465	0.503	0.298	3.26648e-39	TBX21	NK_C3_CX3CR1
1.53904e-57	0.616206	0.788	0.584	4.28993e-53	FLNA	NK_C3_CX3CR1
1.32621e-90	0.615835	0.981	0.74	3.69667e-86	TYROBP	NK_C3_CX3CR1
1.64863e-58	0.612845	0.321	0.127	4.59538e-54	ASCL2	NK_C3_CX3CR1
4.84631e-61	0.612444	0.763	0.541	1.35086e-56	APMAP	NK_C3_CX3CR1
3.32842e-51	0.610111	0.564	0.338	9.27763e-47	ABI3	NK_C3_CX3CR1
5.06836e-56	0.609266	0.423	0.2	1.41276e-51	CD38	NK_C3_CX3CR1
3.87581e-55	0.607831	0.632	0.391	1.08034e-50	ZEB2	NK_C3_CX3CR1
3.81025e-61	0.604368	0.663	0.382	1.06207e-56	SH2D1B	NK_C3_CX3CR1
3.74475e-50	0.599832	0.409	0.201	1.04381e-45	ITGAM	NK_C3_CX3CR1
7.78725e-104	0.596482	0.977	0.835	2.17062e-99	GZMA	NK_C3_CX3CR1
6.09772e-43	0.584917	0.66	0.48	1.69968e-38	SPN	NK_C3_CX3CR1
5.05621e-65	0.582921	0.869	0.659	1.40937e-60	GZMM	NK_C3_CX3CR1
9.48875e-62	0.580765	0.813	0.601	2.64489e-57	SLC9A3R1	NK_C3_CX3CR1
2.68417e-35	0.579167	0.26	0.118	7.48187e-31	KIR2DL3	NK_C3_CX3CR1
5.06887e-44	0.574868	0.441	0.241	1.4129e-39	PLEKHF1	NK_C3_CX3CR1
3.50372e-48	0.570495	0.468	0.251	9.76628e-44	PTGDR	NK_C3_CX3CR1
2.49558e-39	0.568702	0.361	0.185	6.95619e-35	SYNGR1	NK_C3_CX3CR1
2.15291e-61	0.566803	0.24	0.075	6.00103e-57	FCGR3B	NK_C3_CX3CR1
1.50874e-48	0.565227	0.605	0.377	4.20547e-44	FGR	NK_C3_CX3CR1
9.67612e-55	0.561822	0.792	0.611	2.69712e-50	CAP1	NK_C3_CX3CR1
2.015e-51	0.561169	0.723	0.532	5.6166e-47	DHRS7	NK_C3_CX3CR1
7.6797e-55	0.559842	0.793	0.608	2.14064e-50	CTSD	NK_C3_CX3CR1
1.54297e-40	0.556525	0.1	0.022	4.30087e-36	HBA2	NK_C3_CX3CR1
7.68882e-42	0.554616	0.634	0.428	2.14318e-37	PYHIN1	NK_C3_CX3CR1
1.49765e-36	0.553611	0.743	0.613	4.17454e-32	CALR	NK_C3_CX3CR1
2.07693e-57	0.553311	0.952	0.837	5.78924e-53	TXNIP	NK_C3_CX3CR1
1.26939e-41	0.550475	0.688	0.497	3.53829e-37	C12orf75	NK_C3_CX3CR1
9.02681e-65	0.549746	0.914	0.772	2.51613e-60	EMP3	NK_C3_CX3CR1
1.43605e-41	0.548337	0.189	0.064	4.00284e-37	KIR2DL1	NK_C3_CX3CR1
1.46844e-35	0.540772	0.67	0.507	4.09312e-31	XBP1	NK_C3_CX3CR1
9.02684e-44	0.540222	0.395	0.202	2.51614e-39	LYN	NK_C3_CX3CR1
3.21351e-45	0.531238	0.661	0.471	8.95734e-41	PSAP	NK_C3_CX3CR1
5.12945e-43	0.530907	0.354	0.171	1.42978e-38	HAVCR2	NK_C3_CX3CR1
2.33157e-108	0.529254	0.992	0.97	6.49901e-104	CFL1	NK_C3_CX3CR1
1.90094e-38	0.528173	0.333	0.167	5.29867e-34	GK5	NK_C3_CX3CR1
2.92356e-42	0.525275	0.541	0.333	8.14912e-38	PXN	NK_C3_CX3CR1
5.65194e-66	0.524336	0.977	0.86	1.57542e-61	S100A4	NK_C3_CX3CR1
1.01813e-66	0.523289	0.158	0.033	2.83794e-62	CERCAM	NK_C3_CX3CR1
5.90085e-29	0.522406	0.234	0.11	1.6448e-24	KIR3DL1	NK_C3_CX3CR1
1.72002e-41	0.520561	0.706	0.528	4.79438e-37	PPP1R18	NK_C3_CX3CR1
7.2445e-42	0.519371	0.648	0.445	2.01933e-37	DOK2	NK_C3_CX3CR1
1.05027e-36	0.518495	0.665	0.496	2.92753e-32	SELPLG	NK_C3_CX3CR1
3.08495e-36	0.517512	0.55	0.365	8.59898e-32	PTPN4	NK_C3_CX3CR1
1.00629e-71	0.51594	0.956	0.866	2.80495e-67	RAC2	NK_C3_CX3CR1
8.13871e-50	0.514507	0.256	0.096	2.26858e-45	NMUR1	NK_C3_CX3CR1
2.4602e-44	0.514167	0.745	0.56	6.85757e-40	PSMB10	NK_C3_CX3CR1
5.20314e-33	0.504545	0.72	0.542	1.45032e-28	KLF2	NK_C3_CX3CR1
2.89719e-38	0.502763	0.713	0.554	8.07563e-34	ARPC5	NK_C3_CX3CR1
1.6946e-56	0.50112	0.909	0.756	4.72353e-52	PTPRCAP	NK_C3_CX3CR1
9.03621e-61	0.500373	0.925	0.805	2.51875e-56	CD99	NK_C3_CX3CR1
1.89088e-39	0.498524	0.395	0.206	5.27064e-35	LAT2	NK_C3_CX3CR1
7.21082e-88	0.498134	0.993	0.953	2.00994e-83	MYL12A	NK_C3_CX3CR1
2.14783e-32	0.494775	0.479	0.303	5.98687e-28	ABHD17A	NK_C3_CX3CR1
6.50378e-40	0.492058	0.662	0.462	1.81286e-35	TPST2	NK_C3_CX3CR1
1.24417e-33	0.490043	0.433	0.258	3.46799e-29	RPS6KA1	NK_C3_CX3CR1
1.38698e-32	0.489648	0.276	0.134	3.86608e-28	CTBP2	NK_C3_CX3CR1
1.02884e-35	0.488046	0.756	0.612	2.86778e-31	ACTR3	NK_C3_CX3CR1
1.44162e-31	0.487124	0.339	0.186	4.01836e-27	PTPN18	NK_C3_CX3CR1
1.96213e-40	0.486798	0.321	0.152	5.46923e-36	GSAP	NK_C3_CX3CR1
1.12642e-39	0.485914	0.809	0.643	3.13978e-35	AES	NK_C3_CX3CR1
1.04403e-42	0.485738	0.786	0.623	2.91013e-38	NDUFB2	NK_C3_CX3CR1
1.40564e-32	0.485263	0.402	0.235	3.91807e-28	HDDC2	NK_C3_CX3CR1
4.17645e-34	0.484169	0.286	0.138	1.16414e-29	HIPK2	NK_C3_CX3CR1
2.46857e-41	0.482649	0.751	0.569	6.88089e-37	FAM49B	NK_C3_CX3CR1
5.17053e-38	0.477632	0.723	0.556	1.44123e-33	OSTF1	NK_C3_CX3CR1
1.11556e-44	0.474923	0.825	0.68	3.1095e-40	PPP1CA	NK_C3_CX3CR1
1.80617e-27	0.469099	0.373	0.221	5.03452e-23	CEP78	NK_C3_CX3CR1
1.47422e-39	0.467923	0.771	0.6	4.10925e-35	BIN2	NK_C3_CX3CR1
2.62536e-38	0.467199	0.764	0.617	7.31793e-34	CAPZB	NK_C3_CX3CR1
2.2362e-36	0.465295	0.302	0.148	6.23319e-32	BCL2L1	NK_C3_CX3CR1
[truncated: 2,339 more rows]

## Sheet: My
Supplementary Data 2-5 | Differentially expressed genes in myeloid cells
[truncated: 8,491 more rows]

[truncated: 2 more sheets: Stromal, EP]
