# Supplementary material for: Single-cell and spatial transcriptome analyses reveal tertiary lymphoid structures linked to tumour progression and immunotherapy response in nasopharyngeal carcinoma
Source: Nat Commun. 2024 Sep 4;15:7713. doi: 10.1038/s41467-024-52153-4 (PMC11375053; doi:10.1038/s41467-024-52153-4)
Supplement: Supplementary file 7 — Supplementary Data 4 [file 41467_2024_52153_MOESM7_ESM.xlsx]

## Sheet: Sheet1
Supplementary Data 4 | Signature score related genes
Stem-like CD8 T signature	Activated CD8 T signature	Exhausted CD8 T signature	Apoptosis	Immunosuppressive
TNFRSF14	CCL4	GZMB	CASP2	CD47
CD28	CCL3	CCL3	CASP3	PVR
TNFRSF4	CCL4L2	PRF1	CASP6	CD276
ICOS	GZMB	NKG7	CASP7	LGALS9
TCF7	GZMH	LAG3	CASP8	ADORA2B
PDCD1	NKG7	CXCL13	CASP9	ADAM10
CXCL13	TNFSF9	GZMH	FAS	HLA-G
PLAGL1	EGR2	TNFSF4	AIFM1	CD274
BCL6	FASLG	PHLDA1	AKT1	FASLG
TLR4	CD69	VCAM1	AKT2	TGFB1
TLR5	CCL5	TNFRSF9	AKT3	IL10
TLR6	MIR155HG	AC133644.2	APAF1
TLR8	HSPA1A	FXYD2	ATM
TLR9	NR4A1	PTMS	BAD
	PHLDA1	TSC22D1	BAX
	HLA-DRB1	ACP5	BCL2
	SRGN	CXCR6	BCL2L1
	HSP90AA1	ADGRG1	BID
	HSPA1B	TIMD4	BIRC2
	ATF3	LYST	BIRC3
	NR4A2	GAPDH	CAPN1
	CTSC	GZMA	CAPN2
	GAPDH	NDFIP2	CFLAR
	HLA-DQA1	TIGIT	CHP1
	FABP5	CTSC	CHP2
	UBC	PRDM1	CHUK
	LAG3	SAMSN1	CSF2RB
	COTL1	CHST12	CYCS
	HSPA8	CCL5	DFFA
	CCL3L3	CD27	DFFB
	ZFP36L1	PDCD1	ENDOD1
	GZMA	IFI6	ENDOG
	TAGAP	AFAP1L2	EXOG
	ANXA5	FASLG	FADD
	NFKBID	CSF1	FASLG
	EGR1	ENTPD1	IKBKB
	SH3BGRL3	MIR155HG	IKBKG
	HLA-DRB5	BATF	IL1A
	BHLHE40	IFNG	IL1B
	ID2	TMEM155	IL1R1
	CD74	FKBP1A	IL1RAP
	KLF6	CLEC2D	IL3
	UBB	TNIP3	IL3RA
	TNF	ISG15	IRAK1
	RP11-291B21.2	SH2D2A	IRAK2
	CRIP1	SUB1	IRAK3
	H3F3B	IFI27	IRAK4
	BATF	CCR1	MAP3K14
	JUN	AC069363.1	MYD88
	HLA-DPA1	CD38	NFKB1
			NFKBIA
			NGF
			NTRK1
			PIK3CA
			PIK3CB
			PIK3CD
			PIK3CG
			PIK3R1
			PIK3R2
			PIK3R3
			PIK3R5
			PPP3CA
			PPP3CB
			PPP3CC
			PPP3R1
			PPP3R2
			PRKACA
			PRKACB
			PRKACG
			PRKAR1A
			PRKAR1B
			PRKAR2A
			PRKAR2B
			PRKX
			RELA
			RIPK1
			TNF
			TNFRSF10A
			TNFRSF10B
			TNFRSF10C
			TNFRSF10D
			TNFRSF1A
			TNFSF10
			TP53
			TRADD
			TRAF2
			XIAP
