# Supplementary material for: Single-cell and spatial transcriptome analyses reveal tertiary lymphoid structures linked to tumour progression and immunotherapy response in nasopharyngeal carcinoma
Source: Nat Commun. 2024 Sep 4;15:7713. doi: 10.1038/s41467-024-52153-4 (PMC11375053; doi:10.1038/s41467-024-52153-4)
Supplement: Supplementary file 8 — Supplementary Data 5 [file 41467_2024_52153_MOESM8_ESM.xlsx]

## Sheet: npc_tcr
Supplementary Data 5 | TCR information of T cells in NPC
Cell barcode	Annotation	Clonotype	Sample	High confidence	Length	Chain	V gene	D gene	J gene	C gene	Full length	Productive	Cdr3	Cdr3 nt	Reads	UMIs
Liu_1808_Tumour_AAACCTGAGACAAGCC	CD8_C5_CXCR4	Liu_1808_Tumour_clonotype10	Liu_1808_Tumour	TRUE	723	TRB	TRBV19	None	TRBJ1-2	TRBC1	TRUE	TRUE	CASSIRDGYTF	TGTGCCAGTAGTATACGAGATGGCTACACCTTC	1917	14
Liu_1808_Tumour_AAACCTGAGACAAGCC	CD8_C5_CXCR4	Liu_1808_Tumour_clonotype10	Liu_1808_Tumour	TRUE	524	TRA	TRAV21	None	TRAJ56	TRAC	TRUE	TRUE	CAVGANTGANSKLTF	TGTGCTGTGGGGGCTAATACTGGAGCCAATAGTAAGCTGACATTT	1024	4
Liu_1808_Tumour_AAACCTGAGACAAGCC	CD8_C5_CXCR4	Liu_1808_Tumour_clonotype10	Liu_1808_Tumour	TRUE	640	TRA	TRAV12-1	None	TRAJ20	TRAC	TRUE	TRUE	CAVTSVEYDYKLSF	TGTGCGGTGACCTCGGTGGAGTACGACTACAAGCTCAGCTTT	613	3
Liu_1816_PBMC_AAACCTGAGACCGGAT	CD8_C4_CX3CR1	Liu_1816_PBMC_clonotype1	Liu_1816_PBMC	TRUE	518	TRA	TRAV13-1	None	TRAJ33	TRAC	TRUE	TRUE	CAASWYQLIW	TGTGCAGCATCTTGGTATCAGTTAATCTGG	2954	5
Liu_1816_PBMC_AAACCTGAGACCGGAT	CD8_C4_CX3CR1	Liu_1816_PBMC_clonotype1	Liu_1816_PBMC	TRUE	545	TRB	TRBV14	TRBD2	TRBJ2-2	TRBC2	TRUE	TRUE	CASSQAGGMDGELFF	TGTGCCAGCAGCCAGGCTGGAGGGATGGACGGGGAGCTGTTTTTT	3142	9
Liu_1807_Tumour_AAACCTGAGAGAGCTC	CD8_C8_CXCL13	Liu_1807_Tumour_clonotype7213	Liu_1807_Tumour	TRUE	701	TRB	TRBV20-1	TRBD2	TRBJ2-4	TRBC2	TRUE	TRUE	CSARWRATKNIQYF	TGCAGTGCTAGGTGGAGGGCAACCAAAAACATTCAGTACTTC	10510	38
Liu_1807_Tumour_AAACCTGAGAGAGCTC	CD8_C8_CXCL13	Liu_1807_Tumour_clonotype7213	Liu_1807_Tumour	TRUE	494	TRA	TRAV10	None	TRAJ42	TRAC	TRUE	TRUE	CVVSEGYGGSQGNLIF	TGTGTGGTGAGCGAGGGGTATGGAGGAAGCCAAGGAAATCTCATCTTT	4938	10
Liu_1807_Tumour_AAACCTGAGAGAGCTC	CD8_C8_CXCL13	Liu_1807_Tumour_clonotype7213	Liu_1807_Tumour	TRUE	478	TRA	TRAV40	None	TRAJ57	TRAC	TRUE	TRUE	CLLGGLREGGSEKLVF	TGTCTTCTGGGCGGACTTCGGGAGGGCGGATCTGAAAAGCTGGTCTTT	3266	6
Liu_1808_Tumour_AAACCTGAGATCCCAT	CD8_C5_CXCR4	Liu_1808_Tumour_clonotype121	Liu_1808_Tumour	TRUE	739	TRB	TRBV4-3	TRBD1	TRBJ1-4	TRBC1	TRUE	TRUE	CASSQDRTGDEKLFF	TGCGCCAGCAGCCAAGATAGGACAGGGGATGAAAAACTGTTTTTT	2969	16
Liu_1808_Tumour_AAACCTGAGATCCCAT	CD8_C5_CXCR4	Liu_1808_Tumour_clonotype121	Liu_1808_Tumour	TRUE	502	TRA	TRAV1-1	None	TRAJ24	TRAC	TRUE	TRUE	CAGTDSWGKLQF	TGCGCTGGGACTGACAGCTGGGGGAAATTGCAGTTT	762	3
Liu_1808_Tumour_AAACCTGAGATGTGTA	CD8_C6_ISG15	Liu_1808_Tumour_clonotype1411	Liu_1808_Tumour	TRUE	795	TRB	TRBV19	TRBD2	TRBJ2-1	TRBC2	TRUE	TRUE	CASSMEGLSSYNEQFF	TGTGCCAGTAGTATGGAGGGACTGAGCTCCTACAATGAGCAGTTCTTC	1113	9
Liu_1808_Tumour_AAACCTGAGATGTGTA	CD8_C6_ISG15	Liu_1808_Tumour_clonotype1411	Liu_1808_Tumour	TRUE	522	TRA	TRAV1-2	None	TRAJ34	TRAC	TRUE	TRUE	CAVLRGITPTSSSL	TGCGCTGTCCTTAGAGGCATAACACCGACAAGCTCATCTTTG	272	1
Liu_1808_Tumour_AAACCTGAGCGTAATA	CD8_C11_HAVCR2	Liu_1808_Tumour_clonotype1412	Liu_1808_Tumour	TRUE	632	TRB	TRBV24-1	TRBD2	TRBJ2-1	TRBC2	TRUE	TRUE	CATSDRRGGIYNEQFF	TGTGCCACCAGTGATCGGCGGGGAGGGATATACAATGAGCAGTTCTTC	3737	20
Liu_1808_Tumour_AAACCTGAGCGTAATA	CD8_C11_HAVCR2	Liu_1808_Tumour_clonotype1412	Liu_1808_Tumour	TRUE	577	TRA	TRAV12-2	None	TRAJ18	TRAC	TRUE	TRUE	CAVNILGRGSTLGRLYF	TGTGCCGTGAACATCCTAGGCAGAGGCTCAACCCTGGGGAGGCTATACTTT	1256	4
Liu_1815_PBMC_AAACCTGAGCGTGTCC	CD8_C1_LEF1	Liu_1815_PBMC_clonotype7223	Liu_1815_PBMC	TRUE	514	TRA	TRAV21	None	TRAJ30	TRAC	TRUE	TRUE	CAVSRDDKIIF	TGTGCTGTGAGTAGAGATGACAAGATCATCTTT	5175	7
Liu_1815_PBMC_AAACCTGAGCGTGTCC	CD8_C1_LEF1	Liu_1815_PBMC_clonotype7223	Liu_1815_PBMC	TRUE	563	TRB	TRBV12-4	TRBD1	TRBJ1-1	TRBC1	TRUE	TRUE	CASSPVGGELDTEAFF	TGTGCCAGCAGTCCGGTGGGGGGGGAATTGGACACTGAAGCTTTCTTT	5911	13
Liu_1811_Tumour_AAACCTGAGCGTTTAC	CD8_C5_CXCR4	Liu_1811_Tumour_clonotype360	Liu_1811_Tumour	TRUE	564	TRB	TRBV7-9	TRBD2	TRBJ2-7	TRBC2	TRUE	TRUE	CASSPQSGSSYEQYF	TGTGCCAGCAGCCCCCAAAGCGGGAGCTCCTACGAGCAGTACTTC	5157	8
Liu_1811_Tumour_AAACCTGAGCGTTTAC	CD8_C5_CXCR4	Liu_1811_Tumour_clonotype360	Liu_1811_Tumour	TRUE	566	TRA	TRAV29DV5	None	TRAJ34	TRAC	TRUE	TRUE	CAARRSDKLIF	TGTGCAGCAAGGCGAAGCGACAAGCTCATCTTT	5051	8
Liu_1806_Tumour_AAACCTGAGCTAAACA	CD8_C5_CXCR4	Liu_1806_Tumour_clonotype101	Liu_1806_Tumour	TRUE	560	TRB	TRBV2	TRBD2	TRBJ2-1	TRBC2	TRUE	TRUE	CASLRDPTYNEQFF	TGTGCCAGCCTCCGGGACCCGACCTACAATGAGCAGTTCTTC	2762	3
Liu_1806_Tumour_AAACCTGAGCTAAACA	CD8_C5_CXCR4	Liu_1806_Tumour_clonotype101	Liu_1806_Tumour	TRUE	536	TRA	TRAV1-2	None	TRAJ40	TRAC	TRUE	TRUE	CAVRRTSGTYKYIF	TGTGCTGTGAGGAGGACCTCAGGAACCTACAAATACATCTTT	1064	1
Liu_1815_Tumour_AAACCTGAGCTCCTCT	CD8_C7_ZNF683	Liu_1815_Tumour_clonotype1739	Liu_1815_Tumour	TRUE	802	TRA	TRAV3	None	TRAJ37	TRAC	TRUE	TRUE	CAVRPTGKLIF	TGTGCTGTGAGACCCACAGGCAAACTAATCTTT	3911	15
Liu_1815_Tumour_AAACCTGAGCTCCTCT	CD8_C7_ZNF683	Liu_1815_Tumour_clonotype1739	Liu_1815_Tumour	TRUE	652	TRB	TRBV28	None	TRBJ1-6	TRBC1	TRUE	TRUE	CASSDLPAFTYNSPLHF	TGTGCCAGCAGTGATCTCCCCGCGTTCACGTATAATTCACCCCTCCACTTT	847	3
Liu_1808_Tumour_AAACCTGAGGTGCTAG	CD8_C7_ZNF683	Liu_1808_Tumour_clonotype2	Liu_1808_Tumour	TRUE	611	TRA	TRAV25	None	TRAJ22	TRAC	TRUE	TRUE	CAGAPRPSGSARQLTF	TGTGCAGGGGCCCCGAGACCTTCTGGTTCTGCAAGGCAACTGACCTTT	440	2
Liu_1808_Tumour_AAACCTGAGGTGCTAG	CD8_C7_ZNF683	Liu_1808_Tumour_clonotype2	Liu_1808_Tumour	TRUE	844	TRB	TRBV19	TRBD1	TRBJ1-1	TRBC1	TRUE	TRUE	CASSMGGFSAEAFF	TGTGCCAGTAGTATGGGGGGCTTCAGCGCTGAAGCTTTCTTT	691	6
Liu_1816_PBMC_AAACCTGAGGTTCCTA	CD8_C4_CX3CR1	Liu_1816_PBMC_clonotype1	Liu_1816_PBMC	TRUE	760	TRB	TRBV14	TRBD2	TRBJ2-2	TRBC2	TRUE	TRUE	CASSQAGGMDGELFF	TGTGCCAGCAGCCAGGCTGGAGGGATGGACGGGGAGCTGTTTTTT	5367	12
Liu_1816_PBMC_AAACCTGAGGTTCCTA	CD8_C4_CX3CR1	Liu_1816_PBMC_clonotype1	Liu_1816_PBMC	TRUE	528	TRA	TRAV13-1	None	TRAJ33	TRAC	TRUE	TRUE	CAASWYQLIW	TGTGCAGCATCTTGGTATCAGTTAATCTGG	4039	7
Liu_1811_Tumour_AAACCTGAGTACATGA	CD8_C5_CXCR4	Liu_1811_Tumour_clonotype1044	Liu_1811_Tumour	TRUE	471	TRB	TRBV28	TRBD2	TRBJ2-1	TRBC2	TRUE	TRUE	CASSWGTSGEQFF	TGTGCCAGCAGTTGGGGGACTAGCGGTGAGCAGTTCTTC	5607	9
Liu_1811_Tumour_AAACCTGAGTACATGA	CD8_C5_CXCR4	Liu_1811_Tumour_clonotype1044	Liu_1811_Tumour	TRUE	465	TRA	TRAV35	None	TRAJ39	TRAC	TRUE	TRUE	CAGSMNNNAGNMLTF	TGTGCTGGAAGCATGAATAATAATGCAGGCAACATGCTCACCTTT	957	1
Liu_1808_Tumour_AAACCTGAGTGGGCTA	CD8_C8_CXCL13	Liu_1808_Tumour_clonotype169	Liu_1808_Tumour	TRUE	506	TRA	TRAV6	None	TRAJ7	TRAC	TRUE	TRUE	CALDIGGNNRLAF	TGTGCTCTAGACATAGGTGGGAACAACAGACTCGCTTTT	478	2
Liu_1808_Tumour_AAACCTGAGTGGGCTA	CD8_C8_CXCL13	Liu_1808_Tumour_clonotype169	Liu_1808_Tumour	TRUE	702	TRB	TRBV5-4	TRBD1	TRBJ2-1	TRBC2	TRUE	TRUE	CASSSPGQVKNEQFF	TGTGCCAGCAGCTCGCCGGGACAGGTAAAGAATGAGCAGTTCTTC	883	7
Liu_1810_PBMC_AAACCTGAGTGGTCCC	CD8_C1_LEF1	Liu_1810_PBMC_clonotype7244	Liu_1810_PBMC	TRUE	486	TRA	TRAV10	None	TRAJ12	TRAC	TRUE	TRUE	CVVSERDSSYKLIF	TGTGTGGTGAGCGAGAGGGATAGCAGCTATAAATTGATCTTC	3609	4
Liu_1810_PBMC_AAACCTGAGTGGTCCC	CD8_C1_LEF1	Liu_1810_PBMC_clonotype7244	Liu_1810_PBMC	TRUE	518	TRB	TRBV7-8	None	TRBJ1-2	TRBC1	TRUE	TRUE	CASSLVVRSKGGYTF	TGTGCCAGCAGCTTAGTTGTCAGGAGTAAAGGTGGCTACACCTTC	4711	7
Liu_1815_PBMC_AAACCTGAGTTTAGGA	CD8_C3_CMC1	Liu_1815_PBMC_clonotype7249	Liu_1815_PBMC	TRUE	516	TRB	TRBV10-3	TRBD2	TRBJ2-2	TRBC2	TRUE	TRUE	CAIREWQANTGELFF	TGTGCCATTCGGGAGTGGCAGGCCAACACCGGGGAGCTGTTTTTT	11274	20
Liu_1815_PBMC_AAACCTGAGTTTAGGA	CD8_C3_CMC1	Liu_1815_PBMC_clonotype7249	Liu_1815_PBMC	TRUE	577	TRA	TRAV29DV5	None	TRAJ32	TRAC	TRUE	TRUE	CAAHGGATNKLIF	TGTGCCGCCCACGGCGGTGCTACAAACAAGCTCATCTTT	1517	3
Liu_1815_PBMC_AAACCTGCAACGCACC	CD8_C4_CX3CR1	Liu_1815_PBMC_clonotype1045	Liu_1815_PBMC	TRUE	695	TRB	TRBV20-1	TRBD1	TRBJ2-7	TRBC2	TRUE	TRUE	CSATDSTYEQYF	TGCAGTGCTACGGACAGCACCTACGAGCAGTACTTC	6022	12
Liu_1815_PBMC_AAACCTGCAACGCACC	CD8_C4_CX3CR1	Liu_1815_PBMC_clonotype1045	Liu_1815_PBMC	TRUE	555	TRA	TRAV27	None	TRAJ6	TRAC	TRUE	TRUE	CAGGNLGGSYIPTF	TGTGCAGGAGGTAATCTAGGAGGAAGCTACATACCTACATTT	3448	5
Liu_1806_Tumour_AAACCTGCAATGCCAT	CD8_C11_HAVCR2	Liu_1806_Tumour_clonotype7259	Liu_1806_Tumour	TRUE	710	TRB	TRBV3-1	None	TRBJ2-1	TRBC2	TRUE	TRUE	CASSRALYNEQFF	TGTGCCAGCAGCCGGGCCCTATACAATGAGCAGTTCTTC	5844	9
Liu_1806_Tumour_AAACCTGCAATGCCAT	CD8_C11_HAVCR2	Liu_1806_Tumour_clonotype7259	Liu_1806_Tumour	TRUE	660	TRB	TRBV27	TRBD1	TRBJ2-5	TRBC2	TRUE	TRUE	CASRPADREETQYF	TGTGCCAGCAGACCCGCGGACAGGGAAGAGACCCAGTACTTC	3091	3
Liu_1806_Tumour_AAACCTGCAATGCCAT	CD8_C11_HAVCR2	Liu_1806_Tumour_clonotype7259	Liu_1806_Tumour	TRUE	548	TRA	TRAV5	None	TRAJ34	TRAC	TRUE	TRUE	CAESPGDKLIF	TGTGCAGAGAGTCCCGGCGACAAGCTCATCTTT	1941	2
Liu_1806_Tumour_AAACCTGCAATGCCAT	CD8_C11_HAVCR2	Liu_1806_Tumour_clonotype7259	Liu_1806_Tumour	TRUE	475	TRA	TRAV24	None	TRAJ28	TRAC	TRUE	TRUE	CAFWAGSYQLTF	TGTGCCTTTTGGGCTGGGAGTTACCAACTCACTTTC	1425	2
Liu_1808_Tumour_AAACCTGCACATAACC	CD8_C5_CXCR4	Liu_1808_Tumour_clonotype121	Liu_1808_Tumour	TRUE	662	TRB	TRBV4-3	TRBD1	TRBJ1-4	TRBC1	TRUE	TRUE	CASSQDRTGDEKLFF	TGCGCCAGCAGCCAAGATAGGACAGGGGATGAAAAACTGTTTTTT	3390	17
Liu_1808_Tumour_AAACCTGCACATAACC	CD8_C5_CXCR4	Liu_1808_Tumour_clonotype121	Liu_1808_Tumour	TRUE	519	TRA	TRAV1-1	None	TRAJ24	TRAC	TRUE	TRUE	CAGTDSWGKLQF	TGCGCTGGGACTGACAGCTGGGGGAAATTGCAGTTT	1908	5
Liu_1807_PBMC_AAACCTGCACCCATGG	CD8_C4_CX3CR1	Liu_1807_PBMC_clonotype436	Liu_1807_PBMC	TRUE	508	TRA	TRAV6	None	TRAJ24	TRAC	TRUE	TRUE	CALVTDSWGKLQF	TGTGCTCTAGTTACTGACAGCTGGGGGAAATTGCAGTTT	1907	2
Liu_1807_PBMC_AAACCTGCACCCATGG	CD8_C4_CX3CR1	Liu_1807_PBMC_clonotype436	Liu_1807_PBMC	TRUE	715	TRB	TRBV29-1	TRBD1	TRBJ2-5	TRBC2	TRUE	TRUE	CSVELDRGRSETQYF	TGCAGCGTTGAATTGGACAGGGGGCGCTCGGAGACCCAGTACTTC	8173	12
Liu_1806_PBMC_AAACCTGCACTCTGTC	CD8_C4_CX3CR1	Liu_1806_PBMC_clonotype35	Liu_1806_PBMC	TRUE	534	TRB	TRBV20-1	TRBD2	TRBJ2-3	TRBC2	TRUE	TRUE	CSARGPWDLTGADTQYF	TGCAGTGCTAGAGGCCCCTGGGACCTTACAGGCGCAGATACGCAGTATTTT	5305	5
Liu_1806_PBMC_AAACCTGCACTCTGTC	CD8_C4_CX3CR1	Liu_1806_PBMC_clonotype35	Liu_1806_PBMC	TRUE	550	TRA	TRAV1-2	None	TRAJ48	TRAC	TRUE	TRUE	CAVGSIGNEKLTF	TGTGCTGTGGGCTCGATTGGAAATGAGAAATTAACCTTT	4216	3
Liu_1811_Tumour_AAACCTGCAGATGGGT	CD8_C7_ZNF683	Liu_1811_Tumour_clonotype360	Liu_1811_Tumour	TRUE	509	TRA	TRAV29DV5	None	TRAJ34	TRAC	TRUE	TRUE	CAARRSDKLIF	TGTGCAGCAAGGCGAAGCGACAAGCTCATCTTT	2262	4
Liu_1811_Tumour_AAACCTGCAGATGGGT	CD8_C7_ZNF683	Liu_1811_Tumour_clonotype360	Liu_1811_Tumour	TRUE	520	TRB	TRBV7-9	TRBD2	TRBJ2-7	TRBC2	TRUE	TRUE	CASSPQSGSSYEQYF	TGTGCCAGCAGCCCCCAAAGCGGGAGCTCCTACGAGCAGTACTTC	2971	5
Liu_1815_Tumour_AAACCTGCAGATGGGT	CD8_C9_CCL4L2	Liu_1815_Tumour_clonotype56	Liu_1815_Tumour	TRUE	665	TRB	TRBV9	None	TRBJ2-3	TRBC2	TRUE	TRUE	CASSVDVTDTQYF	TGTGCCAGCAGCGTGGATGTCACAGATACGCAGTATTTT	6465	16
Liu_1815_Tumour_AAACCTGCAGATGGGT	CD8_C9_CCL4L2	Liu_1815_Tumour_clonotype56	Liu_1815_Tumour	TRUE	605	TRA	TRAV12-1	None	TRAJ37	TRAC	TRUE	TRUE	CAVNTPSNTGKLIF	TGTGCGGTGAACACCCCTAGCAACACAGGCAAACTAATCTTT	3456	6
Liu_1815_Tumour_AAACCTGCAGATGGGT	CD8_C9_CCL4L2	Liu_1815_Tumour_clonotype56	Liu_1815_Tumour	TRUE	571	TRA	TRAV13-1	None	TRAJ26	TRAC	TRUE	TRUE	CAASKGPDNYGQNFVF	TGTGCAGCAAGTAAGGGCCCCGATAACTATGGTCAGAATTTTGTCTTT	3437	6
Liu_1808_PBMC_AAACCTGCAGCCTGTG	CD8_C4_CX3CR1	Liu_1808_PBMC_clonotype14	Liu_1808_PBMC	TRUE	550	TRB	TRBV14	None	TRBJ2-1	TRBC2	TRUE	TRUE	CASSHGRSSYNEQFF	TGTGCCAGCAGCCATGGACGTAGCTCCTACAATGAGCAGTTCTTC	4056	12
Liu_1808_PBMC_AAACCTGCAGCCTGTG	CD8_C4_CX3CR1	Liu_1808_PBMC_clonotype14	Liu_1808_PBMC	TRUE	567	TRA	TRAV24	None	TRAJ23	TRAC	TRUE	TRUE	CASPETGKLIF	TGTGCCTCCCCCGAAACCGGAAAGCTTATCTTC	2413	5
Liu_1808_Tumour_AAACCTGCAGGGATTG	CD8_C6_ISG15	Liu_1808_Tumour_clonotype7274	Liu_1808_Tumour	TRUE	498	TRB	TRBV15	TRBD1	TRBJ2-2	TRBC2	TRUE	TRUE	CATGTGTGELFF	TGTGCCACCGGGACAGGTACCGGGGAGCTGTTTTTT	2283	11
Liu_1808_Tumour_AAACCTGCAGGGATTG	CD8_C6_ISG15	Liu_1808_Tumour_clonotype7274	Liu_1808_Tumour	TRUE	534	TRA	TRAV1-2	None	TRAJ24	TRAC	TRUE	TRUE	CAVRDGTTDSWGKFQF	TGTGCTGTGAGAGATGGGACAACTGACAGCTGGGGGAAATTCCAGTTT	849	3
Liu_1802_Tumour_AAACCTGCAGGTGGAT	CD8_C11_HAVCR2	Liu_1802_Tumour_clonotype1413	Liu_1802_Tumour	TRUE	736	TRB	TRBV11-2	TRBD2	TRBJ2-1	TRBC2	TRUE	TRUE	CASSPSRGAYNEQFF	TGTGCCAGCAGCCCATCCCGGGGAGCCTACAATGAGCAGTTCTTC	5598	42
Liu_1802_Tumour_AAACCTGCAGGTGGAT	CD8_C11_HAVCR2	Liu_1802_Tumour_clonotype1413	Liu_1802_Tumour	TRUE	499	TRA	TRAV10	None	TRAJ33	TRAC	TRUE	TRUE	CVVSADSNYQLIW	TGTGTGGTGAGCGCTGATAGCAACTATCAGTTAATCTGG	2122	11
Liu_1808_Tumour_AAACCTGCAGTCTTCC	CD8_C5_CXCR4	Liu_1808_Tumour_clonotype133	Liu_1808_Tumour	TRUE	625	TRB	TRBV2	TRBD2	TRBJ1-5	TRBC1	TRUE	TRUE	CASSGPLSGSSNQPQHF	TGTGCCAGCAGTGGGCCACTGTCAGGGAGTAGCAATCAGCCCCAGCATTTT	1774	8
Liu_1808_Tumour_AAACCTGCAGTCTTCC	CD8_C5_CXCR4	Liu_1808_Tumour_clonotype133	Liu_1808_Tumour	TRUE	555	TRA	TRAV12-3	None	TRAJ44	TRAC	TRUE	TRUE	CAMSDGTASKLTF	TGTGCAATGAGCGACGGCACTGCCAGTAAACTCACCTTT	1282	5
Liu_1802_Tumour_AAACCTGCATAAAGGT	CD8_C7_ZNF683	Liu_1802_Tumour_clonotype316	Liu_1802_Tumour	TRUE	600	TRB	TRBV6-1	None	TRBJ2-7	TRBC2	TRUE	TRUE	CASSHIYEQYF	TGTGCCAGCAGTCACATCTACGAGCAGTACTTC	824	9
Liu_1802_Tumour_AAACCTGCATAAAGGT	CD8_C7_ZNF683	Liu_1802_Tumour_clonotype316	Liu_1802_Tumour	TRUE	547	TRA	TRAV1-1	None	TRAJ11	TRAC	TRUE	TRUE	CAAMNSGYSTLTF	TGCGCTGCCATGAATTCAGGATACAGCACCCTCACCTTT	3063	14
Liu_1815_Tumour_AAACCTGCATAGAAAC	CD8_C8_CXCL13	Liu_1815_Tumour_clonotype2279	Liu_1815_Tumour	TRUE	701	TRB	TRBV27	None	TRBJ2-1	TRBC2	TRUE	TRUE	CASSPLVTRSEQFF	TGTGCCAGCAGCCCCCTCGTAACTAGAAGTGAGCAGTTCTTC	5580	15
Liu_1815_Tumour_AAACCTGCATAGAAAC	CD8_C8_CXCL13	Liu_1815_Tumour_clonotype2279	Liu_1815_Tumour	TRUE	451	TRA	TRAV35	None	TRAJ52	TRAC	TRUE	TRUE	CAGQLGRAGGTSYGKLTF	TGTGCTGGGCAGCTGGGTCGAGCTGGTGGTACTAGCTATGGAAAGCTGACATTT	665	1
Liu_1802_PBMC_AAACCTGCATATGGTC	CD8_C3_CMC1	Liu_1802_PBMC_clonotype109	Liu_1802_PBMC	TRUE	550	TRA	TRAV25	None	TRAJ26	TRAC	TRUE	TRUE	CAGYNYGQNFVF	TGTGCAGGGTATAACTATGGTCAGAATTTTGTCTTT	706	3
Liu_1802_PBMC_AAACCTGCATATGGTC	CD8_C3_CMC1	Liu_1802_PBMC_clonotype109	Liu_1802_PBMC	TRUE	678	TRB	TRBV27	TRBD1	TRBJ1-6	TRBC1	TRUE	TRUE	CASTIDRNNSPLHF	TGTGCCAGCACCATAGACAGGAATAATTCACCCCTCCACTTT	931	5
Liu_1815_Tumour_AAACCTGCATGAAGTA	CD8_C8_CXCL13	Liu_1815_Tumour_clonotype97	Liu_1815_Tumour	TRUE	798	TRB	TRBV30	None	TRBJ2-6	TRBC2	TRUE	TRUE	CAWSVLGDKGANVLTF	TGTGCCTGGAGTGTACTCGGGGATAAGGGGGCCAACGTCCTGACTTTC	4433	14
Liu_1815_Tumour_AAACCTGCATGAAGTA	CD8_C8_CXCL13	Liu_1815_Tumour_clonotype97	Liu_1815_Tumour	TRUE	777	TRA	TRAV25	None	TRAJ40	TRAC	TRUE	TRUE	CAVQGGTYKYIF	TGTGCGGTCCAAGGAGGAACCTACAAATACATCTTT	2541	5
Liu_1815_PBMC_AAACCTGCATGCATGT	CD8_C4_CX3CR1	Liu_1815_PBMC_clonotype28	Liu_1815_PBMC	TRUE	690	TRB	TRBV10-2	None	TRBJ2-7	TRBC2	TRUE	TRUE	CASSPEGYEQYF	TGCGCCAGCAGCCCTGAGGGCTACGAGCAGTACTTC	4106	9
Liu_1815_PBMC_AAACCTGCATGCATGT	CD8_C4_CX3CR1	Liu_1815_PBMC_clonotype28	Liu_1815_PBMC	TRUE	571	TRA	TRAV19	None	TRAJ47	TRAC	TRUE	TRUE	CALSDLPMEYGNKLVF	TGTGCTCTGAGTGACCTTCCCATGGAATATGGAAACAAGCTGGTCTTT	1119	3
Liu_1802_PBMC_AAACCTGCATGCTGGC	CD8_C3_CMC1	Liu_1802_PBMC_clonotype78	Liu_1802_PBMC	TRUE	507	TRB	TRBV7-9	None	TRBJ1-1	TRBC1	TRUE	TRUE	CASSASHSTRNTEAFF	TGTGCCAGCAGCGCAAGCCACTCTACACGGAACACTGAAGCTTTCTTT	889	3
Liu_1802_PBMC_AAACCTGCATGCTGGC	CD8_C3_CMC1	Liu_1802_PBMC_clonotype78	Liu_1802_PBMC	TRUE	505	TRA	TRAV17	None	TRAJ15	TRAC	TRUE	TRUE	CATDLLANQAGTALIF	TGTGCTACGGACCTCCTGGCCAACCAGGCAGGAACTGCTCTGATCTTT	844	2
Liu_1802_Tumour_AAACCTGCATGGAATA	CD8_C6_ISG15	Liu_1802_Tumour_clonotype90	Liu_1802_Tumour	TRUE	576	TRA	TRAV26-1	None	TRAJ42	TRAC	TRUE	TRUE	CIVSRGPLTPGGSQGNLIF	TGCATCGTCAGTCGAGGGCCTTTAACCCCTGGAGGAAGCCAAGGAAATCTCATCTTT	337	3
Liu_1802_Tumour_AAACCTGCATGGAATA	CD8_C6_ISG15	Liu_1802_Tumour_clonotype90	Liu_1802_Tumour	TRUE	521	TRB	TRBV7-8	TRBD1	TRBJ2-1	TRBC2	TRUE	TRUE	CASTLTGDDNEQFF	TGTGCCAGCACCCTGACAGGGGACGACAATGAGCAGTTCTTC	1431	14
Liu_1811_Tumour_AAACCTGCATGTCTCC	CD8_C5_CXCR4	Liu_1811_Tumour_clonotype1741	Liu_1811_Tumour	TRUE	514	TRB	TRBV7-3	TRBD2	TRBJ2-1	TRBC2	TRUE	TRUE	CASSPTSGVYNEQFF	TGTGCCAGCAGCCCGACTAGCGGGGTTTACAATGAGCAGTTCTTC	6586	13
Liu_1811_Tumour_AAACCTGCATGTCTCC	CD8_C5_CXCR4	Liu_1811_Tumour_clonotype1741	Liu_1811_Tumour	TRUE	637	TRA	TRAV3	None	TRAJ32	TRAC	TRUE	TRUE	CAVRAIWGGATNKLIF	TGTGCTGTGAGAGCAATCTGGGGTGGTGCTACAAACAAGCTCATCTTT	649	1
Liu_1805_PBMC_AAACCTGCATTACGAC	CD8_C4_CX3CR1	Liu_1805_PBMC_clonotype6	Liu_1805_PBMC	TRUE	737	TRB	TRBV2	TRBD2	TRBJ2-5	TRBC2	TRUE	TRUE	CASSGGAGGGETQYF	TGTGCCAGCAGTGGAGGCGCGGGGGGAGGAGAGACCCAGTACTTC	6754	17
Liu_1805_PBMC_AAACCTGCATTACGAC	CD8_C4_CX3CR1	Liu_1805_PBMC_clonotype6	Liu_1805_PBMC	TRUE	647	TRA	TRAV14DV4	None	TRAJ30	TRAC	TRUE	TRUE	CAMREGGGRDDKIIF	TGTGCAATGAGAGAGGGCGGAGGCAGAGATGACAAGATCATCTTT	3062	9
Liu_1808_Tumour_AAACCTGCATTAGGCT	CD8_C5_CXCR4	Liu_1808_Tumour_clonotype10	Liu_1808_Tumour	TRUE	842	TRB	TRBV19	None	TRBJ1-2	TRBC1	TRUE	TRUE	CASSIRDGYTF	TGTGCCAGTAGTATACGAGATGGCTACACCTTC	2100	17
Liu_1808_Tumour_AAACCTGCATTAGGCT	CD8_C5_CXCR4	Liu_1808_Tumour_clonotype10	Liu_1808_Tumour	TRUE	522	TRA	TRAV21	None	TRAJ56	TRAC	TRUE	TRUE	CAVGANTGANSKLTF	TGTGCTGTGGGGGCTAATACTGGAGCCAATAGTAAGCTGACATTT	1838	8
Liu_1808_Tumour_AAACCTGCATTAGGCT	CD8_C5_CXCR4	Liu_1808_Tumour_clonotype10	Liu_1808_Tumour	TRUE	600	TRA	TRAV12-1	None	TRAJ20	TRAC	TRUE	TRUE	CAVTSVEYDYKLSF	TGTGCGGTGACCTCGGTGGAGTACGACTACAAGCTCAGCTTT	448	2
Liu_1808_PBMC_AAACCTGGTAAACACA	CD8_C4_CX3CR1	Liu_1808_PBMC_clonotype1046	Liu_1808_PBMC	TRUE	738	TRA	TRAV12-1	None	TRAJ34	TRAC	TRUE	TRUE	CVLDNTDKLIF	TGTGTGCTTGATAACACCGACAAGCTCATCTTT	2241	6
Liu_1808_PBMC_AAACCTGGTAAACACA	CD8_C4_CX3CR1	Liu_1808_PBMC_clonotype1046	Liu_1808_PBMC	TRUE	665	TRB	TRBV4-3	TRBD2	TRBJ1-4	TRBC1	TRUE	TRUE	CASSQDRGGATEKLFF	TGCGCCAGCAGCCAAGACAGGGGAGGGGCAACGGAAAAACTGTTTTTT	1684	4
Liu_1815_PBMC_AAACCTGGTACCAGTT	CD8_C3_CMC1	Liu_1815_PBMC_clonotype5	Liu_1815_PBMC	TRUE	569	TRB	TRBV5-1	TRBD2	TRBJ2-5	TRBC2	TRUE	TRUE	CASSLFRDETQYF	TGCGCCAGCAGCTTGTTCCGGGACGAGACCCAGTACTTC	8496	19
Liu_1815_PBMC_AAACCTGGTACCAGTT	CD8_C3_CMC1	Liu_1815_PBMC_clonotype5	Liu_1815_PBMC	TRUE	499	TRA	TRAV4	None	TRAJ17	TRAC	TRUE	TRUE	CLVGPQAAGNKLTF	TGCCTCGTGGGTCCCCAGGCTGCAGGCAACAAGCTAACTTTT	2118	3
Liu_1815_Tumour_AAACCTGGTAGCGTGA	CD8_C9_CCL4L2	Liu_1815_Tumour_clonotype3454	Liu_1815_Tumour	TRUE	670	TRB	TRBV4-1	TRBD2	TRBJ2-1	TRBC2	TRUE	TRUE	CASSHLGLAGGYNEQFF	TGCGCCAGCAGCCACCTCGGACTAGCGGGAGGTTACAATGAGCAGTTCTTC	17958	48
Liu_1815_Tumour_AAACCTGGTAGCGTGA	CD8_C9_CCL4L2	Liu_1815_Tumour_clonotype3454	Liu_1815_Tumour	TRUE	496	TRA	TRAV38-2DV8	None	TRAJ49	TRAC	TRUE	TRUE	CASGNTGNQFYF	TGTGCTTCCGGTAACACCGGTAACCAGTTCTATTTT	8916	21
Liu_1808_Tumour_AAACCTGGTAGCTGCC	CD8_C5_CXCR4	Liu_1808_Tumour_clonotype833	Liu_1808_Tumour	TRUE	715	TRB	TRBV7-9	TRBD1	TRBJ1-3	TRBC1	TRUE	TRUE	CASSLGQGQGSGNTIYF	TGTGCCAGCAGCCTAGGTCAAGGACAGGGGTCTGGAAACACCATATATTTT	1628	7
Liu_1808_Tumour_AAACCTGGTAGCTGCC	CD8_C5_CXCR4	Liu_1808_Tumour_clonotype833	Liu_1808_Tumour	TRUE	677	TRA	TRAV3	None	TRAJ43	TRAC	TRUE	TRUE	CAVRDINDMRF	TGTGCTGTGAGAGACATAAATGACATGCGCTTT	1023	4
Liu_1808_Tumour_AAACCTGGTAGCTGCC	CD8_C5_CXCR4	Liu_1808_Tumour_clonotype833	Liu_1808_Tumour	TRUE	498	TRB	TRBV10-2	TRBD1	TRBJ2-7	TRBC2	TRUE	TRUE	CISAPAVIIRQGAKSFGEQYV	TGTATTTCTGCGCCAGCAGTGATTATTCGACAGGGGGCTAAATCATTTGGCGAGCAGTACGTC	729	3
Liu_1810_PBMC_AAACCTGGTCACTGGC	CD8_C4_CX3CR1	Liu_1810_PBMC_clonotype59	Liu_1810_PBMC	TRUE	493	TRA	TRAV10	None	TRAJ42	TRAC	TRUE	TRUE	CVVTDHQGNLIF	TGTGTGGTGACCGACCACCAAGGAAATCTCATCTTT	1746	1
Liu_1810_PBMC_AAACCTGGTCACTGGC	CD8_C4_CX3CR1	Liu_1810_PBMC_clonotype59	Liu_1810_PBMC	TRUE	601	TRB	TRBV10-2	TRBD1	TRBJ2-5	TRBC2	TRUE	TRUE	CATGGGLQETQYF	TGCGCCACCGGAGGGGGCCTCCAAGAGACCCAGTACTTC	10518	11
Liu_1816_PBMC_AAACCTGGTCGAATCT	CD8_C4_CX3CR1	Liu_1816_PBMC_clonotype177	Liu_1816_PBMC	TRUE	552	TRA	TRAV12-2	None	TRAJ17	TRAC	TRUE	TRUE	CAVTLFKAAGNKLTF	TGTGCCGTGACCCTTTTTAAAGCTGCAGGCAACAAGCTAACTTTT	3170	6
Liu_1816_PBMC_AAACCTGGTCGAATCT	CD8_C4_CX3CR1	Liu_1816_PBMC_clonotype177	Liu_1816_PBMC	TRUE	541	TRB	TRBV9	TRBD1	TRBJ1-1	TRBC1	TRUE	TRUE	CASSAGGQGREAFF	TGTGCCAGCAGCGCAGGGGGACAGGGCCGTGAAGCTTTCTTT	2435	6
Liu_1808_Tumour_AAACCTGGTCGCGGTT	CD8_C5_CXCR4	Liu_1808_Tumour_clonotype7307	Liu_1808_Tumour	TRUE	700	TRB	TRBV7-2	TRBD1	TRBJ2-1	TRBC2	TRUE	TRUE	CASSLAGEGVEQFF	TGTGCCAGCAGCTTAGCGGGCGAAGGGGTTGAGCAGTTCTTC	5927	36
Liu_1808_Tumour_AAACCTGGTCGCGGTT	CD8_C5_CXCR4	Liu_1808_Tumour_clonotype7307	Liu_1808_Tumour	TRUE	587	TRA	TRAV17	None	TRAJ54	TRAC	TRUE	TRUE	CATSKGAQKLVF	TGTGCTACGTCAAAGGGAGCCCAGAAGCTGGTATTT	2342	8
Liu_1808_Tumour_AAACCTGGTCGCGGTT	CD8_C5_CXCR4	Liu_1808_Tumour_clonotype7307	Liu_1808_Tumour	TRUE	529	TRA	TRAV27	None	TRAJ3	TRAC	TRUE	TRUE	CAVVYSSASKIIF	TGTGCAGTCGTATACAGCAGTGCTTCCAAGATAATCTTT	904	5
Liu_1813_Tumour_AAACCTGGTCTCTCGT	CD8_C11_HAVCR2	Liu_1813_Tumour_clonotype921	Liu_1813_Tumour	TRUE	493	TRB	TRBV7-8	None	TRBJ2-1	TRBC2	TRUE	TRUE	CASSLGYEQFF	TGTGCCAGCAGCTTAGGTTATGAGCAGTTCTTC	3131	3
Liu_1813_Tumour_AAACCTGGTCTCTCGT	CD8_C11_HAVCR2	Liu_1813_Tumour_clonotype921	Liu_1813_Tumour	TRUE	501	TRA	TRAV27	None	TRAJ43	TRAC	TRUE	TRUE	CAEDDMRF	TGTGCGGAGGATGACATGCGCTTT	994	1
Liu_1807_Tumour_AAACCTGGTCTCTTAT	CD8_C7_ZNF683	Liu_1807_Tumour_clonotype7312	Liu_1807_Tumour	TRUE	691	TRB	TRBV4-1	TRBD2	TRBJ1-2	TRBC1	TRUE	TRUE	CASSQDDAGTYGYTF	TGCGCCAGCAGCCAAGATGATGCTGGAACGTATGGCTACACCTTC	9014	27
Liu_1807_Tumour_AAACCTGGTCTCTTAT	CD8_C7_ZNF683	Liu_1807_Tumour_clonotype7312	Liu_1807_Tumour	TRUE	665	TRB	TRBV4-1	TRBD1	TRBJ1-5	TRBC1	TRUE	TRUE	CASSQEVGVGNQPQHF	TGCGCCAGCAGCCAAGAAGTGGGGGTCGGCAATCAGCCCCAGCATTTT	518	9
Liu_1807_Tumour_AAACCTGGTCTCTTAT	CD8_C7_ZNF683	Liu_1807_Tumour_clonotype7312	Liu_1807_Tumour	TRUE	573	TRA	TRAV14DV4	None	TRAJ47	TRAC	TRUE	TRUE	CAMREPEYGNKLVF	TGTGCAATGAGAGAGCCAGAATATGGAAACAAACTGGTCTTT	4725	11
Liu_1811_PBMC_AAACCTGGTCTGATCA	CD8_C1_LEF1	Liu_1811_PBMC_clonotype7313	Liu_1811_PBMC	TRUE	587	TRA	TRAV17	None	TRAJ29	TRAC	TRUE	TRUE	CATVLNSGNTPLVF	TGTGCTACGGTCCTGAATTCAGGAAACACACCTCTTGTCTTT	4002	4
Liu_1811_PBMC_AAACCTGGTCTGATCA	CD8_C1_LEF1	Liu_1811_PBMC_clonotype7313	Liu_1811_PBMC	TRUE	497	TRB	TRBV24-1	TRBD2	TRBJ2-1	TRBC2	TRUE	TRUE	CATSDLRASGMNEQFF	TGTGCCACCAGTGATTTGAGGGCTAGCGGGATGAATGAGCAGTTCTTC	2000	3
Liu_1816_PBMC_AAACCTGGTGAGTGAC	CD8_C4_CX3CR1	Liu_1816_PBMC_clonotype18	Liu_1816_PBMC	TRUE	538	TRB	TRBV5-1	TRBD1	TRBJ2-1	TRBC2	TRUE	TRUE	CASSFEQGARSNEQFF	TGCGCCAGCAGCTTCGAACAGGGGGCGCGGTCAAATGAGCAGTTCTTC	3097	5
Liu_1816_PBMC_AAACCTGGTGAGTGAC	CD8_C4_CX3CR1	Liu_1816_PBMC_clonotype18	Liu_1816_PBMC	TRUE	574	TRA	TRAV19	None	TRAJ22	TRAC	TRUE	TRUE	CALSDTDSGSARQLTF	TGTGCTCTGAGTGACACTGACTCTGGTTCTGCAAGGCAACTGACCTTT	3135	6
Liu_1813_PBMC_AAACCTGGTGATGATA	CD8_C1_LEF1	Liu_1813_PBMC_clonotype7317	Liu_1813_PBMC	TRUE	624	TRA	TRAV41	None	TRAJ45	TRAC	TRUE	TRUE	CAVRSPESGGGADGLTF	TGTGCTGTCAGATCCCCCGAATCGGGGGGAGGTGCTGACGGACTCACCTTT	2620	4
Liu_1813_PBMC_AAACCTGGTGATGATA	CD8_C1_LEF1	Liu_1813_PBMC_clonotype7317	Liu_1813_PBMC	TRUE	534	TRB	TRBV7-9	TRBD2	TRBJ2-7	TRBC2	TRUE	TRUE	CASSLAADGSYEQYF	TGTGCCAGCAGCTTAGCTGCAGATGGCTCCTACGAGCAGTACTTC	4270	6
Liu_1808_Tumour_AAACCTGGTTACCAGT	CD8_C7_ZNF683	Liu_1808_Tumour_clonotype4	Liu_1808_Tumour	TRUE	539	TRA	TRAV13-1	None	TRAJ23	TRAC	TRUE	TRUE	CAASPRGGRGKLIF	TGTGCAGCAAGCCCCAGAGGTGGGCGAGGAAAGCTTATCTTC	4035	15
Liu_1808_Tumour_AAACCTGGTTACCAGT	CD8_C7_ZNF683	Liu_1808_Tumour_clonotype4	Liu_1808_Tumour	TRUE	574	TRB	TRBV12-3	TRBD1	TRBJ2-1	TRBC2	TRUE	TRUE	CASSFGGNEQFF	TGTGCCAGCAGTTTCGGGGGCAATGAGCAGTTCTTC	3153	20
Liu_1808_Tumour_AAACCTGGTTCGTCTC	CD8_C8_CXCL13	Liu_1808_Tumour_clonotype834	Liu_1808_Tumour	TRUE	417	TRA	TRAV39	None	TRAJ36	TRAC	TRUE	TRUE	CAVTGANNLFF	TGTGCCGTTACTGGGGCAAACAACCTCTTCTTT	263	1
Liu_1808_Tumour_AAACCTGGTTCGTCTC	CD8_C8_CXCL13	Liu_1808_Tumour_clonotype834	Liu_1808_Tumour	TRUE	626	TRB	TRBV30	None	TRBJ1-1	TRBC1	TRUE	TRUE	CAWSMGINTEAFF	TGTGCCTGGAGTATGGGTATTAACACTGAAGCTTTCTTT	851	4
Liu_1810_PBMC_AAACCTGGTTCTGTTT	CD8_C3_CMC1	Liu_1810_PBMC_clonotype247	Liu_1810_PBMC	TRUE	566	TRB	TRBV6-3	None	TRBJ2-1	TRBC2	TRUE	TRUE	CASSSPRDNYNEQFF	TGTGCCAGCAGCTCCCCCCGTGACAACTACAATGAGCAGTTCTTC	3633	6
Liu_1810_PBMC_AAACCTGGTTCTGTTT	CD8_C3_CMC1	Liu_1810_PBMC_clonotype247	Liu_1810_PBMC	TRUE	510	TRA	TRAV1-1	None	TRAJ11	TRAC	TRUE	TRUE	CAVSGNSGYSTLTF	TGCGCTGTGAGCGGGAATTCAGGATACAGCACCCTCACCTTT	265	1
Liu_1811_Tumour_AAACCTGTCAAAGACA	CD8_C11_HAVCR2	Liu_1811_Tumour_clonotype2281	Liu_1811_Tumour	TRUE	487	TRB	TRBV6-3	TRBD2	TRBJ2-7	TRBC2	TRUE	TRUE	CATDLGGPYEQYF	TGTGCCACCGACCTCGGGGGACCCTACGAGCAGTACTTC	2882	3
Liu_1811_Tumour_AAACCTGTCAAAGACA	CD8_C11_HAVCR2	Liu_1811_Tumour_clonotype2281	Liu_1811_Tumour	TRUE	487	TRA	TRAV38-1	None	TRAJ58	TRAC	TRUE	TRUE	CAQETSGSRLTF	TGTGCTCAAGAAACCAGTGGCTCTAGGTTGACCTTT	4227	5
Liu_1811_Tumour_AAACCTGTCAAAGACA	CD8_C11_HAVCR2	Liu_1811_Tumour_clonotype2281	Liu_1811_Tumour	TRUE	508	TRA	TRAV13-1	None	TRAJ54	TRAC	TRUE	TRUE	CAARAQGAQKLVF	TGTGCAGCAAGAGCTCAGGGAGCCCAGAAGCTGGTATTT	802	2
Liu_1802_PBMC_AAACCTGTCACCCGAG	CD8_C4_CX3CR1	Liu_1802_PBMC_clonotype12	Liu_1802_PBMC	TRUE	669	TRB	TRBV9	TRBD1	TRBJ1-4	TRBC1	TRUE	TRUE	CASSGSNEKLFF	TGTGCCAGCAGCGGGTCAAATGAAAAACTGTTTTTT	802	3
Liu_1802_PBMC_AAACCTGTCACCCGAG	CD8_C4_CX3CR1	Liu_1802_PBMC_clonotype12	Liu_1802_PBMC	TRUE	955	TRA	TRAV1-2	None	TRAJ39	TRAC	TRUE	TRUE	CAVRHAGNMLTF	TGTGCTGTACGCCATGCAGGCAACATGCTCACCTTT	2005	6
Liu_1811_Tumour_AAACCTGTCAGAGCTT	CD8_C11_HAVCR2	Liu_1811_Tumour_clonotype1200	Liu_1811_Tumour	TRUE	528	TRB	TRBV3-1	TRBD2	TRBJ2-3	TRBC2	TRUE	TRUE	CASSQELAGGPTDTQYF	TGTGCCAGCAGCCAAGAGTTAGCGGGAGGACCCACAGATACGCAGTATTTT	4820	11
Liu_1811_Tumour_AAACCTGTCAGAGCTT	CD8_C11_HAVCR2	Liu_1811_Tumour_clonotype1200	Liu_1811_Tumour	TRUE	534	TRA	TRAV1-2	None	TRAJ12	TRAC	TRUE	TRUE	CAVRDRSSYKLIF	TGTGCTGTGAGAGATCGTAGCAGCTATAAATTGATCTTC	4076	8
Liu_1805_PBMC_AAACCTGTCAGGTAAA	CD8_C2_IL7R	Liu_1805_PBMC_clonotype7339	Liu_1805_PBMC	TRUE	830	TRB	TRBV30	TRBD2	TRBJ1-5	TRBC1	TRUE	TRUE	CAWSEEGYSNQPQHF	TGTGCCTGGAGTGAGGAGGGATATAGCAATCAGCCCCAGCATTTT	3932	9
Liu_1805_PBMC_AAACCTGTCAGGTAAA	CD8_C2_IL7R	Liu_1805_PBMC_clonotype7339	Liu_1805_PBMC	TRUE	831	TRB	TRBV5-5	None	TRBJ1-5	TRBC1	TRUE	TRUE	CASNPGYSNQPQHF	TGTGCCAGCAACCCAGGTTATAGCAATCAGCCCCAGCATTTT	1631	5
Liu_1805_PBMC_AAACCTGTCAGGTAAA	CD8_C2_IL7R	Liu_1805_PBMC_clonotype7339	Liu_1805_PBMC	TRUE	551	TRA	TRAV12-2	None	TRAJ26	TRAC	TRUE	TRUE	CAVRIPGNYGQNFVF	TGTGCCGTGAGGATTCCGGGGAACTATGGTCAGAATTTTGTCTTT	2114	3
Liu_1805_PBMC_AAACCTGTCAGGTAAA	CD8_C2_IL7R	Liu_1805_PBMC_clonotype7339	Liu_1805_PBMC	TRUE	597	TRA	TRAV12-1	None	TRAJ39	TRAC	TRUE	TRUE	CVVRHNAGNMLTF	TGTGTGGTGAGGCATAATGCAGGCAACATGCTCACCTTT	1117	2
Liu_1811_PBMC_AAACCTGTCATCGGAT	CD8_C1_LEF1	Liu_1811_PBMC_clonotype7342	Liu_1811_PBMC	TRUE	514	TRB	TRBV25-1	TRBD2	TRBJ1-3	TRBC1	TRUE	TRUE	CASSESGGSGNTIYF	TGTGCCAGCAGTGAAAGCGGGGGCTCTGGAAACACCATATATTTT	4356	5
Liu_1811_PBMC_AAACCTGTCATCGGAT	CD8_C1_LEF1	Liu_1811_PBMC_clonotype7342	Liu_1811_PBMC	TRUE	570	TRA	TRAV8-1	None	TRAJ39	TRAC	TRUE	TRUE	CALKGAGNMLTF	TGTGCCCTGAAGGGAGCAGGCAACATGCTCACCTTT	1610	3
Liu_1815_Tumour_AAACCTGTCCCTTGTG	CD8_C10_STMN1	Liu_1815_Tumour_clonotype623	Liu_1815_Tumour	TRUE	508	TRB	TRBV12-3	None	TRBJ2-3	TRBC2	TRUE	TRUE	CASSFPVDTQYF	TGTGCCAGCAGTTTCCCGGTGGATACGCAGTATTTT	4032	12
Liu_1815_Tumour_AAACCTGTCCCTTGTG	CD8_C10_STMN1	Liu_1815_Tumour_clonotype623	Liu_1815_Tumour	TRUE	489	TRA	TRAV13-1	None	TRAJ5	TRAC	TRUE	TRUE	CAAMDTGRRALTF	TGTGCAGCAATGGACACGGGCAGGAGAGCACTTACTTTT	2228	6
Liu_1807_PBMC_AAACCTGTCCGAGCCA	CD8_C4_CX3CR1	Liu_1807_PBMC_clonotype13	Liu_1807_PBMC	TRUE	657	TRB	TRBV28	TRBD2	TRBJ2-7	TRBC2	TRUE	TRUE	CASSLELAGEDYEQYF	TGTGCCAGCAGTTTAGAGCTAGCGGGAGAGGACTACGAGCAGTACTTC	1906	4
Liu_1807_PBMC_AAACCTGTCCGAGCCA	CD8_C4_CX3CR1	Liu_1807_PBMC_clonotype13	Liu_1807_PBMC	TRUE	482	TRA	TRAV21	None	TRAJ4	TRAC	TRUE	TRUE	CAVPSGGYNKLIF	TGTGCTGTACCCTCTGGTGGCTACAATAAGCTGATTTTT	2155	2
Liu_1813_Tumour_AAACCTGTCCTATGTT	CD8_C7_ZNF683	Liu_1813_Tumour_clonotype1743	Liu_1813_Tumour	TRUE	745	TRB	TRBV28	TRBD1	TRBJ2-1	TRBC2	TRUE	TRUE	CASSIPGRGSYNEQFF	TGTGCCAGCAGTATACCAGGGAGAGGGTCCTACAATGAGCAGTTCTTC	8606	14
Liu_1813_Tumour_AAACCTGTCCTATGTT	CD8_C7_ZNF683	Liu_1813_Tumour_clonotype1743	Liu_1813_Tumour	TRUE	577	TRA	TRAV16	None	TRAJ28	TRAC	TRUE	TRUE	CALRTYSGAGSYQLTF	TGTGCTCTAAGAACATACTCTGGGGCTGGGAGTTACCAACTCACTTTC	1423	4
Liu_1810_PBMC_AAACCTGTCCTATTCA	CD8_C2_IL7R	Liu_1810_PBMC_clonotype7348	Liu_1810_PBMC	TRUE	535	TRB	TRBV5-1	TRBD1	TRBJ2-1	TRBC2	TRUE	TRUE	CASSLAGLAGGNEQFF	TGCGCCAGCAGCTTGGCTGGTTTGGCAGGGGGCAATGAGCAGTTCTTC	7311	13
Liu_1810_PBMC_AAACCTGTCCTATTCA	CD8_C2_IL7R	Liu_1810_PBMC_clonotype7348	Liu_1810_PBMC	TRUE	532	TRB	TRBV11-2	TRBD2	TRBJ2-1	TRBC2	TRUE	TRUE	CASSGLAGSNEQFF	TGTGCCAGCAGCGGTCTAGCGGGAAGCAATGAGCAGTTCTTC	7077	13
Liu_1810_PBMC_AAACCTGTCCTATTCA	CD8_C2_IL7R	Liu_1810_PBMC_clonotype7348	Liu_1810_PBMC	TRUE	563	TRB	TRBV6-3	TRBD1	TRBJ2-2	TRBC2	TRUE	TRUE	CASSWTGTDLTGELFF	TGTGCCAGCAGCTGGACCGGGACAGACCTCACCGGGGAGCTGTTTTTT	3828	5
Liu_1810_PBMC_AAACCTGTCCTATTCA	CD8_C2_IL7R	Liu_1810_PBMC_clonotype7348	Liu_1810_PBMC	TRUE	502	TRA	TRAV9-2	None	TRAJ37	TRAC	TRUE	TRUE	CALRRGSSNTGKLIF	TGTGCTCTGAGAAGAGGCTCTAGCAACACAGGCAAACTAATCTTT	3593	4
Liu_1810_PBMC_AAACCTGTCCTATTCA	CD8_C2_IL7R	Liu_1810_PBMC_clonotype7348	Liu_1810_PBMC	TRUE	519	TRA	TRAV21	None	TRAJ47	TRAC	TRUE	TRUE	CAVSRMEYGNKLVF	TGTGCTGTGAGCCGCATGGAATATGGAAACAAGCTGGTCTTT	3269	4
Liu_1815_Tumour_AAACCTGTCCTTGGTC	CD8_C11_HAVCR2	Liu_1815_Tumour_clonotype532	Liu_1815_Tumour	TRUE	693	TRB	TRBV11-2	TRBD1	TRBJ1-6	TRBC1	TRUE	TRUE	CASSLTDRGADSPLHF	TGTGCCAGCAGCTTAACTGACCGGGGAGCGGATTCACCCCTCCACTTT	1608	4
Liu_1815_Tumour_AAACCTGTCCTTGGTC	CD8_C11_HAVCR2	Liu_1815_Tumour_clonotype532	Liu_1815_Tumour	TRUE	564	TRA	TRAV12-3	None	TRAJ13	TRAC	TRUE	TRUE	CAIRQWYSGGYQKVTF	TGTGCAATCCGCCAGTGGTATTCTGGGGGTTACCAGAAAGTTACCTTT	2902	7
Liu_1802_Tumour_AAACCTGTCGACAGCC	CD8_C7_ZNF683	Liu_1802_Tumour_clonotype835	Liu_1802_Tumour	TRUE	688	TRB	TRBV7-7	TRBD1	TRBJ1-1	TRBC1	TRUE	TRUE	CASSLGQNTEAFF	TGTGCTAGCAGCTTGGGACAGAACACTGAAGCTTTCTTT	1811	11
Liu_1802_Tumour_AAACCTGTCGACAGCC	CD8_C7_ZNF683	Liu_1802_Tumour_clonotype835	Liu_1802_Tumour	TRUE	544	TRA	TRAV13-2	None	TRAJ10	TRAC	TRUE	TRUE	CAENRVGVTGGGNKLTF	TGTGCAGAGAATAGAGTCGGGGTCACGGGAGGAGGAAACAAACTCACCTTT	1469	8
Liu_1810_Tumour_AAACCTGTCGCCGTGA	CD8_C5_CXCR4	Liu_1810_Tumour_clonotype1744	Liu_1810_Tumour	TRUE	522	TRA	TRAV17	None	TRAJ11	TRAC	TRUE	TRUE	CATDAEGYSTLTF	TGTGCTACGGACGCTGAGGGATACAGCACCCTCACCTTT	3536	5
Liu_1810_Tumour_AAACCTGTCGCCGTGA	CD8_C5_CXCR4	Liu_1810_Tumour_clonotype1744	Liu_1810_Tumour	TRUE	512	TRB	TRBV10-2	TRBD1	TRBJ1-4	TRBC1	TRUE	TRUE	CASRELDGQLFF	TGCGCCAGCAGAGAACTCGACGGACAGCTGTTTTTT	2679	3
Liu_1813_Tumour_AAACCTGTCGCGGATC	CD8_C9_CCL4L2	Liu_1813_Tumour_clonotype8	Liu_1813_Tumour	TRUE	574	TRB	TRBV6-3	None	TRBJ1-1	TRBC1	TRUE	TRUE	CASSYEFLVSEAFF	TGTGCCAGCAGTTACGAGTTCTTAGTATCTGAAGCTTTCTTT	2564	4
Liu_1813_Tumour_AAACCTGTCGCGGATC	CD8_C9_CCL4L2	Liu_1813_Tumour_clonotype8	Liu_1813_Tumour	TRUE	574	TRA	TRAV19	None	TRAJ53	TRAC	TRUE	TRUE	CALTGDSGGSNYKLTF	TGTGCTCTGACGGGGGATAGTGGAGGTAGCAACTATAAACTGACATTT	4699	7
Liu_1806_Tumour_AAACCTGTCGGAGGTA	CD8_C7_ZNF683	Liu_1806_Tumour_clonotype7358	Liu_1806_Tumour	TRUE	499	TRA	TRAV13-1	None	TRAJ28	TRAC	TRUE	TRUE	CAASLSGAGSYQLTF	TGTGCAGCAAGTCTCTCTGGGGCTGGGAGTTACCAACTCACTTTC	2608	2
Liu_1806_Tumour_AAACCTGTCGGAGGTA	CD8_C7_ZNF683	Liu_1806_Tumour_clonotype7358	Liu_1806_Tumour	TRUE	505	TRB	TRBV7-2	None	TRBJ2-7	TRBC2	TRUE	TRUE	CASSPAASSPLYEQYF	TGTGCCAGCAGTCCTGCGGCGTCGTCACCACTCTACGAGCAGTACTTC	1873	3
Liu_1806_Tumour_AAACCTGTCGTAGGAG	CD8_C7_ZNF683	Liu_1806_Tumour_clonotype101	Liu_1806_Tumour	TRUE	514	TRA	TRAV1-2	None	TRAJ40	TRAC	TRUE	TRUE	CAVRRTSGTYKYIF	TGTGCTGTGAGGAGGACCTCAGGAACCTACAAATACATCTTT	1004	1
Liu_1806_Tumour_AAACCTGTCGTAGGAG	CD8_C7_ZNF683	Liu_1806_Tumour_clonotype101	Liu_1806_Tumour	TRUE	535	TRB	TRBV2	TRBD2	TRBJ2-1	TRBC2	TRUE	TRUE	CASLRDPTYNEQFF	TGTGCCAGCCTCCGGGACCCGACCTACAATGAGCAGTTCTTC	2740	4
Liu_1806_Tumour_AAACCTGTCGTATCAG	CD8_C7_ZNF683	Liu_1806_Tumour_clonotype7361	Liu_1806_Tumour	TRUE	685	TRB	TRBV20-1	TRBD1	TRBJ1-2	TRBC1	TRUE	TRUE	CSASHGGQTWGDYGYTF	TGCAGTGCTAGTCACGGGGGACAGACCTGGGGTGACTATGGCTACACCTTC	3614	5
Liu_1806_Tumour_AAACCTGTCGTATCAG	CD8_C7_ZNF683	Liu_1806_Tumour_clonotype7361	Liu_1806_Tumour	TRUE	527	TRA	TRAV17	None	TRAJ28	TRAC	TRUE	TRUE	CATSEFYSGAGSYQLTF	TGTGCTACGTCAGAGTTTTACTCTGGGGCTGGGAGTTACCAACTCACTTTC	1123	1
Liu_1815_Tumour_AAACCTGTCGTCGTTC	CD8_C6_ISG15	Liu_1815_Tumour_clonotype262	Liu_1815_Tumour	TRUE	510	TRB	TRBV10-3	TRBD1	TRBJ2-1	TRBC2	TRUE	TRUE	CAIRGGQGNEQFF	TGTGCCATCAGGGGGGGACAGGGGAATGAGCAGTTCTTC	6209	16
Liu_1815_Tumour_AAACCTGTCGTCGTTC	CD8_C6_ISG15	Liu_1815_Tumour_clonotype262	Liu_1815_Tumour	TRUE	598	TRA	TRAV12-3	None	TRAJ43	TRAC	TRUE	TRUE	CAIGVDDMRF	TGTGCAATAGGGGTCGATGACATGCGCTTT	3996	9
Liu_1808_Tumour_AAACCTGTCTACTTAC	CD8_C9_CCL4L2	Liu_1808_Tumour_clonotype1414	Liu_1808_Tumour	TRUE	636	TRB	TRBV6-5	TRBD2	TRBJ1-1	TRBC1	TRUE	TRUE	CASRFRDLNTEAFF	TGTGCCAGCAGATTCAGGGACCTGAACACTGAAGCTTTCTTT	1611	8
Liu_1808_Tumour_AAACCTGTCTACTTAC	CD8_C9_CCL4L2	Liu_1808_Tumour_clonotype1414	Liu_1808_Tumour	TRUE	522	TRA	TRAV1-2	None	TRAJ39	TRAC	TRUE	TRUE	CAVINNAGNMLTF	TGTGCTGTCATTAATAATGCAGGCAACATGCTCACCTTT	263	1
Liu_1813_PBMC_AAACCTGTCTCCCTGA	CD8_C2_IL7R	Liu_1813_PBMC_clonotype7367	Liu_1813_PBMC	TRUE	575	TRA	TRAV29DV5	None	TRAJ40	TRAC	TRUE	TRUE	CAASAAGTYKYIF	TGTGCAGCAAGCGCGGCAGGAACCTACAAATACATCTTT	8251	10
Liu_1813_PBMC_AAACCTGTCTCCCTGA	CD8_C2_IL7R	Liu_1813_PBMC_clonotype7367	Liu_1813_PBMC	TRUE	496	TRB	TRBV3-1	TRBD1	TRBJ1-6	TRBC1	TRUE	TRUE	CASSQVQLGVSPLHF	TGTGCCAGCAGCCAAGTTCAATTAGGGGTTTCACCCCTCCACTTT	1988	2
Liu_1813_PBMC_AAACCTGTCTCCCTGA	CD8_C2_IL7R	Liu_1813_PBMC_clonotype7367	Liu_1813_PBMC	TRUE	531	TRB	TRBV20-1	TRBD2	TRBJ2-1	TRBC2	TRUE	TRUE	CSARDYIATSYNEQFF	TGCAGTGCTAGAGATTACATAGCGACAAGCTACAATGAGCAGTTCTTC	1882	5
Liu_1816_PBMC_AAACCTGTCTTGACGA	CD8_C4_CX3CR1	Liu_1816_PBMC_clonotype36	Liu_1816_PBMC	TRUE	492	TRB	TRBV4-2	TRBD2	TRBJ1-1	TRBC1	TRUE	TRUE	CASSPIGGTEAFF	TGTGCCAGCAGCCCGATCGGAGGCACTGAAGCTTTCTTT	5959	13
Liu_1816_PBMC_AAACCTGTCTTGACGA	CD8_C4_CX3CR1	Liu_1816_PBMC_clonotype36	Liu_1816_PBMC	TRUE	543	TRA	TRAV12-3	None	TRAJ32	TRAC	TRUE	TRUE	CASGGGATNKLIF	TGTGCATCTGGGGGTGGTGCTACAAACAAGCTCATCTTT	1947	3
Liu_1802_Tumour_AAACCTGTCTTGTACT	CD8_C10_STMN1	Liu_1802_Tumour_clonotype688	Liu_1802_Tumour	TRUE	698	TRB	TRBV27	TRBD2	TRBJ2-7	TRBC2	TRUE	TRUE	CASRQGLAGGPYEQYF	TGTGCCAGCAGACAAGGACTAGCGGGAGGCCCCTACGAGCAGTACTTC	3155	30
Liu_1802_Tumour_AAACCTGTCTTGTACT	CD8_C10_STMN1	Liu_1802_Tumour_clonotype688	Liu_1802_Tumour	TRUE	681	TRA	TRAV8-6	None	TRAJ3	TRAC	TRUE	TRUE	CSSSASKIIF	TGTTCCAGCAGTGCTTCCAAGATAATCTTT	2046	13
Liu_1802_Tumour_AAACCTGTCTTGTACT	CD8_C10_STMN1	Liu_1802_Tumour_clonotype688	Liu_1802_Tumour	TRUE	533	TRA	TRAV1-1	None	TRAJ18	TRAC	TRUE	TRUE	CAVLADRGSTLGRLYF	TGCGCTGTCTTGGCCGACAGAGGCTCAACCCTGGGGAGGCTATACTTT	1416	9
Liu_1806_PBMC_AAACGGGAGAACAATC	CD8_C4_CX3CR1	Liu_1806_PBMC_clonotype624	Liu_1806_PBMC	TRUE	506	TRB	TRBV7-2	TRBD1	TRBJ2-5	TRBC2	TRUE	TRUE	CASSLGGGPQETQYF	TGTGCCAGCAGCCTAGGGGGGGGGCCCCAAGAGACCCAGTACTTC	6104	5
Liu_1806_PBMC_AAACGGGAGAACAATC	CD8_C4_CX3CR1	Liu_1806_PBMC_clonotype624	Liu_1806_PBMC	TRUE	666	TRA	TRAV8-4	None	TRAJ20	TRAC	TRUE	TRUE	CAVSPNDYKLSF	TGTGCTGTGAGTCCTAACGACTACAAGCTCAGCTTT	751	1
Liu_1810_PBMC_AAACGGGAGACACGAC	CD8_C4_CX3CR1	Liu_1810_PBMC_clonotype73	Liu_1810_PBMC	TRUE	522	TRA	TRAV5	None	TRAJ27	TRAC	TRUE	TRUE	CAATSNAGKSTF	TGTGCGGCTACTTCCAATGCAGGCAAATCAACCTTT	2836	3
Liu_1810_PBMC_AAACGGGAGACACGAC	CD8_C4_CX3CR1	Liu_1810_PBMC_clonotype73	Liu_1810_PBMC	TRUE	762	TRB	TRBV19	TRBD2	TRBJ2-1	TRBC2	TRUE	TRUE	CASSTGTSGAKFF	TGTGCCAGTAGTACCGGGACTAGCGGAGCTAAGTTCTTC	877	2
Liu_1815_PBMC_AAACGGGAGAGACTTA	CD8_C4_CX3CR1	Liu_1815_PBMC_clonotype625	Liu_1815_PBMC	TRUE	692	TRB	TRBV7-2	TRBD1	TRBJ1-5	TRBC1	TRUE	TRUE	CASSPWGQGTRQPQHF	TGTGCCAGCAGCCCATGGGGACAGGGTACGCGTCAGCCCCAGCATTTT	3198	8
Liu_1815_PBMC_AAACGGGAGAGACTTA	CD8_C4_CX3CR1	Liu_1815_PBMC_clonotype625	Liu_1815_PBMC	TRUE	527	TRA	TRAV21	None	TRAJ28	TRAC	TRUE	TRUE	CAVRGAPGAGSYQLTF	TGTGCTGTGAGAGGCGCCCCGGGGGCTGGGAGTTACCAACTCACTTTC	1223	3
Liu_1815_Tumour_AAACGGGAGATCGATA	CD8_C5_CXCR4	Liu_1815_Tumour_clonotype7379	Liu_1815_Tumour	TRUE	705	TRB	TRBV7-2	TRBD1	TRBJ1-2	TRBC1	TRUE	TRUE	CASSAAGQEPNYGYTF	TGTGCCAGCAGCGCAGCCGGCCAGGAACCTAACTATGGCTACACCTTC	4585	11
Liu_1815_Tumour_AAACGGGAGATCGATA	CD8_C5_CXCR4	Liu_1815_Tumour_clonotype7379	Liu_1815_Tumour	TRUE	745	TRA	TRAV5	None	TRAJ34	TRAC	TRUE	TRUE	CAESISNTDKLIF	TGTGCAGAGAGTATCAGTAACACCGACAAGCTCATCTTT	3403	11
Liu_1816_PBMC_AAACGGGAGCCATCGC	CD8_C4_CX3CR1	Liu_1816_PBMC_clonotype1	Liu_1816_PBMC	TRUE	599	TRB	TRBV14	TRBD2	TRBJ2-2	TRBC2	TRUE	TRUE	CASSQAGGMDGELFF	TGTGCCAGCAGCCAGGCTGGAGGGATGGACGGGGAGCTGTTTTTT	5397	12
Liu_1816_PBMC_AAACGGGAGCCATCGC	CD8_C4_CX3CR1	Liu_1816_PBMC_clonotype1	Liu_1816_PBMC	TRUE	520	TRA	TRAV13-1	None	TRAJ33	TRAC	TRUE	TRUE	CAASWYQLIW	TGTGCAGCATCTTGGTATCAGTTAATCTGG	4106	6
Liu_1802_Tumour_AAACGGGAGCGGATCA	CD8_C7_ZNF683	Liu_1802_Tumour_clonotype7388	Liu_1802_Tumour	TRUE	697	TRB	TRBV27	TRBD2	TRBJ2-7	TRBC2	TRUE	TRUE	CASRQGLAGGPYEQYF	TGTGCCAGCAGACAAGGACTAGCGGGAGGCCCCTACGAGCAGTACTTC	730	6
Liu_1802_Tumour_AAACGGGAGCGGATCA	CD8_C7_ZNF683	Liu_1802_Tumour_clonotype7388	Liu_1802_Tumour	TRUE	576	TRA	TRAV12-1	None	TRAJ31	TRAC	TRUE	TRUE	CVVNVGNARLMF	TGTGTGGTGAACGTAGGCAATGCCAGACTCATGTTT	1669	8
Liu_1802_Tumour_AAACGGGAGCGGATCA	CD8_C7_ZNF683	Liu_1802_Tumour_clonotype7388	Liu_1802_Tumour	TRUE	685	TRA	TRAV8-6	None	TRAJ3	TRAC	TRUE	TRUE	CSSSASKIIF	TGTTCCAGCAGTGCTTCCAAGATAATCTTT	758	6
Liu_1802_Tumour_AAACGGGAGCGGATCA	CD8_C7_ZNF683	Liu_1802_Tumour_clonotype7388	Liu_1802_Tumour	TRUE	531	TRA	TRAV1-1	None	TRAJ18	TRAC	TRUE	TRUE	CAVLADRGSTLGRLYF	TGCGCTGTCTTGGCCGACAGAGGCTCAACCCTGGGGAGGCTATACTTT	636	2
Liu_1802_Tumour_AAACGGGAGCGGATCA	CD8_C7_ZNF683	Liu_1802_Tumour_clonotype7388	Liu_1802_Tumour	TRUE	619	TRA	TRAV21	None	TRAJ28	TRAC	TRUE	TRUE	CAVGGGL	TGTGCTGTGGGGGGAGGTCTG	253	2
Liu_1802_PBMC_AAACGGGAGCTCCCAG	CD8_C1_LEF1	Liu_1802_PBMC_clonotype7393	Liu_1802_PBMC	TRUE	552	TRB	TRBV29-1	TRBD2	TRBJ2-1	TRBC2	TRUE	TRUE	CSVPTSGSVSEQFF	TGCAGCGTCCCCACTAGCGGGAGCGTTAGTGAGCAGTTCTTC	2185	11
Liu_1802_PBMC_AAACGGGAGCTCCCAG	CD8_C1_LEF1	Liu_1802_PBMC_clonotype7393	Liu_1802_PBMC	TRUE	572	TRA	TRAV13-1	None	TRAJ4	TRAC	TRUE	TRUE	CAASIDGYNKLIF	TGTGCAGCAAGTATAGATGGCTACAATAAGCTGATTTTT	2075	6
Liu_1816_PBMC_AAACGGGAGGAGCGTT	CD8_C3_CMC1	Liu_1816_PBMC_clonotype25	Liu_1816_PBMC	TRUE	568	TRA	TRAV20	None	TRAJ23	TRAC	TRUE	TRUE	CAVWQEGGKLIF	TGTGCTGTGTGGCAGGAGGGAGGAAAGCTTATCTTC	971	3
Liu_1816_PBMC_AAACGGGAGGAGCGTT	CD8_C3_CMC1	Liu_1816_PBMC_clonotype25	Liu_1816_PBMC	TRUE	715	TRB	TRBV20-1	TRBD1	TRBJ1-1	TRBC1	TRUE	TRUE	CSALTMVNTEAFF	TGCAGTGCACTAACCATGGTGAACACTGAAGCTTTCTTT	1644	4
Liu_1811_Tumour_AAACGGGAGGAGTCTG	CD8_C9_CCL4L2	Liu_1811_Tumour_clonotype7396	Liu_1811_Tumour	TRUE	475	TRB	TRBV2	TRBD1	TRBJ2-7	TRBC2	TRUE	TRUE	CASRPQGPSHEQYF	TGTGCCAGCAGGCCACAGGGGCCATCCCACGAGCAGTACTTC	708	2
Liu_1811_Tumour_AAACGGGAGGAGTCTG	CD8_C9_CCL4L2	Liu_1811_Tumour_clonotype7396	Liu_1811_Tumour	TRUE	675	TRA	TRAV8-3	None	TRAJ39	TRAC	TRUE	TRUE	CAVGASNAGNMLTF	TGTGCTGTGGGTGCAAGTAATGCAGGCAACATGCTCACCTTT	982	4
Liu_1810_PBMC_AAACGGGAGGCATGTG	CD8_C3_CMC1	Liu_1810_PBMC_clonotype248	Liu_1810_PBMC	TRUE	538	TRA	TRAV27	None	TRAJ45	TRAC	TRUE	TRUE	CAGEGSGGGADGLTF	TGTGCAGGAGAAGGGTCAGGAGGAGGTGCTGACGGACTCACCTTT	4749	3
Liu_1810_PBMC_AAACGGGAGGCATGTG	CD8_C3_CMC1	Liu_1810_PBMC_clonotype248	Liu_1810_PBMC	TRUE	497	TRB	TRBV5-1	TRBD1	TRBJ2-2	TRBC2	TRUE	TRUE	CASSLTGVGELFF	TGCGCCAGCAGCTTAACAGGGGTCGGGGAGCTGTTTTTT	2420	4
Liu_1808_PBMC_AAACGGGAGGGTTCCC	CD8_C4_CX3CR1	Liu_1808_PBMC_clonotype14	Liu_1808_PBMC	TRUE	522	TRB	TRBV14	None	TRBJ2-1	TRBC2	TRUE	TRUE	CASSHGRSSYNEQFF	TGTGCCAGCAGCCATGGACGTAGCTCCTACAATGAGCAGTTCTTC	7962	21
Liu_1808_PBMC_AAACGGGAGGGTTCCC	CD8_C4_CX3CR1	Liu_1808_PBMC_clonotype14	Liu_1808_PBMC	TRUE	537	TRA	TRAV24	None	TRAJ23	TRAC	TRUE	TRUE	CASPETGKLIF	TGTGCCTCCCCCGAAACCGGAAAGCTTATCTTC	3530	7
Liu_1811_PBMC_AAACGGGAGGTAGCCA	CD8_C4_CX3CR1	Liu_1811_PBMC_clonotype1416	Liu_1811_PBMC	TRUE	565	TRA	TRAV14DV4	None	TRAJ11	TRAC	TRUE	TRUE	CAMREDSGYSTLTF	TGTGCAATGAGAGAGGATTCAGGATACAGCACCCTCACCTTT	2313	3
Liu_1811_PBMC_AAACGGGAGGTAGCCA	CD8_C4_CX3CR1	Liu_1811_PBMC_clonotype1416	Liu_1811_PBMC	TRUE	524	TRB	TRBV6-5	TRBD1	TRBJ2-1	TRBC2	TRUE	TRUE	CASSYSYDRGRNEQFF	TGTGCCAGCAGTTACTCGTATGACAGGGGGCGGAATGAGCAGTTCTTC	1471	3
Liu_1811_Tumour_AAACGGGAGTACGACG	CD8_C8_CXCL13	Liu_1811_Tumour_clonotype7403	Liu_1811_Tumour	TRUE	487	TRA	TRAV10	None	TRAJ8	TRAC	TRUE	TRUE	CVVSANTGFQKLVF	TGTGTGGTGAGCGCGAACACAGGCTTTCAGAAACTTGTATTT	3422	2
Liu_1811_Tumour_AAACGGGAGTACGACG	CD8_C8_CXCL13	Liu_1811_Tumour_clonotype7403	Liu_1811_Tumour	TRUE	505	TRB	TRBV7-3	TRBD2	TRBJ2-1	TRBC2	TRUE	TRUE	CASSLTGAEAGGSSYNEQFF	TGTGCCAGCAGCTTAACGGGGGCGGAAGCGGGAGGGAGTTCCTACAATGAGCAGTTCTTC	2094	2
Liu_1805_PBMC_AAACGGGAGTCCCACG	CD8_C4_CX3CR1	Liu_1805_PBMC_clonotype6	Liu_1805_PBMC	TRUE	621	TRA	TRAV14DV4	None	TRAJ30	TRAC	TRUE	TRUE	CAMREGGGRDDKIIF	TGTGCAATGAGAGAGGGCGGAGGCAGAGATGACAAGATCATCTTT	6569	11
Liu_1805_PBMC_AAACGGGAGTCCCACG	CD8_C4_CX3CR1	Liu_1805_PBMC_clonotype6	Liu_1805_PBMC	TRUE	736	TRB	TRBV2	TRBD2	TRBJ2-5	TRBC2	TRUE	TRUE	CASSGGAGGGETQYF	TGTGCCAGCAGTGGAGGCGCGGGGGGAGGAGAGACCCAGTACTTC	3936	13
Liu_1807_Tumour_AAACGGGAGTGAAGAG	CD8_C6_ISG15	Liu_1807_Tumour_clonotype91	Liu_1807_Tumour	TRUE	513	TRB	TRBV11-3	None	TRBJ2-1	TRBC2	TRUE	TRUE	CASSRTSNEQFF	TGTGCCAGCAGCCGGACTAGCAATGAGCAGTTCTTC	1229	4
Liu_1807_Tumour_AAACGGGAGTGAAGAG	CD8_C6_ISG15	Liu_1807_Tumour_clonotype91	Liu_1807_Tumour	TRUE	543	TRA	TRAV25	None	TRAJ33	TRAC	TRUE	TRUE	CAAAVDSNYQLIW	TGTGCAGCAGCGGTGGATAGCAACTATCAGTTAATCTGG	1126	2
Liu_1808_Tumour_AAACGGGCAACCGCCA	CD8_C7_ZNF683	Liu_1808_Tumour_clonotype2	Liu_1808_Tumour	TRUE	577	TRA	TRAV25	None	TRAJ22	TRAC	TRUE	TRUE	CAGAPRPSGSARQLTF	TGTGCAGGGGCCCCGAGACCTTCTGGTTCTGCAAGGCAACTGACCTTT	1863	6
Liu_1808_Tumour_AAACGGGCAACCGCCA	CD8_C7_ZNF683	Liu_1808_Tumour_clonotype2	Liu_1808_Tumour	TRUE	693	TRB	TRBV19	TRBD1	TRBJ1-1	TRBC1	TRUE	TRUE	CASSMGGFSAEAFF	TGTGCCAGTAGTATGGGGGGCTTCAGCGCTGAAGCTTTCTTT	1627	12
Liu_1808_Tumour_AAACGGGCAAGCTGTT	CD8_C11_HAVCR2	Liu_1808_Tumour_clonotype3461	Liu_1808_Tumour	TRUE	531	TRB	TRBV5-1	TRBD1	TRBJ1-3	TRBC1	TRUE	TRUE	CASSLDRGNTIYF	TGCGCCAGCAGCTTGGACAGGGGAAACACCATATATTTT	487	3
Liu_1808_Tumour_AAACGGGCAAGCTGTT	CD8_C11_HAVCR2	Liu_1808_Tumour_clonotype3461	Liu_1808_Tumour	TRUE	948	TRA	TRAV1-2	None	TRAJ8	TRAC	TRUE	TRUE	CAVNTGFQKLVF	TGTGCTGTGAACACAGGCTTTCAGAAACTTGTATTT	1121	5
Liu_1808_PBMC_AAACGGGCACAGAGGT	CD8_C1_LEF1	Liu_1808_PBMC_clonotype3462	Liu_1808_PBMC	TRUE	746	TRB	TRBV7-9	TRBD2	TRBJ1-1	TRBC1	TRUE	TRUE	CASSPPAGRTEAFF	TGTGCCAGCAGCCCGCCGGCAGGGCGCACTGAAGCTTTCTTT	4620	13
Liu_1808_PBMC_AAACGGGCACAGAGGT	CD8_C1_LEF1	Liu_1808_PBMC_clonotype3462	Liu_1808_PBMC	TRUE	531	TRA	TRAV1-2	None	TRAJ13	TRAC	TRUE	TRUE	CAAPSGGYQKVTF	TGTGCTGCCCCTTCTGGGGGTTACCAGAAAGTTACCTTT	1918	3
Liu_1807_Tumour_AAACGGGCACAGATTC	CD8_C11_HAVCR2	Liu_1807_Tumour_clonotype271	Liu_1807_Tumour	TRUE	523	TRB	TRBV5-1	None	TRBJ1-1	TRBC1	TRUE	TRUE	CASSLGGIGTEAFF	TGCGCCAGCAGCTTGGGGGGAATTGGCACTGAAGCTTTCTTT	1525	5
Liu_1807_Tumour_AAACGGGCACAGATTC	CD8_C11_HAVCR2	Liu_1807_Tumour_clonotype271	Liu_1807_Tumour	TRUE	499	TRA	TRAV17	None	TRAJ54	TRAC	TRUE	TRUE	CATDAALGAQKLVF	TGTGCTACGGACGCAGCCTTGGGAGCCCAGAAGCTGGTATTT	451	1
Liu_1808_Tumour_AAACGGGCACATTAGC	CD8_C5_CXCR4	Liu_1808_Tumour_clonotype63	Liu_1808_Tumour	TRUE	824	TRB	TRBV5-5	None	TRBJ2-1	TRBC2	TRUE	TRUE	CASSRLEDEQFF	TGTGCCAGCAGCCGACTTGAGGATGAGCAGTTCTTC	2189	13
Liu_1808_Tumour_AAACGGGCACATTAGC	CD8_C5_CXCR4	Liu_1808_Tumour_clonotype63	Liu_1808_Tumour	TRUE	990	TRA	TRAV1-2	None	TRAJ31	TRAC	TRUE	TRUE	CAVNNNARLMF	TGTGCTGTTAATAACAATGCCAGACTCATGTTT	538	3
Liu_1808_Tumour_AAACGGGCACTGTCGG	CD8_C5_CXCR4	Liu_1808_Tumour_clonotype92	Liu_1808_Tumour	TRUE	739	TRB	TRBV7-9	TRBD1	TRBJ1-5	TRBC1	TRUE	TRUE	CASSLGSRAGNQPQHF	TGTGCCAGCAGCTTAGGTTCCAGGGCTGGGAATCAGCCCCAGCATTTT	3550	17
Liu_1808_Tumour_AAACGGGCACTGTCGG	CD8_C5_CXCR4	Liu_1808_Tumour_clonotype92	Liu_1808_Tumour	TRUE	579	TRA	TRAV20	None	TRAJ6	TRAC	TRUE	TRUE	CAVQVSSGGSYIPTF	TGTGCTGTGCAGGTTTCATCAGGAGGAAGCTACATACCTACATTT	2389	8
Liu_1810_Tumour_AAACGGGCAGATCGGA	CD8_C6_ISG15	Liu_1810_Tumour_clonotype2284	Liu_1810_Tumour	TRUE	593	TRB	TRBV6-5	TRBD2	TRBJ1-4	TRBC1	TRUE	TRUE	CASSSGLNNEKLFF	TGTGCCAGCAGCTCGGGACTGAATAATGAAAAACTGTTTTTT	6050	8
Liu_1810_Tumour_AAACGGGCAGATCGGA	CD8_C6_ISG15	Liu_1810_Tumour_clonotype2284	Liu_1810_Tumour	TRUE	556	TRA	TRAV12-3	None	TRAJ22	TRAC	TRUE	TRUE	CAMSESGSARQLTF	TGTGCAATGAGCGAAAGTGGTTCTGCAAGGCAACTGACCTTT	1842	2
Liu_1802_Tumour_AAACGGGCAGCTGTAT	CD8_C11_HAVCR2	Liu_1802_Tumour_clonotype84	Liu_1802_Tumour	TRUE	576	TRA	TRAV20	None	TRAJ44	TRAC	TRUE	TRUE	CAVQEDTGTASKLTF	TGTGCTGTGCAGGAGGATACCGGCACTGCCAGTAAACTCACCTTT	2000	9
Liu_1802_Tumour_AAACGGGCAGCTGTAT	CD8_C11_HAVCR2	Liu_1802_Tumour_clonotype84	Liu_1802_Tumour	TRUE	717	TRB	TRBV27	TRBD1	TRBJ2-1	TRBC2	TRUE	TRUE	CASSLYGGFNEQFF	TGTGCCAGCAGTTTATACGGGGGCTTCAATGAGCAGTTCTTC	1983	15
Liu_1815_Tumour_AAACGGGCAGGGTATG	CD8_C8_CXCL13	Liu_1815_Tumour_clonotype7437	Liu_1815_Tumour	TRUE	650	TRB	TRBV28	TRBD1	TRBJ2-7	TRBC1	TRUE	TRUE	CASSSIGQGRYEQYF	TGTGCCAGCAGTTCGATCGGACAGGGGAGGTACGAGCAGTACTTC	5364	13
Liu_1815_Tumour_AAACGGGCAGGGTATG	CD8_C8_CXCL13	Liu_1815_Tumour_clonotype7437	Liu_1815_Tumour	TRUE	708	TRA	TRAV1-2	None	TRAJ7	TRAC	TRUE	TRUE	CAVRTYGNNRLAF	TGTGCTGTGAGAACTTATGGGAACAACAGACTCGCTTTT	1022	2
Liu_1811_PBMC_AAACGGGCATAAAGGT	CD8_C1_LEF1	Liu_1811_PBMC_clonotype7438	Liu_1811_PBMC	TRUE	532	TRB	TRBV7-2	TRBD2	TRBJ2-3	TRBC2	TRUE	TRUE	CASSLGSGLSTDTQYF	TGTGCCAGCAGCTTAGGTAGTGGCCTTAGCACAGATACGCAGTATTTT	5521	10
Liu_1811_PBMC_AAACGGGCATAAAGGT	CD8_C1_LEF1	Liu_1811_PBMC_clonotype7438	Liu_1811_PBMC	TRUE	519	TRA	TRAV1-1	None	TRAJ6	TRAC	TRUE	TRUE	CAVASGGSYIPTF	TGCGCTGTTGCATCAGGAGGAAGCTACATACCTACATTT	4110	4
Liu_1802_PBMC_AAACGGGCATAACCTG	CD8_C4_CX3CR1	Liu_1802_PBMC_clonotype9	Liu_1802_PBMC	TRUE	702	TRB	TRBV19	TRBD2	TRBJ1-2	TRBC1	TRUE	TRUE	CASSFGSWYGYTF	TGTGCCAGTAGCTTCGGCAGTTGGTATGGCTACACCTTC	941	6
Liu_1802_PBMC_AAACGGGCATAACCTG	CD8_C4_CX3CR1	Liu_1802_PBMC_clonotype9	Liu_1802_PBMC	TRUE	606	TRA	TRAV17	None	TRAJ23	TRAC	TRUE	TRUE	CATENQGGKLIF	TGTGCTACGGAAAACCAGGGAGGAAAGCTTATCTTC	1838	5
Liu_1808_PBMC_AAACGGGCATAAGACA	CD8_C4_CX3CR1	Liu_1808_PBMC_clonotype437	Liu_1808_PBMC	TRUE	735	TRB	TRBV29-1	TRBD1	TRBJ2-5	TRBC2	TRUE	TRUE	CSVGGGAVSVQETQYF	TGCAGCGTTGGAGGGGGCGCGGTCAGTGTACAAGAGACCCAGTACTTC	2937	7
Liu_1808_PBMC_AAACGGGCATAAGACA	CD8_C4_CX3CR1	Liu_1808_PBMC_clonotype437	Liu_1808_PBMC	TRUE	673	TRA	TRAV8-3	None	TRAJ43	TRAC	TRUE	TRUE	CAVGAGDNDMRF	TGTGCTGTGGGTGCCGGGGACAATGACATGCGCTTT	352	2
Liu_1807_PBMC_AAACGGGCATACGCTA	CD8_C1_LEF1	Liu_1807_PBMC_clonotype7440	Liu_1807_PBMC	TRUE	562	TRB	TRBV7-9	TRBD2	TRBJ2-5	TRBC2	TRUE	TRUE	CASSSGLLQETQYF	TGTGCCAGCAGCTCTGGACTACTCCAAGAGACCCAGTACTTC	7658	14
Liu_1807_PBMC_AAACGGGCATACGCTA	CD8_C1_LEF1	Liu_1807_PBMC_clonotype7440	Liu_1807_PBMC	TRUE	684	TRA	TRAV3	None	TRAJ7	TRAC	TRUE	TRUE	CAVRDINGNNRLAF	TGTGCTGTGAGAGACATCAACGGGAACAACAGACTCGCTTTT	3682	6
Liu_1802_PBMC_AAACGGGCATGCCTTC	CD8_C4_CX3CR1	Liu_1802_PBMC_clonotype9	Liu_1802_PBMC	TRUE	853	TRB	TRBV19	TRBD2	TRBJ1-2	TRBC1	TRUE	TRUE	CASSFGSWYGYTF	TGTGCCAGTAGCTTCGGCAGTTGGTATGGCTACACCTTC	1181	8
Liu_1802_PBMC_AAACGGGCATGCCTTC	CD8_C4_CX3CR1	Liu_1802_PBMC_clonotype9	Liu_1802_PBMC	TRUE	508	TRA	TRAV17	None	TRAJ23	TRAC	TRUE	TRUE	CATENQGGKLIF	TGTGCTACGGAAAACCAGGGAGGAAAGCTTATCTTC	1162	3
Liu_1808_Tumour_AAACGGGCATTCTCAT	CD8_C6_ISG15	Liu_1808_Tumour_clonotype131	Liu_1808_Tumour	TRUE	707	TRB	TRBV19	TRBD2	TRBJ2-1	TRBC2	TRUE	TRUE	CASSMEGLSSYNEQFF	TGTGCCAGTAGTATGGAGGGACTGAGCTCCTACAATGAGCAGTTCTTC	1351	12
Liu_1808_Tumour_AAACGGGCATTCTCAT	CD8_C6_ISG15	Liu_1808_Tumour_clonotype131	Liu_1808_Tumour	TRUE	972	TRA	TRAV1-2	None	TRAJ18	TRAC	TRUE	TRUE	CATGRGSTLGRLYF	TGTGCCACAGGAAGAGGCTCAACCCTGGGGAGGCTATACTTT	768	4
Liu_1807_Tumour_AAACGGGGTAATAGCA	CD8_C11_HAVCR2	Liu_1807_Tumour_clonotype129	Liu_1807_Tumour	TRUE	488	TRA	TRAV9-2	None	TRAJ43	TRAC	TRUE	TRUE	CALSGNNDMRF	TGTGCTCTGAGTGGTAACAATGACATGCGCTTT	1148	4
Liu_1807_Tumour_AAACGGGGTAATAGCA	CD8_C11_HAVCR2	Liu_1807_Tumour_clonotype129	Liu_1807_Tumour	TRUE	523	TRB	TRBV11-2	TRBD2	TRBJ2-5	TRBC2	TRUE	TRUE	CASSPPASGIQETQYF	TGTGCCAGCAGCCCGCCGGCTAGCGGGATCCAAGAGACCCAGTACTTC	4368	21
Liu_1813_Tumour_AAACGGGGTACACCGC	CD8_C5_CXCR4	Liu_1813_Tumour_clonotype209	Liu_1813_Tumour	TRUE	479	TRB	TRBV11-1	TRBD2	TRBJ2-1	TRBC2	TRUE	TRUE	CASSLAWVAGNNEQFF	TGTGCCAGCAGCTTAGCGTGGGTAGCGGGAAACAATGAGCAGTTCTTC	1165	2
Liu_1813_Tumour_AAACGGGGTACACCGC	CD8_C5_CXCR4	Liu_1813_Tumour_clonotype209	Liu_1813_Tumour	TRUE	617	TRA	TRAV12-1	None	TRAJ20	TRAC	TRUE	TRUE	CVVNTPNDYKLSF	TGTGTGGTGAACACCCCCAACGACTACAAGCTCAGCTTT	1680	2
Liu_1808_Tumour_AAACGGGGTACGCACC	CD8_C5_CXCR4	Liu_1808_Tumour_clonotype229	Liu_1808_Tumour	TRUE	623	TRB	TRBV11-2	TRBD2	TRBJ2-1	TRBC2	TRUE	TRUE	CASSRATSAGGRDEQFF	TGTGCCAGCAGCCGCGCCACCTCTGCGGGAGGTCGCGATGAGCAGTTCTTC	2055	15
Liu_1808_Tumour_AAACGGGGTACGCACC	CD8_C5_CXCR4	Liu_1808_Tumour_clonotype229	Liu_1808_Tumour	TRUE	489	TRA	TRAV9-2	None	TRAJ37	TRAC	TRUE	TRUE	CALRSGNTGKLIF	TGTGCTCTGAGGTCTGGCAACACAGGCAAACTAATCTTT	1040	3
Liu_1808_Tumour_AAACGGGGTATGAAAC	CD8_C10_STMN1	Liu_1808_Tumour_clonotype7457	Liu_1808_Tumour	TRUE	856	TRB	TRBV19	TRBD1	TRBJ1-1	TRBC1	TRUE	TRUE	CASSMGGFSAEAFF	TGTGCCAGTAGTATGGGGGGCTTCAGCGCTGAAGCTTTCTTT	1805	13
Liu_1808_Tumour_AAACGGGGTATGAAAC	CD8_C10_STMN1	Liu_1808_Tumour_clonotype7457	Liu_1808_Tumour	TRUE	880	TRB	TRBV5-4	TRBD1	TRBJ1-1	TRBC1	TRUE	TRUE	CASSLGGGNTEAFF	TGTGCCAGCAGCTTGGGGGGGGGGAACACTGAAGCTTTCTTT	1256	6
Liu_1808_Tumour_AAACGGGGTATGAAAC	CD8_C10_STMN1	Liu_1808_Tumour_clonotype7457	Liu_1808_Tumour	TRUE	577	TRA	TRAV25	None	TRAJ22	TRAC	TRUE	TRUE	CAGAPRPSGSARQLTF	TGTGCAGGGGCCCCGAGACCTTCTGGTTCTGCAAGGCAACTGACCTTT	3281	13
Liu_1808_PBMC_AAACGGGGTCACAAGG	CD8_C1_LEF1	Liu_1808_PBMC_clonotype7460	Liu_1808_PBMC	TRUE	615	TRA	TRAV21	None	TRAJ49	None	TRUE	TRUE	CAVRLTGNQFYF	TGTGCTGTGAGGTTAACCGGTAACCAGTTCTATTTT	4773	8
Liu_1808_PBMC_AAACGGGGTCACAAGG	CD8_C1_LEF1	Liu_1808_PBMC_clonotype7460	Liu_1808_PBMC	TRUE	687	TRB	TRBV12-4	TRBD1	TRBJ1-2	TRBC1	TRUE	TRUE	CASSHNRVGYGYTF	TGTGCCAGCAGCCACAACCGGGTAGGCTATGGCTACACCTTC	1435	3
Liu_1808_Tumour_AAACGGGGTCGATTGT	CD8_C7_ZNF683	Liu_1808_Tumour_clonotype2	Liu_1808_Tumour	TRUE	579	TRA	TRAV25	None	TRAJ22	TRAC	TRUE	TRUE	CAGAPRPSGSARQLTF	TGTGCAGGGGCCCCGAGACCTTCTGGTTCTGCAAGGCAACTGACCTTT	1369	5
Liu_1808_Tumour_AAACGGGGTCGATTGT	CD8_C7_ZNF683	Liu_1808_Tumour_clonotype2	Liu_1808_Tumour	TRUE	853	TRB	TRBV19	TRBD1	TRBJ1-1	TRBC1	TRUE	TRUE	CASSMGGFSAEAFF	TGTGCCAGTAGTATGGGGGGCTTCAGCGCTGAAGCTTTCTTT	846	8
Liu_1808_Tumour_AAACGGGGTCGCTTTC	CD8_C5_CXCR4	Liu_1808_Tumour_clonotype15	Liu_1808_Tumour	TRUE	520	TRB	TRBV4-1	TRBD1	TRBJ2-7	TRBC2	TRUE	TRUE	CASSQGNQGYEQYV	TGCGCCAGCAGCCAAGGTAACCAGGGCTACGAGCAGTACGTC	3525	19
Liu_1808_Tumour_AAACGGGGTCGCTTTC	CD8_C5_CXCR4	Liu_1808_Tumour_clonotype15	Liu_1808_Tumour	TRUE	553	TRA	TRAV38-2DV8	None	TRAJ57	TRAC	TRUE	TRUE	CAYRSLITQGGSEKLVF	TGTGCTTATAGGAGCCTAATAACTCAGGGCGGATCTGAAAAGCTGGTCTTT	2635	8
Liu_1815_Tumour_AAACGGGGTCTCCACT	CD8_C10_STMN1	Liu_1815_Tumour_clonotype64	Liu_1815_Tumour	TRUE	822	TRB	TRBV19	TRBD1	TRBJ2-1	TRBC2	TRUE	TRUE	CASSIDGGLSYNEQFF	TGTGCCAGTAGTATAGATGGGGGCCTCTCCTACAATGAGCAGTTCTTC	2599	10
Liu_1815_Tumour_AAACGGGGTCTCCACT	CD8_C10_STMN1	Liu_1815_Tumour_clonotype64	Liu_1815_Tumour	TRUE	606	TRA	TRAV21	None	TRAJ52	TRAC	TRUE	TRUE	CAVRAAGGTSYGKLTF	TGTGCTGTGAGGGCCGCTGGTGGTACTAGCTATGGAAAGCTGACATTT	6018	15
Liu_1805_PBMC_AAACGGGGTGCTCTTC	CD8_C4_CX3CR1	Liu_1805_PBMC_clonotype6	Liu_1805_PBMC	TRUE	569	TRB	TRBV2	TRBD2	TRBJ2-5	TRBC2	TRUE	TRUE	CASSGGAGGGETQYF	TGTGCCAGCAGTGGAGGCGCGGGGGGAGGAGAGACCCAGTACTTC	6357	19
Liu_1805_PBMC_AAACGGGGTGCTCTTC	CD8_C4_CX3CR1	Liu_1805_PBMC_clonotype6	Liu_1805_PBMC	TRUE	646	TRA	TRAV14DV4	None	TRAJ30	TRAC	TRUE	TRUE	CAMREGGGRDDKIIF	TGTGCAATGAGAGAGGGCGGAGGCAGAGATGACAAGATCATCTTT	819	2
Liu_1808_Tumour_AAACGGGGTGTAAGTA	CD8_C6_ISG15	Liu_1808_Tumour_clonotype7471	Liu_1808_Tumour	TRUE	753	TRB	TRBV5-1	TRBD1	TRBJ1-2	TRBC1	TRUE	TRUE	CASSLGQYDGYTF	TGCGCCAGCAGCTTGGGACAGTATGATGGCTACACCTTC	584	3
Liu_1808_Tumour_AAACGGGGTGTAAGTA	CD8_C6_ISG15	Liu_1808_Tumour_clonotype7471	Liu_1808_Tumour	TRUE	564	TRA	TRAV19	None	TRAJ33	TRAC	TRUE	TRUE	CALDLDSNYQLIW	TGTGCTCTTGACCTGGATAGCAACTATCAGTTAATCTGG	492	2
Liu_1816_PBMC_AAACGGGGTGTGACCC	CD8_C1_LEF1	Liu_1816_PBMC_clonotype7473	Liu_1816_PBMC	TRUE	887	TRB	TRBV5-5	TRBD1	TRBJ2-5	TRBC1	TRUE	TRUE	CASSGQGAGETQYF	TGTGCCAGCAGCGGGCAGGGGGCCGGAGAGACCCAGTACTTC	10198	22
Liu_1816_PBMC_AAACGGGGTGTGACCC	CD8_C1_LEF1	Liu_1816_PBMC_clonotype7473	Liu_1816_PBMC	TRUE	701	TRB	TRBV7-9	None	TRBJ1-1	TRBC1	TRUE	TRUE	CASSLANRDTEAFF	TGTGCCAGCAGCTTAGCGAATCGCGACACTGAAGCTTTCTTT	9775	17
Liu_1816_PBMC_AAACGGGGTGTGACCC	CD8_C1_LEF1	Liu_1816_PBMC_clonotype7473	Liu_1816_PBMC	TRUE	548	TRA	TRAV38-2DV8	None	TRAJ31	TRAC	TRUE	TRUE	CAYKETNNARLMF	TGTGCTTATAAGGAAACTAACAATGCCAGACTCATGTTT	3472	6
Liu_1816_PBMC_AAACGGGGTGTGACCC	CD8_C1_LEF1	Liu_1816_PBMC_clonotype7473	Liu_1816_PBMC	TRUE	603	TRA	TRAV19	None	TRAJ21	TRAC	TRUE	TRUE	CAGYNFNKFYF	TGTGCCGGATACAACTTCAACAAATTTTACTTT	3066	6
Liu_1816_PBMC_AAACGGGGTGTGACCC	CD8_C1_LEF1	Liu_1816_PBMC_clonotype7473	Liu_1816_PBMC	TRUE	639	TRA	TRAV41	None	TRAJ48	TRAC	TRUE	TRUE	CASKGHSFGNEKLTF	TGTGCATCCAAGGGGCACAGCTTTGGAAATGAGAAATTAACCTTT	1165	2
Liu_1805_PBMC_AAACGGGGTTGATTGC	CD8_C4_CX3CR1	Liu_1805_PBMC_clonotype178	Liu_1805_PBMC	TRUE	752	TRB	TRBV5-1	TRBD1	TRBJ2-3	TRBC2	TRUE	TRUE	CVSSLEQGARADTQYF	TGCGTCAGCAGCTTGGAACAGGGGGCGCGAGCAGATACGCAGTATTTT	5712	15
Liu_1805_PBMC_AAACGGGGTTGATTGC	CD8_C4_CX3CR1	Liu_1805_PBMC_clonotype178	Liu_1805_PBMC	TRUE	572	TRA	TRAV19	None	TRAJ5	TRAC	TRUE	TRUE	CALSEAGTGRRALTF	TGTGCTCTGAGTGAGGCCGGCACGGGCAGGAGAGCACTTACTTTT	1774	4
Liu_1805_Tumour_AAACGGGTCAAACCGT	CD8_C10_STMN1	Liu_1805_Tumour_clonotype1203	Liu_1805_Tumour	TRUE	688	TRB	TRBV11-1	TRBD2	TRBJ2-1	TRBC2	TRUE	TRUE	CASSLYPTSGSGSYNEQFF	TGTGCCAGCAGCTTATATCCAACTAGCGGGAGTGGGTCCTACAATGAGCAGTTCTTC	24220	45
Liu_1805_Tumour_AAACGGGTCAAACCGT	CD8_C10_STMN1	Liu_1805_Tumour_clonotype1203	Liu_1805_Tumour	TRUE	584	TRA	TRAV19	None	TRAJ13	TRAC	TRUE	TRUE	CALVLSGGYQKVTF	TGTGCTCTGGTCCTTTCTGGGGGTTACCAGAAAGTTACCTTT	11195	18
Liu_1808_Tumour_AAACGGGTCACAGGCC	CD8_C6_ISG15	Liu_1808_Tumour_clonotype21	Liu_1808_Tumour	TRUE	580	TRB	TRBV6-3	None	TRBJ2-4	TRBC2	TRUE	TRUE	CASGRNIQYF	TGTGCCAGCGGCCGAAACATTCAGTACTTC	3097	14
Liu_1808_Tumour_AAACGGGTCACAGGCC	CD8_C6_ISG15	Liu_1808_Tumour_clonotype21	Liu_1808_Tumour	TRUE	579	TRA	TRAV29DV5	None	TRAJ54	TRAC	TRUE	TRUE	CAASALEEGAQKLVF	TGTGCAGCAAGCGCGCTGGAGGAGGGAGCCCAGAAGCTGGTATTT	1600	5
Liu_1802_PBMC_AAACGGGTCACATACG	CD8_C4_CX3CR1	Liu_1802_PBMC_clonotype22	Liu_1802_PBMC	TRUE	594	TRB	TRBV30	TRBD2	TRBJ1-1	TRBC1	TRUE	TRUE	CAWRGKGNTEAFF	TGTGCCTGGAGAGGGAAGGGGAACACTGAAGCTTTCTTT	2266	10
Liu_1802_PBMC_AAACGGGTCACATACG	CD8_C4_CX3CR1	Liu_1802_PBMC_clonotype22	Liu_1802_PBMC	TRUE	564	TRA	TRAV27	None	TRAJ42	TRAC	TRUE	TRUE	CASPNYGGSQGNLIF	TGTGCATCCCCAAATTATGGAGGAAGCCAAGGAAATCTCATCTTT	844	4
Liu_1808_Tumour_AAACGGGTCATAACCG	CD8_C7_ZNF683	Liu_1808_Tumour_clonotype122	Liu_1808_Tumour	TRUE	540	TRB	TRBV6-1	TRBD2	TRBJ2-1	TRBC2	TRUE	TRUE	CASGRAYNEQFF	TGTGCCAGCGGGAGGGCCTACAATGAGCAGTTCTTC	1907	11
Liu_1808_Tumour_AAACGGGTCATAACCG	CD8_C7_ZNF683	Liu_1808_Tumour_clonotype122	Liu_1808_Tumour	TRUE	527	TRA	TRAV13-1	None	TRAJ42	TRAC	TRUE	TRUE	CAASIWYGGSQGNLIF	TGTGCAGCAAGTATCTGGTATGGAGGAAGCCAAGGAAATCTCATCTTT	692	3
Liu_1808_PBMC_AAACGGGTCATCTGTT	CD8_C4_CX3CR1	Liu_1808_PBMC_clonotype1204	Liu_1808_PBMC	TRUE	684	TRA	TRAV12-2	None	TRAJ5	TRAC	TRUE	TRUE	CAVNTYTGRRALTF	TGTGCCGTGAACACTTACACGGGCAGGAGAGCACTTACTTTT	1595	5
Liu_1808_PBMC_AAACGGGTCATCTGTT	CD8_C4_CX3CR1	Liu_1808_PBMC_clonotype1204	Liu_1808_PBMC	TRUE	721	TRB	TRBV6-1	TRBD1	TRBJ2-5	TRBC2	TRUE	TRUE	CASSETGDERAQYF	TGTGCCAGCAGTGAGACAGGGGACGAGAGGGCCCAGTACTTC	677	2
Liu_1808_Tumour_AAACGGGTCATGCTCC	CD8_C11_HAVCR2	Liu_1808_Tumour_clonotype7490	Liu_1808_Tumour	TRUE	519	TRB	TRBV13	TRBD2	TRBJ2-1	TRBC2	TRUE	TRUE	CASRSGNNNEQFF	TGTGCCAGCAGGAGCGGGAACAACAATGAGCAGTTCTTC	4606	25
Liu_1808_Tumour_AAACGGGTCATGCTCC	CD8_C11_HAVCR2	Liu_1808_Tumour_clonotype7490	Liu_1808_Tumour	TRUE	695	TRB	TRBV19	TRBD1	TRBJ2-1	TRBC2	TRUE	TRUE	CASSMGLGGTVHRSEQFF	TGTGCCAGTAGTATGGGTCTCGGGGGGACAGTCCACCGGTCGGAGCAGTTCTTC	1818	14
Liu_1808_Tumour_AAACGGGTCATGCTCC	CD8_C11_HAVCR2	Liu_1808_Tumour_clonotype7490	Liu_1808_Tumour	TRUE	540	TRA	TRAV1-2	None	TRAJ33	TRAC	TRUE	TRUE	CAVRDEADSNYQLIW	TGTGCTGTGAGAGATGAGGCGGATAGCAACTATCAGTTAATCTGG	449	3
Liu_1815_PBMC_AAACGGGTCCAGGGCT	CD8_C1_LEF1	Liu_1815_PBMC_clonotype7491	Liu_1815_PBMC	TRUE	527	TRB	TRBV7-9	None	TRBJ2-7	TRBC2	TRUE	TRUE	CASSSPRTTNTYEQYF	TGTGCCAGCAGCTCCCCTCGCACGACCAACACGTACGAGCAGTACTTC	4367	8
Liu_1815_PBMC_AAACGGGTCCAGGGCT	CD8_C1_LEF1	Liu_1815_PBMC_clonotype7491	Liu_1815_PBMC	TRUE	512	TRA	TRAV38-2DV8	None	TRAJ43	TRAC	TRUE	TRUE	CAYRSAYNNNDMRF	TGTGCTTATAGGAGCGCGTACAATAACAATGACATGCGCTTT	633	1
Liu_1808_Tumour_AAACGGGTCCCTCAGT	CD8_C7_ZNF683	Liu_1808_Tumour_clonotype4	Liu_1808_Tumour	TRUE	520	TRB	TRBV12-3	TRBD1	TRBJ2-1	TRBC2	TRUE	TRUE	CASSFGGNEQFF	TGTGCCAGCAGTTTCGGGGGCAATGAGCAGTTCTTC	3549	22
Liu_1808_Tumour_AAACGGGTCCCTCAGT	CD8_C7_ZNF683	Liu_1808_Tumour_clonotype4	Liu_1808_Tumour	TRUE	562	TRA	TRAV13-1	None	TRAJ23	TRAC	TRUE	TRUE	CAASPRGGRGKLIF	TGTGCAGCAAGCCCCAGAGGTGGGCGAGGAAAGCTTATCTTC	3182	11
Liu_1808_Tumour_AAACGGGTCCGGGTGT	CD8_C11_HAVCR2	Liu_1808_Tumour_clonotype143	Liu_1808_Tumour	TRUE	703	TRB	TRBV27	TRBD1	TRBJ1-2	TRBC1	TRUE	TRUE	CASSPEGQGAWNYGYTF	TGTGCCAGCAGTCCCGAGGGACAGGGGGCGTGGAACTATGGCTACACCTTC	2114	12
Liu_1808_Tumour_AAACGGGTCCGGGTGT	CD8_C11_HAVCR2	Liu_1808_Tumour_clonotype143	Liu_1808_Tumour	TRUE	533	TRA	TRAV4	None	TRAJ10	TRAC	TRUE	TRUE	CLLVTGGGNKLTF	TGCCTCTTAGTCACGGGAGGAGGAAACAAACTCACCTTT	1421	5
Liu_1813_PBMC_AAACGGGTCGAACGGA	CD8_C2_IL7R	Liu_1813_PBMC_clonotype7500	Liu_1813_PBMC	TRUE	527	TRB	TRBV27	TRBD1	TRBJ1-1	TRBC1	TRUE	TRUE	CASSLGGTAIEAFF	TGTGCCAGCAGTTTAGGCGGGACAGCGATAGAAGCTTTCTTT	3294	3
Liu_1813_PBMC_AAACGGGTCGAACGGA	CD8_C2_IL7R	Liu_1813_PBMC_clonotype7500	Liu_1813_PBMC	TRUE	551	TRA	TRAV12-2	None	TRAJ49	TRAC	TRUE	TRUE	CAVRRSNTGNQFYF	TGTGCCGTGAGAAGGTCGAACACCGGTAACCAGTTCTATTTT	3355	5
Liu_1806_Tumour_AAACGGGTCGACCAGC	CD8_C6_ISG15	Liu_1806_Tumour_clonotype1745	Liu_1806_Tumour	TRUE	480	TRB	TRBV6-3	TRBD1	TRBJ2-4	TRBC2	TRUE	TRUE	CASSTTAWQGFIQYF	TGTGCCAGCAGCACCACCGCCTGGCAGGGTTTCATTCAGTACTTC	699	1
Liu_1806_Tumour_AAACGGGTCGACCAGC	CD8_C6_ISG15	Liu_1806_Tumour_clonotype1745	Liu_1806_Tumour	TRUE	548	TRA	TRAV12-1	None	TRAJ6	TRAC	TRUE	TRUE	CAVILSGGSYIPTF	TGTGCGGTGATTTTATCAGGAGGAAGCTACATACCTACATTT	1211	1
Liu_1802_Tumour_AAACGGGTCGAGAGCA	CD8_C11_HAVCR2	Liu_1802_Tumour_clonotype41	Liu_1802_Tumour	TRUE	678	TRB	TRBV27	None	TRBJ2-1	TRBC2	TRUE	TRUE	CASKYYNEQFF	TGTGCCAGCAAGTACTACAATGAGCAGTTCTTC	2075	16
Liu_1802_Tumour_AAACGGGTCGAGAGCA	CD8_C11_HAVCR2	Liu_1802_Tumour_clonotype41	Liu_1802_Tumour	TRUE	960	TRA	TRAV1-2	None	TRAJ39	TRAC	TRUE	TRUE	CAVSLGNAGNMLTF	TGTGCTGTGTCGCTTGGGAATGCAGGCAACATGCTCACCTTT	1026	5
Liu_1808_Tumour_AAACGGGTCGCCAAAT	CD8_C7_ZNF683	Liu_1808_Tumour_clonotype7503	Liu_1808_Tumour	TRUE	523	TRB	TRBV12-3	TRBD1	TRBJ2-1	TRBC2	TRUE	TRUE	CASSFGGNEQFF	TGTGCCAGCAGTTTCGGGGGCAATGAGCAGTTCTTC	3338	17
Liu_1808_Tumour_AAACGGGTCGCCAAAT	CD8_C7_ZNF683	Liu_1808_Tumour_clonotype7503	Liu_1808_Tumour	TRUE	528	TRA	TRAV13-1	None	TRAJ23	TRAC	TRUE	TRUE	CAASPRGGRGKLIF	TGTGCAGCAAGCCCCAGAGGTGGGCGAGGAAAGCTTATCTTC	2031	9
Liu_1808_Tumour_AAACGGGTCGCCAAAT	CD8_C7_ZNF683	Liu_1808_Tumour_clonotype7503	Liu_1808_Tumour	TRUE	523	TRB	TRBV10-1	TRBD2	TRBJ2-3	TRBC2	TRUE	TRUE	CASSPGTSGYSTDTQYF	TGCGCCAGCAGTCCCGGGACTAGCGGTTACAGCACAGATACGCAGTATTTT	1785	9
Liu_1811_PBMC_AAACGGGTCGGTGTTA	CD8_C2_IL7R	Liu_1811_PBMC_clonotype7508	Liu_1811_PBMC	TRUE	557	TRA	TRAV12-3	None	TRAJ3	TRAC	TRUE	TRUE	CAMRFLSSASKIIF	TGTGCAATGAGGTTCCTTAGCAGTGCTTCCAAGATAATCTTT	4518	5
Liu_1811_PBMC_AAACGGGTCGGTGTTA	CD8_C2_IL7R	Liu_1811_PBMC_clonotype7508	Liu_1811_PBMC	TRUE	560	TRB	TRBV3-1	TRBD1	TRBJ2-7	TRBC2	TRUE	TRUE	CASSQDGSGAREQYF	TGTGCCAGCAGCCAAGATGGGTCAGGGGCTCGCGAGCAGTACTTC	3056	4
Liu_1808_Tumour_AAACGGGTCGTAGGTT	CD8_C7_ZNF683	Liu_1808_Tumour_clonotype4	Liu_1808_Tumour	TRUE	503	TRB	TRBV12-3	TRBD1	TRBJ2-1	TRBC2	TRUE	TRUE	CASSFGGNEQFF	TGTGCCAGCAGTTTCGGGGGCAATGAGCAGTTCTTC	5395	30
Liu_1808_Tumour_AAACGGGTCGTAGGTT	CD8_C7_ZNF683	Liu_1808_Tumour_clonotype4	Liu_1808_Tumour	TRUE	542	TRA	TRAV13-1	None	TRAJ23	TRAC	TRUE	TRUE	CAASPRGGRGKLIF	TGTGCAGCAAGCCCCAGAGGTGGGCGAGGAAAGCTTATCTTC	2890	12
Liu_1802_Tumour_AAACGGGTCGTGACAT	CD8_C1_LEF1	Liu_1802_Tumour_clonotype7512	Liu_1802_Tumour	TRUE	526	TRB	TRBV14	TRBD1	TRBJ2-3	TRBC2	TRUE	TRUE	CASSQDEAETSTDTQYF	TGTGCCAGCAGCCAAGATGAGGCGGAGACCAGCACAGATACGCAGTATTTT	1001	9
Liu_1802_Tumour_AAACGGGTCGTGACAT	CD8_C1_LEF1	Liu_1802_Tumour_clonotype7512	Liu_1802_Tumour	TRUE	482	TRA	TRAV4	None	TRAJ15	TRAC	TRUE	TRUE	CLVGPFNQAGTALIF	TGCCTCGTGGGCCCTTTCAACCAGGCAGGAACTGCTCTGATCTTT	329	1
Liu_1816_PBMC_AAACGGGTCTGATACG	CD8_C4_CX3CR1	Liu_1816_PBMC_clonotype25	Liu_1816_PBMC	TRUE	697	TRB	TRBV20-1	TRBD1	TRBJ1-1	TRBC1	TRUE	TRUE	CSALTMVNTEAFF	TGCAGTGCACTAACCATGGTGAACACTGAAGCTTTCTTT	6590	12
Liu_1816_PBMC_AAACGGGTCTGATACG	CD8_C4_CX3CR1	Liu_1816_PBMC_clonotype25	Liu_1816_PBMC	TRUE	571	TRA	TRAV20	None	TRAJ23	TRAC	TRUE	TRUE	CAVWQEGGKLIF	TGTGCTGTGTGGCAGGAGGGAGGAAAGCTTATCTTC	3860	7
Liu_1808_Tumour_AAACGGGTCTGGCGAC	CD8_C11_HAVCR2	Liu_1808_Tumour_clonotype7517	Liu_1808_Tumour	TRUE	509	TRB	TRBV12-3	TRBD1	TRBJ2-1	TRBC2	TRUE	TRUE	CASSSATGDNEQFF	TGTGCCAGCAGTTCCGCAACAGGGGACAATGAGCAGTTCTTC	1995	12
Liu_1808_Tumour_AAACGGGTCTGGCGAC	CD8_C11_HAVCR2	Liu_1808_Tumour_clonotype7517	Liu_1808_Tumour	TRUE	539	TRB	TRBV6-3	TRBD1	TRBJ1-1	TRBC2	TRUE	TRUE	CASRKGTDPEAFF	TGTGCCAGCAGAAAGGGGACAGATCCTGAAGCTTTCTTT	452	3
Liu_1808_Tumour_AAACGGGTCTGGCGAC	CD8_C11_HAVCR2	Liu_1808_Tumour_clonotype7517	Liu_1808_Tumour	TRUE	675	TRA	TRAV3	None	TRAJ21	TRAC	TRUE	TRUE	CAVRDVFNKFYF	TGTGCTGTGAGAGACGTCTTCAACAAATTTTACTTT	1505	5
Liu_1808_Tumour_AAACGGGTCTGGCGAC	CD8_C11_HAVCR2	Liu_1808_Tumour_clonotype7517	Liu_1808_Tumour	TRUE	638	TRA	TRAV1-2	None	TRAJ15	TRAC	TRUE	TRUE	CAVDQAGTALIF	TGTGCTGTGGACCAGGCAGGAACTGCTCTGATCTTT	1052	5
Liu_1807_PBMC_AAACGGGTCTGTCCGT	CD8_C1_LEF1	Liu_1807_PBMC_clonotype7519	Liu_1807_PBMC	TRUE	511	TRB	TRBV10-1	TRBD1	TRBJ2-1	TRBC2	TRUE	TRUE	CASSESMGRAYNEQFF	TGCGCCAGCAGTGAGTCTATGGGGCGAGCCTACAATGAGCAGTTCTTC	4024	7
Liu_1807_PBMC_AAACGGGTCTGTCCGT	CD8_C1_LEF1	Liu_1807_PBMC_clonotype7519	Liu_1807_PBMC	TRUE	522	TRB	TRBV27	TRBD1	TRBJ2-3	TRBC2	TRUE	TRUE	CASLSGDGTDTQYF	TGTGCCAGCCTTTCCGGTGACGGGACAGATACGCAGTATTTT	2183	4
Liu_1807_PBMC_AAACGGGTCTGTCCGT	CD8_C1_LEF1	Liu_1807_PBMC_clonotype7519	Liu_1807_PBMC	TRUE	551	TRA	TRAV12-2	None	TRAJ21	TRAC	TRUE	TRUE	CAVNMGRNFNKFYF	TGTGCCGTGAACATGGGGCGGAACTTCAACAAATTTTACTTT	3389	5
Liu_1816_PBMC_AAACGGGTCTGTGCAA	CD8_C4_CX3CR1	Liu_1816_PBMC_clonotype18	Liu_1816_PBMC	TRUE	562	TRB	TRBV5-1	TRBD1	TRBJ2-1	TRBC2	TRUE	TRUE	CASSFEQGARSNEQFF	TGCGCCAGCAGCTTCGAACAGGGGGCGCGGTCAAATGAGCAGTTCTTC	3118	5
Liu_1816_PBMC_AAACGGGTCTGTGCAA	CD8_C4_CX3CR1	Liu_1816_PBMC_clonotype18	Liu_1816_PBMC	TRUE	574	TRA	TRAV19	None	TRAJ22	TRAC	TRUE	TRUE	CALSDTDSGSARQLTF	TGTGCTCTGAGTGACACTGACTCTGGTTCTGCAAGGCAACTGACCTTT	1192	2
Liu_1816_PBMC_AAACGGGTCTTTCCTC	CD8_C3_CMC1	Liu_1816_PBMC_clonotype16	Liu_1816_PBMC	TRUE	491	TRB	TRBV5-1	TRBD1	TRBJ2-7	TRBC2	TRUE	TRUE	CASSPEQFARSYEQYF	TGCGCCAGCAGCCCGGAACAATTTGCCAGAAGCTACGAGCAGTACTTC	2623	6
Liu_1816_PBMC_AAACGGGTCTTTCCTC	CD8_C3_CMC1	Liu_1816_PBMC_clonotype16	Liu_1816_PBMC	TRUE	568	TRA	TRAV19	None	TRAJ30	TRAC	TRUE	TRUE	CALSDGDDKIIF	TGTGCTCTGAGTGACGGAGATGACAAGATCATCTTT	2664	4
Liu_1808_Tumour_AAAGATGAGACAAGCC	CD8_C5_CXCR4	Liu_1808_Tumour_clonotype122	Liu_1808_Tumour	TRUE	557	TRB	TRBV6-1	TRBD2	TRBJ2-1	TRBC2	TRUE	TRUE	CASGRAYNEQFF	TGTGCCAGCGGGAGGGCCTACAATGAGCAGTTCTTC	1576	9
Liu_1808_Tumour_AAAGATGAGACAAGCC	CD8_C5_CXCR4	Liu_1808_Tumour_clonotype122	Liu_1808_Tumour	TRUE	522	TRA	TRAV13-1	None	TRAJ42	TRAC	TRUE	TRUE	CAASIWYGGSQGNLIF	TGTGCAGCAAGTATCTGGTATGGAGGAAGCCAAGGAAATCTCATCTTT	234	1
Liu_1807_PBMC_AAAGATGAGAGCTATA	CD8_C1_LEF1	Liu_1807_PBMC_clonotype7528	Liu_1807_PBMC	TRUE	752	TRB	TRBV13	TRBD1	TRBJ2-7	TRBC2	TRUE	TRUE	CASSAGQDYEQYF	TGTGCCAGCAGCGCGGGACAGGACTACGAGCAGTACTTC	6521	12
Liu_1807_PBMC_AAAGATGAGAGCTATA	CD8_C1_LEF1	Liu_1807_PBMC_clonotype7528	Liu_1807_PBMC	TRUE	1061	TRA	TRAV8-1	None	TRAJ10	TRAC	TRUE	TRUE	CAVNVLAGGGNKLTF	TGTGCCGTGAACGTACTGGCGGGAGGAGGAAACAAACTCACCTTT	1337	3
Liu_1808_Tumour_AAAGATGAGAGGTTAT	CD8_C7_ZNF683	Liu_1808_Tumour_clonotype2	Liu_1808_Tumour	TRUE	575	TRA	TRAV25	None	TRAJ22	TRAC	TRUE	TRUE	CAGAPRPSGSARQLTF	TGTGCAGGGGCCCCGAGACCTTCTGGTTCTGCAAGGCAACTGACCTTT	501	2
Liu_1808_Tumour_AAAGATGAGAGGTTAT	CD8_C7_ZNF683	Liu_1808_Tumour_clonotype2	Liu_1808_Tumour	TRUE	854	TRB	TRBV19	TRBD1	TRBJ1-1	TRBC1	TRUE	TRUE	CASSMGGFSAEAFF	TGTGCCAGTAGTATGGGGGGCTTCAGCGCTGAAGCTTTCTTT	1113	11
Liu_1806_PBMC_AAAGATGAGAGGTTGC	CD8_C4_CX3CR1	Liu_1806_PBMC_clonotype101	Liu_1806_PBMC	TRUE	568	TRB	TRBV2	TRBD2	TRBJ2-1	TRBC2	TRUE	TRUE	CASLRDPTYNEQFF	TGTGCCAGCCTCCGGGACCCGACCTACAATGAGCAGTTCTTC	13354	9
Liu_1806_PBMC_AAAGATGAGAGGTTGC	CD8_C4_CX3CR1	Liu_1806_PBMC_clonotype101	Liu_1806_PBMC	TRUE	566	TRA	TRAV1-2	None	TRAJ40	TRAC	TRUE	TRUE	CAVRRTSGTYKYIF	TGTGCTGTGAGGAGGACCTCAGGAACCTACAAATACATCTTT	3233	2
Liu_1816_Tumour_AAAGATGAGAGTGAGA	CD8_C10_STMN1	Liu_1816_Tumour_clonotype7533	Liu_1816_Tumour	TRUE	725	TRB	TRBV6-6	TRBD2	TRBJ2-7	TRBC2	TRUE	TRUE	CASSYSFGTGSYEQYF	TGTGCCAGCAGTTACTCATTCGGGACTGGTTCCTACGAGCAGTACTTC	1888	7
Liu_1816_Tumour_AAAGATGAGAGTGAGA	CD8_C10_STMN1	Liu_1816_Tumour_clonotype7533	Liu_1816_Tumour	TRUE	517	TRA	TRAV4	None	TRAJ30	TRAC	TRUE	TRUE	CLVGDLLAEDDKIIF	TGCCTCGTGGGTGACTTGTTAGCGGAAGATGACAAGATCATCTTT	1081	2
Liu_1815_Tumour_AAAGATGAGATAGGAG	CD8_C5_CXCR4	Liu_1815_Tumour_clonotype535	Liu_1815_Tumour	TRUE	690	TRB	TRBV27	TRBD2	TRBJ2-7	TRBC1	TRUE	TRUE	CASSDSPWGEQYF	TGTGCCAGCAGTGACTCGCCGTGGGGCGAGCAGTACTTC	2046	5
Liu_1815_Tumour_AAAGATGAGATAGGAG	CD8_C5_CXCR4	Liu_1815_Tumour_clonotype535	Liu_1815_Tumour	TRUE	542	TRA	TRAV12-2	None	TRAJ21	TRAC	TRUE	TRUE	CALYNFNKFYF	TGTGCCCTCTACAACTTCAACAAATTTTACTTT	2826	7
Liu_1815_Tumour_AAAGATGAGATAGGAG	CD8_C5_CXCR4	Liu_1815_Tumour_clonotype535	Liu_1815_Tumour	TRUE	486	TRA	TRAV9-2	None	TRAJ31	TRAC	TRUE	TRUE	CALRNNARLMF	TGTGCTCTGAGGAACAATGCCAGACTCATGTTT	1103	2
Liu_1816_PBMC_AAAGATGAGCATGGCA	CD8_C4_CX3CR1	Liu_1816_PBMC_clonotype47	Liu_1816_PBMC	TRUE	675	TRB	TRBV4-2	TRBD1	TRBJ1-1	TRBC1	TRUE	TRUE	CASSPVGGTEAFF	TGTGCCAGCAGCCCAGTTGGGGGCACTGAAGCTTTCTTT	9995	18
Liu_1816_PBMC_AAAGATGAGCATGGCA	CD8_C4_CX3CR1	Liu_1816_PBMC_clonotype47	Liu_1816_PBMC	TRUE	551	TRA	TRAV12-3	None	TRAJ10	TRAC	TRUE	TRUE	CAMSTGGGNKLTF	TGTGCAATGAGCACGGGAGGAGGAAACAAACTCACCTTT	3694	6
Liu_1808_Tumour_AAAGATGAGCTTATCG	CD8_C10_STMN1	Liu_1808_Tumour_clonotype1206	Liu_1808_Tumour	TRUE	708	TRB	TRBV7-9	TRBD1	TRBJ2-5	TRBC2	TRUE	TRUE	CASGTGAWETQYF	TGTGCCAGCGGAACAGGGGCATGGGAGACCCAGTACTTC	6928	37
Liu_1808_Tumour_AAAGATGAGCTTATCG	CD8_C10_STMN1	Liu_1808_Tumour_clonotype1206	Liu_1808_Tumour	TRUE	565	TRA	TRAV27	None	TRAJ58	TRAC	TRUE	TRUE	CAGALETSGSRLTF	TGTGCAGGAGCTCTGGAAACCAGTGGCTCTAGGTTGACCTTT	3299	10
Liu_1815_PBMC_AAAGATGAGCTTCGCG	CD8_C4_CX3CR1	Liu_1815_PBMC_clonotype28	Liu_1815_PBMC	TRUE	501	TRB	TRBV10-2	None	TRBJ2-7	TRBC2	TRUE	TRUE	CASSPEGYEQYF	TGCGCCAGCAGCCCTGAGGGCTACGAGCAGTACTTC	7116	12
Liu_1815_PBMC_AAAGATGAGCTTCGCG	CD8_C4_CX3CR1	Liu_1815_PBMC_clonotype28	Liu_1815_PBMC	TRUE	571	TRA	TRAV19	None	TRAJ47	TRAC	TRUE	TRUE	CALSDLPMEYGNKLVF	TGTGCTCTGAGTGACCTTCCCATGGAATATGGAAACAAGCTGGTCTTT	789	3
Liu_1802_PBMC_AAAGATGAGGAACTGC	CD8_C1_LEF1	Liu_1802_PBMC_clonotype7545	Liu_1802_PBMC	TRUE	665	TRB	TRBV28	TRBD2	TRBJ2-7	TRBC2	TRUE	TRUE	CASSLRKRDSSTYEQYF	TGTGCCAGCAGCCTCCGAAAGCGGGACAGTTCCACCTACGAGCAGTACTTC	5726	21
Liu_1802_PBMC_AAAGATGAGGAACTGC	CD8_C1_LEF1	Liu_1802_PBMC_clonotype7545	Liu_1802_PBMC	TRUE	585	TRA	TRAV23DV6	None	TRAJ17	TRAC	TRUE	TRUE	CAASRAAGNKLTF	TGTGCAGCAAGCAGGGCTGCAGGCAACAAGCTAACTTTT	2757	8
Liu_1802_PBMC_AAAGATGAGGAACTGC	CD8_C1_LEF1	Liu_1802_PBMC_clonotype7545	Liu_1802_PBMC	TRUE	563	TRA	TRAV19	None	TRAJ31	TRAC	TRUE	TRUE	CALRRNNNARLMF	TGTGCTCTGAGGAGGAATAACAATGCCAGACTCATGTTT	2426	7
Liu_1808_Tumour_AAAGATGAGGACAGAA	CD8_C6_ISG15	Liu_1808_Tumour_clonotype238	Liu_1808_Tumour	TRUE	581	TRA	TRAV14DV4	None	TRAJ34	TRAC	TRUE	TRUE	CAMGRNTDKLIF	TGTGCAATGGGTCGAAACACCGACAAGCTCATCTTT	3579	15
Liu_1808_Tumour_AAAGATGAGGACAGAA	CD8_C6_ISG15	Liu_1808_Tumour_clonotype238	Liu_1808_Tumour	TRUE	666	TRB	TRBV4-2	TRBD1	TRBJ1-2	TRBC1	TRUE	TRUE	CASSRRGDRFNGYTF	TGTGCCAGCAGCCGGCGCGGGGACAGGTTCAATGGCTACACCTTC	3684	23
Liu_1802_PBMC_AAAGATGAGGCCCTCA	CD8_C3_CMC1	Liu_1802_PBMC_clonotype134	Liu_1802_PBMC	TRUE	689	TRB	TRBV7-9	None	TRBJ1-1	TRBC1	TRUE	TRUE	CASSASHSTRNTEAFF	TGTGCCAGCAGCGCAAGCCACTCTACACGGAACACTGAAGCTTTCTTT	3555	18
Liu_1802_PBMC_AAAGATGAGGCCCTCA	CD8_C3_CMC1	Liu_1802_PBMC_clonotype134	Liu_1802_PBMC	TRUE	621	TRA	TRAV14DV4	None	TRAJ32	TRAC	TRUE	TRUE	CAMREANYGGATNKLIF	TGTGCAATGAGAGAGGCGAATTATGGTGGTGCTACAAACAAGCTCATCTTT	2149	7
Liu_1805_PBMC_AAAGATGAGGGCATGT	CD8_C1_LEF1	Liu_1805_PBMC_clonotype7555	Liu_1805_PBMC	TRUE	842	TRB	TRBV9	TRBD2	TRBJ2-7	TRBC2	TRUE	TRUE	CASSVEGSESYEQYF	TGTGCCAGCAGCGTAGAGGGTAGCGAGTCCTACGAGCAGTACTTC	1273	4
Liu_1805_PBMC_AAAGATGAGGGCATGT	CD8_C1_LEF1	Liu_1805_PBMC_clonotype7555	Liu_1805_PBMC	TRUE	488	TRA	TRAV21	None	TRAJ22	TRAC	TRUE	TRUE	CAVGLPPGSARQLTF	TGTGCTGTGGGTCTCCCCCCTGGTTCTGCAAGGCAACTGACCTTT	468	1
Liu_1806_Tumour_AAAGATGAGGGCTTCC	CD8_C7_ZNF683	Liu_1806_Tumour_clonotype57	Liu_1806_Tumour	TRUE	498	TRB	TRBV24-1	None	TRBJ2-1	TRBC2	TRUE	TRUE	CATSDNYNEQFF	TGTGCCACCAGTGATAACTACAATGAGCAGTTCTTC	1137	1
Liu_1806_Tumour_AAAGATGAGGGCTTCC	CD8_C7_ZNF683	Liu_1806_Tumour_clonotype57	Liu_1806_Tumour	TRUE	686	TRA	TRAV3	None	TRAJ23	TRAC	TRUE	TRUE	CAVDQENQGGKLIF	TGTGCTGTGGACCAGGAGAACCAGGGAGGAAAGCTTATCTTC	2048	4
Liu_1808_PBMC_AAAGATGAGGGTTTCT	CD8_C3_CMC1	Liu_1808_PBMC_clonotype114	Liu_1808_PBMC	TRUE	734	TRB	TRBV2	TRBD2	TRBJ2-5	TRBC1	TRUE	TRUE	CASSVMGAQETQYF	TGTGCCAGCAGTGTCATGGGAGCGCAAGAGACCCAGTACTTC	2439	7
Liu_1808_PBMC_AAAGATGAGGGTTTCT	CD8_C3_CMC1	Liu_1808_PBMC_clonotype114	Liu_1808_PBMC	TRUE	530	TRA	TRAV38-2DV8	None	TRAJ58	TRAC	TRUE	TRUE	CAYRSVASGSRLTF	TGTGCTTATAGGAGCGTGGCCAGTGGCTCTAGGTTGACCTTT	4533	8
Liu_1810_PBMC_AAAGATGAGGTCGGAT	CD8_C4_CX3CR1	Liu_1810_PBMC_clonotype59	Liu_1810_PBMC	TRUE	479	TRA	TRAV10	None	TRAJ42	TRAC	TRUE	TRUE	CVVTDHQGNLIF	TGTGTGGTGACCGACCACCAAGGAAATCTCATCTTT	1621	2
Liu_1810_PBMC_AAAGATGAGGTCGGAT	CD8_C4_CX3CR1	Liu_1810_PBMC_clonotype59	Liu_1810_PBMC	TRUE	495	TRB	TRBV10-2	TRBD1	TRBJ2-5	TRBC2	TRUE	TRUE	CATGGGLQETQYF	TGCGCCACCGGAGGGGGCCTCCAAGAGACCCAGTACTTC	2711	3
Liu_1802_Tumour_AAAGATGAGGTGCAAC	CD8_C11_HAVCR2	Liu_1802_Tumour_clonotype127	Liu_1802_Tumour	TRUE	693	TRB	TRBV25-1	TRBD1	TRBJ1-3	TRBC1	TRUE	TRUE	CASSDWTGRAGNTIYF	TGTGCCAGCAGTGATTGGACAGGGAGAGCTGGAAACACCATATATTTT	341	2
Liu_1802_Tumour_AAAGATGAGGTGCAAC	CD8_C11_HAVCR2	Liu_1802_Tumour_clonotype127	Liu_1802_Tumour	TRUE	546	TRA	TRAV5	None	TRAJ9	TRAC	TRUE	TRUE	CAESTGGFKTIF	TGTGCAGAGTCTACTGGAGGCTTCAAAACTATCTTT	523	3
Liu_1816_PBMC_AAAGATGAGTCATGCT	CD8_C4_CX3CR1	Liu_1816_PBMC_clonotype3	Liu_1816_PBMC	TRUE	649	TRA	TRAV19	None	TRAJ21	TRAC	TRUE	TRUE	CAGYNFNKFYF	TGTGCCGGATACAACTTCAACAAATTTTACTTT	4648	7
Liu_1816_PBMC_AAAGATGAGTCATGCT	CD8_C4_CX3CR1	Liu_1816_PBMC_clonotype3	Liu_1816_PBMC	TRUE	605	TRB	TRBV7-9	None	TRBJ1-1	TRBC1	TRUE	TRUE	CASSLANRDTEAFF	TGTGCCAGCAGCTTAGCGAATCGCGACACTGAAGCTTTCTTT	3350	5
Liu_1808_PBMC_AAAGATGAGTCATGCT	CD8_C3_CMC1	Liu_1808_PBMC_clonotype749	Liu_1808_PBMC	TRUE	712	TRB	TRBV25-1	TRBD2	TRBJ2-2	TRBC2	TRUE	TRUE	CASSESPIKGAGELFF	TGTGCCAGCAGTGAGAGTCCGATTAAGGGAGCCGGGGAGCTGTTTTTT	2359	6
Liu_1808_PBMC_AAAGATGAGTCATGCT	CD8_C3_CMC1	Liu_1808_PBMC_clonotype749	Liu_1808_PBMC	TRUE	608	TRA	TRAV22	None	TRAJ7	TRAC	TRUE	TRUE	CAVEDYGNNRLAF	TGTGCTGTGGAAGATTATGGGAACAACAGACTCGCTTTT	344	1
Liu_1806_Tumour_AAAGATGAGTCCATAC	CD8_C5_CXCR4	Liu_1806_Tumour_clonotype204	Liu_1806_Tumour	TRUE	569	TRA	TRAV12-1	None	TRAJ9	TRAC	TRUE	TRUE	CAVANTGGFKTIF	TGTGCGGTGGCGAATACTGGAGGCTTCAAAACTATCTTT	2194	3
Liu_1806_Tumour_AAAGATGAGTCCATAC	CD8_C5_CXCR4	Liu_1806_Tumour_clonotype204	Liu_1806_Tumour	TRUE	579	TRB	TRBV30	TRBD2	TRBJ1-1	TRBC1	TRUE	TRUE	CAWSVKGQGEAEAFF	TGTGCCTGGAGTGTAAAGGGCCAAGGGGAGGCTGAAGCTTTCTTT	3012	3
Liu_1815_PBMC_AAAGATGAGTCCCACG	CD8_C1_LEF1	Liu_1815_PBMC_clonotype7562	Liu_1815_PBMC	TRUE	538	TRB	TRBV5-1	TRBD1	TRBJ2-7	TRBC2	TRUE	TRUE	CASSLAEGQLYEQYF	TGCGCCAGCAGCTTGGCCGAAGGACAGCTCTACGAGCAGTACTTC	1086	2
Liu_1815_PBMC_AAAGATGAGTCCCACG	CD8_C1_LEF1	Liu_1815_PBMC_clonotype7562	Liu_1815_PBMC	TRUE	584	TRA	TRAV20	None	TRAJ18	TRAC	TRUE	TRUE	CAVQPDRGSTLGRLYF	TGTGCTGTGCAGCCCGACAGAGGCTCAACCCTGGGGAGGCTATACTTT	3797	5
Liu_1807_Tumour_AAAGATGAGTCCGGTC	CD8_C9_CCL4L2	Liu_1807_Tumour_clonotype91	Liu_1807_Tumour	TRUE	603	TRB	TRBV11-3	None	TRBJ2-1	TRBC2	TRUE	TRUE	CASSRTSNEQFF	TGTGCCAGCAGCCGGACTAGCAATGAGCAGTTCTTC	3129	10
Liu_1807_Tumour_AAAGATGAGTCCGGTC	CD8_C9_CCL4L2	Liu_1807_Tumour_clonotype91	Liu_1807_Tumour	TRUE	595	TRA	TRAV25	None	TRAJ33	TRAC	TRUE	TRUE	CAAAVDSNYQLIW	TGTGCAGCAGCGGTGGATAGCAACTATCAGTTAATCTGG	1402	4
Liu_1807_PBMC_AAAGATGAGTGGGTTG	CD8_C4_CX3CR1	Liu_1807_PBMC_clonotype578	Liu_1807_PBMC	TRUE	561	TRB	TRBV2	TRBD2	TRBJ2-1	TRBC2	TRUE	TRUE	CASSDTSGGVYNEQFF	TGTGCCAGCAGTGACACTAGCGGGGGGGTGTACAATGAGCAGTTCTTC	6034	11
Liu_1807_PBMC_AAAGATGAGTGGGTTG	CD8_C4_CX3CR1	Liu_1807_PBMC_clonotype578	Liu_1807_PBMC	TRUE	571	TRA	TRAV22	None	TRAJ32	TRAC	TRUE	TRUE	CAVENYGGATNKLIF	TGTGCTGTCGAGAATTATGGTGGTGCTACAAACAAGCTCATCTTT	483	1
Liu_1807_Tumour_AAAGATGAGTGTTAGA	CD8_C5_CXCR4	Liu_1807_Tumour_clonotype7566	Liu_1807_Tumour	TRUE	518	TRA	TRAV21	None	TRAJ33	TRAC	TRUE	TRUE	CAVNADSNYQLIW	TGTGCTGTGAACGCGGATAGCAACTATCAGTTAATCTGG	1728	4
Liu_1807_Tumour_AAAGATGAGTGTTAGA	CD8_C5_CXCR4	Liu_1807_Tumour_clonotype7566	Liu_1807_Tumour	TRUE	651	TRB	TRBV28	TRBD1	TRBJ1-2	TRBC1	TRUE	TRUE	CASKGTGGTLNYGYTF	TGTGCCAGCAAGGGGACAGGGGGGACTTTGAACTATGGCTACACCTTC	343	1
Liu_1802_PBMC_AAAGATGAGTTTGCGT	CD8_C4_CX3CR1	Liu_1802_PBMC_clonotype249	Liu_1802_PBMC	TRUE	740	TRB	TRBV7-9	None	TRBJ1-4	TRBC1	TRUE	TRUE	CASSPPQASNEKLFF	TGTGCCAGCAGCCCTCCCCAGGCTTCCAATGAAAAACTGTTTTTT	3075	12
Liu_1802_PBMC_AAAGATGAGTTTGCGT	CD8_C4_CX3CR1	Liu_1802_PBMC_clonotype249	Liu_1802_PBMC	TRUE	530	TRA	TRAV1-2	None	TRAJ31	TRAC	TRUE	TRUE	CASTFNARLMF	TGTGCTTCCACCTTCAATGCCAGACTCATGTTT	532	2
Liu_1802_PBMC_AAAGATGCAAACGTGG	CD8_C4_CX3CR1	Liu_1802_PBMC_clonotype7	Liu_1802_PBMC	TRUE	506	TRB	TRBV7-9	None	TRBJ1-1	TRBC1	TRUE	TRUE	CASSASHSTRNTEAFF	TGTGCCAGCAGCGCAAGCCACTCTACACGGAACACTGAAGCTTTCTTT	2797	14
Liu_1802_PBMC_AAAGATGCAAACGTGG	CD8_C4_CX3CR1	Liu_1802_PBMC_clonotype7	Liu_1802_PBMC	TRUE	606	TRA	TRAV17	None	TRAJ15	TRAC	TRUE	TRUE	CATDLLANQAGTALIF	TGTGCTACGGACCTCCTGGCCAACCAGGCAGGAACTGCTCTGATCTTT	988	4
Liu_1802_PBMC_AAAGATGCAAACGTGG	CD8_C4_CX3CR1	Liu_1802_PBMC_clonotype7	Liu_1802_PBMC	TRUE	650	TRA	TRAV14DV4	None	TRAJ32	TRAC	TRUE	TRUE	CAMREANYGGATNKLIF	TGTGCAATGAGAGAGGCGAATTATGGTGGTGCTACAAACAAGCTCATCTTT	802	4
Liu_1808_Tumour_AAAGATGCACATAACC	CD8_C5_CXCR4	Liu_1808_Tumour_clonotype3481	Liu_1808_Tumour	TRUE	713	TRB	TRBV5-4	TRBD1	TRBJ2-5	TRBC2	TRUE	TRUE	CASSLSRAETQYF	TGTGCCAGCAGCTTGAGCAGGGCAGAGACCCAGTACTTC	1838	16
Liu_1808_Tumour_AAAGATGCACATAACC	CD8_C5_CXCR4	Liu_1808_Tumour_clonotype3481	Liu_1808_Tumour	TRUE	518	TRA	TRAV38-2DV8	None	TRAJ43	TRAC	TRUE	TRUE	CAYRSADNNNDMRF	TGTGCTTATAGGAGCGCGGACAATAACAATGACATGCGCTTT	1992	7
Liu_1811_Tumour_AAAGATGCACCATCCT	CD8_C11_HAVCR2	Liu_1811_Tumour_clonotype328	Liu_1811_Tumour	TRUE	544	TRB	TRBV3-1	TRBD2	TRBJ2-2	TRBC2	TRUE	TRUE	CASSQDLGGVDTGELFF	TGTGCCAGCAGCCAAGATCTGGGGGGAGTAGACACCGGGGAGCTGTTTTTT	4816	9
Liu_1811_Tumour_AAAGATGCACCATCCT	CD8_C11_HAVCR2	Liu_1811_Tumour_clonotype328	Liu_1811_Tumour	TRUE	475	TRA	TRAV24	None	TRAJ44	TRAC	TRUE	TRUE	CAFTGTASKLTF	TGTGCCTTTACCGGCACTGCCAGTAAACTCACCTTT	339	2
Liu_1815_Tumour_AAAGATGCACCCTATC	CD8_C4_CX3CR1	Liu_1815_Tumour_clonotype304	Liu_1815_Tumour	TRUE	707	TRB	TRBV15	TRBD2	TRBJ2-5	TRBC2	TRUE	TRUE	CATSRVAGETQYF	TGTGCCACCAGCAGAGTGGCAGGAGAGACCCAGTACTTC	2617	5
Liu_1815_Tumour_AAAGATGCACCCTATC	CD8_C4_CX3CR1	Liu_1815_Tumour_clonotype304	Liu_1815_Tumour	TRUE	560	TRA	TRAV17	None	TRAJ48	TRAC	TRUE	TRUE	CATEGDFGNEKLTF	TGTGCTACGGAAGGCGACTTTGGAAATGAGAAATTAACCTTT	1918	3
Liu_1815_Tumour_AAAGATGCACCCTATC	CD8_C4_CX3CR1	Liu_1815_Tumour_clonotype304	Liu_1815_Tumour	TRUE	529	TRA	TRAV34	None	TRAJ56	TRAC	TRUE	TRUE	CGADLTPYTGANSKLTF	TGTGGAGCAGACCTCACCCCTTATACTGGAGCCAATAGTAAGCTGACATTT	1530	3
Liu_1813_Tumour_AAAGATGCAGACGCAA	CD8_C11_HAVCR2	Liu_1813_Tumour_clonotype8	Liu_1813_Tumour	TRUE	588	TRB	TRBV6-3	None	TRBJ1-1	TRBC1	TRUE	TRUE	CASSYEFLVSEAFF	TGTGCCAGCAGTTACGAGTTCTTAGTATCTGAAGCTTTCTTT	4198	4
Liu_1813_Tumour_AAAGATGCAGACGCAA	CD8_C11_HAVCR2	Liu_1813_Tumour_clonotype8	Liu_1813_Tumour	TRUE	578	TRA	TRAV19	None	TRAJ53	TRAC	TRUE	TRUE	CALTGDSGGSNYKLTF	TGTGCTCTGACGGGGGATAGTGGAGGTAGCAACTATAAACTGACATTT	1478	2
Liu_1802_PBMC_AAAGATGCAGGGTATG	CD8_C4_CX3CR1	Liu_1802_PBMC_clonotype109	Liu_1802_PBMC	TRUE	587	TRA	TRAV25	None	TRAJ26	TRAC	TRUE	TRUE	CAGYNYGQNFVF	TGTGCAGGGTATAACTATGGTCAGAATTTTGTCTTT	502	2
Liu_1802_PBMC_AAAGATGCAGGGTATG	CD8_C4_CX3CR1	Liu_1802_PBMC_clonotype109	Liu_1802_PBMC	TRUE	696	TRB	TRBV27	TRBD1	TRBJ1-6	TRBC1	TRUE	TRUE	CASTIDRNNSPLHF	TGTGCCAGCACCATAGACAGGAATAATTCACCCCTCCACTTT	2477	9
Liu_1807_Tumour_AAAGATGCAGGGTATG	CD8_C11_HAVCR2	Liu_1807_Tumour_clonotype7585	Liu_1807_Tumour	TRUE	594	TRB	TRBV6-5	TRBD1	TRBJ2-5	TRBC2	TRUE	TRUE	CASSLTGGGETQYF	TGTGCCAGCAGTTTGACAGGGGGCGGGGAGACCCAGTACTTC	3970	17
Liu_1807_Tumour_AAAGATGCAGGGTATG	CD8_C11_HAVCR2	Liu_1807_Tumour_clonotype7585	Liu_1807_Tumour	TRUE	684	TRA	TRAV3	None	TRAJ9	TRAC	TRUE	TRUE	CAVRDGAGGFKTIF	TGTGCTGTGAGAGACGGTGCCGGAGGCTTCAAAACTATCTTT	1487	5
Liu_1808_Tumour_AAAGATGCAGTGGGAT	CD8_C7_ZNF683	Liu_1808_Tumour_clonotype2	Liu_1808_Tumour	TRUE	766	TRA	TRAV25	None	TRAJ22	TRAC	TRUE	TRUE	CAGAPRPSGSARQLTF	TGTGCAGGGGCCCCGAGACCTTCTGGTTCTGCAAGGCAACTGACCTTT	2049	8
Liu_1808_Tumour_AAAGATGCAGTGGGAT	CD8_C7_ZNF683	Liu_1808_Tumour_clonotype2	Liu_1808_Tumour	TRUE	653	TRB	TRBV19	TRBD1	TRBJ1-1	TRBC1	TRUE	TRUE	CASSMGGFSAEAFF	TGTGCCAGTAGTATGGGGGGCTTCAGCGCTGAAGCTTTCTTT	2557	17
Liu_1802_Tumour_AAAGATGCATAGAAAC	CD8_C7_ZNF683	Liu_1802_Tumour_clonotype1747	Liu_1802_Tumour	TRUE	547	TRB	TRBV2	TRBD1	TRBJ2-4	TRBC2	TRUE	TRUE	CASSRGLGLAKNIQYF	TGTGCCAGCAGCAGGGGACTGGGTCTAGCCAAAAACATTCAGTACTTC	1544	11
Liu_1802_Tumour_AAAGATGCATAGAAAC	CD8_C7_ZNF683	Liu_1802_Tumour_clonotype1747	Liu_1802_Tumour	TRUE	609	TRA	TRAV41	None	TRAJ48	TRAC	TRUE	TRUE	CAVHFGNEKLTF	TGTGCTGTCCATTTTGGAAATGAGAAATTAACCTTT	1033	3
Liu_1816_PBMC_AAAGATGCATCCTTGC	CD8_C4_CX3CR1	Liu_1816_PBMC_clonotype3	Liu_1816_PBMC	TRUE	503	TRB	TRBV7-9	None	TRBJ1-1	TRBC1	TRUE	TRUE	CASSLANRDTEAFF	TGTGCCAGCAGCTTAGCGAATCGCGACACTGAAGCTTTCTTT	5619	11
Liu_1816_PBMC_AAAGATGCATCCTTGC	CD8_C4_CX3CR1	Liu_1816_PBMC_clonotype3	Liu_1816_PBMC	TRUE	577	TRA	TRAV19	None	TRAJ21	TRAC	TRUE	TRUE	CAGYNFNKFYF	TGTGCCGGATACAACTTCAACAAATTTTACTTT	4473	6
Liu_1805_Tumour_AAAGATGCATGTCTCC	CD8_C6_ISG15	Liu_1805_Tumour_clonotype2289	Liu_1805_Tumour	TRUE	837	TRB	TRBV19	TRBD1	TRBJ2-5	TRBC2	TRUE	TRUE	CASSGQGGTQYF	TGTGCCAGTAGTGGGCAGGGGGGGACCCAGTACTTC	2790	6
Liu_1805_Tumour_AAAGATGCATGTCTCC	CD8_C6_ISG15	Liu_1805_Tumour_clonotype2289	Liu_1805_Tumour	TRUE	601	TRA	TRAV12-2	None	TRAJ6	TRAC	TRUE	TRUE	CAVLVSGGSYIPTF	TGTGCCGTCCTAGTATCAGGAGGAAGCTACATACCTACATTT	1951	3
Liu_1816_PBMC_AAAGATGCATTAGGCT	CD8_C4_CX3CR1	Liu_1816_PBMC_clonotype47	Liu_1816_PBMC	TRUE	679	TRB	TRBV4-2	TRBD1	TRBJ1-1	TRBC1	TRUE	TRUE	CASSPVGGTEAFF	TGTGCCAGCAGCCCAGTTGGGGGCACTGAAGCTTTCTTT	7519	16
Liu_1816_PBMC_AAAGATGCATTAGGCT	CD8_C4_CX3CR1	Liu_1816_PBMC_clonotype47	Liu_1816_PBMC	TRUE	554	TRA	TRAV12-3	None	TRAJ10	TRAC	TRUE	TRUE	CAMSTGGGNKLTF	TGTGCAATGAGCACGGGAGGAGGAAACAAACTCACCTTT	3857	5
Liu_1810_PBMC_AAAGATGGTACCGCTG	CD8_C1_LEF1	Liu_1810_PBMC_clonotype7600	Liu_1810_PBMC	TRUE	492	TRB	TRBV6-5	TRBD2	TRBJ1-2	TRBC1	TRUE	TRUE	CASGDAGPTF	TGTGCCAGCGGGGACGCTGGCCCCACCTTC	2292	3
Liu_1810_PBMC_AAAGATGGTACCGCTG	CD8_C1_LEF1	Liu_1810_PBMC_clonotype7600	Liu_1810_PBMC	TRUE	679	TRA	TRAV8-6	None	TRAJ53	TRAC	TRUE	TRUE	CAVSDSGGSNYKLTF	TGTGCTGTGAGTGATAGTGGAGGTAGCAACTATAAACTGACATTT	1144	3
Liu_1807_Tumour_AAAGATGGTACCGTAT	CD8_C11_HAVCR2	Liu_1807_Tumour_clonotype139	Liu_1807_Tumour	TRUE	675	TRB	TRBV19	TRBD1	TRBJ1-2	TRBC1	TRUE	TRUE	CASSISDSLNYGYTF	TGTGCCAGTAGTATTTCAGACAGCTTGAACTATGGCTACACCTTC	1694	7
Liu_1807_Tumour_AAAGATGGTACCGTAT	CD8_C11_HAVCR2	Liu_1807_Tumour_clonotype139	Liu_1807_Tumour	TRUE	532	TRA	TRAV13-2	None	TRAJ30	TRAC	TRUE	TRUE	CAENRGRDDKIIF	TGTGCAGAGAATAGGGGGAGAGATGACAAGATCATCTTT	593	3
Liu_1816_PBMC_AAAGATGGTACTCTCC	CD8_C4_CX3CR1	Liu_1816_PBMC_clonotype144	Liu_1816_PBMC	TRUE	946	TRB	TRBV6-6	None	TRBJ1-1	TRBC1	TRUE	TRUE	CASSRTTEAFF	TGTGCCAGCAGTCGGACCACTGAAGCTTTCTTT	7959	13
Liu_1816_PBMC_AAAGATGGTACTCTCC	CD8_C4_CX3CR1	Liu_1816_PBMC_clonotype144	Liu_1816_PBMC	TRUE	463	TRA	TRAV35	None	TRAJ56	TRAC	TRUE	TRUE	CAGTRTGANSKLTF	TGTGCTGGGACTCGGACTGGAGCCAATAGTAAGCTGACATTT	1452	3
Liu_1816_PBMC_AAAGATGGTACTTCTT	CD8_C4_CX3CR1	Liu_1816_PBMC_clonotype3	Liu_1816_PBMC	TRUE	520	TRB	TRBV7-9	None	TRBJ1-1	TRBC1	TRUE	TRUE	CASSLANRDTEAFF	TGTGCCAGCAGCTTAGCGAATCGCGACACTGAAGCTTTCTTT	4235	7
Liu_1816_PBMC_AAAGATGGTACTTCTT	CD8_C4_CX3CR1	Liu_1816_PBMC_clonotype3	Liu_1816_PBMC	TRUE	560	TRA	TRAV19	None	TRAJ21	TRAC	TRUE	TRUE	CAGYNFNKFYF	TGTGCCGGATACAACTTCAACAAATTTTACTTT	1120	2
Liu_1815_Tumour_AAAGATGGTATCGCAT	CD8_C5_CXCR4	Liu_1815_Tumour_clonotype7603	Liu_1815_Tumour	TRUE	533	TRB	TRBV10-3	TRBD1	TRBJ1-1	TRBC1	TRUE	TRUE	CAITRGQNTEAFF	TGTGCCATCACCAGAGGACAGAACACTGAAGCTTTCTTT	4235	11
Liu_1815_Tumour_AAAGATGGTATCGCAT	CD8_C5_CXCR4	Liu_1815_Tumour_clonotype7603	Liu_1815_Tumour	TRUE	497	TRB	TRBV9	None	TRBJ2-3	TRBC2	TRUE	TRUE	CASSVDVTDTQYF	TGTGCCAGCAGCGTGGATGTCACAGATACGCAGTATTTT	2146	7
Liu_1815_Tumour_AAAGATGGTATCGCAT	CD8_C5_CXCR4	Liu_1815_Tumour_clonotype7603	Liu_1815_Tumour	TRUE	663	TRA	TRAV8-4	None	TRAJ45	TRAC	TRUE	TRUE	CAVSDRGGGADGLTF	TGTGCTGTGAGTGATCGGGGAGGAGGTGCTGACGGACTCACCTTT	546	3
Liu_1815_Tumour_AAAGATGGTATCGCAT	CD8_C5_CXCR4	Liu_1815_Tumour_clonotype7603	Liu_1815_Tumour	TRUE	549	TRA	TRAV12-1	None	TRAJ37	TRAC	TRUE	TRUE	CAVNTPSNTGKLIF	TGTGCGGTGAACACCCCTAGCAACACAGGCAAACTAATCTTT	476	2
Liu_1802_PBMC_AAAGATGGTATGAAAC	CD8_C3_CMC1	Liu_1802_PBMC_clonotype195	Liu_1802_PBMC	TRUE	536	TRB	TRBV9	TRBD2	TRBJ2-1	TRBC2	TRUE	TRUE	CASSGTSGGLNEQFF	TGTGCCAGCAGCGGGACTAGCGGGGGGCTTAATGAGCAGTTCTTC	2005	12
Liu_1802_PBMC_AAAGATGGTATGAAAC	CD8_C3_CMC1	Liu_1802_PBMC_clonotype195	Liu_1802_PBMC	TRUE	538	TRA	TRAV9-2	None	TRAJ3	TRAC	TRUE	TRUE	CALTPYSSASKIIF	TGTGCTCTGACTCCGTACAGCAGTGCTTCCAAGATAATCTTT	5149	13
Liu_1808_Tumour_AAAGATGGTCCGAATT	CD8_C7_ZNF683	Liu_1808_Tumour_clonotype133	Liu_1808_Tumour	TRUE	539	TRB	TRBV2	TRBD2	TRBJ1-5	TRBC1	TRUE	TRUE	CASSGPLSGSSNQPQHF	TGTGCCAGCAGTGGGCCACTGTCAGGGAGTAGCAATCAGCCCCAGCATTTT	712	3
Liu_1808_Tumour_AAAGATGGTCCGAATT	CD8_C7_ZNF683	Liu_1808_Tumour_clonotype133	Liu_1808_Tumour	TRUE	617	TRA	TRAV12-3	None	TRAJ44	TRAC	TRUE	TRUE	CAMSDGTASKLTF	TGTGCAATGAGCGACGGCACTGCCAGTAAACTCACCTTT	1778	7
Liu_1816_Tumour_AAAGATGGTCTAGGTT	CD8_C7_ZNF683	Liu_1816_Tumour_clonotype7610	Liu_1816_Tumour	TRUE	685	TRB	TRBV28	TRBD1	TRBJ2-3	TRBC2	TRUE	TRUE	CASSKHLSTEPTDTQYF	TGTGCCAGCAGTAAGCACCTTTCGACAGAACCCACAGATACGCAGTATTTT	5444	15
Liu_1816_Tumour_AAAGATGGTCTAGGTT	CD8_C7_ZNF683	Liu_1816_Tumour_clonotype7610	Liu_1816_Tumour	TRUE	517	TRA	TRAV13-2	None	TRAJ45	TRAC	TRUE	TRUE	CAELNDDGGGADGLTF	TGTGCAGAATTAAATGATGACGGAGGAGGTGCTGACGGACTCACCTTT	852	2
Liu_1807_Tumour_AAAGATGGTGAGGCTA	CD8_C9_CCL4L2	Liu_1807_Tumour_clonotype20	Liu_1807_Tumour	TRUE	857	TRB	TRBV19	None	TRBJ1-2	TRBC1	TRUE	TRUE	CASSIPQGPAYGYTF	TGTGCCAGTAGTATACCTCAAGGGCCTGCTTATGGCTACACCTTC	1573	8
Liu_1807_Tumour_AAAGATGGTGAGGCTA	CD8_C9_CCL4L2	Liu_1807_Tumour_clonotype20	Liu_1807_Tumour	TRUE	967	TRA	TRAV1-2	None	TRAJ35	TRAC	TRUE	TRUE	CAVILRGGFGNVLHC	TGTGCTGTGATTCTTAGGGGAGGCTTTGGGAATGTGCTGCATTGC	399	2
Liu_1802_Tumour_AAAGATGGTGATAAAC	CD8_C5_CXCR4	Liu_1802_Tumour_clonotype90	Liu_1802_Tumour	TRUE	523	TRA	TRAV26-1	None	TRAJ42	TRAC	TRUE	TRUE	CIVSRGPLTPGGSQGNLIF	TGCATCGTCAGTCGAGGGCCTTTAACCCCTGGAGGAAGCCAAGGAAATCTCATCTTT	826	4
Liu_1802_Tumour_AAAGATGGTGATAAAC	CD8_C5_CXCR4	Liu_1802_Tumour_clonotype90	Liu_1802_Tumour	TRUE	702	TRB	TRBV7-8	TRBD1	TRBJ2-1	TRBC2	TRUE	TRUE	CASTLTGDDNEQFF	TGTGCCAGCACCCTGACAGGGGACGACAATGAGCAGTTCTTC	3084	22
Liu_1806_Tumour_AAAGATGGTGTTCTTT	CD8_C7_ZNF683	Liu_1806_Tumour_clonotype7618	Liu_1806_Tumour	TRUE	663	TRB	TRBV4-1	TRBD1	TRBJ1-5	TRBC1	TRUE	TRUE	CASSQVWMGVNQPQHF	TGCGCCAGCAGCCAAGTTTGGATGGGGGTCAATCAGCCCCAGCATTTT	4365	6
Liu_1806_Tumour_AAAGATGGTGTTCTTT	CD8_C7_ZNF683	Liu_1806_Tumour_clonotype7618	Liu_1806_Tumour	TRUE	524	TRA	TRAV14DV4	None	TRAJ43	TRAC	TRUE	TRUE	CAMRDFYNNNDMRF	TGTGCAATGAGAGACTTCTACAATAACAATGACATGCGCTTT	570	1
Liu_1807_Tumour_AAAGATGGTGTTGAGG	CD8_C7_ZNF683	Liu_1807_Tumour_clonotype3488	Liu_1807_Tumour	TRUE	500	TRA	TRAV27	None	TRAJ49	TRAC	TRUE	TRUE	CAPSPGNQFYF	TGTGCGCCATCACCCGGTAACCAGTTCTATTTT	406	1
Liu_1807_Tumour_AAAGATGGTGTTGAGG	CD8_C7_ZNF683	Liu_1807_Tumour_clonotype3488	Liu_1807_Tumour	TRUE	647	TRB	TRBV20-1	TRBD2	TRBJ2-3	TRBC1	TRUE	TRUE	CSAPLAGGPDAQYF	TGCAGTGCTCCGCTAGCGGGGGGTCCCGATGCGCAGTATTTT	1952	9
Liu_1808_Tumour_AAAGATGGTTATCCGA	CD8_C7_ZNF683	Liu_1808_Tumour_clonotype7620	Liu_1808_Tumour	TRUE	507	TRA	TRAV4	None	TRAJ38	TRAC	TRUE	TRUE	CLVAYNAGNNRKLIW	TGCCTCGTGGCCTATAATGCTGGCAACAACCGTAAGCTGATTTGG	1218	4
Liu_1808_Tumour_AAAGATGGTTATCCGA	CD8_C7_ZNF683	Liu_1808_Tumour_clonotype7620	Liu_1808_Tumour	TRUE	663	TRB	TRBV4-1	None	TRBJ1-4	TRBC1	TRUE	TRUE	CASSLDTFNEKLFF	TGCGCCAGCAGCCTAGACACTTTCAATGAAAAACTGTTTTTT	1502	7
Liu_1808_Tumour_AAAGATGGTTATCCGA	CD8_C7_ZNF683	Liu_1808_Tumour_clonotype7620	Liu_1808_Tumour	TRUE	811	TRB	TRBV19	TRBD1	TRBJ1-1	TRBC1	TRUE	TRUE	CASSMGGFSAEAFF	TGTGCCAGTAGTATGGGGGGCTTCAGCGCTGAAGCTTTCTTT	760	5
Liu_1815_Tumour_AAAGATGGTTCCAACA	CD8_C6_ISG15	Liu_1815_Tumour_clonotype170	Liu_1815_Tumour	TRUE	523	TRB	TRBV20-1	TRBD1	TRBJ2-7	TRBC2	TRUE	TRUE	CSAVDGEGGSEQYF	TGCAGTGCAGTCGACGGAGAGGGGGGGTCCGAGCAGTACTTC	2243	8
Liu_1815_Tumour_AAAGATGGTTCCAACA	CD8_C6_ISG15	Liu_1815_Tumour_clonotype170	Liu_1815_Tumour	TRUE	506	TRA	TRAV20	None	TRAJ22	TRAC	TRUE	TRUE	CAVYSGSARQLTF	TGTGCTGTGTATTCTGGTTCTGCAAGGCAACTGACCTTT	188	1
Liu_1805_Tumour_AAAGATGGTTCCTCCA	CD8_C9_CCL4L2	Liu_1805_Tumour_clonotype7624	Liu_1805_Tumour	TRUE	717	TRB	TRBV7-9	None	TRBJ2-7	TRBC2	TRUE	TRUE	CASSLHYEQYF	TGTGCCAGCAGCTTACACTACGAGCAGTACTTC	6249	11
Liu_1805_Tumour_AAAGATGGTTCCTCCA	CD8_C9_CCL4L2	Liu_1805_Tumour_clonotype7624	Liu_1805_Tumour	TRUE	594	TRA	TRAV17	None	TRAJ20	TRAC	TRUE	TRUE	CATDGSNDYKLSF	TGTGCTACGGACGGTTCTAACGACTACAAGCTCAGCTTT	2192	4
Liu_1810_PBMC_AAAGATGGTTGAACTC	CD8_C1_LEF1	Liu_1810_PBMC_clonotype7625	Liu_1810_PBMC	TRUE	529	TRA	TRAV10	None	TRAJ40	TRAC	TRUE	TRUE	CVVSEILYKYIF	TGTGTGGTGAGCGAGATACTCTACAAATACATCTTT	1644	2
Liu_1810_PBMC_AAAGATGGTTGAACTC	CD8_C1_LEF1	Liu_1810_PBMC_clonotype7625	Liu_1810_PBMC	TRUE	589	TRB	TRBV30	TRBD1	TRBJ2-2	TRBC2	TRUE	TRUE	CAWSFGHNTGELFF	TGTGCCTGGAGTTTCGGACACAACACCGGGGAGCTGTTTTTT	4853	7
Liu_1802_Tumour_AAAGATGGTTGCCTCT	CD8_C11_HAVCR2	Liu_1802_Tumour_clonotype272	Liu_1802_Tumour	TRUE	832	TRB	TRBV28	TRBD1	TRBJ2-7	TRBC2	TRUE	TRUE	CASSLAGAFYEQYF	TGTGCCAGCAGTTTGGCGGGGGCCTTCTACGAGCAGTACTTC	1942	16
Liu_1802_Tumour_AAAGATGGTTGCCTCT	CD8_C11_HAVCR2	Liu_1802_Tumour_clonotype272	Liu_1802_Tumour	TRUE	570	TRA	TRAV29DV5	None	TRAJ43	TRAC	TRUE	TRUE	CAASAHNNDMRF	TGTGCAGCAAGCGCGCATAACAATGACATGCGCTTT	908	5
Liu_1815_Tumour_AAAGATGGTTGGGACA	CD8_C9_CCL4L2	Liu_1815_Tumour_clonotype196	Liu_1815_Tumour	TRUE	831	TRA	TRAV13-1	None	TRAJ28	TRAC	TRUE	TRUE	CAASITGAGSYQLTF	TGTGCAGCAAGTATAACTGGGGCTGGGAGTTACCAACTCACTTTC	2397	5
Liu_1815_Tumour_AAAGATGGTTGGGACA	CD8_C9_CCL4L2	Liu_1815_Tumour_clonotype196	Liu_1815_Tumour	TRUE	731	TRB	TRBV2	TRBD2	TRBJ1-5	TRBC1	TRUE	TRUE	CASRERAWDNQPQHF	TGTGCCAGCAGGGAGAGGGCTTGGGACAATCAGCCCCAGCATTTT	5836	14
Liu_1808_Tumour_AAAGATGTCAGTTGAC	CD8_C7_ZNF683	Liu_1808_Tumour_clonotype2	Liu_1808_Tumour	TRUE	599	TRA	TRAV25	None	TRAJ22	TRAC	TRUE	TRUE	CAGAPRPSGSARQLTF	TGTGCAGGGGCCCCGAGACCTTCTGGTTCTGCAAGGCAACTGACCTTT	654	3
Liu_1808_Tumour_AAAGATGTCAGTTGAC	CD8_C7_ZNF683	Liu_1808_Tumour_clonotype2	Liu_1808_Tumour	TRUE	671	TRB	TRBV19	TRBD1	TRBJ1-1	TRBC1	TRUE	TRUE	CASSMGGFSAEAFF	TGTGCCAGTAGTATGGGGGGCTTCAGCGCTGAAGCTTTCTTT	472	5
Liu_1816_PBMC_AAAGATGTCCAAATGC	CD8_C3_CMC1	Liu_1816_PBMC_clonotype177	Liu_1816_PBMC	TRUE	540	TRB	TRBV9	TRBD1	TRBJ1-1	TRBC1	TRUE	TRUE	CASSAGGQGREAFF	TGTGCCAGCAGCGCAGGGGGACAGGGCCGTGAAGCTTTCTTT	3929	7
Liu_1816_PBMC_AAAGATGTCCAAATGC	CD8_C3_CMC1	Liu_1816_PBMC_clonotype177	Liu_1816_PBMC	TRUE	555	TRA	TRAV12-2	None	TRAJ17	TRAC	TRUE	TRUE	CAVTLFKAAGNKLTF	TGTGCCGTGACCCTTTTTAAAGCTGCAGGCAACAAGCTAACTTTT	1554	2
Liu_1811_Tumour_AAAGATGTCCACGCAG	CD8_C5_CXCR4	Liu_1811_Tumour_clonotype3493	Liu_1811_Tumour	TRUE	569	TRA	TRAV25	None	TRAJ6	TRAC	TRUE	TRUE	CAGFHASGGSYIPTF	TGTGCAGGTTTTCATGCATCAGGAGGAAGCTACATACCTACATTT	418	1
Liu_1811_Tumour_AAAGATGTCCACGCAG	CD8_C5_CXCR4	Liu_1811_Tumour_clonotype3493	Liu_1811_Tumour	TRUE	478	TRB	TRBV10-3	TRBD1	TRBJ2-7	TRBC2	TRUE	TRUE	CAISEEQGYEQYF	TGTGCCATCAGTGAGGAACAAGGCTACGAGCAGTACTTC	1652	2
Liu_1802_PBMC_AAAGATGTCCAGAGGA	CD8_C4_CX3CR1	Liu_1802_PBMC_clonotype2292	Liu_1802_PBMC	TRUE	495	TRA	TRAV9-2	None	TRAJ58	TRAC	TRUE	TRUE	CALSDRTSGSRLTF	TGTGCTCTGAGTGATCGAACCAGTGGCTCTAGGTTGACCTTT	1164	3
Liu_1802_PBMC_AAAGATGTCCAGAGGA	CD8_C4_CX3CR1	Liu_1802_PBMC_clonotype2292	Liu_1802_PBMC	TRUE	686	TRA	TRAV8-3	None	TRAJ9	TRAC	TRUE	TRUE	CAVGTGGGFKTIF	TGTGCTGTGGGTACCGGTGGAGGCTTCAAAACTATCTTT	549	4
Liu_1802_PBMC_AAAGATGTCCAGAGGA	CD8_C4_CX3CR1	Liu_1802_PBMC_clonotype2292	Liu_1802_PBMC	TRUE	689	TRB	TRBV25-1	None	TRBJ2-2	TRBC2	TRUE	TRUE	CASSDSGGELFF	TGTGCCAGCAGTGATTCTGGTGGGGAGCTGTTTTTT	3203	13
Liu_1802_PBMC_AAAGATGTCCAGAGGA	CD8_C4_CX3CR1	Liu_1802_PBMC_clonotype2292	Liu_1802_PBMC	TRUE	770	TRB	TRBV30	TRBD2	TRBJ2-2	TRBC2	TRUE	TRUE	CAWSPLAGGKTGELFF	TGTGCCTGGAGTCCACTAGCGGGGGGGAAAACCGGGGAGCTGTTTTTT	1575	7
Liu_1808_PBMC_AAAGATGTCCCAGGTG	CD8_C4_CX3CR1	Liu_1808_PBMC_clonotype362	Liu_1808_PBMC	TRUE	684	TRB	TRBV5-1	TRBD1	TRBJ1-2	TRBC1	TRUE	TRUE	CASSQGQYYGYTF	TGCGCCAGCAGCCAGGGACAGTACTATGGCTACACCTTC	1489	5
Liu_1808_PBMC_AAAGATGTCCCAGGTG	CD8_C4_CX3CR1	Liu_1808_PBMC_clonotype362	Liu_1808_PBMC	TRUE	639	TRA	TRAV24	None	TRAJ52	TRAC	TRUE	TRUE	CAFPAGGTSYGKLTF	TGTGCCTTCCCTGCTGGTGGTACTAGCTATGGAAAGCTGACATTT	2153	5
Liu_1806_Tumour_AAAGATGTCCCTCTTT	CD8_C5_CXCR4	Liu_1806_Tumour_clonotype7636	Liu_1806_Tumour	TRUE	693	TRB	TRBV27	None	TRBJ1-5	TRBC1	TRUE	TRUE	CASSLYSNQPQHF	TGTGCCAGCAGTTTGTATAGCAATCAGCCCCAGCATTTT	8982	8
Liu_1806_Tumour_AAAGATGTCCCTCTTT	CD8_C5_CXCR4	Liu_1806_Tumour_clonotype7636	Liu_1806_Tumour	TRUE	778	TRB	TRBV5-5	TRBD1	TRBJ1-2	TRBC1	TRUE	TRUE	CASSSHRGGRDGYTF	TGTGCCAGCAGCTCCCACAGGGGAGGACGGGATGGCTACACCTTC	1995	3
Liu_1806_Tumour_AAAGATGTCCCTCTTT	CD8_C5_CXCR4	Liu_1806_Tumour_clonotype7636	Liu_1806_Tumour	TRUE	489	TRA	TRAV13-1	None	TRAJ32	TRAC	TRUE	TRUE	CAASMGWGGATNKLIF	TGTGCAGCAAGTATGGGGTGGGGTGGTGCTACAAACAAGCTCATCTTT	214	2
Liu_1815_Tumour_AAAGATGTCCGTCAAA	CD8_C9_CCL4L2	Liu_1815_Tumour_clonotype838	Liu_1815_Tumour	TRUE	549	TRB	TRBV27	None	TRBJ2-2	TRBC2	TRUE	TRUE	CASSLGTSGTGELFF	TGTGCCAGCAGTTTGGGCACCTCGGGCACCGGGGAGCTGTTTTTT	3722	13
Liu_1815_Tumour_AAAGATGTCCGTCAAA	CD8_C9_CCL4L2	Liu_1815_Tumour_clonotype838	Liu_1815_Tumour	TRUE	666	TRA	TRAV19	None	TRAJ29	TRAC	TRUE	TRUE	CALSADSGNTPLVF	TGTGCTCTGAGTGCGGATTCAGGAAACACACCTCTTGTCTTT	447	3
Liu_1815_Tumour_AAAGATGTCCTCCTAG	CD8_C10_STMN1	Liu_1815_Tumour_clonotype7641	Liu_1815_Tumour	TRUE	871	TRB	TRBV9	None	TRBJ2-3	TRBC2	TRUE	TRUE	CASSVDISPPSTDTQYF	TGTGCCAGCAGCGTAGACATTAGCCCTCCTAGCACAGATACGCAGTATTTT	8599	27
Liu_1815_Tumour_AAAGATGTCCTCCTAG	CD8_C10_STMN1	Liu_1815_Tumour_clonotype7641	Liu_1815_Tumour	TRUE	560	TRA	TRAV13-1	None	TRAJ52	TRAC	TRUE	TRUE	CAASPAGGTSYGKLTF	TGTGCAGCTTCTCCCGCCGGTGGTACTAGCTATGGAAAGCTGACATTT	6337	14
Liu_1808_PBMC_AAAGATGTCCTTGCCA	CD8_C4_CX3CR1	Liu_1808_PBMC_clonotype7645	Liu_1808_PBMC	TRUE	642	TRB	TRBV18	TRBD2	TRBJ2-1	TRBC2	TRUE	TRUE	CASSPVGNEQFF	TGTGCCAGCTCACCGGTGGGCAATGAGCAGTTCTTC	7061	21
Liu_1808_PBMC_AAAGATGTCCTTGCCA	CD8_C4_CX3CR1	Liu_1808_PBMC_clonotype7645	Liu_1808_PBMC	TRUE	624	TRA	TRAV12-2	None	TRAJ53	TRAC	TRUE	TRUE	CAVGGGSNYKLTF	TGTGCCGTGGGTGGAGGTAGCAACTATAAACTGACATTT	2925	6
Liu_1808_PBMC_AAAGATGTCCTTGCCA	CD8_C4_CX3CR1	Liu_1808_PBMC_clonotype7645	Liu_1808_PBMC	TRUE	602	TRA	TRAV13-1	None	TRAJ22	TRAC	TRUE	TRUE	CAANISGSARQLTF	TGTGCAGCAAATATTTCTGGTTCTGCAAGGCAACTGACCTTT	2018	4
Liu_1802_PBMC_AAAGATGTCGAATCCA	CD8_C4_CX3CR1	Liu_1802_PBMC_clonotype11	Liu_1802_PBMC	TRUE	697	TRB	TRBV25-1	None	TRBJ2-2	TRBC2	TRUE	TRUE	CASSDSGGELFF	TGTGCCAGCAGTGATTCTGGTGGGGAGCTGTTTTTT	1917	8
Liu_1802_PBMC_AAAGATGTCGAATCCA	CD8_C4_CX3CR1	Liu_1802_PBMC_clonotype11	Liu_1802_PBMC	TRUE	672	TRA	TRAV8-3	None	TRAJ9	TRAC	TRUE	TRUE	CAVGTGGGFKTIF	TGTGCTGTGGGTACCGGTGGAGGCTTCAAAACTATCTTT	572	4
Liu_1811_Tumour_AAAGATGTCGACGGAA	CD8_C5_CXCR4	Liu_1811_Tumour_clonotype360	Liu_1811_Tumour	TRUE	571	TRA	TRAV29DV5	None	TRAJ34	TRAC	TRUE	TRUE	CAARRSDKLIF	TGTGCAGCAAGGCGAAGCGACAAGCTCATCTTT	2126	4
Liu_1811_Tumour_AAAGATGTCGACGGAA	CD8_C5_CXCR4	Liu_1811_Tumour_clonotype360	Liu_1811_Tumour	TRUE	504	TRB	TRBV7-9	TRBD2	TRBJ2-7	TRBC2	TRUE	TRUE	CASSPQSGSSYEQYF	TGTGCCAGCAGCCCCCAAAGCGGGAGCTCCTACGAGCAGTACTTC	3291	9
Liu_1807_Tumour_AAAGATGTCGAGAGCA	CD8_C5_CXCR4	Liu_1807_Tumour_clonotype1207	Liu_1807_Tumour	TRUE	636	TRB	TRBV27	TRBD2	TRBJ2-3	TRBC2	TRUE	TRUE	CASSLFGLAGGLSDTQYF	TGTGCCAGCAGTTTATTTGGACTAGCGGGGGGATTATCAGATACGCAGTATTTT	1109	3
Liu_1807_Tumour_AAAGATGTCGAGAGCA	CD8_C5_CXCR4	Liu_1807_Tumour_clonotype1207	Liu_1807_Tumour	TRUE	545	TRA	TRAV12-1	None	TRAJ42	TRAC	TRUE	TRUE	CVVNMGIYGGSQGNLIF	TGTGTGGTGAACATGGGGATTTATGGAGGAAGCCAAGGAAATCTCATCTTT	454	1
Liu_1808_Tumour_AAAGATGTCGCGGATC	CD8_C5_CXCR4	Liu_1808_Tumour_clonotype629	Liu_1808_Tumour	TRUE	748	TRB	TRBV28	TRBD1	TRBJ2-7	TRBC2	TRUE	TRUE	CASSPTSDSYEQYV	TGTGCCAGCAGCCCCACCTCGGACAGCTACGAGCAGTACGTC	5166	29
Liu_1808_Tumour_AAAGATGTCGCGGATC	CD8_C5_CXCR4	Liu_1808_Tumour_clonotype629	Liu_1808_Tumour	TRUE	648	TRA	TRAV14DV4	None	TRAJ10	TRAC	TRUE	TRUE	CAMREGPTGGGNKLTF	TGTGCAATGAGAGAGGGCCCCACGGGAGGAGGAAACAAACTCACCTTT	2464	11
Liu_1815_Tumour_AAAGATGTCGCGTAGC	CD8_C11_HAVCR2	Liu_1815_Tumour_clonotype7649	Liu_1815_Tumour	TRUE	680	TRB	TRBV9	None	TRBJ1-2	TRBC1	TRUE	TRUE	CASSVQKGSNYGYTF	TGTGCCAGCAGCGTACAAAAAGGGTCAAACTATGGCTACACCTTC	4468	21
Liu_1815_Tumour_AAAGATGTCGCGTAGC	CD8_C11_HAVCR2	Liu_1815_Tumour_clonotype7649	Liu_1815_Tumour	TRUE	554	TRA	TRAV13-1	None	TRAJ21	TRAC	TRUE	TRUE	CAPSGFNKFYF	TGCGCCCCCTCAGGATTCAACAAATTTTACTTT	3154	12
Liu_1810_PBMC_AAAGATGTCGCGTTTC	CD8_C1_LEF1	Liu_1810_PBMC_clonotype7650	Liu_1810_PBMC	TRUE	480	TRA	TRAV21	None	TRAJ16	TRAC	TRUE	TRUE	CAVRSDGQKLLF	TGTGCTGTGCGTTCAGATGGCCAGAAGCTGCTCTTT	4383	5
Liu_1810_PBMC_AAAGATGTCGCGTTTC	CD8_C1_LEF1	Liu_1810_PBMC_clonotype7650	Liu_1810_PBMC	TRUE	553	TRB	TRBV7-9	None	TRBJ2-7	TRBC2	TRUE	TRUE	CASSLVPYEQYF	TGTGCCAGCAGCTTAGTTCCCTACGAGCAGTACTTC	3038	5
Liu_1802_PBMC_AAAGATGTCGCTGATA	CD8_C4_CX3CR1	Liu_1802_PBMC_clonotype9	Liu_1802_PBMC	TRUE	829	TRB	TRBV19	TRBD2	TRBJ1-2	TRBC1	TRUE	TRUE	CASSFGSWYGYTF	TGTGCCAGTAGCTTCGGCAGTTGGTATGGCTACACCTTC	1646	8
Liu_1802_PBMC_AAAGATGTCGCTGATA	CD8_C4_CX3CR1	Liu_1802_PBMC_clonotype9	Liu_1802_PBMC	TRUE	534	TRA	TRAV17	None	TRAJ23	TRAC	TRUE	TRUE	CATENQGGKLIF	TGTGCTACGGAAAACCAGGGAGGAAAGCTTATCTTC	2828	9
Liu_1808_Tumour_AAAGATGTCGTGGTCG	CD8_C9_CCL4L2	Liu_1808_Tumour_clonotype135	Liu_1808_Tumour	TRUE	514	TRA	TRAV20	None	TRAJ37	TRAC	TRUE	TRUE	CAVQGGAGNTGKLIF	TGTGCTGTGCAGGGGGGGGCTGGCAACACAGGCAAACTAATCTTT	1119	4
Liu_1808_Tumour_AAAGATGTCGTGGTCG	CD8_C9_CCL4L2	Liu_1808_Tumour_clonotype135	Liu_1808_Tumour	TRUE	505	TRA	TRAV6	None	TRAJ30	TRAC	TRUE	TRUE	CAPLNRDDKIIF	TGTGCTCCCTTGAACAGAGATGACAAGATCATCTTT	854	3
Liu_1808_Tumour_AAAGATGTCGTGGTCG	CD8_C9_CCL4L2	Liu_1808_Tumour_clonotype135	Liu_1808_Tumour	TRUE	512	TRB	TRBV11-2	None	TRBJ2-5	TRBC2	TRUE	TRUE	CASSDSSYGTQYF	TGTGCCAGCAGCGATTCTAGTTATGGGACCCAGTACTTC	1882	10
Liu_1808_Tumour_AAAGATGTCGTGGTCG	CD8_C9_CCL4L2	Liu_1808_Tumour_clonotype135	Liu_1808_Tumour	TRUE	603	TRB	TRBV21-1	TRBD1	TRBJ2-3	TRBC2	TRUE	TRUE	CASTTPPIRLSRDRITDTQYF	TGTGCCAGCACCACGCCCCCAATAAGGCTTTCCCGGGACAGGATCACAGATACGCAGTATTTT	1545	9
Liu_1808_PBMC_AAAGATGTCGTTTAGG	CD8_C3_CMC1	Liu_1808_PBMC_clonotype15	Liu_1808_PBMC	TRUE	562	TRB	TRBV4-1	TRBD1	TRBJ2-7	TRBC2	TRUE	TRUE	CASSQGNQGYEQYV	TGCGCCAGCAGCCAAGGTAACCAGGGCTACGAGCAGTACGTC	3230	7
Liu_1808_PBMC_AAAGATGTCGTTTAGG	CD8_C3_CMC1	Liu_1808_PBMC_clonotype15	Liu_1808_PBMC	TRUE	527	TRA	TRAV38-2DV8	None	TRAJ57	TRAC	TRUE	TRUE	CAYRSLITQGGSEKLVF	TGTGCTTATAGGAGCCTAATAACTCAGGGCGGATCTGAAAAGCTGGTCTTT	1336	3
Liu_1806_Tumour_AAAGATGTCTACGAGT	CD8_C7_ZNF683	Liu_1806_Tumour_clonotype74	Liu_1806_Tumour	TRUE	658	TRB	TRBV27	TRBD1	TRBJ2-5	TRBC2	TRUE	TRUE	CASRPADREETQYF	TGTGCCAGCAGACCCGCGGACAGGGAAGAGACCCAGTACTTC	2376	3
Liu_1806_Tumour_AAAGATGTCTACGAGT	CD8_C7_ZNF683	Liu_1806_Tumour_clonotype74	Liu_1806_Tumour	TRUE	519	TRA	TRAV5	None	TRAJ34	TRAC	TRUE	TRUE	CAESPGDKLIF	TGTGCAGAGAGTCCCGGCGACAAGCTCATCTTT	1381	2
Liu_1805_PBMC_AAAGATGTCTCGCATC	CD8_C4_CX3CR1	Liu_1805_PBMC_clonotype6	Liu_1805_PBMC	TRUE	633	TRB	TRBV2	TRBD2	TRBJ2-5	TRBC2	TRUE	TRUE	CASSGGAGGGETQYF	TGTGCCAGCAGTGGAGGCGCGGGGGGAGGAGAGACCCAGTACTTC	5925	15
Liu_1805_PBMC_AAAGATGTCTCGCATC	CD8_C4_CX3CR1	Liu_1805_PBMC_clonotype6	Liu_1805_PBMC	TRUE	587	TRA	TRAV14DV4	None	TRAJ30	TRAC	TRUE	TRUE	CAMREGGGRDDKIIF	TGTGCAATGAGAGAGGGCGGAGGCAGAGATGACAAGATCATCTTT	3720	9
Liu_1808_PBMC_AAAGATGTCTGAGGGA	CD8_C4_CX3CR1	Liu_1808_PBMC_clonotype14	Liu_1808_PBMC	TRUE	560	TRB	TRBV14	None	TRBJ2-1	TRBC2	TRUE	TRUE	CASSHGRSSYNEQFF	TGTGCCAGCAGCCATGGACGTAGCTCCTACAATGAGCAGTTCTTC	5296	16
Liu_1808_PBMC_AAAGATGTCTGAGGGA	CD8_C4_CX3CR1	Liu_1808_PBMC_clonotype14	Liu_1808_PBMC	TRUE	516	TRA	TRAV24	None	TRAJ23	TRAC	TRUE	TRUE	CASPETGKLIF	TGTGCCTCCCCCGAAACCGGAAAGCTTATCTTC	1240	2
Liu_1806_PBMC_AAAGATGTCTGATACG	CD8_C4_CX3CR1	Liu_1806_PBMC_clonotype35	Liu_1806_PBMC	TRUE	709	TRB	TRBV20-1	TRBD2	TRBJ2-3	TRBC2	TRUE	TRUE	CSARGPWDLTGADTQYF	TGCAGTGCTAGAGGCCCCTGGGACCTTACAGGCGCAGATACGCAGTATTTT	6652	8
Liu_1806_PBMC_AAAGATGTCTGATACG	CD8_C4_CX3CR1	Liu_1806_PBMC_clonotype35	Liu_1806_PBMC	TRUE	552	TRA	TRAV1-2	None	TRAJ48	TRAC	TRUE	TRUE	CAVGSIGNEKLTF	TGTGCTGTGGGCTCGATTGGAAATGAGAAATTAACCTTT	2844	2
Liu_1808_Tumour_AAAGATGTCTGCAAGT	CD8_C11_HAVCR2	Liu_1808_Tumour_clonotype143	Liu_1808_Tumour	TRUE	703	TRB	TRBV27	TRBD1	TRBJ1-2	TRBC1	TRUE	TRUE	CASSPEGQGAWNYGYTF	TGTGCCAGCAGTCCCGAGGGACAGGGGGCGTGGAACTATGGCTACACCTTC	4349	20
Liu_1808_Tumour_AAAGATGTCTGCAAGT	CD8_C11_HAVCR2	Liu_1808_Tumour_clonotype143	Liu_1808_Tumour	TRUE	651	TRA	TRAV4	None	TRAJ10	TRAC	TRUE	TRUE	CLLVTGGGNKLTF	TGCCTCTTAGTCACGGGAGGAGGAAACAAACTCACCTTT	1918	8
Liu_1808_Tumour_AAAGATGTCTGTGCAA	CD8_C11_HAVCR2	Liu_1808_Tumour_clonotype1749	Liu_1808_Tumour	TRUE	986	TRB	TRBV7-6	None	TRBJ2-1	TRBC2	TRUE	TRUE	CASSLDPPSSYNEQFF	TGTGCCAGCAGCTTGGATCCTCCAAGCTCCTACAATGAGCAGTTCTTC	3851	17
Liu_1808_Tumour_AAAGATGTCTGTGCAA	CD8_C11_HAVCR2	Liu_1808_Tumour_clonotype1749	Liu_1808_Tumour	TRUE	581	TRA	TRAV14DV4	None	TRAJ15	TRAC	TRUE	TRUE	CAMREYNQAGTALIF	TGTGCAATGAGAGAGTACAACCAGGCAGGAACTGCTCTGATCTTT	798	5
Liu_1807_Tumour_AAAGATGTCTTGAGAC	CD8_C5_CXCR4	Liu_1807_Tumour_clonotype2293	Liu_1807_Tumour	TRUE	501	TRB	TRBV24-1	TRBD2	TRBJ2-1	TRBC2	TRUE	TRUE	CATSDRRLAGVGYNEQFF	TGTGCCACCAGTGACCGGAGACTAGCGGGAGTGGGTTACAATGAGCAGTTCTTC	976	4
Liu_1807_Tumour_AAAGATGTCTTGAGAC	CD8_C5_CXCR4	Liu_1807_Tumour_clonotype2293	Liu_1807_Tumour	TRUE	661	TRA	TRAV8-2	None	TRAJ50	TRAC	TRUE	TRUE	CATGGTSYDKVIF	TGTGCCACCGGGGGGACCTCCTACGACAAGGTGATATTT	780	3
Liu_1816_Tumour_AAAGATGTCTTGCAAG	CD8_C11_HAVCR2	Liu_1816_Tumour_clonotype630	Liu_1816_Tumour	TRUE	817	TRB	TRBV30	TRBD1	TRBJ2-5	TRBC2	TRUE	TRUE	CAWSVGQWGETQYF	TGTGCCTGGAGTGTGGGACAGTGGGGAGAGACCCAGTACTTC	1105	5
Liu_1816_Tumour_AAAGATGTCTTGCAAG	CD8_C11_HAVCR2	Liu_1816_Tumour_clonotype630	Liu_1816_Tumour	TRUE	1066	TRA	TRAV8-1	None	TRAJ33	TRAC	TRUE	TRUE	CAVNGMDSNYQLIW	TGTGCCGTGAATGGCATGGATAGCAACTATCAGTTAATCTGG	771	3
Liu_1810_PBMC_AAAGATGTCTTGTACT	CD8_C3_CMC1	Liu_1810_PBMC_clonotype73	Liu_1810_PBMC	TRUE	711	TRB	TRBV19	TRBD2	TRBJ2-1	TRBC2	TRUE	TRUE	CASSTGTSGAKFF	TGTGCCAGTAGTACCGGGACTAGCGGAGCTAAGTTCTTC	480	1
Liu_1810_PBMC_AAAGATGTCTTGTACT	CD8_C3_CMC1	Liu_1810_PBMC_clonotype73	Liu_1810_PBMC	TRUE	568	TRA	TRAV5	None	TRAJ27	TRAC	TRUE	TRUE	CAATSNAGKSTF	TGTGCGGCTACTTCCAATGCAGGCAAATCAACCTTT	4308	6
Liu_1802_Tumour_AAAGCAAAGAAACCGC	CD8_C11_HAVCR2	Liu_1802_Tumour_clonotype1421	Liu_1802_Tumour	TRUE	705	TRB	TRBV6-3	None	TRBJ2-7	TRBC1	TRUE	TRUE	CATKDVAYEQYF	TGTGCCACTAAGGACGTTGCCTACGAGCAGTACTTC	1659	12
Liu_1802_Tumour_AAAGCAAAGAAACCGC	CD8_C11_HAVCR2	Liu_1802_Tumour_clonotype1421	Liu_1802_Tumour	TRUE	595	TRA	TRAV14DV4	None	TRAJ48	TRAC	TRUE	TRUE	CAMREGVHFGNEKLTF	TGTGCAATGAGAGAGGGCGTCCACTTTGGAAATGAGAAATTAACCTTT	902	6
Liu_1808_Tumour_AAAGCAAAGAACTCGG	CD8_C2_IL7R	Liu_1808_Tumour_clonotype7664	Liu_1808_Tumour	TRUE	691	TRB	TRBV12-4	TRBD2	TRBJ1-1	TRBC1	TRUE	TRUE	CASSLQAGMNTEAFF	TGTGCCAGCAGTTTACAGGCGGGGATGAACACTGAAGCTTTCTTT	7520	44
Liu_1808_Tumour_AAAGCAAAGAACTCGG	CD8_C2_IL7R	Liu_1808_Tumour_clonotype7664	Liu_1808_Tumour	TRUE	767	TRB	TRBV14	None	TRBJ2-1	TRBC1	TRUE	TRUE	CASSHGRSSYNEQFF	TGTGCCAGCAGCCATGGACGTAGCTCCTACAATGAGCAGTTCTTC	1815	11
Liu_1808_Tumour_AAAGCAAAGAACTCGG	CD8_C2_IL7R	Liu_1808_Tumour_clonotype7664	Liu_1808_Tumour	TRUE	547	TRA	TRAV38-2DV8	None	TRAJ41	TRAC	TRUE	TRUE	CALTGANSGYALNF	TGTGCTTTGACGGGCGCGAATTCCGGGTATGCACTCAACTTC	1646	6
Liu_1808_Tumour_AAAGCAAAGAACTCGG	CD8_C2_IL7R	Liu_1808_Tumour_clonotype7664	Liu_1808_Tumour	TRUE	501	TRA	TRAV24	None	TRAJ23	TRAC	TRUE	TRUE	CASPETGKLIF	TGTGCCTCCCCCGAAACCGGAAAGCTTATCTTC	1215	4
Liu_1815_PBMC_AAAGCAAAGAAGGTGA	CD8_C4_CX3CR1	Liu_1815_PBMC_clonotype28	Liu_1815_PBMC	TRUE	674	TRB	TRBV10-2	None	TRBJ2-7	TRBC2	TRUE	TRUE	CASSPEGYEQYF	TGCGCCAGCAGCCCTGAGGGCTACGAGCAGTACTTC	4020	8
Liu_1815_PBMC_AAAGCAAAGAAGGTGA	CD8_C4_CX3CR1	Liu_1815_PBMC_clonotype28	Liu_1815_PBMC	TRUE	571	TRA	TRAV19	None	TRAJ47	TRAC	TRUE	TRUE	CALSDLPMEYGNKLVF	TGTGCTCTGAGTGACCTTCCCATGGAATATGGAAACAAGCTGGTCTTT	1098	2
Liu_1807_PBMC_AAAGCAAAGAATTCCC	CD8_C1_LEF1	Liu_1807_PBMC_clonotype7666	Liu_1807_PBMC	TRUE	528	TRB	TRBV20-1	TRBD2	TRBJ2-1	TRBC2	TRUE	TRUE	CSARTSGAIYNEQFF	TGCAGTGCGAGGACTAGCGGGGCGATCTACAATGAGCAGTTCTTC	6532	11
Liu_1807_PBMC_AAAGCAAAGAATTCCC	CD8_C1_LEF1	Liu_1807_PBMC_clonotype7666	Liu_1807_PBMC	TRUE	536	TRA	TRAV1-1	None	TRAJ33	TRAC	TRUE	TRUE	CAVRDLGDSNYQLIW	TGCGCTGTGAGAGATCTTGGGGATAGCAACTATCAGTTAATCTGG	2209	2
Liu_1807_PBMC_AAAGCAAAGAATTCCC	CD8_C1_LEF1	Liu_1807_PBMC_clonotype7666	Liu_1807_PBMC	TRUE	503	TRA	TRAV13-1	None	TRAJ9	TRAC	TRUE	TRUE	CAASILRRTGGFKTIF	TGTGCAGCAAGTATACTTAGGCGAACTGGAGGCTTCAAAACTATCTTT	1594	2
Liu_1807_PBMC_AAAGCAAAGACGCAAC	CD8_C4_CX3CR1	Liu_1807_PBMC_clonotype40	Liu_1807_PBMC	TRUE	654	TRB	TRBV28	TRBD2	TRBJ2-7	TRBC2	TRUE	TRUE	CASSYGSSYEQYF	TGTGCCAGCAGTTACGGGAGCTCCTACGAGCAGTACTTC	3845	8
Liu_1807_PBMC_AAAGCAAAGACGCAAC	CD8_C4_CX3CR1	Liu_1807_PBMC_clonotype40	Liu_1807_PBMC	TRUE	549	TRA	TRAV12-2	None	TRAJ15	TRAC	TRUE	TRUE	CAVPNQAGTALIF	TGTGCCGTGCCCAACCAGGCAGGAACTGCTCTGATCTTT	2328	3
Liu_1813_Tumour_AAAGCAAAGAGAACAG	CD8_C7_ZNF683	Liu_1813_Tumour_clonotype1049	Liu_1813_Tumour	TRUE	631	TRB	TRBV30	None	TRBJ1-5	TRBC1	TRUE	TRUE	CAWSVPYSNQPQHF	TGTGCCTGGAGTGTACCCTATAGCAATCAGCCCCAGCATTTT	2370	3
Liu_1813_Tumour_AAAGCAAAGAGAACAG	CD8_C7_ZNF683	Liu_1813_Tumour_clonotype1049	Liu_1813_Tumour	TRUE	721	TRA	TRAV8-1	None	TRAJ7	TRAC	TRUE	TRUE	CAVTSGDYGNNRLAF	TGTGCCGTGACCTCGGGAGACTATGGGAACAACAGACTCGCTTTT	1581	5
Liu_1815_PBMC_AAAGCAAAGAGGTTGC	CD8_C1_LEF1	Liu_1815_PBMC_clonotype7671	Liu_1815_PBMC	TRUE	524	TRB	TRBV5-1	TRBD1	TRBJ1-2	TRBC1	TRUE	TRUE	CASSLRGAPEDGYTF	TGCGCCAGCTCCTTAAGGGGGGCCCCGGAAGATGGCTACACCTTC	3246	7
Liu_1815_PBMC_AAAGCAAAGAGGTTGC	CD8_C1_LEF1	Liu_1815_PBMC_clonotype7671	Liu_1815_PBMC	TRUE	500	TRA	TRAV6	None	TRAJ6	TRAC	TRUE	TRUE	CALPEGSYIPTF	TGTGCTCTCCCTGAGGGAAGCTACATACCTACATTT	1333	2
Liu_1808_Tumour_AAAGCAAAGAGTCTGG	CD8_C5_CXCR4	Liu_1808_Tumour_clonotype179	Liu_1808_Tumour	TRUE	492	TRA	TRAV24	None	TRAJ13	TRAC	TRUE	TRUE	CAFSRGYQKVTF	TGTGCCTTTAGCCGAGGTTACCAGAAAGTTACCTTT	2403	10
Liu_1808_Tumour_AAAGCAAAGAGTCTGG	CD8_C5_CXCR4	Liu_1808_Tumour_clonotype179	Liu_1808_Tumour	TRUE	548	TRA	TRAV9-2	None	TRAJ23	TRAC	TRUE	TRUE	CAPPSYNQGGKLIF	TGTGCTCCTCCAAGTTATAACCAGGGAGGAAAGCTTATCTTC	1912	5
Liu_1808_Tumour_AAAGCAAAGAGTCTGG	CD8_C5_CXCR4	Liu_1808_Tumour_clonotype179	Liu_1808_Tumour	TRUE	512	TRB	TRBV7-2	None	TRBJ1-1	TRBC1	TRUE	TRUE	CASSLGPVNTEAFF	TGTGCCAGCAGCTTAGGTCCGGTGAACACTGAAGCTTTCTTT	6820	36
Liu_1802_PBMC_AAAGCAAAGCACACAG	CD8_C3_CMC1	Liu_1802_PBMC_clonotype751	Liu_1802_PBMC	TRUE	533	TRB	TRBV15	TRBD1	TRBJ2-3	TRBC2	TRUE	TRUE	CATSRFISGGSEDTQYF	TGTGCCACCAGCAGATTTATTTCAGGGGGATCAGAAGATACGCAGTATTTT	1677	7
Liu_1802_PBMC_AAAGCAAAGCACACAG	CD8_C3_CMC1	Liu_1802_PBMC_clonotype751	Liu_1802_PBMC	TRUE	556	TRA	TRAV14DV4	None	TRAJ52	TRAC	TRUE	TRUE	CAMRTLPEAGGTSYGKLTF	TGTGCAATGAGAACCCTTCCGGAGGCTGGTGGTACTAGCTATGGAAAGCTGACATTT	705	3
Liu_1808_Tumour_AAAGCAAAGCGTGAGT	CD8_C6_ISG15	Liu_1808_Tumour_clonotype30	Liu_1808_Tumour	TRUE	606	TRB	TRBV11-2	TRBD1	TRBJ2-2	TRBC2	TRUE	TRUE	CASRLVRGAGELFF	TGTGCCAGCAGACTAGTTAGGGGGGCCGGGGAGCTGTTTTTT	2024	15
Liu_1808_Tumour_AAAGCAAAGCGTGAGT	CD8_C6_ISG15	Liu_1808_Tumour_clonotype30	Liu_1808_Tumour	TRUE	466	TRA	TRAV35	None	TRAJ42	TRAC	TRUE	TRUE	CAGQLSRGSQGNLIF	TGTGCTGGGCAGCTCTCCCGAGGAAGCCAAGGAAATCTCATCTTT	560	2
Liu_1802_Tumour_AAAGCAAAGCGTGAGT	CD8_C6_ISG15	Liu_1802_Tumour_clonotype7676	Liu_1802_Tumour	TRUE	693	TRB	TRBV11-2	TRBD2	TRBJ2-5	TRBC2	TRUE	TRUE	CASSLDGGSQETQYF	TGTGCCAGCAGCTTAGATGGAGGGAGCCAAGAGACCCAGTACTTC	2408	19
Liu_1802_Tumour_AAAGCAAAGCGTGAGT	CD8_C6_ISG15	Liu_1802_Tumour_clonotype7676	Liu_1802_Tumour	TRUE	717	TRB	TRBV6-6	TRBD2	TRBJ2-1	TRBC2	TRUE	TRUE	CASSYSGGGYNEQFF	TGTGCCAGCAGTTACTCGGGCGGGGGTTACAATGAGCAGTTCTTC	2143	18
Liu_1802_Tumour_AAAGCAAAGCGTGAGT	CD8_C6_ISG15	Liu_1802_Tumour_clonotype7676	Liu_1802_Tumour	TRUE	675	TRA	TRAV8-3	None	TRAJ27	TRAC	TRUE	TRUE	CAVGARDNAGKSTF	TGTGCTGTGGGTGCGCGGGACAATGCAGGCAAATCAACCTTT	972	5
Liu_1802_Tumour_AAAGCAAAGCGTGAGT	CD8_C6_ISG15	Liu_1802_Tumour_clonotype7676	Liu_1802_Tumour	TRUE	671	TRA	TRAV8-6	None	TRAJ20	TRAC	TRUE	TRUE	CAVSGSNDYKLSF	TGTGCTGTGAGTGGGTCTAACGACTACAAGCTCAGCTTT	371	3
Liu_1806_Tumour_AAAGCAAAGCGTTCCG	CD8_C5_CXCR4	Liu_1806_Tumour_clonotype752	Liu_1806_Tumour	TRUE	693	TRB	TRBV6-5	TRBD1	TRBJ1-2	TRBC1	TRUE	TRUE	CASSPPGQGGYTF	TGTGCCAGCAGTCCACCTGGGCAGGGCGGCTACACCTTC	2754	3
Liu_1806_Tumour_AAAGCAAAGCGTTCCG	CD8_C5_CXCR4	Liu_1806_Tumour_clonotype752	Liu_1806_Tumour	TRUE	525	TRA	TRAV27	None	TRAJ42	TRAC	TRUE	TRUE	CAGLNYGGSQGNLIF	TGTGCAGGGTTAAATTATGGAGGAAGCCAAGGAAATCTCATCTTT	996	1
Liu_1816_Tumour_AAAGCAAAGCTCCTCT	CD8_C6_ISG15	Liu_1816_Tumour_clonotype3495	Liu_1816_Tumour	TRUE	559	TRB	TRBV11-2	TRBD2	TRBJ2-7	TRBC2	TRUE	TRUE	CASSFAGSGYEQYF	TGTGCCAGCAGCTTCGCCGGGAGTGGGTACGAGCAGTACTTC	3218	9
Liu_1816_Tumour_AAAGCAAAGCTCCTCT	CD8_C6_ISG15	Liu_1816_Tumour_clonotype3495	Liu_1816_Tumour	TRUE	543	TRA	TRAV12-2	None	TRAJ26	TRAC	TRUE	TRUE	CAVNTHGQNFVF	TGTGCCGTGAATACCCATGGTCAGAATTTTGTCTTT	1027	3
Liu_1806_Tumour_AAAGCAAAGCTGTCTA	CD8_C11_HAVCR2	Liu_1806_Tumour_clonotype7678	Liu_1806_Tumour	TRUE	590	TRA	TRAV26-1	None	TRAJ48	TRAC	TRUE	TRUE	CIVRVNFGNEKLTF	TGCATCGTCAGAGTCAACTTTGGAAATGAGAAATTAACCTTT	1611	2
Liu_1806_Tumour_AAAGCAAAGCTGTCTA	CD8_C11_HAVCR2	Liu_1806_Tumour_clonotype7678	Liu_1806_Tumour	TRUE	707	TRB	TRBV20-1	TRBD2	TRBJ2-5	TRBC2	TRUE	TRUE	CSAGSREGLDETQYF	TGCAGTGCCGGATCGCGGGAGGGCCTGGATGAGACCCAGTACTTC	13774	16
Liu_1808_PBMC_AAAGCAAAGGGAACGG	CD8_C4_CX3CR1	Liu_1808_PBMC_clonotype1422	Liu_1808_PBMC	TRUE	511	TRA	TRAV6	None	TRAJ9	TRAC	TRUE	TRUE	CALASNTGGFKTIF	TGTGCTCTAGCCTCAAATACTGGAGGCTTCAAAACTATCTTT	1616	3
Liu_1808_PBMC_AAAGCAAAGGGAACGG	CD8_C4_CX3CR1	Liu_1808_PBMC_clonotype1422	Liu_1808_PBMC	TRUE	839	TRB	TRBV5-6	None	TRBJ1-2	TRBC1	TRUE	TRUE	CASSLDPGVNYGYTF	TGTGCCAGCAGCTTGGACCCCGGGGTCAACTATGGCTACACCTTC	1618	5
Liu_1802_Tumour_AAAGCAAAGGTGCTTT	CD8_C11_HAVCR2	Liu_1802_Tumour_clonotype7692	Liu_1802_Tumour	TRUE	674	TRB	TRBV19	None	TRBJ2-3	TRBC2	TRUE	TRUE	CASRNRQDTQYF	TGTGCCAGTAGAAACAGGCAAGATACGCAGTATTTT	1091	10
Liu_1802_Tumour_AAAGCAAAGGTGCTTT	CD8_C11_HAVCR2	Liu_1802_Tumour_clonotype7692	Liu_1802_Tumour	TRUE	591	TRA	TRAV17	None	TRAJ47	TRAC	TRUE	TRUE	CATVPPMEYGNKLVF	TGTGCTACGGTCCCTCCCATGGAATATGGAAACAAGCTGGTCTTT	465	3
Liu_1808_Tumour_AAAGCAAAGGTTACCT	CD8_C7_ZNF683	Liu_1808_Tumour_clonotype4	Liu_1808_Tumour	TRUE	565	TRB	TRBV12-3	TRBD1	TRBJ2-1	TRBC2	TRUE	TRUE	CASSFGGNEQFF	TGTGCCAGCAGTTTCGGGGGCAATGAGCAGTTCTTC	4686	27
Liu_1808_Tumour_AAAGCAAAGGTTACCT	CD8_C7_ZNF683	Liu_1808_Tumour_clonotype4	Liu_1808_Tumour	TRUE	572	TRA	TRAV13-1	None	TRAJ23	TRAC	TRUE	TRUE	CAASPRGGRGKLIF	TGTGCAGCAAGCCCCAGAGGTGGGCGAGGAAAGCTTATCTTC	5020	22
Liu_1808_Tumour_AAAGCAAAGTATGACA	CD8_C11_HAVCR2	Liu_1808_Tumour_clonotype579	Liu_1808_Tumour	TRUE	527	TRB	TRBV5-1	TRBD1	TRBJ1-1	TRBC1	TRUE	TRUE	CASSFGTGYTEAFF	TGCGCCAGCAGCTTCGGGACAGGGTACACTGAAGCTTTCTTT	2614	15
Liu_1808_Tumour_AAAGCAAAGTATGACA	CD8_C11_HAVCR2	Liu_1808_Tumour_clonotype579	Liu_1808_Tumour	TRUE	536	TRA	TRAV1-1	None	TRAJ22	TRAC	TRUE	TRUE	CAVREAKSGSARQLTF	TGCGCTGTGAGAGAAGCGAAATCTGGTTCTGCAAGGCAACTGACCTTT	859	3
Liu_1808_PBMC_AAAGCAAAGTCCAGGA	CD8_C4_CX3CR1	Liu_1808_PBMC_clonotype280	Liu_1808_PBMC	TRUE	575	TRB	TRBV6-3	None	TRBJ2-1	TRBC2	TRUE	TRUE	CASSYRDEQFF	TGTGCCAGCAGTTACAGGGATGAGCAGTTCTTC	3744	9
Liu_1808_PBMC_AAAGCAAAGTCCAGGA	CD8_C4_CX3CR1	Liu_1808_PBMC_clonotype280	Liu_1808_PBMC	TRUE	643	TRA	TRAV41	None	TRAJ31	TRAC	TRUE	TRUE	CAVMKGSARLMF	TGTGCTGTCATGAAAGGGAGTGCCAGACTCATGTTT	2998	7
Liu_1802_Tumour_AAAGCAAAGTGGAGTC	CD8_C6_ISG15	Liu_1802_Tumour_clonotype3497	Liu_1802_Tumour	TRUE	532	TRB	TRBV6-6	TRBD2	TRBJ2-1	TRBC2	TRUE	TRUE	CASSRQGDLYNEQFF	TGTGCCAGCAGTCGTCAGGGAGACCTCTACAATGAGCAGTTCTTC	1893	17
Liu_1802_Tumour_AAAGCAAAGTGGAGTC	CD8_C6_ISG15	Liu_1802_Tumour_clonotype3497	Liu_1802_Tumour	TRUE	557	TRA	TRAV12-2	None	TRAJ52	TRAC	TRUE	TRUE	CAVMTGGTSYGKLTF	TGTGCCGTGATGACTGGTGGTACTAGCTATGGAAAGCTGACATTT	1013	6
Liu_1815_PBMC_AAAGCAAAGTGGTCCC	CD8_C3_CMC1	Liu_1815_PBMC_clonotype3498	Liu_1815_PBMC	TRUE	556	TRA	TRAV5	None	TRAJ26	TRAC	TRUE	TRUE	CAESMDNYGQNFVF	TGTGCAGAGAGTATGGATAACTATGGTCAGAATTTTGTCTTT	2048	4
Liu_1815_PBMC_AAAGCAAAGTGGTCCC	CD8_C3_CMC1	Liu_1815_PBMC_clonotype3498	Liu_1815_PBMC	TRUE	599	TRB	TRBV7-8	TRBD2	TRBJ2-1	TRBC1	TRUE	TRUE	CASSLNGRLNEQFF	TGTGCCAGCAGCTTAAACGGGCGGTTAAATGAGCAGTTCTTC	2431	5
Liu_1806_Tumour_AAAGCAAAGTTGTAGA	CD8_C7_ZNF683	Liu_1806_Tumour_clonotype74	Liu_1806_Tumour	TRUE	512	TRB	TRBV27	TRBD1	TRBJ2-5	TRBC2	TRUE	TRUE	CASRPADREETQYF	TGTGCCAGCAGACCCGCGGACAGGGAAGAGACCCAGTACTTC	4430	5
Liu_1806_Tumour_AAAGCAAAGTTGTAGA	CD8_C7_ZNF683	Liu_1806_Tumour_clonotype74	Liu_1806_Tumour	TRUE	497	TRA	TRAV5	None	TRAJ34	TRAC	TRUE	TRUE	CAESPGDKLIF	TGTGCAGAGAGTCCCGGCGACAAGCTCATCTTT	1304	1
Liu_1807_Tumour_AAAGCAACAAAGAATC	CD8_C11_HAVCR2	Liu_1807_Tumour_clonotype17	Liu_1807_Tumour	TRUE	536	TRB	TRBV7-3	TRBD1	TRBJ2-3	TRBC2	TRUE	TRUE	CASSLTRGTDTQYF	TGTGCCAGCAGCTTAACCAGGGGGACAGATACGCAGTATTTT	3813	13
Liu_1807_Tumour_AAAGCAACAAAGAATC	CD8_C11_HAVCR2	Liu_1807_Tumour_clonotype17	Liu_1807_Tumour	TRUE	682	TRA	TRAV3	None	TRAJ43	TRAC	TRUE	TRUE	CAVRDGGNNDMRF	TGTGCTGTGAGAGACGGAGGGAACAATGACATGCGCTTT	1633	4
Liu_1806_PBMC_AAAGCAACAACACCCG	CD8_C4_CX3CR1	Liu_1806_PBMC_clonotype57	Liu_1806_PBMC	TRUE	675	TRB	TRBV24-1	None	TRBJ2-1	TRBC2	TRUE	TRUE	CATSDNYNEQFF	TGTGCCACCAGTGATAACTACAATGAGCAGTTCTTC	4888	5
Liu_1806_PBMC_AAAGCAACAACACCCG	CD8_C4_CX3CR1	Liu_1806_PBMC_clonotype57	Liu_1806_PBMC	TRUE	684	TRA	TRAV3	None	TRAJ23	TRAC	TRUE	TRUE	CAVDQENQGGKLIF	TGTGCTGTGGACCAGGAGAACCAGGGAGGAAAGCTTATCTTC	1574	2
Liu_1816_Tumour_AAAGCAACAAGACGTG	CD8_C7_ZNF683	Liu_1816_Tumour_clonotype23	Liu_1816_Tumour	TRUE	704	TRB	TRBV5-4	None	TRBJ2-7	TRBC2	TRUE	TRUE	CASSSPEDEQYF	TGTGCCAGCAGCTCGCCCGAGGACGAGCAGTACTTC	1287	6
Liu_1816_Tumour_AAAGCAACAAGACGTG	CD8_C7_ZNF683	Liu_1816_Tumour_clonotype23	Liu_1816_Tumour	TRUE	517	TRA	TRAV17	None	TRAJ54	TRAC	TRUE	TRUE	CATDAGGAQKLVF	TGTGCTACGGACGCGGGGGGAGCCCAGAAGCTGGTATTT	474	1
Liu_1806_PBMC_AAAGCAACAAGCCGCT	CD8_C4_CX3CR1	Liu_1806_PBMC_clonotype329	Liu_1806_PBMC	TRUE	534	TRB	TRBV18	None	TRBJ2-2	TRBC2	TRUE	TRUE	CASSPDPPWELFF	TGTGCCAGCTCACCGGACCCTCCGTGGGAGCTGTTTTTT	7712	5
Liu_1806_PBMC_AAAGCAACAAGCCGCT	CD8_C4_CX3CR1	Liu_1806_PBMC_clonotype329	Liu_1806_PBMC	TRUE	514	TRA	TRAV5	None	TRAJ49	TRAC	TRUE	TRUE	CAENTGNQFYF	TGTGCAGAGAACACCGGTAACCAGTTCTATTTT	4463	3
Liu_1802_PBMC_AAAGCAACAAGCGAGT	CD8_C3_CMC1	Liu_1802_PBMC_clonotype1423	Liu_1802_PBMC	TRUE	705	TRB	TRBV7-8	TRBD2	TRBJ2-1	TRBC2	TRUE	TRUE	CASTSFQLAGSYNEQFF	TGTGCCAGCACCTCCTTCCAGCTAGCGGGCTCCTACAATGAGCAGTTCTTC	5552	24
Liu_1802_PBMC_AAAGCAACAAGCGAGT	CD8_C3_CMC1	Liu_1802_PBMC_clonotype1423	Liu_1802_PBMC	TRUE	712	TRA	TRAV8-1	None	TRAJ17	TRAC	TRUE	TRUE	CAVNAQAAGNKLTF	TGTGCCGTGAATGCGCAAGCTGCAGGCAACAAGCTAACTTTT	831	4
Liu_1802_PBMC_AAAGCAACAAGCGAGT	CD8_C3_CMC1	Liu_1802_PBMC_clonotype1423	Liu_1802_PBMC	TRUE	508	TRA	TRAV1-1	None	TRAJ23	TRAC	TRUE	TRUE	CAVREKGRKAYLRT	TGCGCTGTGAGAGAGAAAGGGAGGAAAGCTTATCTTCGGACA	908	2
Liu_1805_PBMC_AAAGCAACAATTCCTT	CD8_C4_CX3CR1	Liu_1805_PBMC_clonotype6	Liu_1805_PBMC	TRUE	734	TRB	TRBV2	TRBD2	TRBJ2-5	TRBC1	TRUE	TRUE	CASSGGAGGGETQYF	TGTGCCAGCAGTGGAGGCGCGGGGGGAGGAGAGACCCAGTACTTC	4331	11
Liu_1805_PBMC_AAAGCAACAATTCCTT	CD8_C4_CX3CR1	Liu_1805_PBMC_clonotype6	Liu_1805_PBMC	TRUE	576	TRA	TRAV14DV4	None	TRAJ30	TRAC	TRUE	TRUE	CAMREGGGRDDKIIF	TGTGCAATGAGAGAGGGCGGAGGCAGAGATGACAAGATCATCTTT	1682	3
Liu_1806_PBMC_AAAGCAACACAAGTAA	CD8_C4_CX3CR1	Liu_1806_PBMC_clonotype103	Liu_1806_PBMC	TRUE	502	TRB	TRBV25-1	None	TRBJ2-2	TRBC2	TRUE	TRUE	CASSAGELFF	TGTGCCAGCAGCGCAGGGGAGCTGTTTTTT	8993	5
Liu_1806_PBMC_AAAGCAACACAAGTAA	CD8_C4_CX3CR1	Liu_1806_PBMC_clonotype103	Liu_1806_PBMC	TRUE	473	TRA	TRAV13-1	None	TRAJ22	TRAC	TRUE	TRUE	CAVSLGSARQLTF	TGTGCAGTCTCTCTTGGTTCTGCAAGGCAACTGACCTTT	5073	2
Liu_1808_PBMC_AAAGCAACACACCGCA	CD8_C4_CX3CR1	Liu_1808_PBMC_clonotype7712	Liu_1808_PBMC	TRUE	742	TRB	TRBV7-9	TRBD1	TRBJ2-6	TRBC2	TRUE	TRUE	CASSSGDRFSGANVLTF	TGTGCCAGCAGCTCCGGTGACAGGTTCTCTGGGGCCAACGTCCTGACTTTC	3685	11
Liu_1808_PBMC_AAAGCAACACACCGCA	CD8_C4_CX3CR1	Liu_1808_PBMC_clonotype7712	Liu_1808_PBMC	TRUE	565	TRA	TRAV13-2	None	TRAJ43	TRAC	TRUE	TRUE	CAETYNNNDMRF	TGTGCAGAGACATACAATAACAATGACATGCGCTTT	2298	4
Liu_1813_PBMC_AAAGCAACACCAGATT	CD8_C1_LEF1	Liu_1813_PBMC_clonotype7716	Liu_1813_PBMC	TRUE	519	TRB	TRBV20-1	TRBD1	TRBJ1-2	TRBC1	TRUE	TRUE	CSARGQGTGYTF	TGCAGTGCTAGAGGGCAGGGGACTGGCTACACCTTC	3106	4
Liu_1813_PBMC_AAAGCAACACCAGATT	CD8_C1_LEF1	Liu_1813_PBMC_clonotype7716	Liu_1813_PBMC	TRUE	591	TRA	TRAV12-2	None	TRAJ3	TRAC	TRUE	TRUE	CAVYSSASKIIF	TGTGCCGTGTACAGCAGTGCTTCCAAGATAATCTTT	2214	4
Liu_1815_Tumour_AAAGCAACACCTCGTT	CD8_C11_HAVCR2	Liu_1815_Tumour_clonotype3499	Liu_1815_Tumour	TRUE	507	TRB	TRBV12-4	TRBD1	TRBJ1-5	TRBC1	TRUE	TRUE	CASSTGANQPQHF	TGTGCCAGCAGTACAGGGGCAAATCAGCCCCAGCATTTT	1647	5
Liu_1815_Tumour_AAAGCAACACCTCGTT	CD8_C11_HAVCR2	Liu_1815_Tumour_clonotype3499	Liu_1815_Tumour	TRUE	563	TRA	TRAV19	None	TRAJ37	TRAC	TRUE	TRUE	CALKSGNTGKLIF	TGTGCTCTGAAGTCTGGCAACACAGGCAAACTAATCTTT	1446	4
Liu_1808_PBMC_AAAGCAACACGAGAGT	CD8_C4_CX3CR1	Liu_1808_PBMC_clonotype155	Liu_1808_PBMC	TRUE	512	TRA	TRAV6	None	TRAJ18	TRAC	TRUE	TRUE	CALAGGSTLGRLYF	TGTGCTCTGGCCGGAGGCTCAACCCTGGGGAGGCTATACTTT	4407	6
Liu_1808_PBMC_AAAGCAACACGAGAGT	CD8_C4_CX3CR1	Liu_1808_PBMC_clonotype155	Liu_1808_PBMC	TRUE	729	TRB	TRBV5-6	TRBD1	TRBJ2-2	TRBC2	TRUE	TRUE	CASGTLDRANTGELFF	TGTGCCAGCGGAACATTGGACAGAGCGAACACCGGGGAGCTGTTTTTT	6263	19
Liu_1807_PBMC_AAAGCAACAGATTGCT	CD8_C3_CMC1	Liu_1807_PBMC_clonotype1208	Liu_1807_PBMC	TRUE	565	TRB	TRBV29-1	TRBD2	TRBJ2-3	TRBC2	TRUE	TRUE	CSVEGSIGLANTDTQYF	TGCAGCGTTGAAGGTTCCATAGGACTAGCGAACACAGATACGCAGTATTTT	5326	9
Liu_1807_PBMC_AAAGCAACAGATTGCT	CD8_C3_CMC1	Liu_1807_PBMC_clonotype1208	Liu_1807_PBMC	TRUE	520	TRA	TRAV21	None	TRAJ58	TRAC	TRUE	TRUE	CAVRETSGSRLTF	TGTGCTGTGAGAGAAACCAGTGGCTCTAGGTTGACCTTT	3925	4
Liu_1802_Tumour_AAAGCAACAGCCTTGG	CD8_C5_CXCR4	Liu_1802_Tumour_clonotype926	Liu_1802_Tumour	TRUE	542	TRA	TRAV38-2DV8	None	TRAJ38	TRAC	TRUE	TRUE	CAYPSQGGNNRKLIW	TGTGCTTACCCTAGTCAGGGTGGCAACAACCGTAAGCTGATTTGG	1874	9
Liu_1802_Tumour_AAAGCAACAGCCTTGG	CD8_C5_CXCR4	Liu_1802_Tumour_clonotype926	Liu_1802_Tumour	TRUE	456	TRA	TRAV8-6	None	TRAJ49	TRAC	TRUE	TRUE	CAVSEKTPQFYF	TGTGCTGTGAGTGAAAAAACCCCCCAGTTCTATTTT	633	2
Liu_1802_Tumour_AAAGCAACAGCCTTGG	CD8_C5_CXCR4	Liu_1802_Tumour_clonotype926	Liu_1802_Tumour	TRUE	698	TRB	TRBV10-3	TRBD1	TRBJ1-1	TRBC1	TRUE	TRUE	CAISDAGTGMNTEAFF	TGTGCCATCAGTGACGCCGGGACAGGGATGAACACTGAAGCTTTCTTT	2470	21
Liu_1816_PBMC_AAAGCAACAGCTCGCA	CD8_C4_CX3CR1	Liu_1816_PBMC_clonotype210	Liu_1816_PBMC	TRUE	711	TRB	TRBV20-1	TRBD2	TRBJ2-7	TRBC2	TRUE	TRUE	CSAREGTGLTYEQYF	TGCAGTGCTAGAGAAGGTACAGGACTAACCTACGAGCAGTACTTC	6012	13
Liu_1816_PBMC_AAAGCAACAGCTCGCA	CD8_C4_CX3CR1	Liu_1816_PBMC_clonotype210	Liu_1816_PBMC	TRUE	571	TRA	TRAV19	None	TRAJ4	TRAC	TRUE	TRUE	CALMSTSGGYNKLIF	TGTGCTCTGATGAGTACTTCTGGTGGCTACAATAAGCTGATTTTT	5116	10
Liu_1807_PBMC_AAAGCAACAGCTGTAT	CD8_C1_LEF1	Liu_1807_PBMC_clonotype7724	Liu_1807_PBMC	TRUE	460	TRA	TRAV39	None	TRAJ32	TRAC	TRUE	TRUE	CAVASYYGGATNKLIF	TGTGCCGTGGCCTCGTATTATGGTGGTGCTACAAACAAGCTCATCTTT	179	1
Liu_1807_PBMC_AAAGCAACAGCTGTAT	CD8_C1_LEF1	Liu_1807_PBMC_clonotype7724	Liu_1807_PBMC	TRUE	658	TRB	TRBV4-1	None	TRBJ2-5	TRBC2	TRUE	TRUE	CASSQAGYQETQYF	TGCGCCAGCAGCCAAGCCGGGTACCAAGAGACCCAGTACTTC	6424	11
Liu_1807_Tumour_AAAGCAACAGGCTGAA	CD8_C1_LEF1	Liu_1807_Tumour_clonotype7727	Liu_1807_Tumour	TRUE	922	TRB	TRBV28	TRBD2	TRBJ2-7	TRBC2	TRUE	TRUE	CASTQLGSALEQYF	TGTGCCAGCACCCAACTAGGGAGCGCCCTCGAGCAGTACTTC	3282	12
Liu_1807_Tumour_AAAGCAACAGGCTGAA	CD8_C1_LEF1	Liu_1807_Tumour_clonotype7727	Liu_1807_Tumour	TRUE	534	TRA	TRAV1-2	None	TRAJ17	TRAC	TRUE	TRUE	CAVRDRRAAGNKLTF	TGTGCTGTGAGAGATCGGCGGGCTGCAGGCAACAAGCTAACTTTT	391	1
Liu_1802_Tumour_AAAGCAACAGTGAGTG	CD8_C11_HAVCR2	Liu_1802_Tumour_clonotype581	Liu_1802_Tumour	TRUE	515	TRA	TRAV20	None	TRAJ49	TRAC	TRUE	TRUE	CAVQAVPNTGNQFYF	TGTGCTGTGCAGGCGGTCCCGAACACCGGTAACCAGTTCTATTTT	1892	8
Liu_1802_Tumour_AAAGCAACAGTGAGTG	CD8_C11_HAVCR2	Liu_1802_Tumour_clonotype581	Liu_1802_Tumour	TRUE	635	TRB	TRBV27	None	TRBJ2-7	TRBC2	TRUE	TRUE	CASTLKGPPFSYEQYF	TGTGCCAGCACCCTAAAGGGTCCGCCGTTCTCCTACGAGCAGTACTTC	2067	17
Liu_1810_PBMC_AAAGCAACATCGGTTA	CD8_C1_LEF1	Liu_1810_PBMC_clonotype7732	Liu_1810_PBMC	TRUE	684	TRB	TRBV19	TRBD2	TRBJ2-1	TRBC2	TRUE	TRUE	CASSTSGRDYNEQFF	TGTGCCAGTAGCACAAGCGGGAGAGATTACAATGAGCAGTTCTTC	3915	8
Liu_1810_PBMC_AAAGCAACATCGGTTA	CD8_C1_LEF1	Liu_1810_PBMC_clonotype7732	Liu_1810_PBMC	TRUE	544	TRA	TRAV14DV4	None	TRAJ9	TRAC	TRUE	TRUE	CAMREAYTGGFKTIF	TGTGCAATGAGAGAGGCCTATACTGGAGGCTTCAAAACTATCTTT	985	1
Liu_1810_PBMC_AAAGCAACATGCCTAA	CD8_C4_CX3CR1	Liu_1810_PBMC_clonotype140	Liu_1810_PBMC	TRUE	612	TRB	TRBV2	TRBD2	TRBJ2-3	TRBC2	TRUE	TRUE	CASSESGSSTDTQYF	TGTGCCAGCAGTGAAAGCGGGAGCAGCACAGATACGCAGTATTTT	3759	8
Liu_1810_PBMC_AAAGCAACATGCCTAA	CD8_C4_CX3CR1	Liu_1810_PBMC_clonotype140	Liu_1810_PBMC	TRUE	456	TRA	TRAV2	None	TRAJ36	TRAC	TRUE	TRUE	CAVEDPPTGANNLFF	TGTGCTGTGGAGGATCCTCCAACTGGGGCAAACAACCTCTTCTTT	854	1
Liu_1808_Tumour_AAAGCAACATGTCGAT	CD8_C7_ZNF683	Liu_1808_Tumour_clonotype4	Liu_1808_Tumour	TRUE	561	TRB	TRBV12-3	TRBD1	TRBJ2-1	TRBC2	TRUE	TRUE	CASSFGGNEQFF	TGTGCCAGCAGTTTCGGGGGCAATGAGCAGTTCTTC	1657	10
Liu_1808_Tumour_AAAGCAACATGTCGAT	CD8_C7_ZNF683	Liu_1808_Tumour_clonotype4	Liu_1808_Tumour	TRUE	506	TRA	TRAV13-1	None	TRAJ23	TRAC	TRUE	TRUE	CAASPRGGRGKLIF	TGTGCAGCAAGCCCCAGAGGTGGGCGAGGAAAGCTTATCTTC	773	3
Liu_1816_Tumour_AAAGCAACATTAGCCA	CD8_C6_ISG15	Liu_1816_Tumour_clonotype23	Liu_1816_Tumour	TRUE	728	TRB	TRBV5-4	None	TRBJ2-7	TRBC2	TRUE	TRUE	CASSSPEDEQYF	TGTGCCAGCAGCTCGCCCGAGGACGAGCAGTACTTC	3739	19
Liu_1816_Tumour_AAAGCAACATTAGCCA	CD8_C6_ISG15	Liu_1816_Tumour_clonotype23	Liu_1816_Tumour	TRUE	584	TRA	TRAV17	None	TRAJ54	TRAC	TRUE	TRUE	CATDAGGAQKLVF	TGTGCTACGGACGCGGGGGGAGCCCAGAAGCTGGTATTT	2091	5
Liu_1802_Tumour_AAAGCAACATTTCACT	CD8_C6_ISG15	Liu_1802_Tumour_clonotype690	Liu_1802_Tumour	TRUE	655	TRB	TRBV29-1	None	TRBJ2-3	TRBC2	TRUE	TRUE	CSGEGGDTQYF	TGCAGCGGGGAAGGCGGAGATACGCAGTATTTT	514	6
Liu_1802_Tumour_AAAGCAACATTTCACT	CD8_C6_ISG15	Liu_1802_Tumour_clonotype690	Liu_1802_Tumour	TRUE	549	TRA	TRAV16	None	TRAJ44	TRAC	TRUE	TRUE	CAPRLGTASKLTF	TGTGCTCCCCGGTTGGGCACTGCCAGTAAACTCACCTTT	741	5
Liu_1802_PBMC_AAAGCAAGTATAATGG	CD8_C2_IL7R	Liu_1802_PBMC_clonotype7744	Liu_1802_PBMC	TRUE	757	TRB	TRBV18	TRBD2	TRBJ2-3	TRBC2	TRUE	TRUE	CASSLRGTTDTQYF	TGTGCCAGCTCCTTGAGGGGAACCACAGATACGCAGTATTTT	3777	17
Liu_1802_PBMC_AAAGCAAGTATAATGG	CD8_C2_IL7R	Liu_1802_PBMC_clonotype7744	Liu_1802_PBMC	TRUE	588	TRA	TRAV17	None	TRAJ40	TRAC	TRUE	TRUE	CATAYTSGTYKYIF	TGTGCTACGGCATACACCTCAGGAACCTACAAATACATCTTT	2451	8
Liu_1807_PBMC_AAAGCAAGTATTCTCT	CD8_C4_CX3CR1	Liu_1807_PBMC_clonotype927	Liu_1807_PBMC	TRUE	699	TRB	TRBV3-1	TRBD2	TRBJ2-7	TRBC2	TRUE	TRUE	CASSLGTSGGEYEQYF	TGTGCCAGCAGCCTTGGGACTAGCGGGGGGGAATACGAGCAGTACTTC	1484	3
Liu_1807_PBMC_AAAGCAAGTATTCTCT	CD8_C4_CX3CR1	Liu_1807_PBMC_clonotype927	Liu_1807_PBMC	TRUE	535	TRA	TRAV17	None	TRAJ48	TRAC	TRUE	TRUE	CATASSGFGNEKLTF	TGTGCTACGGCCTCCTCTGGCTTTGGAAATGAGAAATTAACCTTT	3184	5
Liu_1808_Tumour_AAAGCAAGTCAACTGT	CD8_C11_HAVCR2	Liu_1808_Tumour_clonotype1055	Liu_1808_Tumour	TRUE	545	TRB	TRBV6-6	TRBD1	TRBJ1-3	TRBC1	TRUE	TRUE	CASSYPQDTRSTIYF	TGTGCCAGCAGTTACCCGCAGGACACCAGAAGCACCATATATTTT	1555	11
Liu_1808_Tumour_AAAGCAAGTCAACTGT	CD8_C11_HAVCR2	Liu_1808_Tumour_clonotype1055	Liu_1808_Tumour	TRUE	559	TRA	TRAV19	None	TRAJ43	TRAC	TRUE	TRUE	CALSEAYDMRF	TGTGCTCTGAGTGAGGCGTATGACATGCGCTTT	1021	4
Liu_1813_PBMC_AAAGCAAGTCATATCG	CD8_C1_LEF1	Liu_1813_PBMC_clonotype7751	Liu_1813_PBMC	TRUE	497	TRB	TRBV15	None	TRBJ2-7	TRBC2	TRUE	TRUE	CATSRVIGPSEQYF	TGTGCCACCAGCAGAGTCATAGGGCCAAGCGAGCAGTACTTC	1949	2
Liu_1813_PBMC_AAAGCAAGTCATATCG	CD8_C1_LEF1	Liu_1813_PBMC_clonotype7751	Liu_1813_PBMC	TRUE	557	TRA	TRAV26-2	None	TRAJ22	TRAC	TRUE	TRUE	CILSPRSGSARQLTF	TGCATCCTGAGCCCTCGTTCTGGTTCTGCAAGGCAACTGACCTTT	3098	3
Liu_1802_PBMC_AAAGCAAGTCATCCCT	CD8_C4_CX3CR1	Liu_1802_PBMC_clonotype9	Liu_1802_PBMC	TRUE	853	TRB	TRBV19	TRBD2	TRBJ1-2	TRBC1	TRUE	TRUE	CASSFGSWYGYTF	TGTGCCAGTAGCTTCGGCAGTTGGTATGGCTACACCTTC	1431	8
Liu_1802_PBMC_AAAGCAAGTCATCCCT	CD8_C4_CX3CR1	Liu_1802_PBMC_clonotype9	Liu_1802_PBMC	TRUE	608	TRA	TRAV17	None	TRAJ23	TRAC	TRUE	TRUE	CATENQGGKLIF	TGTGCTACGGAAAACCAGGGAGGAAAGCTTATCTTC	1703	6
Liu_1816_Tumour_AAAGCAAGTCCAAGTT	CD8_C11_HAVCR2	Liu_1816_Tumour_clonotype149	Liu_1816_Tumour	TRUE	681	TRB	TRBV9	TRBD2	TRBJ2-7	TRBC2	TRUE	TRUE	CASSVADGSSYEQYF	TGTGCCAGCAGCGTAGCTGACGGTAGCTCCTACGAGCAGTACTTC	6500	18
Liu_1816_Tumour_AAAGCAAGTCCAAGTT	CD8_C11_HAVCR2	Liu_1816_Tumour_clonotype149	Liu_1816_Tumour	TRUE	571	TRA	TRAV19	None	TRAJ5	TRAC	TRUE	TRUE	CALSELDTGRRALTF	TGTGCTCTGAGTGAGTTGGACACGGGCAGGAGAGCACTTACTTTT	1440	4
Liu_1808_Tumour_AAAGCAAGTCCGTTAA	CD8_C5_CXCR4	Liu_1808_Tumour_clonotype346	Liu_1808_Tumour	TRUE	692	TRB	TRBV11-2	TRBD2	TRBJ2-1	TRBC2	TRUE	TRUE	CASSLQTSEVPEQFF	TGTGCCAGCAGCCTTCAGACTAGTGAGGTTCCTGAGCAGTTCTTC	2898	17
Liu_1808_Tumour_AAAGCAAGTCCGTTAA	CD8_C5_CXCR4	Liu_1808_Tumour_clonotype346	Liu_1808_Tumour	TRUE	644	TRA	TRAV8-2	None	TRAJ5	TRAC	TRUE	TRUE	CVVSDRAGRRALTF	TGTGTTGTGAGTGATCGGGCGGGCAGGAGAGCACTTACTTTT	277	2
Liu_1805_PBMC_AAAGCAAGTCTGCAAT	CD8_C3_CMC1	Liu_1805_PBMC_clonotype1753	Liu_1805_PBMC	TRUE	674	TRB	TRBV19	TRBD2	TRBJ2-2	TRBC2	TRUE	TRUE	CASSLGTSGELFF	TGTGCCAGTAGTCTCGGGACTAGTGGGGAGCTGTTTTTT	964	5
Liu_1805_PBMC_AAAGCAAGTCTGCAAT	CD8_C3_CMC1	Liu_1805_PBMC_clonotype1753	Liu_1805_PBMC	TRUE	521	TRA	TRAV5	None	TRAJ31	TRAC	TRUE	TRUE	CAERNNNARLMF	TGTGCAGAGCGGAATAACAATGCCAGACTCATGTTT	1096	2
Liu_1807_Tumour_AAAGCAAGTCTTCGTC	CD8_C8_CXCL13	Liu_1807_Tumour_clonotype17	Liu_1807_Tumour	TRUE	567	TRB	TRBV7-3	TRBD1	TRBJ2-3	TRBC2	TRUE	TRUE	CASSLTRGTDTQYF	TGTGCCAGCAGCTTAACCAGGGGGACAGATACGCAGTATTTT	7817	26
Liu_1807_Tumour_AAAGCAAGTCTTCGTC	CD8_C8_CXCL13	Liu_1807_Tumour_clonotype17	Liu_1807_Tumour	TRUE	683	TRA	TRAV3	None	TRAJ43	TRAC	TRUE	TRUE	CAVRDGGNNDMRF	TGTGCTGTGAGAGACGGAGGGAACAATGACATGCGCTTT	1785	6
Liu_1816_PBMC_AAAGCAAGTCTTGCGG	CD8_C4_CX3CR1	Liu_1816_PBMC_clonotype1	Liu_1816_PBMC	TRUE	729	TRB	TRBV14	TRBD2	TRBJ2-2	TRBC2	TRUE	TRUE	CASSQAGGMDGELFF	TGTGCCAGCAGCCAGGCTGGAGGGATGGACGGGGAGCTGTTTTTT	6538	13
Liu_1816_PBMC_AAAGCAAGTCTTGCGG	CD8_C4_CX3CR1	Liu_1816_PBMC_clonotype1	Liu_1816_PBMC	TRUE	520	TRA	TRAV13-1	None	TRAJ33	TRAC	TRUE	TRUE	CAASWYQLIW	TGTGCAGCATCTTGGTATCAGTTAATCTGG	5273	6
Liu_1808_PBMC_AAAGCAAGTGCACGAA	CD8_C3_CMC1	Liu_1808_PBMC_clonotype93	Liu_1808_PBMC	TRUE	570	TRA	TRAV25	None	TRAJ56	TRAC	TRUE	TRUE	CAGPAGANSKLTF	TGTGCAGGGCCAGCCGGAGCCAATAGTAAGCTGACATTT	6280	11
Liu_1808_PBMC_AAAGCAAGTGCACGAA	CD8_C3_CMC1	Liu_1808_PBMC_clonotype93	Liu_1808_PBMC	TRUE	553	TRA	TRAV21	None	TRAJ44	TRAC	TRUE	TRUE	CAVRGTGTASKLTF	TGTGCTGTGAGGGGTACCGGCACTGCCAGTAAACTCACCTTT	6249	12
Liu_1808_PBMC_AAAGCAAGTGCACGAA	CD8_C3_CMC1	Liu_1808_PBMC_clonotype93	Liu_1808_PBMC	TRUE	538	TRB	TRBV29-1	TRBD1	TRBJ2-1	TRBC2	TRUE	TRUE	CSVRQGGNEQFF	TGCAGCGTCCGACAGGGGGGCAATGAGCAGTTCTTC	3493	8
Liu_1802_Tumour_AAAGCAAGTGGGTATG	CD8_C11_HAVCR2	Liu_1802_Tumour_clonotype7764	Liu_1802_Tumour	TRUE	717	TRB	TRBV20-1	TRBD2	TRBJ2-7	TRBC2	TRUE	TRUE	CSARGAGVYEQYF	TGCAGTGCTAGAGGAGCGGGAGTTTACGAGCAGTACTTC	2656	25
Liu_1802_Tumour_AAAGCAAGTGGGTATG	CD8_C11_HAVCR2	Liu_1802_Tumour_clonotype7764	Liu_1802_Tumour	TRUE	760	TRA	TRAV8-3	None	TRAJ20	TRAC	TRUE	TRUE	CAVGPSNDYKLSF	TGTGCTGTGGGCCCCTCTAACGACTACAAGCTCAGCTTT	949	9
Liu_1802_Tumour_AAAGCAAGTGGGTATG	CD8_C11_HAVCR2	Liu_1802_Tumour_clonotype7764	Liu_1802_Tumour	TRUE	789	TRA	TRAV8-4	None	TRAJ9	TRAC	TRUE	TRUE	CAVSRNTGGFKTIF	TGTGCTGTGAGCCGAAATACTGGAGGCTTCAAAACTATCTTT	826	7
Liu_1815_Tumour_AAAGCAAGTGTGAAAT	CD8_C5_CXCR4	Liu_1815_Tumour_clonotype1754	Liu_1815_Tumour	TRUE	496	TRB	TRBV28	TRBD1	TRBJ2-7	TRBC2	TRUE	TRUE	CASTSRLQGAYEQYF	TGTGCCAGCACCTCCCGGCTGCAGGGGGCTTACGAGCAGTACTTC	260	2
Liu_1815_Tumour_AAAGCAAGTGTGAAAT	CD8_C5_CXCR4	Liu_1815_Tumour_clonotype1754	Liu_1815_Tumour	TRUE	558	TRA	TRAV12-3	None	TRAJ41	TRAC	TRUE	TRUE	CAILSGYALNF	TGTGCAATTCTCTCCGGGTATGCACTCAACTTC	1592	3
Liu_1811_PBMC_AAAGCAAGTGTTAAGA	CD8_C4_CX3CR1	Liu_1811_PBMC_clonotype3505	Liu_1811_PBMC	TRUE	514	TRB	TRBV5-1	TRBD1	TRBJ2-3	TRBC2	TRUE	TRUE	CASRYRELGTDTQYF	TGCGCCAGCAGGTACAGGGAATTGGGCACAGATACGCAGTATTTT	4873	6
Liu_1811_PBMC_AAAGCAAGTGTTAAGA	CD8_C4_CX3CR1	Liu_1811_PBMC_clonotype3505	Liu_1811_PBMC	TRUE	533	TRA	TRAV17	None	TRAJ23	TRAC	TRUE	TRUE	CATDDRGGKLIF	TGTGCTACGGACGACCGAGGAGGAAAGCTTATCTTC	1486	2
Liu_1815_PBMC_AAAGCAAGTTAAGAAC	CD8_C1_LEF1	Liu_1815_PBMC_clonotype7768	Liu_1815_PBMC	TRUE	553	TRB	TRBV20-1	TRBD1	TRBJ2-2	TRBC2	TRUE	TRUE	CSARLGTGVNTGELFF	TGCAGTGCTAGACTCGGGACAGGGGTGAACACCGGGGAGCTGTTTTTT	8263	16
Liu_1815_PBMC_AAAGCAAGTTAAGAAC	CD8_C1_LEF1	Liu_1815_PBMC_clonotype7768	Liu_1815_PBMC	TRUE	618	TRA	TRAV12-2	None	TRAJ8	TRAC	TRUE	TRUE	CAVVEMNTGFQKLVF	TGTGCCGTGGTAGAGATGAACACAGGCTTTCAGAAACTTGTATTT	5611	10
Liu_1815_Tumour_AAAGCAAGTTACTGAC	CD8_C11_HAVCR2	Liu_1815_Tumour_clonotype7769	Liu_1815_Tumour	TRUE	621	TRA	TRAV29DV5	None	TRAJ49	TRAC	TRUE	TRUE	CAATITGNQFYF	TGTGCAGCAACCATCACCGGTAACCAGTTCTATTTT	2011	5
Liu_1815_Tumour_AAAGCAAGTTACTGAC	CD8_C11_HAVCR2	Liu_1815_Tumour_clonotype7769	Liu_1815_Tumour	TRUE	654	TRB	TRBV5-6	None	TRBJ1-1	TRBC1	TRUE	TRUE	CASSRRWEAFF	TGTGCCAGCAGCAGACGGTGGGAAGCTTTCTTT	1645	6
Liu_1806_Tumour_AAAGCAAGTTATCACG	CD8_C11_HAVCR2	Liu_1806_Tumour_clonotype7771	Liu_1806_Tumour	TRUE	668	TRB	TRBV20-1	TRBD2	TRBJ2-1	TRBC2	TRUE	TRUE	CSALAGGPNNEQFF	TGCAGTGCTTTAGCGGGAGGCCCTAACAATGAGCAGTTCTTC	12933	16
Liu_1806_Tumour_AAAGCAAGTTATCACG	CD8_C11_HAVCR2	Liu_1806_Tumour_clonotype7771	Liu_1806_Tumour	TRUE	508	TRA	TRAV17	None	TRAJ40	TRAC	TRUE	TRUE	CATALSGTYKYIF	TGTGCTACGGCCCTATCAGGAACCTACAAATACATCTTT	1533	2
Liu_1813_PBMC_AAAGCAAGTTGGACCC	CD8_C4_CX3CR1	Liu_1813_PBMC_clonotype29	Liu_1813_PBMC	TRUE	517	TRB	TRBV13	TRBD1	TRBJ2-5	TRBC2	TRUE	TRUE	CASSLGTTPGETQYF	TGTGCCAGCAGCTTAGGGACAACCCCAGGGGAGACCCAGTACTTC	199	1
Liu_1813_PBMC_AAAGCAAGTTGGACCC	CD8_C4_CX3CR1	Liu_1813_PBMC_clonotype29	Liu_1813_PBMC	TRUE	597	TRA	TRAV14DV4	None	TRAJ9	TRAC	TRUE	TRUE	CAMGETGGFKTIF	TGTGCAATGGGGGAAACTGGAGGCTTCAAAACTATCTTT	2356	3
Liu_1806_Tumour_AAAGCAATCACCGTAA	CD8_C5_CXCR4	Liu_1806_Tumour_clonotype7780	Liu_1806_Tumour	TRUE	554	TRB	TRBV14	TRBD1	TRBJ2-1	TRBC2	TRUE	TRUE	CASSQHTGGVTNEQFF	TGTGCCAGCAGCCAACATACAGGGGGCGTTACAAATGAGCAGTTCTTC	4409	7
Liu_1806_Tumour_AAAGCAATCACCGTAA	CD8_C5_CXCR4	Liu_1806_Tumour_clonotype7780	Liu_1806_Tumour	TRUE	416	TRA	TRAV2	None	TRAJ29	TRAC	TRUE	TRUE	CGRQMLLFTTVLPSHSGNTPLVF	TGCGGGAGGCAGATGCTGCTGTTTACTACTGTGCTGCCCAGCCATTCAGGAAACACACCTCTTGTCTTT	1535	1
Liu_1805_PBMC_AAAGCAATCAGAGACG	CD8_C4_CX3CR1	Liu_1805_PBMC_clonotype6	Liu_1805_PBMC	TRUE	587	TRB	TRBV2	TRBD2	TRBJ2-5	TRBC2	TRUE	TRUE	CASSGGAGGGETQYF	TGTGCCAGCAGTGGAGGCGCGGGGGGAGGAGAGACCCAGTACTTC	4895	13
Liu_1805_PBMC_AAAGCAATCAGAGACG	CD8_C4_CX3CR1	Liu_1805_PBMC_clonotype6	Liu_1805_PBMC	TRUE	574	TRA	TRAV14DV4	None	TRAJ30	TRAC	TRUE	TRUE	CAMREGGGRDDKIIF	TGTGCAATGAGAGAGGGCGGAGGCAGAGATGACAAGATCATCTTT	2653	6
Liu_1802_PBMC_AAAGCAATCAGCTCTC	CD8_C4_CX3CR1	Liu_1802_PBMC_clonotype12	Liu_1802_PBMC	TRUE	667	TRB	TRBV9	TRBD1	TRBJ1-4	TRBC1	TRUE	TRUE	CASSGSNEKLFF	TGTGCCAGCAGCGGGTCAAATGAAAAACTGTTTTTT	1283	5
Liu_1802_PBMC_AAAGCAATCAGCTCTC	CD8_C4_CX3CR1	Liu_1802_PBMC_clonotype12	Liu_1802_PBMC	TRUE	527	TRA	TRAV1-2	None	TRAJ39	TRAC	TRUE	TRUE	CAVRHAGNMLTF	TGTGCTGTACGCCATGCAGGCAACATGCTCACCTTT	2315	6
Liu_1816_Tumour_AAAGCAATCAGTACGT	CD8_C9_CCL4L2	Liu_1816_Tumour_clonotype43	Liu_1816_Tumour	TRUE	511	TRB	TRBV10-1	TRBD1	TRBJ2-3	TRBC2	TRUE	TRUE	CASSGDGWGDTQYF	TGCGCCAGCAGTGGGGACGGCTGGGGAGATACGCAGTATTTT	1802	6
Liu_1816_Tumour_AAAGCAATCAGTACGT	CD8_C9_CCL4L2	Liu_1816_Tumour_clonotype43	Liu_1816_Tumour	TRUE	512	TRA	TRAV36DV7	None	TRAJ42	TRAC	TRUE	TRUE	CAVEGDYGGSQGNLIF	TGTGCTGTGGAGGGGGATTATGGAGGAAGCCAAGGAAATCTCATCTTT	1336	4
Liu_1816_Tumour_AAAGCAATCATCGCTC	CD8_C9_CCL4L2	Liu_1816_Tumour_clonotype150	Liu_1816_Tumour	TRUE	686	TRB	TRBV7-6	TRBD1	TRBJ2-5	TRBC2	TRUE	TRUE	CASSNLDTRGKETQYF	TGTGCCAGCAGCAACCTAGACACCCGGGGGAAAGAGACCCAGTACTTC	2365	6
Liu_1816_Tumour_AAAGCAATCATCGCTC	CD8_C9_CCL4L2	Liu_1816_Tumour_clonotype150	Liu_1816_Tumour	TRUE	696	TRA	TRAV8-2	None	TRAJ5	TRAC	TRUE	TRUE	CVVNIDTGRRALTF	TGTGTTGTGAATATAGACACGGGCAGGAGAGCACTTACTTTT	3973	12
Liu_1807_Tumour_AAAGCAATCATGTCCC	CD8_C11_HAVCR2	Liu_1807_Tumour_clonotype416	Liu_1807_Tumour	TRUE	536	TRB	TRBV7-9	None	TRBJ2-3	TRBC2	TRUE	TRUE	CASSSIAGRTDTQYF	TGTGCCAGCAGCTCCATAGCGGGAAGAACAGATACGCAGTATTTT	2917	10
Liu_1807_Tumour_AAAGCAATCATGTCCC	CD8_C11_HAVCR2	Liu_1807_Tumour_clonotype416	Liu_1807_Tumour	TRUE	588	TRA	TRAV1-2	None	TRAJ34	TRAC	TRUE	TRUE	CAVIGGTYNTDKLIF	TGTGCTGTGATAGGTGGGACTTATAACACCGACAAGCTCATCTTT	1584	4
Liu_1807_Tumour_AAAGCAATCATGTCCC	CD8_C11_HAVCR2	Liu_1807_Tumour_clonotype416	Liu_1807_Tumour	TRUE	546	TRA	TRAV13-1	None	TRAJ16	TRAC	TRUE	TRUE	CAASGGQKLLF	TGTGCAGCAAGTGGGGGCCAGAAGCTGCTCTTT	1428	4
Liu_1808_PBMC_AAAGCAATCATTCACT	CD8_C4_CX3CR1	Liu_1808_PBMC_clonotype219	Liu_1808_PBMC	TRUE	663	TRB	TRBV11-1	TRBD2	TRBJ2-3	TRBC2	TRUE	TRUE	CASSWQTSGRSDTQYF	TGTGCCAGCAGCTGGCAGACTAGCGGGAGATCCGATACGCAGTATTTT	3316	9
Liu_1808_PBMC_AAAGCAATCATTCACT	CD8_C4_CX3CR1	Liu_1808_PBMC_clonotype219	Liu_1808_PBMC	TRUE	664	TRA	TRAV8-4	None	TRAJ49	TRAC	TRUE	TRUE	CAVSDLGQFYF	TGTGCTGTGAGTGATCTGGGCCAGTTCTATTTT	1015	3
Liu_1815_PBMC_AAAGCAATCATTGCCC	CD8_C1_LEF1	Liu_1815_PBMC_clonotype7785	Liu_1815_PBMC	TRUE	686	TRB	TRBV24-1	TRBD1	TRBJ2-2	TRBC2	TRUE	TRUE	CATSDVRQANTGELFF	TGTGCCACCAGTGATGTGAGACAGGCGAACACCGGGGAGCTGTTTTTT	4640	11
Liu_1815_PBMC_AAAGCAATCATTGCCC	CD8_C1_LEF1	Liu_1815_PBMC_clonotype7785	Liu_1815_PBMC	TRUE	491	TRA	TRAV4	None	TRAJ23	TRAC	TRUE	TRUE	CLVGDRAPGGKLIF	TGCCTCGTGGGTGACCGCGCCCCCGGAGGAAAGCTTATCTTC	939	2
Liu_1816_Tumour_AAAGCAATCCCTTGCA	CD8_C5_CXCR4	Liu_1816_Tumour_clonotype7787	Liu_1816_Tumour	TRUE	750	TRB	TRBV7-2	TRBD2	TRBJ2-7	TRBC2	TRUE	TRUE	CASSSSYFLAGVGFVYEQYF	TGTGCCAGCAGCTCATCCTATTTCCTAGCGGGAGTAGGGTTTGTCTACGAGCAGTACTTC	16263	51
Liu_1816_Tumour_AAAGCAATCCCTTGCA	CD8_C5_CXCR4	Liu_1816_Tumour_clonotype7787	Liu_1816_Tumour	TRUE	478	TRA	TRAV9-2	None	TRAJ36	TRAC	TRUE	TRUE	CALSDRKETGANNLFF	TGTGCTCTGAGTGATCGGAAGGAAACTGGGGCAAACAACCTCTTCTTT	2239	6
Liu_1808_Tumour_AAAGCAATCCCTTGTG	CD8_C6_ISG15	Liu_1808_Tumour_clonotype251	Liu_1808_Tumour	TRUE	541	TRB	TRBV10-1	TRBD1	TRBJ1-4	TRBC1	TRUE	TRUE	CASSEYPQGKLFF	TGCGCCAGCAGTGAGTACCCCCAGGGAAAACTGTTTTTT	1383	8
Liu_1808_Tumour_AAAGCAATCCCTTGTG	CD8_C6_ISG15	Liu_1808_Tumour_clonotype251	Liu_1808_Tumour	TRUE	566	TRA	TRAV22	None	TRAJ26	TRAC	TRUE	TRUE	CAVDNYGQNFVF	TGTGCTGTGGATAACTATGGTCAGAATTTTGTCTTT	1067	4
Liu_1808_Tumour_AAAGCAATCCGTTGCT	CD8_C11_HAVCR2	Liu_1808_Tumour_clonotype317	Liu_1808_Tumour	TRUE	543	TRB	TRBV10-2	TRBD1	TRBJ2-7	TRBC2	TRUE	TRUE	CASSVTGTGLYEQYV	TGCGCCAGCAGTGTTACCGGGACAGGCCTCTACGAGCAGTACGTC	3971	21
Liu_1808_Tumour_AAAGCAATCCGTTGCT	CD8_C11_HAVCR2	Liu_1808_Tumour_clonotype317	Liu_1808_Tumour	TRUE	736	TRA	TRAV38-2DV8	None	TRAJ26	TRAC	TRUE	TRUE	CAYRSANYGQNFVF	TGTGCTTATAGGAGCGCGAACTATGGTCAGAATTTTGTCTTT	2654	13
Liu_1808_PBMC_AAAGCAATCCTAAGTG	CD8_C4_CX3CR1	Liu_1808_PBMC_clonotype211	Liu_1808_PBMC	TRUE	516	TRB	TRBV7-6	TRBD1	TRBJ2-2	TRBC2	TRUE	TRUE	CASSLAPQGNTGELFF	TGTGCCAGCAGCTTAGCGCCACAGGGGAACACCGGGGAGCTGTTTTTT	4768	13
Liu_1808_PBMC_AAAGCAATCCTAAGTG	CD8_C4_CX3CR1	Liu_1808_PBMC_clonotype211	Liu_1808_PBMC	TRUE	498	TRA	TRAV6	None	TRAJ30	TRAC	TRUE	TRUE	CALRDDKIIF	TGTGCTCTGAGAGATGACAAGATCATCTTT	639	2
Liu_1813_PBMC_AAAGCAATCCTATGTT	CD8_C1_LEF1	Liu_1813_PBMC_clonotype7792	Liu_1813_PBMC	TRUE	468	TRB	TRBV2	None	TRBJ1-2	TRBC1	TRUE	TRUE	CASSDMYGYTF	TGTGCCAGCAGTGACATGTATGGCTACACCTTC	913	1
Liu_1813_PBMC_AAAGCAATCCTATGTT	CD8_C1_LEF1	Liu_1813_PBMC_clonotype7792	Liu_1813_PBMC	TRUE	645	TRA	TRAV12-1	None	TRAJ30	TRAC	TRUE	TRUE	CVVNRDDKIIF	TGTGTGGTGAACAGAGATGACAAGATCATCTTT	1208	3
Liu_1807_PBMC_AAAGCAATCCTGTAGA	CD8_C4_CX3CR1	Liu_1807_PBMC_clonotype62	Liu_1807_PBMC	TRUE	507	TRB	TRBV14	TRBD1	TRBJ2-7	TRBC2	TRUE	TRUE	CASSQDRVEQYF	TGTGCCAGCAGCCAGGACAGGGTCGAGCAGTACTTC	5302	9
Liu_1807_PBMC_AAAGCAATCCTGTAGA	CD8_C4_CX3CR1	Liu_1807_PBMC_clonotype62	Liu_1807_PBMC	TRUE	695	TRA	TRAV8-6	None	TRAJ34	TRAC	TRUE	TRUE	CAVSPRGNTDKLIF	TGTGCTGTGAGTCCCCGGGGAAACACCGACAAGCTCATCTTT	877	2
Liu_1807_Tumour_AAAGCAATCCTTTACA	CD8_C11_HAVCR2	Liu_1807_Tumour_clonotype7794	Liu_1807_Tumour	TRUE	520	TRB	TRBV4-1	TRBD2	TRBJ2-3	TRBC2	TRUE	TRUE	CASSQLGTGNTDTQYF	TGCGCCAGCAGCCAACTTGGGACTGGAAACACAGATACGCAGTATTTT	5059	15
Liu_1807_Tumour_AAAGCAATCCTTTACA	CD8_C11_HAVCR2	Liu_1807_Tumour_clonotype7794	Liu_1807_Tumour	TRUE	537	TRA	TRAV13-1	None	TRAJ17	TRAC	TRUE	TRUE	CAAAAGNKLTF	TGTGCAGCAGCTGCAGGCAACAAGCTAACTTTT	2013	6
Liu_1811_Tumour_AAAGCAATCGCAGGCT	CD8_C11_HAVCR2	Liu_1811_Tumour_clonotype7798	Liu_1811_Tumour	TRUE	704	TRB	TRBV9	TRBD2	TRBJ2-7	TRBC2	TRUE	TRUE	CASSVDGRNGYEQYF	TGTGCCAGCAGCGTAGACGGGAGGAATGGCTACGAGCAGTACTTC	6087	11
Liu_1811_Tumour_AAAGCAATCGCAGGCT	CD8_C11_HAVCR2	Liu_1811_Tumour_clonotype7798	Liu_1811_Tumour	TRUE	544	TRA	TRAV12-2	None	TRAJ4	TRAC	TRUE	TRUE	CAVRRGYNKLIF	TGTGCCGTGAGGCGTGGCTACAATAAGCTGATTTTT	1900	3
Liu_1808_Tumour_AAAGCAATCGCGTTTC	CD8_C7_ZNF683	Liu_1808_Tumour_clonotype2	Liu_1808_Tumour	TRUE	574	TRA	TRAV25	None	TRAJ22	TRAC	TRUE	TRUE	CAGAPRPSGSARQLTF	TGTGCAGGGGCCCCGAGACCTTCTGGTTCTGCAAGGCAACTGACCTTT	965	5
Liu_1808_Tumour_AAAGCAATCGCGTTTC	CD8_C7_ZNF683	Liu_1808_Tumour_clonotype2	Liu_1808_Tumour	TRUE	856	TRB	TRBV19	TRBD1	TRBJ1-1	TRBC1	TRUE	TRUE	CASSMGGFSAEAFF	TGTGCCAGTAGTATGGGGGGCTTCAGCGCTGAAGCTTTCTTT	2611	18
Liu_1816_Tumour_AAAGCAATCGGAAATA	CD8_C10_STMN1	Liu_1816_Tumour_clonotype467	Liu_1816_Tumour	TRUE	761	TRB	TRBV5-4	TRBD2	TRBJ2-5	TRBC2	TRUE	TRUE	CASSLVTATPETQYF	TGTGCCAGCAGCTTGGTAACGGCAACCCCGGAGACCCAGTACTTC	5076	21
Liu_1816_Tumour_AAAGCAATCGGAAATA	CD8_C10_STMN1	Liu_1816_Tumour_clonotype467	Liu_1816_Tumour	TRUE	536	TRA	TRAV17	None	TRAJ48	TRAC	TRUE	TRUE	CATDNFGNEKLTF	TGTGCTACGGACAACTTTGGAAATGAGAAATTAACCTTT	1650	4
Liu_1811_Tumour_AAAGCAATCGTCTGAA	CD8_C5_CXCR4	Liu_1811_Tumour_clonotype363	Liu_1811_Tumour	TRUE	528	TRA	TRAV21	None	TRAJ44	TRAC	TRUE	TRUE	CAVRGTGTASKLTF	TGTGCTGTGCGGGGTACCGGCACTGCCAGTAAACTCACCTTT	7953	9
Liu_1811_Tumour_AAAGCAATCGTCTGAA	CD8_C5_CXCR4	Liu_1811_Tumour_clonotype363	Liu_1811_Tumour	TRUE	596	TRB	TRBV29-1	TRBD1	TRBJ2-7	TRBC2	TRUE	TRUE	CSVRQGGAEQYF	TGCAGCGTCCGACAGGGTGGGGCCGAGCAGTACTTC	5600	10
Liu_1815_PBMC_AAAGCAATCGTGGTCG	CD8_C4_CX3CR1	Liu_1815_PBMC_clonotype31	Liu_1815_PBMC	TRUE	489	TRA	TRAV29DV5	None	TRAJ31	TRAC	TRUE	TRUE	CAASVDNNARLMF	TGTGCAGCAAGCGTAGATAACAATGCCAGACTCATGTTT	463	1
Liu_1815_PBMC_AAAGCAATCGTGGTCG	CD8_C4_CX3CR1	Liu_1815_PBMC_clonotype31	Liu_1815_PBMC	TRUE	725	TRB	TRBV5-4	TRBD2	TRBJ2-7	TRBC2	TRUE	TRUE	CASSLLANAFSYEQYF	TGTGCCAGCAGCTTGTTAGCGAACGCTTTCTCCTACGAGCAGTACTTC	1289	3
Liu_1805_PBMC_AAAGCAATCTCTGAGA	CD8_C1_LEF1	Liu_1805_PBMC_clonotype7809	Liu_1805_PBMC	TRUE	576	TRB	TRBV7-8	TRBD1	TRBJ2-7	TRBC2	TRUE	TRUE	CASSLAAVGAEQYF	TGTGCCAGCAGCTTAGCCGCTGTTGGGGCCGAGCAGTACTTC	4303	9
Liu_1805_PBMC_AAAGCAATCTCTGAGA	CD8_C1_LEF1	Liu_1805_PBMC_clonotype7809	Liu_1805_PBMC	TRUE	549	TRA	TRAV12-2	None	TRAJ23	TRAC	TRUE	TRUE	CAVLIYNQGGKLIF	TGTGCCGTACTGATTTATAACCAGGGAGGAAAGCTTATCTTC	2461	5
Liu_1811_PBMC_AAAGCAATCTGAGTGT	CD8_C4_CX3CR1	Liu_1811_PBMC_clonotype255	Liu_1811_PBMC	TRUE	507	TRB	TRBV10-3	TRBD1	TRBJ2-7	TRBC2	TRUE	TRUE	CAISGPGGGFHEQYF	TGTGCCATCAGTGGCCCAGGGGGGGGGTTTCACGAGCAGTACTTC	5522	7
Liu_1811_PBMC_AAAGCAATCTGAGTGT	CD8_C4_CX3CR1	Liu_1811_PBMC_clonotype255	Liu_1811_PBMC	TRUE	568	TRA	TRAV19	None	TRAJ49	TRAC	TRUE	TRUE	CALSSQFTGNQFYF	TGTGCTCTGAGTTCTCAATTCACCGGTAACCAGTTCTATTTT	1313	1
Liu_1802_Tumour_AAAGCAATCTGTCTCG	CD8_C5_CXCR4	Liu_1802_Tumour_clonotype7812	Liu_1802_Tumour	TRUE	709	TRB	TRBV5-4	TRBD1	TRBJ1-6	TRBC1	TRUE	TRUE	CASSPRVQTGGNNSPLHF	TGTGCCAGCAGCCCACGCGTTCAGACAGGGGGAAATAATTCACCCCTCCACTTT	421	5
Liu_1802_Tumour_AAAGCAATCTGTCTCG	CD8_C5_CXCR4	Liu_1802_Tumour_clonotype7812	Liu_1802_Tumour	TRUE	549	TRA	TRAV12-2	None	TRAJ40	TRAC	TRUE	TRUE	CAVIGLSGTYKYIF	TGTGCCGTGATTGGTCTCTCAGGAACCTACAAATACATCTTT	464	2
Liu_1808_Tumour_AAAGCAATCTTACCGC	CD8_C11_HAVCR2	Liu_1808_Tumour_clonotype582	Liu_1808_Tumour	TRUE	586	TRA	TRAV19	None	TRAJ52	TRAC	TRUE	TRUE	CALSERGGGTSYGKLTF	TGTGCTCTGAGTGAGCGTGGTGGTGGTACTAGCTATGGAAAGCTGACATTT	3568	16
Liu_1808_Tumour_AAAGCAATCTTACCGC	CD8_C11_HAVCR2	Liu_1808_Tumour_clonotype582	Liu_1808_Tumour	TRUE	662	TRB	TRBV4-3	TRBD1	TRBJ1-4	TRBC1	TRUE	TRUE	CASSAGTGVGEKLFF	TGCGCCAGCAGCGCCGGGACAGGGGTAGGAGAAAAACTGTTTTTT	3669	21
Liu_1805_PBMC_AAAGCAATCTTCGAGA	CD8_C3_CMC1	Liu_1805_PBMC_clonotype7813	Liu_1805_PBMC	TRUE	451	TRA	TRAV2	None	TRAJ29	TRAC	TRUE	TRUE	CAVEDSGNTPLVF	TGTGCTGTGGAGGATTCAGGAAACACACCTCTTGTCTTT	3427	5
Liu_1805_PBMC_AAAGCAATCTTCGAGA	CD8_C3_CMC1	Liu_1805_PBMC_clonotype7813	Liu_1805_PBMC	TRUE	723	TRB	TRBV6-1	TRBD2	TRBJ1-5	TRBC1	TRUE	TRUE	CASSEVGSNQPQHF	TGTGCCAGCAGCGAGGTAGGGAGCAATCAGCCCCAGCATTTT	2499	8
Liu_1808_PBMC_AAAGTAGAGAGTCGGT	CD8_C4_CX3CR1	Liu_1808_PBMC_clonotype15	Liu_1808_PBMC	TRUE	527	TRA	TRAV38-2DV8	None	TRAJ57	TRAC	TRUE	TRUE	CAYRSLITQGGSEKLVF	TGTGCTTATAGGAGCCTAATAACTCAGGGCGGATCTGAAAAGCTGGTCTTT	1675	5
Liu_1808_PBMC_AAAGTAGAGAGTCGGT	CD8_C4_CX3CR1	Liu_1808_PBMC_clonotype15	Liu_1808_PBMC	TRUE	656	TRB	TRBV4-1	TRBD1	TRBJ2-7	TRBC1	TRUE	TRUE	CASSQGNQGYEQYV	TGCGCCAGCAGCCAAGGTAACCAGGGCTACGAGCAGTACGTC	4254	13
Liu_1808_Tumour_AAAGTAGAGATGTAAC	CD8_C5_CXCR4	Liu_1808_Tumour_clonotype3510	Liu_1808_Tumour	TRUE	676	TRB	TRBV19	TRBD1	TRBJ2-1	TRBC2	TRUE	TRUE	CASSIGGGNEQFF	TGTGCCAGTAGTATAGGGGGGGGGAATGAGCAGTTCTTC	1652	13
Liu_1808_Tumour_AAAGTAGAGATGTAAC	CD8_C5_CXCR4	Liu_1808_Tumour_clonotype3510	Liu_1808_Tumour	TRUE	500	TRA	TRAV13-2	None	TRAJ37	TRAC	TRUE	TRUE	CAEPGNTGKLIF	TGTGCAGAGCCTGGCAACACAGGCAAACTAATCTTT	854	3
Liu_1808_PBMC_AAAGTAGAGCCAGAAC	CD8_C1_LEF1	Liu_1808_PBMC_clonotype7823	Liu_1808_PBMC	TRUE	504	TRB	TRBV7-9	None	TRBJ1-2	TRBC1	TRUE	TRUE	CASSLDTVAYGYTF	TGTGCCAGCAGCTTAGATACAGTTGCCTATGGCTACACCTTC	3616	9
Liu_1808_PBMC_AAAGTAGAGCCAGAAC	CD8_C1_LEF1	Liu_1808_PBMC_clonotype7823	Liu_1808_PBMC	TRUE	492	TRA	TRAV12-1	None	TRAJ44	TRAC	TRUE	TRUE	CVVPGGTASKLTF	TGTGTGGTGCCCGGCGGCACTGCCAGTAAACTCACCTTT	773	1
Liu_1808_Tumour_AAAGTAGAGCTTATCG	CD8_C11_HAVCR2	Liu_1808_Tumour_clonotype1757	Liu_1808_Tumour	TRUE	563	TRB	TRBV27	TRBD1	TRBJ1-2	TRBC1	TRUE	TRUE	CASSLAGNYGYTF	TGTGCCAGCAGTTTAGCAGGGAACTATGGCTACACCTTC	958	5
Liu_1808_Tumour_AAAGTAGAGCTTATCG	CD8_C11_HAVCR2	Liu_1808_Tumour_clonotype1757	Liu_1808_Tumour	TRUE	506	TRA	TRAV24	None	TRAJ13	TRAC	TRUE	TRUE	CAFSGGYQKVTF	TGTGCCTTTTCTGGGGGTTACCAGAAAGTTACCTTT	646	3
Liu_1806_Tumour_AAAGTAGAGGAATCGC	CD8_C7_ZNF683	Liu_1806_Tumour_clonotype7827	Liu_1806_Tumour	TRUE	654	TRB	TRBV10-3	TRBD1	TRBJ1-1	TRBC1	TRUE	TRUE	CAIMQGANTEAFF	TGTGCCATCATGCAGGGGGCGAACACTGAAGCTTTCTTT	3102	3
Liu_1806_Tumour_AAAGTAGAGGAATCGC	CD8_C7_ZNF683	Liu_1806_Tumour_clonotype7827	Liu_1806_Tumour	TRUE	560	TRA	TRAV14DV4	None	TRAJ5	TRAC	TRUE	TRUE	CAMREALFMDTGRRALTF	TGTGCAATGAGAGAGGCTCTTTTTATGGACACGGGCAGGAGAGCACTTACTTTT	2018	2
Liu_1802_Tumour_AAAGTAGAGGACGAAA	CD8_C5_CXCR4	Liu_1802_Tumour_clonotype41	Liu_1802_Tumour	TRUE	686	TRB	TRBV27	None	TRBJ2-1	TRBC2	TRUE	TRUE	CASKYYNEQFF	TGTGCCAGCAAGTACTACAATGAGCAGTTCTTC	2045	15
Liu_1802_Tumour_AAAGTAGAGGACGAAA	CD8_C5_CXCR4	Liu_1802_Tumour_clonotype41	Liu_1802_Tumour	TRUE	528	TRA	TRAV1-2	None	TRAJ39	TRAC	TRUE	TRUE	CAVSLGNAGNMLTF	TGTGCTGTGTCGCTTGGGAATGCAGGCAACATGCTCACCTTT	234	2
Liu_1807_Tumour_AAAGTAGAGGATGTAT	CD8_C8_CXCL13	Liu_1807_Tumour_clonotype7829	Liu_1807_Tumour	TRUE	571	TRA	TRAV14DV4	None	TRAJ53	TRAC	TRUE	TRUE	CAMRGSNYKLTF	TGTGCAATGAGAGGTAGCAACTATAAACTGACATTT	1214	3
Liu_1807_Tumour_AAAGTAGAGGATGTAT	CD8_C8_CXCL13	Liu_1807_Tumour_clonotype7829	Liu_1807_Tumour	TRUE	484	TRA	TRAV35	None	TRAJ50	TRAC	TRUE	TRUE	CAGQPKTSYDKVIF	TGTGCTGGGCAGCCGAAAACCTCCTACGACAAGGTGATATTT	386	2
Liu_1807_Tumour_AAAGTAGAGGATGTAT	CD8_C8_CXCL13	Liu_1807_Tumour_clonotype7829	Liu_1807_Tumour	TRUE	889	TRB	TRBV5-5	TRBD1	TRBJ2-5	TRBC2	TRUE	TRUE	CASSEEKATGQSETQYF	TGTGCCAGCAGCGAAGAAAAGGCTACCGGACAGTCAGAGACCCAGTACTTC	4219	17
Liu_1816_PBMC_AAAGTAGAGGCGACAT	CD8_C4_CX3CR1	Liu_1816_PBMC_clonotype3	Liu_1816_PBMC	TRUE	689	TRB	TRBV7-9	None	TRBJ1-1	TRBC1	TRUE	TRUE	CASSLANRDTEAFF	TGTGCCAGCAGCTTAGCGAATCGCGACACTGAAGCTTTCTTT	8043	16
Liu_1816_PBMC_AAAGTAGAGGCGACAT	CD8_C4_CX3CR1	Liu_1816_PBMC_clonotype3	Liu_1816_PBMC	TRUE	739	TRA	TRAV19	None	TRAJ21	TRAC	TRUE	TRUE	CAGYNFNKFYF	TGTGCCGGATACAACTTCAACAAATTTTACTTT	3701	7
Liu_1811_PBMC_AAAGTAGAGGCTCATT	CD8_C2_IL7R	Liu_1811_PBMC_clonotype7831	Liu_1811_PBMC	TRUE	572	TRB	TRBV4-3	None	TRBJ2-1	TRBC2	TRUE	TRUE	CASSQTESYNEQFF	TGCGCCAGCAGCCAAACCGAGTCCTACAATGAGCAGTTCTTC	12634	18
Liu_1811_PBMC_AAAGTAGAGGCTCATT	CD8_C2_IL7R	Liu_1811_PBMC_clonotype7831	Liu_1811_PBMC	TRUE	496	TRA	TRAV17	None	TRAJ22	TRAC	TRUE	TRUE	CATVTGSARQLTF	TGTGCTACGGTCACTGGTTCTGCAAGGCAACTGACCTTT	1073	1
Liu_1808_Tumour_AAAGTAGAGGGTGTGT	CD8_C7_ZNF683	Liu_1808_Tumour_clonotype2	Liu_1808_Tumour	TRUE	551	TRA	TRAV25	None	TRAJ22	TRAC	TRUE	TRUE	CAGAPRPSGSARQLTF	TGTGCAGGGGCCCCGAGACCTTCTGGTTCTGCAAGGCAACTGACCTTT	617	4
Liu_1808_Tumour_AAAGTAGAGGGTGTGT	CD8_C7_ZNF683	Liu_1808_Tumour_clonotype2	Liu_1808_Tumour	TRUE	644	TRB	TRBV19	TRBD1	TRBJ1-1	TRBC1	TRUE	TRUE	CASSMGGFSAEAFF	TGTGCCAGTAGTATGGGGGGCTTCAGCGCTGAAGCTTTCTTT	929	7
Liu_1811_Tumour_AAAGTAGAGGTGCAAC	CD8_C10_STMN1	Liu_1811_Tumour_clonotype363	Liu_1811_Tumour	TRUE	548	TRB	TRBV29-1	TRBD1	TRBJ2-7	TRBC2	TRUE	TRUE	CSVRQGGAEQYF	TGCAGCGTCCGACAGGGTGGGGCCGAGCAGTACTTC	3899	9
Liu_1811_Tumour_AAAGTAGAGGTGCAAC	CD8_C10_STMN1	Liu_1811_Tumour_clonotype363	Liu_1811_Tumour	TRUE	549	TRA	TRAV21	None	TRAJ44	TRAC	TRUE	TRUE	CAVRGTGTASKLTF	TGTGCTGTGCGGGGTACCGGCACTGCCAGTAAACTCACCTTT	5333	7
Liu_1808_PBMC_AAAGTAGAGGTGTTAA	CD8_C2_IL7R	Liu_1808_PBMC_clonotype7835	Liu_1808_PBMC	TRUE	690	TRB	TRBV7-9	TRBD2	TRBJ2-3	TRBC2	TRUE	TRUE	CASSLVLRDEEYF	TGTGCCAGCAGCTTAGTTCTGCGGGACGAAGAGTATTTT	6874	20
Liu_1808_PBMC_AAAGTAGAGGTGTTAA	CD8_C2_IL7R	Liu_1808_PBMC_clonotype7835	Liu_1808_PBMC	TRUE	660	TRB	TRBV29-1	TRBD2	TRBJ2-1	TRBC2	TRUE	TRUE	CSVGLNGIGEQFF	TGCAGCGTAGGACTAAATGGCATCGGTGAGCAGTTCTTC	2168	8
Liu_1808_PBMC_AAAGTAGAGGTGTTAA	CD8_C2_IL7R	Liu_1808_PBMC_clonotype7835	Liu_1808_PBMC	TRUE	565	TRA	TRAV38-2DV8	None	TRAJ36	TRAC	TRUE	TRUE	CAYRSATTGANNLFF	TGTGCTTATAGGAGCGCGACAACTGGGGCAAACAACCTCTTCTTT	1545	4
Liu_1811_Tumour_AAAGTAGAGTCGTACT	CD8_C7_ZNF683	Liu_1811_Tumour_clonotype7839	Liu_1811_Tumour	TRUE	474	TRB	TRBV28	None	TRBJ1-1	TRBC2	TRUE	TRUE	CASSFVNLNTEAFF	TGTGCCAGCAGTTTTGTGAATTTAAACACTGAAGCTTTCTTT	4018	6
Liu_1811_Tumour_AAAGTAGAGTCGTACT	CD8_C7_ZNF683	Liu_1811_Tumour_clonotype7839	Liu_1811_Tumour	TRUE	530	TRA	TRAV13-2	None	TRAJ40	TRAC	TRUE	TRUE	CAENMGTYKYIF	TGTGCAGAGAATATGGGAACCTACAAATACATCTTT	3096	5
Liu_1815_Tumour_AAAGTAGAGTGTTTGC	CD8_C5_CXCR4	Liu_1815_Tumour_clonotype7841	Liu_1815_Tumour	TRUE	513	TRB	TRBV4-2	None	TRBJ1-3	TRBC1	TRUE	TRUE	CASRIFGPGNTIYF	TGTGCCAGCAGGATATTCGGCCCTGGAAACACCATATATTTT	2814	10
Liu_1815_Tumour_AAAGTAGAGTGTTTGC	CD8_C5_CXCR4	Liu_1815_Tumour_clonotype7841	Liu_1815_Tumour	TRUE	529	TRA	TRAV21	None	TRAJ37	TRAC	TRUE	TRUE	CVPPSGNTGKLIF	TGTGTTCCCCCCTCTGGCAACACAGGCAAACTAATCTTT	4583	9
Liu_1815_Tumour_AAAGTAGAGTGTTTGC	CD8_C5_CXCR4	Liu_1815_Tumour_clonotype7841	Liu_1815_Tumour	TRUE	526	TRA	TRAV13-1	None	TRAJ50	TRAC	TRUE	TRUE	CAPTYDKVIF	TGTGCGCCAACCTACGACAAGGTGATATTT	4259	8
Liu_1808_Tumour_AAAGTAGCAAACGTGG	CD8_C10_STMN1	Liu_1808_Tumour_clonotype4	Liu_1808_Tumour	TRUE	530	TRB	TRBV12-3	TRBD1	TRBJ2-1	TRBC2	TRUE	TRUE	CASSFGGNEQFF	TGTGCCAGCAGTTTCGGGGGCAATGAGCAGTTCTTC	3537	18
Liu_1808_Tumour_AAAGTAGCAAACGTGG	CD8_C10_STMN1	Liu_1808_Tumour_clonotype4	Liu_1808_Tumour	TRUE	530	TRA	TRAV13-1	None	TRAJ23	TRAC	TRUE	TRUE	CAASPRGGRGKLIF	TGTGCAGCAAGCCCCAGAGGTGGGCGAGGAAAGCTTATCTTC	1616	6
Liu_1808_PBMC_AAAGTAGCAAAGTGCG	CD8_C3_CMC1	Liu_1808_PBMC_clonotype1756	Liu_1808_PBMC	TRUE	697	TRB	TRBV27	TRBD2	TRBJ2-1	TRBC2	TRUE	TRUE	CASSLGSGDYNEQFF	TGTGCCAGCAGTTTAGGGAGCGGGGACTACAATGAGCAGTTCTTC	4272	13
Liu_1808_PBMC_AAAGTAGCAAAGTGCG	CD8_C3_CMC1	Liu_1808_PBMC_clonotype1756	Liu_1808_PBMC	TRUE	515	TRA	TRAV24	None	TRAJ32	TRAC	TRUE	TRUE	CAVYGGATNKLIF	TGTGCCGTTTATGGTGGTGCTACAAACAAGCTCATCTTT	1589	3
Liu_1807_PBMC_AAAGTAGCAACGCACC	CD8_C4_CX3CR1	Liu_1807_PBMC_clonotype62	Liu_1807_PBMC	TRUE	551	TRB	TRBV14	TRBD1	TRBJ2-7	TRBC2	TRUE	TRUE	CASSQDRVEQYF	TGTGCCAGCAGCCAGGACAGGGTCGAGCAGTACTTC	2094	4
Liu_1807_PBMC_AAAGTAGCAACGCACC	CD8_C4_CX3CR1	Liu_1807_PBMC_clonotype62	Liu_1807_PBMC	TRUE	615	TRA	TRAV8-6	None	TRAJ34	TRAC	TRUE	TRUE	CAVSPRGNTDKLIF	TGTGCTGTGAGTCCCCGGGGAAACACCGACAAGCTCATCTTT	700	1
Liu_1808_PBMC_AAAGTAGCAAGCGAGT	CD8_C4_CX3CR1	Liu_1808_PBMC_clonotype7846	Liu_1808_PBMC	TRUE	719	TRB	TRBV6-3	TRBD2	TRBJ2-7	TRBC2	TRUE	TRUE	CASSYGLAGARSYEQYV	TGTGCCAGCAGTTACGGACTAGCGGGAGCTCGGTCCTACGAGCAGTACGTC	4246	12
Liu_1808_PBMC_AAAGTAGCAAGCGAGT	CD8_C4_CX3CR1	Liu_1808_PBMC_clonotype7846	Liu_1808_PBMC	TRUE	655	TRB	TRBV11-1	TRBD1	TRBJ1-1	TRBC1	TRUE	TRUE	CASSLAPQGNYTEAFF	TGTGCCAGCAGCTTAGCCCCTCAGGGGAATTACACTGAAGCTTTCTTT	1733	3
Liu_1808_PBMC_AAAGTAGCAAGCGAGT	CD8_C4_CX3CR1	Liu_1808_PBMC_clonotype7846	Liu_1808_PBMC	TRUE	548	TRA	TRAV25	None	TRAJ52	TRAC	TRUE	TRUE	CAGPGGTSYGKLTF	TGTGCAGGGCCGGGTGGTACTAGCTATGGAAAGCTGACATTT	842	2
Liu_1806_Tumour_AAAGTAGCAAGGACAC	CD8_C11_HAVCR2	Liu_1806_Tumour_clonotype307	Liu_1806_Tumour	TRUE	628	TRB	TRBV30	TRBD2	TRBJ2-2	TRBC2	TRUE	TRUE	CAWSRGSGELFF	TGTGCCTGGAGTAGAGGGAGCGGGGAGCTGTTTTTT	2883	4
Liu_1806_Tumour_AAAGTAGCAAGGACAC	CD8_C11_HAVCR2	Liu_1806_Tumour_clonotype307	Liu_1806_Tumour	TRUE	561	TRA	TRAV5	None	TRAJ45	TRAC	TRUE	TRUE	CAESHSGGGADGLTF	TGTGCAGAGAGTCATTCAGGAGGAGGTGCTGACGGACTCACCTTT	2116	3
Liu_1802_Tumour_AAAGTAGCAAGTACCT	CD8_C10_STMN1	Liu_1802_Tumour_clonotype281	Liu_1802_Tumour	TRUE	794	TRB	TRBV18	TRBD2	TRBJ2-3	TRBC2	TRUE	TRUE	CASSPVASSDTDTQYF	TGTGCCAGCTCACCAGTGGCATCTAGCGACACAGATACGCAGTATTTT	3014	22
Liu_1802_Tumour_AAAGTAGCAAGTACCT	CD8_C10_STMN1	Liu_1802_Tumour_clonotype281	Liu_1802_Tumour	TRUE	674	TRA	TRAV8-3	None	TRAJ34	TRAC	TRUE	TRUE	CAVGEDTDKLIF	TGTGCTGTGGGTGAAGACACCGACAAGCTCATCTTT	564	4
Liu_1808_Tumour_AAAGTAGCAATCTACG	CD8_C10_STMN1	Liu_1808_Tumour_clonotype21	Liu_1808_Tumour	TRUE	585	TRB	TRBV6-3	None	TRBJ2-4	TRBC2	TRUE	TRUE	CASGRNIQYF	TGTGCCAGCGGCCGAAACATTCAGTACTTC	6807	36
Liu_1808_Tumour_AAAGTAGCAATCTACG	CD8_C10_STMN1	Liu_1808_Tumour_clonotype21	Liu_1808_Tumour	TRUE	612	TRA	TRAV29DV5	None	TRAJ54	TRAC	TRUE	TRUE	CAASALEEGAQKLVF	TGTGCAGCAAGCGCGCTGGAGGAGGGAGCCCAGAAGCTGGTATTT	2378	12
Liu_1802_Tumour_AAAGTAGCACGAAATA	CD8_C5_CXCR4	Liu_1802_Tumour_clonotype27	Liu_1802_Tumour	TRUE	880	TRA	TRAV8-2	None	TRAJ49	TRAC	TRUE	TRUE	CVVSDSGIQFYF	TGTGTTGTGAGTGATTCAGGAATCCAGTTCTATTTT	746	4
Liu_1802_Tumour_AAAGTAGCACGAAATA	CD8_C5_CXCR4	Liu_1802_Tumour_clonotype27	Liu_1802_Tumour	TRUE	855	TRB	TRBV9	TRBD1	TRBJ2-2	TRBC2	TRUE	TRUE	CASSIAGQNTGELFF	TGTGCCAGCAGCATAGCGGGACAAAACACCGGGGAGCTGTTTTTT	624	6
Liu_1808_Tumour_AAAGTAGCACGCTTTC	CD8_C5_CXCR4	Liu_1808_Tumour_clonotype1211	Liu_1808_Tumour	TRUE	535	TRB	TRBV20-1	TRBD1	TRBJ1-2	TRBC1	TRUE	TRUE	CSARPEARGPANYGYTF	TGCAGTGCCCGGCCAGAGGCCAGGGGCCCTGCTAACTATGGCTACACCTTC	1021	6
Liu_1808_Tumour_AAAGTAGCACGCTTTC	CD8_C5_CXCR4	Liu_1808_Tumour_clonotype1211	Liu_1808_Tumour	TRUE	488	TRA	TRAV13-1	None	TRAJ47	TRAC	TRUE	TRUE	CAASKNYGNKLVF	TGTGCAGCAAGTAAGAACTATGGAAACAAGCTGGTCTTT	546	2
Liu_1802_Tumour_AAAGTAGCACGGATAG	CD8_C5_CXCR4	Liu_1802_Tumour_clonotype180	Liu_1802_Tumour	TRUE	568	TRB	TRBV7-9	TRBD1	TRBJ2-1	TRBC2	TRUE	TRUE	CASSLPQGGSYNEQFF	TGTGCCAGCAGCTTACCCCAGGGGGGATCCTACAATGAGCAGTTCTTC	928	7
Liu_1802_Tumour_AAAGTAGCACGGATAG	CD8_C5_CXCR4	Liu_1802_Tumour_clonotype180	Liu_1802_Tumour	TRUE	565	TRA	TRAV12-1	None	TRAJ6	TRAC	TRUE	TRUE	CVVRGSYIPTF	TGTGTGGTGAGGGGAAGCTACATACCTACATTT	348	2
Liu_1815_PBMC_AAAGTAGCACGGTTTA	CD8_C3_CMC1	Liu_1815_PBMC_clonotype2298	Liu_1815_PBMC	TRUE	469	TRB	TRBV28	TRBD1	TRBJ1-4	TRBC1	TRUE	TRUE	CASSLGQGYNEKLFF	TGTGCCAGCAGTCTGGGACAGGGCTATAATGAAAAACTGTTTTTT	684	1
Liu_1815_PBMC_AAAGTAGCACGGTTTA	CD8_C3_CMC1	Liu_1815_PBMC_clonotype2298	Liu_1815_PBMC	TRUE	696	TRA	TRAV8-4	None	TRAJ43	TRAC	TRUE	TRUE	CAVSEGNNDMRF	TGTGCTGTGAGTGAAGGAAACAATGACATGCGCTTT	1295	3
Liu_1802_Tumour_AAAGTAGCACTTAACG	CD8_C9_CCL4L2	Liu_1802_Tumour_clonotype60	Liu_1802_Tumour	TRUE	722	TRB	TRBV6-1	TRBD2	TRBJ2-2	TRBC2	TRUE	TRUE	CASSEPGGGTGELFF	TGTGCCAGCAGTGAACCTGGAGGGGGGACCGGGGAGCTGTTTTTT	5000	48
Liu_1802_Tumour_AAAGTAGCACTTAACG	CD8_C9_CCL4L2	Liu_1802_Tumour_clonotype60	Liu_1802_Tumour	TRUE	710	TRA	TRAV8-3	None	TRAJ33	TRAC	TRUE	TRUE	CAVAPEGSNYQLIW	TGTGCTGTGGCCCCTGAGGGTAGCAACTATCAGTTAATCTGG	1078	10
Liu_1806_PBMC_AAAGTAGCAGCCTTGG	CD8_C4_CX3CR1	Liu_1806_PBMC_clonotype35	Liu_1806_PBMC	TRUE	518	TRA	TRAV1-2	None	TRAJ48	TRAC	TRUE	TRUE	CAVGSIGNEKLTF	TGTGCTGTGGGCTCGATTGGAAATGAGAAATTAACCTTT	4286	2
Liu_1806_PBMC_AAAGTAGCAGCCTTGG	CD8_C4_CX3CR1	Liu_1806_PBMC_clonotype35	Liu_1806_PBMC	TRUE	529	TRB	TRBV20-1	TRBD2	TRBJ2-3	TRBC2	TRUE	TRUE	CSARGPWDLTGADTQYF	TGCAGTGCTAGAGGCCCCTGGGACCTTACAGGCGCAGATACGCAGTATTTT	4222	3
Liu_1802_Tumour_AAAGTAGCAGGAATGC	CD8_C5_CXCR4	Liu_1802_Tumour_clonotype27	Liu_1802_Tumour	TRUE	500	TRB	TRBV9	TRBD1	TRBJ2-2	TRBC2	TRUE	TRUE	CASSIAGQNTGELFF	TGTGCCAGCAGCATAGCGGGACAAAACACCGGGGAGCTGTTTTTT	1056	9
Liu_1802_Tumour_AAAGTAGCAGGAATGC	CD8_C5_CXCR4	Liu_1802_Tumour_clonotype27	Liu_1802_Tumour	TRUE	679	TRA	TRAV8-2	None	TRAJ49	TRAC	TRUE	TRUE	CVVSDSGIQFYF	TGTGTTGTGAGTGATTCAGGAATCCAGTTCTATTTT	979	7
Liu_1802_Tumour_AAAGTAGCAGGCAGTA	CD8_C7_ZNF683	Liu_1802_Tumour_clonotype318	Liu_1802_Tumour	TRUE	592	TRA	TRAV12-2	None	TRAJ3	TRAC	TRUE	TRUE	CAVRASSASKIIF	TGTGCCGTGAGGGCCAGCAGTGCTTCCAAGATAATCTTT	1098	6
Liu_1802_Tumour_AAAGTAGCAGGCAGTA	CD8_C7_ZNF683	Liu_1802_Tumour_clonotype318	Liu_1802_Tumour	TRUE	672	TRB	TRBV9	TRBD2	TRBJ2-1	TRBC2	TRUE	TRUE	CASGREDNGEQFF	TGTGCCAGCGGCCGGGAGGACAATGGTGAGCAGTTCTTC	698	9
Liu_1808_Tumour_AAAGTAGCAGTCTTCC	CD8_C4_CX3CR1	Liu_1808_Tumour_clonotype317	Liu_1808_Tumour	TRUE	540	TRA	TRAV38-2DV8	None	TRAJ26	TRAC	TRUE	TRUE	CAYRSANYGQNFVF	TGTGCTTATAGGAGCGCGAACTATGGTCAGAATTTTGTCTTT	1869	9
Liu_1808_Tumour_AAAGTAGCAGTCTTCC	CD8_C4_CX3CR1	Liu_1808_Tumour_clonotype317	Liu_1808_Tumour	TRUE	582	TRB	TRBV10-2	TRBD1	TRBJ2-7	TRBC2	TRUE	TRUE	CASSVTGTGLYEQYV	TGCGCCAGCAGTGTTACCGGGACAGGCCTCTACGAGCAGTACGTC	1772	10
Liu_1816_PBMC_AAAGTAGCAGTGAGTG	CD8_C3_CMC1	Liu_1816_PBMC_clonotype18	Liu_1816_PBMC	TRUE	785	TRB	TRBV5-1	TRBD1	TRBJ2-1	TRBC2	TRUE	TRUE	CASSFEQGARSNEQFF	TGCGCCAGCAGCTTCGAACAGGGGGCGCGGTCAAATGAGCAGTTCTTC	4068	9
Liu_1816_PBMC_AAAGTAGCAGTGAGTG	CD8_C3_CMC1	Liu_1816_PBMC_clonotype18	Liu_1816_PBMC	TRUE	571	TRA	TRAV19	None	TRAJ22	TRAC	TRUE	TRUE	CALSDTDSGSARQLTF	TGTGCTCTGAGTGACACTGACTCTGGTTCTGCAAGGCAACTGACCTTT	507	1
Liu_1802_PBMC_AAAGTAGCAGTTAACC	CD8_C4_CX3CR1	Liu_1802_PBMC_clonotype11	Liu_1802_PBMC	TRUE	700	TRB	TRBV25-1	None	TRBJ2-2	TRBC2	TRUE	TRUE	CASSDSGGELFF	TGTGCCAGCAGTGATTCTGGTGGGGAGCTGTTTTTT	4115	17
Liu_1802_PBMC_AAAGTAGCAGTTAACC	CD8_C4_CX3CR1	Liu_1802_PBMC_clonotype11	Liu_1802_PBMC	TRUE	686	TRA	TRAV8-3	None	TRAJ9	TRAC	TRUE	TRUE	CAVGTGGGFKTIF	TGTGCTGTGGGTACCGGTGGAGGCTTCAAAACTATCTTT	2010	10
Liu_1802_PBMC_AAAGTAGCATCCCATC	CD8_C3_CMC1	Liu_1802_PBMC_clonotype7875	Liu_1802_PBMC	TRUE	854	TRB	TRBV9	TRBD2	TRBJ2-3	TRBC2	TRUE	TRUE	CASSVSEINTDTQYF	TGTGCCAGCAGCGTAAGCGAGATCAACACAGATACGCAGTATTTT	4355	21
Liu_1802_PBMC_AAAGTAGCATCCCATC	CD8_C3_CMC1	Liu_1802_PBMC_clonotype7875	Liu_1802_PBMC	TRUE	532	TRA	TRAV1-2	None	TRAJ39	TRAC	TRUE	TRUE	CAVRDQNAGNMLTF	TGTGCTGTGAGAGATCAGAATGCAGGCAACATGCTCACCTTT	937	3
Liu_1813_Tumour_AAAGTAGCATGAAGTA	CD8_C10_STMN1	Liu_1813_Tumour_clonotype7878	Liu_1813_Tumour	TRUE	585	TRB	TRBV6-3	None	TRBJ1-1	TRBC1	TRUE	TRUE	CASSYEFLVSEAFF	TGTGCCAGCAGTTACGAGTTCTTAGTATCTGAAGCTTTCTTT	5314	9
Liu_1813_Tumour_AAAGTAGCATGAAGTA	CD8_C10_STMN1	Liu_1813_Tumour_clonotype7878	Liu_1813_Tumour	TRUE	574	TRB	TRBV27	TRBD1	TRBJ1-1	TRBC1	TRUE	TRUE	CAISPGAFNTEAFF	TGTGCCATCTCCCCGGGGGCGTTTAACACTGAAGCTTTCTTT	3864	4
Liu_1813_Tumour_AAAGTAGCATGAAGTA	CD8_C10_STMN1	Liu_1813_Tumour_clonotype7878	Liu_1813_Tumour	TRUE	515	TRA	TRAV9-2	None	TRAJ49	TRAC	TRUE	TRUE	CALNTGNQFYF	TGTGCTCTCAACACCGGTAACCAGTTCTATTTT	11333	15
Liu_1813_Tumour_AAAGTAGCATGAAGTA	CD8_C10_STMN1	Liu_1813_Tumour_clonotype7878	Liu_1813_Tumour	TRUE	578	TRA	TRAV19	None	TRAJ53	TRAC	TRUE	TRUE	CALTGDSGGSNYKLTF	TGTGCTCTGACGGGGGATAGTGGAGGTAGCAACTATAAACTGACATTT	2117	3
Liu_1815_Tumour_AAAGTAGGTAAACGCG	CD8_C6_ISG15	Liu_1815_Tumour_clonotype1430	Liu_1815_Tumour	TRUE	593	TRA	TRAV12-2	None	TRAJ21	TRAC	TRUE	TRUE	CALYNFNKFYF	TGTGCCCTCTACAACTTCAACAAATTTTACTTT	1573	4
Liu_1815_Tumour_AAAGTAGGTAAACGCG	CD8_C6_ISG15	Liu_1815_Tumour_clonotype1430	Liu_1815_Tumour	TRUE	571	TRB	TRBV27	TRBD2	TRBJ2-7	TRBC2	TRUE	TRUE	CASSDSPWGEQYF	TGTGCCAGCAGTGACTCGCCGTGGGGCGAGCAGTACTTC	1284	3
Liu_1802_Tumour_AAAGTAGGTAAACGCG	CD8_C11_HAVCR2	Liu_1802_Tumour_clonotype7884	Liu_1802_Tumour	TRUE	522	TRA	TRAV13-2	None	TRAJ21	TRAC	TRUE	TRUE	CAGRYNFNKFYF	TGTGCAGGGAGATACAACTTCAACAAATTTTACTTT	2550	13
Liu_1802_Tumour_AAAGTAGGTAAACGCG	CD8_C11_HAVCR2	Liu_1802_Tumour_clonotype7884	Liu_1802_Tumour	TRUE	525	TRB	TRBV15	TRBD2	TRBJ2-3	TRBC2	TRUE	TRUE	CATLPGGLAGADTQYF	TGTGCCACCCTACCCGGGGGACTAGCGGGAGCAGATACGCAGTATTTT	1678	11
Liu_1815_PBMC_AAAGTAGGTACAGCAG	CD8_C1_LEF1	Liu_1815_PBMC_clonotype7888	Liu_1815_PBMC	TRUE	655	TRB	TRBV4-1	None	TRBJ2-1	TRBC2	TRUE	TRUE	CASSHMSDEQFF	TGCGCCAGCAGCCACATGAGCGATGAGCAGTTCTTC	11109	25
Liu_1815_PBMC_AAAGTAGGTACAGCAG	CD8_C1_LEF1	Liu_1815_PBMC_clonotype7888	Liu_1815_PBMC	TRUE	516	TRA	TRAV17	None	TRAJ16	TRAC	TRUE	TRUE	CATPIF	TGTGCTACGCCCATTTTT	903	2
Liu_1808_Tumour_AAAGTAGGTACCAGTT	CD8_C5_CXCR4	Liu_1808_Tumour_clonotype15	Liu_1808_Tumour	TRUE	707	TRB	TRBV4-1	TRBD1	TRBJ2-7	TRBC2	TRUE	TRUE	CASSQGNQGYEQYV	TGCGCCAGCAGCCAAGGTAACCAGGGCTACGAGCAGTACGTC	62	1
Liu_1808_Tumour_AAAGTAGGTACCAGTT	CD8_C5_CXCR4	Liu_1808_Tumour_clonotype15	Liu_1808_Tumour	TRUE	522	TRA	TRAV38-2DV8	None	TRAJ57	TRAC	TRUE	TRUE	CAYRSLITQGGSEKLVF	TGTGCTTATAGGAGCCTAATAACTCAGGGCGGATCTGAAAAGCTGGTCTTT	498	3
Liu_1815_Tumour_AAAGTAGGTACCGTTA	CD8_C11_HAVCR2	Liu_1815_Tumour_clonotype583	Liu_1815_Tumour	TRUE	766	TRA	TRAV29DV5	None	TRAJ44	TRAC	TRUE	TRUE	CAASAYGTASKLTF	TGTGCAGCAAGCGCGTACGGCACTGCCAGTAAACTCACCTTT	4079	13
Liu_1815_Tumour_AAAGTAGGTACCGTTA	CD8_C11_HAVCR2	Liu_1815_Tumour_clonotype583	Liu_1815_Tumour	TRUE	698	TRB	TRBV20-1	TRBD1	TRBJ1-5	TRBC1	TRUE	TRUE	CSARDMGHNQPQHF	TGCAGTGCTAGAGATATGGGACACAATCAGCCCCAGCATTTT	4113	11
Liu_1815_Tumour_AAAGTAGGTAGCGCTC	CD8_C7_ZNF683	Liu_1815_Tumour_clonotype170	Liu_1815_Tumour	TRUE	526	TRB	TRBV20-1	TRBD1	TRBJ2-7	TRBC2	TRUE	TRUE	CSAVDGEGGSEQYF	TGCAGTGCAGTCGACGGAGAGGGGGGGTCCGAGCAGTACTTC	1418	4
Liu_1815_Tumour_AAAGTAGGTAGCGCTC	CD8_C7_ZNF683	Liu_1815_Tumour_clonotype170	Liu_1815_Tumour	TRUE	511	TRA	TRAV20	None	TRAJ22	TRAC	TRUE	TRUE	CAVYSGSARQLTF	TGTGCTGTGTATTCTGGTTCTGCAAGGCAACTGACCTTT	300	1
Liu_1807_PBMC_AAAGTAGGTAGCGTAG	CD8_C1_LEF1	Liu_1807_PBMC_clonotype7890	Liu_1807_PBMC	TRUE	537	TRB	TRBV6-3	TRBD1	TRBJ2-1	TRBC2	TRUE	TRUE	CASSYLTGGEQFF	TGTGCCAGCAGTTACCTTACAGGGGGGGAGCAGTTCTTC	5751	9
Liu_1807_PBMC_AAAGTAGGTAGCGTAG	CD8_C1_LEF1	Liu_1807_PBMC_clonotype7890	Liu_1807_PBMC	TRUE	541	TRA	TRAV4	None	TRAJ34	TRAC	TRUE	TRUE	CLVGEADKLIF	TGCCTCGTGGGTGAAGCCGACAAGCTCATCTTT	3745	4
Liu_1815_PBMC_AAAGTAGGTAGCTCCG	CD8_C3_CMC1	Liu_1815_PBMC_clonotype439	Liu_1815_PBMC	TRUE	719	TRA	TRAV13-2	None	TRAJ21	TRAC	TRUE	TRUE	CAEGSQDNFNKFYF	TGTGCAGAGGGCAGCCAGGACAACTTCAACAAATTTTACTTT	6157	10
Liu_1815_PBMC_AAAGTAGGTAGCTCCG	CD8_C3_CMC1	Liu_1815_PBMC_clonotype439	Liu_1815_PBMC	TRUE	951	TRA	TRAV23DV6	None	TRAJ7	TRAC	TRUE	TRUE	CKAGGNNRLAF	TGTAAAGCTGGTGGGAACAACAGACTCGCTTTT	2293	6
Liu_1815_PBMC_AAAGTAGGTAGCTCCG	CD8_C3_CMC1	Liu_1815_PBMC_clonotype439	Liu_1815_PBMC	TRUE	666	TRB	TRBV15	None	TRBJ2-7	TRBC2	TRUE	TRUE	CATSRDNTYEQYF	TGTGCCACCAGCAGAGACAATACCTACGAGCAGTACTTC	3703	8
Liu_1815_Tumour_AAAGTAGGTAGGACAC	CD8_C9_CCL4L2	Liu_1815_Tumour_clonotype7891	Liu_1815_Tumour	TRUE	763	TRA	TRAV8-2	None	TRAJ23	TRAC	TRUE	TRUE	CVVRDYNQGGKLIF	TGTGTTGTGAGAGATTATAACCAGGGAGGAAAGCTTATCTTC	6900	19
Liu_1815_Tumour_AAAGTAGGTAGGACAC	CD8_C9_CCL4L2	Liu_1815_Tumour_clonotype7891	Liu_1815_Tumour	TRUE	602	TRB	TRBV2	TRBD2	TRBJ2-7	TRBC2	TRUE	TRUE	CASRETSGGFYEQYF	TGTGCCAGCAGAGAGACTAGCGGGGGCTTCTACGAGCAGTACTTC	4815	15
Liu_1815_Tumour_AAAGTAGGTAGGCTGA	CD8_C11_HAVCR2	Liu_1815_Tumour_clonotype1758	Liu_1815_Tumour	TRUE	690	TRB	TRBV11-2	None	TRBJ2-3	TRBC2	TRUE	TRUE	CASSLVSDTDTQYF	TGTGCCAGCAGCTTAGTATCAGACACAGATACGCAGTATTTT	14994	43
Liu_1815_Tumour_AAAGTAGGTAGGCTGA	CD8_C11_HAVCR2	Liu_1815_Tumour_clonotype1758	Liu_1815_Tumour	TRUE	564	TRA	TRAV29DV5	None	TRAJ49	TRAC	TRUE	TRUE	CAASLDQFYF	TGTGCAGCAAGCCTGGACCAGTTCTATTTT	4621	11
Liu_1808_PBMC_AAAGTAGGTATATCCG	CD8_C1_LEF1	Liu_1808_PBMC_clonotype7895	Liu_1808_PBMC	TRUE	512	TRB	TRBV27	None	TRBJ1-6	TRBC1	TRUE	TRUE	CASSFVGSPLHF	TGTGCCAGCAGTTTTGTCGGGTCACCCCTCCACTTT	2190	6
Liu_1808_PBMC_AAAGTAGGTATATCCG	CD8_C1_LEF1	Liu_1808_PBMC_clonotype7895	Liu_1808_PBMC	TRUE	597	TRA	TRAV4	None	TRAJ23	TRAC	TRUE	TRUE	CLVGVLSSGGKLIF	TGCCTCGTGGGTGTCCTCTCTTCAGGAGGAAAGCTTATCTTC	3782	7
Liu_1808_Tumour_AAAGTAGGTATCACCA	CD8_C7_ZNF683	Liu_1808_Tumour_clonotype2	Liu_1808_Tumour	TRUE	585	TRA	TRAV25	None	TRAJ22	TRAC	TRUE	TRUE	CAGAPRPSGSARQLTF	TGTGCAGGGGCCCCGAGACCTTCTGGTTCTGCAAGGCAACTGACCTTT	790	5
Liu_1808_Tumour_AAAGTAGGTATCACCA	CD8_C7_ZNF683	Liu_1808_Tumour_clonotype2	Liu_1808_Tumour	TRUE	692	TRB	TRBV19	TRBD1	TRBJ1-1	TRBC1	TRUE	TRUE	CASSMGGFSAEAFF	TGTGCCAGTAGTATGGGGGGCTTCAGCGCTGAAGCTTTCTTT	1182	11
Liu_1808_PBMC_AAAGTAGGTATGCTTG	CD8_C1_LEF1	Liu_1808_PBMC_clonotype7897	Liu_1808_PBMC	TRUE	730	TRB	TRBV11-2	None	TRBJ2-3	TRBC2	TRUE	TRUE	CASSSDYTDTQYF	TGTGCCAGCAGCTCAGACTACACAGATACGCAGTATTTT	6635	20
Liu_1808_PBMC_AAAGTAGGTATGCTTG	CD8_C1_LEF1	Liu_1808_PBMC_clonotype7897	Liu_1808_PBMC	TRUE	521	TRA	TRAV13-1	None	TRAJ23	TRAC	TRUE	TRUE	CAATLNQGGKLIF	TGTGCAGCAACCTTAAACCAGGGAGGAAAGCTTATCTTC	1491	3
Liu_1802_PBMC_AAAGTAGGTATTACCG	CD8_C4_CX3CR1	Liu_1802_PBMC_clonotype39	Liu_1802_PBMC	TRUE	547	TRB	TRBV6-3	TRBD2	TRBJ2-7	TRBC2	TRUE	TRUE	CASSSPGLAGGSPYEQYF	TGTGCCAGCAGTTCCCCGGGACTAGCGGGAGGAAGCCCCTACGAGCAGTACTTC	1821	8
Liu_1802_PBMC_AAAGTAGGTATTACCG	CD8_C4_CX3CR1	Liu_1802_PBMC_clonotype39	Liu_1802_PBMC	TRUE	476	TRA	TRAV4	None	TRAJ36	TRAC	TRUE	TRUE	CLGLTGANNLFF	TGCCTCGGGCTCACTGGGGCAAACAACCTCTTCTTT	496	1
Liu_1807_Tumour_AAAGTAGGTATTAGCC	CD8_C11_HAVCR2	Liu_1807_Tumour_clonotype584	Liu_1807_Tumour	TRUE	655	TRB	TRBV6-6	TRBD2	TRBJ2-3	TRBC2	TRUE	TRUE	CASTLGLASTDTQYF	TGTGCCAGCACCCTGGGACTAGCAAGCACAGATACGCAGTATTTT	5081	22
Liu_1807_Tumour_AAAGTAGGTATTAGCC	CD8_C11_HAVCR2	Liu_1807_Tumour_clonotype584	Liu_1807_Tumour	TRUE	548	TRA	TRAV27	None	TRAJ57	TRAC	TRUE	TRUE	CAGEPLQGGSEKLVF	TGTGCAGGAGAGCCCCTCCAGGGCGGATCTGAAAAGCTGGTCTTT	565	3
Liu_1808_Tumour_AAAGTAGGTCCAGTTA	CD8_C7_ZNF683	Liu_1808_Tumour_clonotype4	Liu_1808_Tumour	TRUE	563	TRA	TRAV13-1	None	TRAJ23	TRAC	TRUE	TRUE	CAASPRGGRGKLIF	TGTGCAGCAAGCCCCAGAGGTGGGCGAGGAAAGCTTATCTTC	4318	18
Liu_1808_Tumour_AAAGTAGGTCCAGTTA	CD8_C7_ZNF683	Liu_1808_Tumour_clonotype4	Liu_1808_Tumour	TRUE	517	TRB	TRBV12-3	TRBD1	TRBJ2-1	TRBC2	TRUE	TRUE	CASSFGGNEQFF	TGTGCCAGCAGTTTCGGGGGCAATGAGCAGTTCTTC	2564	16
Liu_1808_PBMC_AAAGTAGGTCGCGTGT	CD8_C3_CMC1	Liu_1808_PBMC_clonotype1212	Liu_1808_PBMC	TRUE	505	TRB	TRBV29-1	TRBD1	TRBJ2-1	TRBC2	TRUE	TRUE	CSVRQGGNEQFF	TGCAGCGTCCGACAGGGCGGCAATGAGCAGTTCTTC	2967	9
Liu_1808_PBMC_AAAGTAGGTCGCGTGT	CD8_C3_CMC1	Liu_1808_PBMC_clonotype1212	Liu_1808_PBMC	TRUE	533	TRA	TRAV21	None	TRAJ44	TRAC	TRUE	TRUE	CAVRGTGTASKLTF	TGTGCTGTGAGGGGTACCGGCACTGCCAGTAAACTCACCTTT	2206	4
Liu_1808_PBMC_AAAGTAGGTCTAAAGA	CD8_C3_CMC1	Liu_1808_PBMC_clonotype15	Liu_1808_PBMC	TRUE	658	TRB	TRBV4-1	TRBD1	TRBJ2-7	TRBC2	TRUE	TRUE	CASSQGNQGYEQYV	TGCGCCAGCAGCCAAGGTAACCAGGGCTACGAGCAGTACGTC	5162	14
Liu_1808_PBMC_AAAGTAGGTCTAAAGA	CD8_C3_CMC1	Liu_1808_PBMC_clonotype15	Liu_1808_PBMC	TRUE	526	TRA	TRAV38-2DV8	None	TRAJ57	TRAC	TRUE	TRUE	CAYRSLITQGGSEKLVF	TGTGCTTATAGGAGCCTAATAACTCAGGGCGGATCTGAAAAGCTGGTCTTT	3475	7
Liu_1808_Tumour_AAAGTAGGTCTAGCCG	CD8_C5_CXCR4	Liu_1808_Tumour_clonotype7903	Liu_1808_Tumour	TRUE	669	TRB	TRBV19	None	TRBJ1-2	TRBC1	TRUE	TRUE	CASSIRDGYTF	TGTGCCAGTAGTATACGAGATGGCTACACCTTC	1512	16
Liu_1808_Tumour_AAAGTAGGTCTAGCCG	CD8_C5_CXCR4	Liu_1808_Tumour_clonotype7903	Liu_1808_Tumour	TRUE	538	TRA	TRAV1-2	None	TRAJ33	TRAC	TRUE	TRUE	CAVRDEADSNYQLIW	TGTGCTGTGAGAGATGAGGCGGATAGCAACTATCAGTTAATCTGG	1267	5
Liu_1808_PBMC_AAAGTAGGTCTTTCAT	CD8_C4_CX3CR1	Liu_1808_PBMC_clonotype230	Liu_1808_PBMC	TRUE	687	TRB	TRBV10-3	TRBD2	TRBJ2-7	TRBC2	TRUE	TRUE	CAISEGTYSEQYV	TGTGCCATCAGTGAGGGTACTTATTCCGAGCAGTACGTC	4546	13
Liu_1808_PBMC_AAAGTAGGTCTTTCAT	CD8_C4_CX3CR1	Liu_1808_PBMC_clonotype230	Liu_1808_PBMC	TRUE	544	TRA	TRAV12-2	None	TRAJ35	TRAC	TRUE	TRUE	CAVI	TGTGCCGTTATA	678	2
Liu_1802_Tumour_AAAGTAGGTGCTAGCC	CD8_C11_HAVCR2	Liu_1802_Tumour_clonotype319	Liu_1802_Tumour	TRUE	531	TRB	TRBV10-3	TRBD2	TRBJ2-2	TRBC2	TRUE	TRUE	CAISLTASGGNTGELFF	TGTGCCATCAGCCTCACCGCTAGCGGGGGGAACACCGGGGAGCTGTTTTTT	1990	16
Liu_1802_Tumour_AAAGTAGGTGCTAGCC	CD8_C11_HAVCR2	Liu_1802_Tumour_clonotype319	Liu_1802_Tumour	TRUE	576	TRA	TRAV20	None	TRAJ31	TRAC	TRUE	TRUE	CAVQDGNNARLMF	TGTGCTGTGCAGGATGGAAACAATGCCAGACTCATGTTT	1549	8
Liu_1806_Tumour_AAAGTAGGTGTATGGG	CD8_C11_HAVCR2	Liu_1806_Tumour_clonotype536	Liu_1806_Tumour	TRUE	569	TRA	TRAV19	None	TRAJ29	TRAC	TRUE	TRUE	CALRTSGNTPLVF	TGTGCTCTGAGGACCTCAGGAAACACACCTCTTGTCTTT	2827	3
Liu_1806_Tumour_AAAGTAGGTGTATGGG	CD8_C11_HAVCR2	Liu_1806_Tumour_clonotype536	Liu_1806_Tumour	TRUE	596	TRB	TRBV30	TRBD2	TRBJ1-5	TRBC1	TRUE	TRUE	CAWSVPPGWQPQHF	TGTGCCTGGAGTGTACCCCCGGGATGGCAGCCCCAGCATTTT	2476	5
Liu_1815_Tumour_AAAGTAGGTGTCTGAT	CD8_C11_HAVCR2	Liu_1815_Tumour_clonotype97	Liu_1815_Tumour	TRUE	699	TRB	TRBV30	None	TRBJ2-6	TRBC2	TRUE	TRUE	CAWSVLGDKGANVLTF	TGTGCCTGGAGTGTACTCGGGGATAAGGGGGCCAACGTCCTGACTTTC	7767	22
Liu_1815_Tumour_AAAGTAGGTGTCTGAT	CD8_C11_HAVCR2	Liu_1815_Tumour_clonotype97	Liu_1815_Tumour	TRUE	534	TRA	TRAV25	None	TRAJ40	TRAC	TRUE	TRUE	CAVQGGTYKYIF	TGTGCGGTCCAAGGAGGAACCTACAAATACATCTTT	912	2
Liu_1810_Tumour_AAAGTAGGTGTGACGA	CD8_C7_ZNF683	Liu_1810_Tumour_clonotype3517	Liu_1810_Tumour	TRUE	515	TRA	TRAV10	None	TRAJ43	TRAC	TRUE	TRUE	CVVSSNNDMRF	TGTGTGGTGAGCAGTAACAATGACATGCGCTTT	13753	13
Liu_1810_Tumour_AAAGTAGGTGTGACGA	CD8_C7_ZNF683	Liu_1810_Tumour_clonotype3517	Liu_1810_Tumour	TRUE	499	TRB	TRBV7-9	None	TRBJ2-3	TRBC2	TRUE	TRUE	CASSKRQLAQYF	TGTGCCAGCAGCAAACGCCAATTGGCGCAGTATTTT	3165	5
Liu_1802_Tumour_AAAGTAGGTTAAAGTG	CD8_C11_HAVCR2	Liu_1802_Tumour_clonotype417	Liu_1802_Tumour	TRUE	716	TRB	TRBV6-1	None	TRBJ2-5	TRBC2	TRUE	TRUE	CASVPPNEETQYF	TGTGCCAGCGTCCCACCGAACGAGGAGACCCAGTACTTC	3480	35
Liu_1802_Tumour_AAAGTAGGTTAAAGTG	CD8_C11_HAVCR2	Liu_1802_Tumour_clonotype417	Liu_1802_Tumour	TRUE	638	TRA	TRAV14DV4	None	TRAJ30	TRAC	TRUE	TRUE	CAMREGQDDKIIF	TGTGCAATGAGAGAGGGACAAGATGACAAGATCATCTTT	1215	10
Liu_1807_Tumour_AAAGTAGGTTACTGAC	CD8_C6_ISG15	Liu_1807_Tumour_clonotype7911	Liu_1807_Tumour	TRUE	535	TRA	TRAV39	None	TRAJ47	TRAC	TRUE	TRUE	CAVDVRYGNKLVF	TGTGCCGTGGACGTCCGATATGGAAACAAACTGGTCTTT	1097	2
Liu_1807_Tumour_AAAGTAGGTTACTGAC	CD8_C6_ISG15	Liu_1807_Tumour_clonotype7911	Liu_1807_Tumour	TRUE	673	TRB	TRBV9	TRBD1	TRBJ2-7	TRBC1	TRUE	TRUE	CASSPLGDSYEQYF	TGTGCCAGCAGCCCTTTGGGGGACTCCTACGAGCAGTACTTC	3524	11
Liu_1808_PBMC_AAAGTAGGTTATCACG	CD8_C4_CX3CR1	Liu_1808_PBMC_clonotype364	Liu_1808_PBMC	TRUE	652	TRB	TRBV27	TRBD2	TRBJ2-5	TRBC2	TRUE	TRUE	CASSEGSREVKETQYF	TGTGCCAGCAGTGAGGGGTCGCGGGAGGTTAAAGAGACCCAGTACTTC	2628	9
Liu_1808_PBMC_AAAGTAGGTTATCACG	CD8_C4_CX3CR1	Liu_1808_PBMC_clonotype364	Liu_1808_PBMC	TRUE	575	TRA	TRAV14DV4	None	TRAJ30	TRAC	TRUE	TRUE	CAMSVNRDDKIIF	TGTGCAATGAGTGTGAACAGAGATGACAAGATCATCTTT	2966	6
Liu_1808_Tumour_AAAGTAGGTTGAACTC	CD8_C5_CXCR4	Liu_1808_Tumour_clonotype45	Liu_1808_Tumour	TRUE	689	TRB	TRBV7-9	None	TRBJ1-1	TRBC1	TRUE	TRUE	CASSLDGNTEAFF	TGTGCCAGCAGCTTGGACGGGAACACTGAAGCTTTCTTT	692	4
Liu_1808_Tumour_AAAGTAGGTTGAACTC	CD8_C5_CXCR4	Liu_1808_Tumour_clonotype45	Liu_1808_Tumour	TRUE	489	TRA	TRAV13-2	None	TRAJ43	TRAC	TRUE	TRUE	CAETYNNNDMRF	TGTGCAGAGACATACAATAACAATGACATGCGCTTT	399	2
Liu_1805_Tumour_AAAGTAGGTTTAAGCC	CD8_C8_CXCL13	Liu_1805_Tumour_clonotype7921	Liu_1805_Tumour	TRUE	507	TRB	TRBV5-1	TRBD2	TRBJ1-5	TRBC1	TRUE	TRUE	CASSLVAEGPQHF	TGCGCCAGCAGCTTGGTGGCGGAGGGGCCCCAGCATTTT	11366	20
Liu_1805_Tumour_AAAGTAGGTTTAAGCC	CD8_C8_CXCL13	Liu_1805_Tumour_clonotype7921	Liu_1805_Tumour	TRUE	618	TRA	TRAV12-1	None	TRAJ43	TRAC	TRUE	TRUE	CVVKTYNNNDMRF	TGTGTGGTGAAGACCTACAATAACAATGACATGCGCTTT	5800	8
Liu_1816_PBMC_AAAGTAGGTTTAGGAA	CD8_C3_CMC1	Liu_1816_PBMC_clonotype23	Liu_1816_PBMC	TRUE	607	TRA	TRAV17	None	TRAJ54	TRAC	TRUE	TRUE	CATDAGGAQKLVF	TGTGCTACGGACGCGGGGGGAGCCCAGAAGCTGGTATTT	2082	5
Liu_1816_PBMC_AAAGTAGGTTTAGGAA	CD8_C3_CMC1	Liu_1816_PBMC_clonotype23	Liu_1816_PBMC	TRUE	697	TRB	TRBV5-4	None	TRBJ2-7	TRBC2	TRUE	TRUE	CASSSPEDEQYF	TGTGCCAGCAGCTCGCCCGAGGACGAGCAGTACTTC	4169	13
Liu_1815_Tumour_AAAGTAGTCACGCATA	CD8_C1_LEF1	Liu_1815_Tumour_clonotype7924	Liu_1815_Tumour	TRUE	685	TRB	TRBV29-1	TRBD2	TRBJ2-7	TRBC2	TRUE	TRUE	CSVGGLSGRRPYEQYF	TGCAGCGTCGGGGGGCTTAGCGGGAGAAGACCCTACGAGCAGTACTTC	3806	11
Liu_1815_Tumour_AAAGTAGTCACGCATA	CD8_C1_LEF1	Liu_1815_Tumour_clonotype7924	Liu_1815_Tumour	TRUE	687	TRA	TRAV8-3	None	TRAJ41	TRAC	TRUE	TRUE	CAVALNSNSGYALNF	TGTGCTGTGGCCCTGAACTCAAATTCCGGGTATGCACTCAACTTC	1333	5
Liu_1808_Tumour_AAAGTAGTCACGCGGT	CD8_C7_ZNF683	Liu_1808_Tumour_clonotype2	Liu_1808_Tumour	TRUE	569	TRA	TRAV25	None	TRAJ22	TRAC	TRUE	TRUE	CAGAPRPSGSARQLTF	TGTGCAGGGGCCCCGAGACCTTCTGGTTCTGCAAGGCAACTGACCTTT	1704	6
Liu_1808_Tumour_AAAGTAGTCACGCGGT	CD8_C7_ZNF683	Liu_1808_Tumour_clonotype2	Liu_1808_Tumour	TRUE	853	TRB	TRBV19	TRBD1	TRBJ1-1	TRBC1	TRUE	TRUE	CASSMGGFSAEAFF	TGTGCCAGTAGTATGGGGGGCTTCAGCGCTGAAGCTTTCTTT	733	5
Liu_1810_PBMC_AAAGTAGTCAGGCGAA	CD8_C4_CX3CR1	Liu_1810_PBMC_clonotype59	Liu_1810_PBMC	TRUE	493	TRA	TRAV10	None	TRAJ42	TRAC	TRUE	TRUE	CVVTDHQGNLIF	TGTGTGGTGACCGACCACCAAGGAAATCTCATCTTT	4795	4
Liu_1810_PBMC_AAAGTAGTCAGGCGAA	CD8_C4_CX3CR1	Liu_1810_PBMC_clonotype59	Liu_1810_PBMC	TRUE	586	TRB	TRBV10-2	TRBD1	TRBJ2-5	TRBC2	TRUE	TRUE	CATGGGLQETQYF	TGCGCCACCGGAGGGGGCCTCCAAGAGACCCAGTACTTC	5158	7
Liu_1805_PBMC_AAAGTAGTCAGTGTTG	CD8_C4_CX3CR1	Liu_1805_PBMC_clonotype6	Liu_1805_PBMC	TRUE	737	TRB	TRBV2	TRBD2	TRBJ2-5	TRBC2	TRUE	TRUE	CASSGGAGGGETQYF	TGTGCCAGCAGTGGAGGCGCGGGGGGAGGAGAGACCCAGTACTTC	6294	17
Liu_1805_PBMC_AAAGTAGTCAGTGTTG	CD8_C4_CX3CR1	Liu_1805_PBMC_clonotype6	Liu_1805_PBMC	TRUE	596	TRA	TRAV14DV4	None	TRAJ30	TRAC	TRUE	TRUE	CAMREGGGRDDKIIF	TGTGCAATGAGAGAGGGCGGAGGCAGAGATGACAAGATCATCTTT	4917	8
Liu_1806_Tumour_AAAGTAGTCATATCGG	CD8_C6_ISG15	Liu_1806_Tumour_clonotype1432	Liu_1806_Tumour	TRUE	514	TRB	TRBV3-1	TRBD2	TRBJ2-7	TRBC2	TRUE	TRUE	CASSYGTFDEQYF	TGTGCCAGCAGCTATGGGACTTTCGACGAGCAGTACTTC	5453	6
Liu_1806_Tumour_AAAGTAGTCATATCGG	CD8_C6_ISG15	Liu_1806_Tumour_clonotype1432	Liu_1806_Tumour	TRUE	468	TRA	TRAV10	None	TRAJ29	TRAC	TRUE	TRUE	CVVSALSGNTPLVF	TGTGTGGTGAGCGCTCTTTCAGGAAACACACCTCTTGTCTTT	1415	1
Liu_1815_Tumour_AAAGTAGTCCAAAGTC	CD8_C10_STMN1	Liu_1815_Tumour_clonotype151	Liu_1815_Tumour	TRUE	688	TRB	TRBV12-3	None	TRBJ2-3	TRBC2	TRUE	TRUE	CASSFPVDTQYF	TGTGCCAGCAGTTTCCCGGTGGATACGCAGTATTTT	30506	84
Liu_1815_Tumour_AAAGTAGTCCAAAGTC	CD8_C10_STMN1	Liu_1815_Tumour_clonotype151	Liu_1815_Tumour	TRUE	756	TRA	TRAV13-1	None	TRAJ5	TRAC	TRUE	TRUE	CAAMDTGRRALTF	TGTGCAGCAATGGACACGGGCAGGAGAGCACTTACTTTT	6049	11
Liu_1815_Tumour_AAAGTAGTCCAAAGTC	CD8_C10_STMN1	Liu_1815_Tumour_clonotype151	Liu_1815_Tumour	TRUE	736	TRA	TRAV12-1	None	TRAJ40	TRAC	TRUE	TRUE	CAVGPGTYKYIF	TGTGCGGTTGGGCCAGGAACCTACAAATACATCTTT	1799	4
Liu_1815_Tumour_AAAGTAGTCCTGTAGA	CD8_C11_HAVCR2	Liu_1815_Tumour_clonotype929	Liu_1815_Tumour	TRUE	705	TRA	TRAV13-1	None	TRAJ31	TRAC	TRUE	TRUE	CAASALNARLMF	TGTGCAGCAAGTGCCCTCAATGCCAGACTCATGTTT	4107	9
Liu_1815_Tumour_AAAGTAGTCCTGTAGA	CD8_C11_HAVCR2	Liu_1815_Tumour_clonotype929	Liu_1815_Tumour	TRUE	722	TRB	TRBV29-1	TRBD2	TRBJ2-3	TRBC2	TRUE	TRUE	CSVVGGAGDTQYF	TGCAGCGTTGTTGGAGGGGCTGGAGATACGCAGTATTTT	5765	17
Liu_1813_Tumour_AAAGTAGTCCTTGGTC	CD8_C11_HAVCR2	Liu_1813_Tumour_clonotype7938	Liu_1813_Tumour	TRUE	539	TRB	TRBV12-4	TRBD1	TRBJ2-6	TRBC2	TRUE	TRUE	CASSTETGFASGANVLTF	TGTGCCAGCAGTACGGAGACAGGATTCGCCTCTGGGGCCAACGTCCTGACTTTC	780	2
Liu_1813_Tumour_AAAGTAGTCCTTGGTC	CD8_C11_HAVCR2	Liu_1813_Tumour_clonotype7938	Liu_1813_Tumour	TRUE	689	TRA	TRAV3	None	TRAJ36	TRAC	TRUE	TRUE	CAVRDIDQTGANNLFF	TGTGCTGTGAGAGACATTGATCAAACTGGGGCAAACAACCTCTTCTTT	1566	2
Liu_1802_PBMC_AAAGTAGTCGCAGGCT	CD8_C2_IL7R	Liu_1802_PBMC_clonotype7942	Liu_1802_PBMC	TRUE	685	TRB	TRBV12-4	TRBD1	TRBJ2-5	TRBC2	TRUE	TRUE	CASTPTGKQETQYF	TGTGCCAGCACCCCGACAGGGAAACAAGAGACCCAGTACTTC	1827	11
Liu_1802_PBMC_AAAGTAGTCGCAGGCT	CD8_C2_IL7R	Liu_1802_PBMC_clonotype7942	Liu_1802_PBMC	TRUE	841	TRB	TRBV9	TRBD1	TRBJ1-4	TRBC1	TRUE	TRUE	CASSGSNEKLFF	TGTGCCAGCAGCGGGTCAAATGAAAAACTGTTTTTT	1089	5
Liu_1802_PBMC_AAAGTAGTCGCAGGCT	CD8_C2_IL7R	Liu_1802_PBMC_clonotype7942	Liu_1802_PBMC	TRUE	662	TRA	TRAV1-2	None	TRAJ39	TRAC	TRUE	TRUE	CAVRHAGNMLTF	TGTGCTGTACGCCATGCAGGCAACATGCTCACCTTT	727	2
Liu_1802_PBMC_AAAGTAGTCGCCTGAG	CD8_C4_CX3CR1	Liu_1802_PBMC_clonotype50	Liu_1802_PBMC	TRUE	787	TRB	TRBV14	TRBD1	TRBJ2-7	TRBC2	TRUE	TRUE	CASSPRWTGAYEQYF	TGTGCCAGCAGCCCTCGATGGACAGGGGCCTACGAGCAGTACTTC	3052	14
Liu_1802_PBMC_AAAGTAGTCGCCTGAG	CD8_C4_CX3CR1	Liu_1802_PBMC_clonotype50	Liu_1802_PBMC	TRUE	555	TRA	TRAV12-2	None	TRAJ29	TRAC	TRUE	TRUE	CAVPLPGNTPLVF	TGTGCCGTGCCCTTGCCAGGAAACACACCTCTTGTCTTT	2475	7
Liu_1802_Tumour_AAAGTAGTCGGTCCGA	CD8_C11_HAVCR2	Liu_1802_Tumour_clonotype84	Liu_1802_Tumour	TRUE	686	TRB	TRBV27	TRBD1	TRBJ2-1	TRBC2	TRUE	TRUE	CASSLYGGFNEQFF	TGTGCCAGCAGTTTATACGGGGGCTTCAATGAGCAGTTCTTC	1288	10
Liu_1802_Tumour_AAAGTAGTCGGTCCGA	CD8_C11_HAVCR2	Liu_1802_Tumour_clonotype84	Liu_1802_Tumour	TRUE	525	TRA	TRAV20	None	TRAJ44	TRAC	TRUE	TRUE	CAVQEDTGTASKLTF	TGTGCTGTGCAGGAGGATACCGGCACTGCCAGTAAACTCACCTTT	1127	5
Liu_1816_PBMC_AAAGTAGTCGTCCGTT	CD8_C4_CX3CR1	Liu_1816_PBMC_clonotype3	Liu_1816_PBMC	TRUE	736	TRB	TRBV7-9	None	TRBJ1-1	TRBC1	TRUE	TRUE	CASSLANRDTEAFF	TGTGCCAGCAGCTTAGCGAATCGCGACACTGAAGCTTTCTTT	3315	9
Liu_1816_PBMC_AAAGTAGTCGTCCGTT	CD8_C4_CX3CR1	Liu_1816_PBMC_clonotype3	Liu_1816_PBMC	TRUE	576	TRA	TRAV19	None	TRAJ21	TRAC	TRUE	TRUE	CAGYNFNKFYF	TGTGCCGGATACAACTTCAACAAATTTTACTTT	3450	6
Liu_1816_PBMC_AAAGTAGTCTATCGCC	CD8_C2_IL7R	Liu_1816_PBMC_clonotype7952	Liu_1816_PBMC	TRUE	572	TRA	TRAV26-1	None	TRAJ37	TRAC	TRUE	TRUE	CIVRSPHSGNTGKLIF	TGCATCGTCAGATCCCCCCACTCTGGCAACACAGGCAAACTAATCTTT	3709	6
Liu_1816_PBMC_AAAGTAGTCTATCGCC	CD8_C2_IL7R	Liu_1816_PBMC_clonotype7952	Liu_1816_PBMC	TRUE	705	TRB	TRBV20-1	TRBD1	TRBJ2-1	TRBC2	TRUE	TRUE	CSARVLSGGRGDEQFF	TGCAGTGCTAGAGTTCTATCAGGTGGGAGAGGAGATGAGCAGTTCTTC	9804	21
Liu_1806_PBMC_AAAGTAGTCTCCAACC	CD8_C4_CX3CR1	Liu_1806_PBMC_clonotype841	Liu_1806_PBMC	TRUE	690	TRA	TRAV14DV4	None	TRAJ52	TRAC	TRUE	TRUE	CAMRVEAGGTSYGKLTF	TGTGCAATGAGAGTGGAAGCTGGTGGTACTAGCTATGGAAAGCTGACATTT	4266	4
Liu_1806_PBMC_AAAGTAGTCTCCAACC	CD8_C4_CX3CR1	Liu_1806_PBMC_clonotype841	Liu_1806_PBMC	TRUE	535	TRA	TRAV21	None	TRAJ43	TRAC	TRUE	TRUE	CAVMGDMRF	TGTGCTGTGATGGGTGACATGCGCTTT	2377	3
Liu_1806_PBMC_AAAGTAGTCTCCAACC	CD8_C4_CX3CR1	Liu_1806_PBMC_clonotype841	Liu_1806_PBMC	TRUE	629	TRB	TRBV7-9	TRBD2	TRBJ2-3	TRBC2	TRUE	TRUE	CASSTGTSERWADTQYF	TGTGCCAGCAGCACCGGGACTAGCGAACGATGGGCAGATACGCAGTATTTT	10758	7
Liu_1813_Tumour_AAAGTAGTCTCTAAGG	CD8_C5_CXCR4	Liu_1813_Tumour_clonotype585	Liu_1813_Tumour	TRUE	542	TRB	TRBV20-1	TRBD1	TRBJ2-3	TRBC2	TRUE	TRUE	CSAHGSGGLSDTQYF	TGCAGTGCCCACGGGTCAGGGGGCTTATCTGATACGCAGTATTTT	2546	5
Liu_1813_Tumour_AAAGTAGTCTCTAAGG	CD8_C5_CXCR4	Liu_1813_Tumour_clonotype585	Liu_1813_Tumour	TRUE	583	TRA	TRAV19	None	TRAJ49	TRAC	TRUE	TRUE	CALSERESTGNQFYF	TGTGCTCTGAGTGAGCGAGAGAGCACCGGTAACCAGTTCTATTTT	607	1
Liu_1810_PBMC_AAAGTAGTCTGACCTC	CD8_C1_LEF1	Liu_1810_PBMC_clonotype7958	Liu_1810_PBMC	TRUE	554	TRA	TRAV12-3	None	TRAJ37	TRAC	TRUE	TRUE	CAMSLSNTGKLIF	TGTGCAATGAGCCTGAGCAACACAGGCAAACTAATCTTT	3535	4
Liu_1810_PBMC_AAAGTAGTCTGACCTC	CD8_C1_LEF1	Liu_1810_PBMC_clonotype7958	Liu_1810_PBMC	TRUE	839	TRB	TRBV5-4	None	TRBJ2-2	TRBC1	TRUE	TRUE	CASRNDRNTGELFF	TGTGCCAGCAGAAATGATCGGAACACCGGGGAGCTGTTTTTT	1353	4
Liu_1807_Tumour_AAAGTAGTCTGGTTCC	CD8_C6_ISG15	Liu_1807_Tumour_clonotype586	Liu_1807_Tumour	TRUE	543	TRA	TRAV16	None	TRAJ8	TRAC	TRUE	TRUE	CALIMNTGFQKLVF	TGTGCTCTAATTATGAACACAGGCTTTCAGAAACTTGTATTT	372	1
Liu_1807_Tumour_AAAGTAGTCTGGTTCC	CD8_C6_ISG15	Liu_1807_Tumour_clonotype586	Liu_1807_Tumour	TRUE	692	TRB	TRBV25-1	TRBD2	TRBJ2-1	TRBC2	TRUE	TRUE	CASSDTSGGLYEQFF	TGTGCCAGCAGTGACACTAGCGGGGGGTTATATGAGCAGTTCTTC	2909	10
Liu_1808_Tumour_AAAGTAGTCTTAGCCC	CD8_C5_CXCR4	Liu_1808_Tumour_clonotype346	Liu_1808_Tumour	TRUE	818	TRB	TRBV11-2	TRBD2	TRBJ2-1	TRBC2	TRUE	TRUE	CASSLQTSEVPEQFF	TGTGCCAGCAGCCTTCAGACTAGTGAGGTTCCTGAGCAGTTCTTC	1589	10
Liu_1808_Tumour_AAAGTAGTCTTAGCCC	CD8_C5_CXCR4	Liu_1808_Tumour_clonotype346	Liu_1808_Tumour	TRUE	694	TRA	TRAV8-2	None	TRAJ5	TRAC	TRUE	TRUE	CVVSDRAGRRALTF	TGTGTTGTGAGTGATCGGGCGGGCAGGAGAGCACTTACTTTT	1565	10
Liu_1810_Tumour_AAAGTAGTCTTGGGTA	CD8_C6_ISG15	Liu_1810_Tumour_clonotype7969	Liu_1810_Tumour	TRUE	534	TRA	TRAV27	None	TRAJ30	TRAC	TRUE	TRUE	CAGVEVYRDDKIIF	TGTGCAGGAGTGGAGGTGTATAGAGATGACAAGATCATCTTT	2539	4
Liu_1810_Tumour_AAAGTAGTCTTGGGTA	CD8_C6_ISG15	Liu_1810_Tumour_clonotype7969	Liu_1810_Tumour	TRUE	599	TRB	TRBV12-3	TRBD2	TRBJ2-1	TRBC2	TRUE	TRUE	CASSIAGGPVRNEQFF	TGTGCCAGCAGTATTGCGGGAGGGCCCGTCCGCAATGAGCAGTTCTTC	9827	13
Liu_1816_PBMC_AAATGCCAGACGACGT	CD8_C4_CX3CR1	Liu_1816_PBMC_clonotype3	Liu_1816_PBMC	TRUE	568	TRB	TRBV7-9	None	TRBJ1-1	TRBC1	TRUE	TRUE	CASSLANRDTEAFF	TGTGCCAGCAGCTTAGCGAATCGCGACACTGAAGCTTTCTTT	3142	6
Liu_1816_PBMC_AAATGCCAGACGACGT	CD8_C4_CX3CR1	Liu_1816_PBMC_clonotype3	Liu_1816_PBMC	TRUE	560	TRA	TRAV19	None	TRAJ21	TRAC	TRUE	TRUE	CAGYNFNKFYF	TGTGCCGGATACAACTTCAACAAATTTTACTTT	2927	5
Liu_1802_PBMC_AAATGCCAGACGCTTT	CD8_C3_CMC1	Liu_1802_PBMC_clonotype7979	Liu_1802_PBMC	TRUE	849	TRB	TRBV9	TRBD1	TRBJ1-2	TRBC1	TRUE	TRUE	CASSGNLRGDYGYTF	TGTGCCAGCAGCGGCAATCTCAGGGGGGACTATGGCTACACCTTC	1322	7
Liu_1802_PBMC_AAATGCCAGACGCTTT	CD8_C3_CMC1	Liu_1802_PBMC_clonotype7979	Liu_1802_PBMC	TRUE	526	TRA	TRAV1-2	None	TRAJ17	TRAC	TRUE	TRUE	CAVRGAGNKLTF	TGTGCTGTGAGAGGGGCAGGCAACAAGCTAACTTTT	636	2
Liu_1806_PBMC_AAATGCCAGACTAGAT	CD8_C1_LEF1	Liu_1806_PBMC_clonotype290	Liu_1806_PBMC	TRUE	704	TRB	TRBV7-8	TRBD2	TRBJ2-3	TRBC2	TRUE	TRUE	CASSLGLAGLGDTQYF	TGTGCCAGCAGCTTAGGGCTAGCGGGATTAGGGGATACGCAGTATTTT	9500	8
Liu_1806_PBMC_AAATGCCAGACTAGAT	CD8_C1_LEF1	Liu_1806_PBMC_clonotype290	Liu_1806_PBMC	TRUE	696	TRA	TRAV8-1	None	TRAJ27	TRAC	TRUE	TRUE	CAVNATNAGKSTF	TGTGCCGTGAATGCCACCAATGCAGGCAAATCAACCTTT	2488	2
Liu_1806_PBMC_AAATGCCAGACTAGAT	CD8_C1_LEF1	Liu_1806_PBMC_clonotype290	Liu_1806_PBMC	TRUE	556	TRA	TRAV13-2	None	TRAJ6	TRAC	TRUE	TRUE	CAENPWAGGSYIPTF	TGTGCAGAGAACCCCTGGGCAGGAGGAAGCTACATACCTACATTT	1329	2
Liu_1807_Tumour_AAATGCCAGACTAGAT	CD8_C5_CXCR4	Liu_1807_Tumour_clonotype17	Liu_1807_Tumour	TRUE	505	TRB	TRBV7-3	TRBD1	TRBJ2-3	TRBC2	TRUE	TRUE	CASSLTRGTDTQYF	TGTGCCAGCAGCTTAACCAGGGGGACAGATACGCAGTATTTT	3282	13
Liu_1807_Tumour_AAATGCCAGACTAGAT	CD8_C5_CXCR4	Liu_1807_Tumour_clonotype17	Liu_1807_Tumour	TRUE	683	TRA	TRAV3	None	TRAJ43	TRAC	TRUE	TRUE	CAVRDGGNNDMRF	TGTGCTGTGAGAGACGGAGGGAACAATGACATGCGCTTT	1055	4
Liu_1807_Tumour_AAATGCCAGAGGTACC	CD8_C11_HAVCR2	Liu_1807_Tumour_clonotype7981	Liu_1807_Tumour	TRUE	487	TRA	TRAV39	None	TRAJ33	TRAC	TRUE	TRUE	CAVDMDSNYQLIW	TGTGCCGTGGACATGGATAGCAACTATCAGTTAATCTGG	1214	4
Liu_1807_Tumour_AAATGCCAGAGGTACC	CD8_C11_HAVCR2	Liu_1807_Tumour_clonotype7981	Liu_1807_Tumour	TRUE	526	TRB	TRBV7-6	TRBD1	TRBJ2-7	TRBC2	TRUE	TRUE	CASSLTLRGSYEQYF	TGTGCCAGCAGCTTAACGCTCAGGGGATCCTACGAGCAGTACTTC	3706	13
Liu_1816_PBMC_AAATGCCAGCACACAG	CD8_C4_CX3CR1	Liu_1816_PBMC_clonotype25	Liu_1816_PBMC	TRUE	531	TRB	TRBV20-1	TRBD1	TRBJ1-1	TRBC1	TRUE	TRUE	CSALTMVNTEAFF	TGCAGTGCACTAACCATGGTGAACACTGAAGCTTTCTTT	4320	9
Liu_1816_PBMC_AAATGCCAGCACACAG	CD8_C4_CX3CR1	Liu_1816_PBMC_clonotype25	Liu_1816_PBMC	TRUE	584	TRA	TRAV20	None	TRAJ23	TRAC	TRUE	TRUE	CAVWQEGGKLIF	TGTGCTGTGTGGCAGGAGGGAGGAAAGCTTATCTTC	3869	8
Liu_1802_PBMC_AAATGCCAGCCCAGCT	CD8_C4_CX3CR1	Liu_1802_PBMC_clonotype50	Liu_1802_PBMC	TRUE	632	TRB	TRBV14	TRBD1	TRBJ2-7	TRBC2	TRUE	TRUE	CASSPRWTGAYEQYF	TGTGCCAGCAGCCCTCGATGGACAGGGGCCTACGAGCAGTACTTC	2930	13
Liu_1802_PBMC_AAATGCCAGCCCAGCT	CD8_C4_CX3CR1	Liu_1802_PBMC_clonotype50	Liu_1802_PBMC	TRUE	543	TRA	TRAV12-2	None	TRAJ29	TRAC	TRUE	TRUE	CAVPLPGNTPLVF	TGTGCCGTGCCCTTGCCAGGAAACACACCTCTTGTCTTT	1014	2
Liu_1802_Tumour_AAATGCCAGCGATGAC	CD8_C7_ZNF683	Liu_1802_Tumour_clonotype7987	Liu_1802_Tumour	TRUE	719	TRB	TRBV7-7	TRBD2	TRBJ2-1	TRBC2	TRUE	TRUE	CASSQTSGGVNEQFF	TGTGCTAGCAGCCAGACTAGCGGGGGAGTAAATGAGCAGTTCTTC	2134	17
Liu_1802_Tumour_AAATGCCAGCGATGAC	CD8_C7_ZNF683	Liu_1802_Tumour_clonotype7987	Liu_1802_Tumour	TRUE	677	TRB	TRBV6-1	None	TRBJ2-7	TRBC2	TRUE	TRUE	CASSHIYEQYF	TGTGCCAGCAGTCACATCTACGAGCAGTACTTC	738	6
Liu_1802_Tumour_AAATGCCAGCGATGAC	CD8_C7_ZNF683	Liu_1802_Tumour_clonotype7987	Liu_1802_Tumour	TRUE	522	TRA	TRAV1-1	None	TRAJ11	TRAC	TRUE	TRUE	CAAMNSGYSTLTF	TGCGCTGCCATGAATTCAGGATACAGCACCCTCACCTTT	892	4
Liu_1807_PBMC_AAATGCCAGCGGCTTC	CD8_C4_CX3CR1	Liu_1807_PBMC_clonotype13	Liu_1807_PBMC	TRUE	905	TRB	TRBV28	TRBD2	TRBJ2-7	TRBC2	TRUE	TRUE	CASSLELAGEDYEQYF	TGTGCCAGCAGTTTAGAGCTAGCGGGAGAGGACTACGAGCAGTACTTC	6834	16
Liu_1807_PBMC_AAATGCCAGCGGCTTC	CD8_C4_CX3CR1	Liu_1807_PBMC_clonotype13	Liu_1807_PBMC	TRUE	518	TRA	TRAV21	None	TRAJ4	TRAC	TRUE	TRUE	CAVPSGGYNKLIF	TGTGCTGTACCCTCTGGTGGCTACAATAAGCTGATTTTT	4233	6
Liu_1813_Tumour_AAATGCCAGCGTAATA	CD8_C11_HAVCR2	Liu_1813_Tumour_clonotype365	Liu_1813_Tumour	TRUE	503	TRA	TRAV9-2	None	TRAJ53	TRAC	TRUE	TRUE	CALIGDSGGSNYKLTF	TGTGCTCTGATCGGAGATAGTGGAGGTAGCAACTATAAACTGACATTT	4900	4
Liu_1813_Tumour_AAATGCCAGCGTAATA	CD8_C11_HAVCR2	Liu_1813_Tumour_clonotype365	Liu_1813_Tumour	TRUE	782	TRB	TRBV10-2	None	TRBJ1-1	TRBC1	TRUE	TRUE	CASSEYSTVNTEAFF	TGCGCCAGCAGTGAGTACTCTACAGTGAACACTGAAGCTTTCTTT	2560	4
Liu_1816_PBMC_AAATGCCAGGCCCTCA	CD8_C3_CMC1	Liu_1816_PBMC_clonotype2304	Liu_1816_PBMC	TRUE	523	TRB	TRBV20-1	None	TRBJ1-2	TRBC1	TRUE	TRUE	CSASPDGYGYTF	TGCAGTGCTAGTCCCGACGGCTATGGCTACACCTTC	14878	24
Liu_1816_PBMC_AAATGCCAGGCCCTCA	CD8_C3_CMC1	Liu_1816_PBMC_clonotype2304	Liu_1816_PBMC	TRUE	1133	TRA	TRAV1-2	None	TRAJ20	TRAC	TRUE	TRUE	CAVNPGDYKLSF	TGTGCTGTGAACCCCGGCGACTACAAGCTCAGCTTT	1625	4
Liu_1802_PBMC_AAATGCCAGGTGATAT	CD8_C4_CX3CR1	Liu_1802_PBMC_clonotype9	Liu_1802_PBMC	TRUE	841	TRB	TRBV19	TRBD2	TRBJ1-2	TRBC1	TRUE	TRUE	CASSFGSWYGYTF	TGTGCCAGTAGCTTCGGCAGTTGGTATGGCTACACCTTC	1969	11
Liu_1802_PBMC_AAATGCCAGGTGATAT	CD8_C4_CX3CR1	Liu_1802_PBMC_clonotype9	Liu_1802_PBMC	TRUE	610	TRA	TRAV17	None	TRAJ23	TRAC	TRUE	TRUE	CATENQGGKLIF	TGTGCTACGGAAAACCAGGGAGGAAAGCTTATCTTC	2053	7
Liu_1806_PBMC_AAATGCCAGTAGGTGC	CD8_C4_CX3CR1	Liu_1806_PBMC_clonotype468	Liu_1806_PBMC	TRUE	508	TRA	TRAV10	None	TRAJ4	TRAC	TRUE	TRUE	CVVISGGYNKLIF	TGTGTGGTTATTTCTGGTGGCTACAATAAGCTGATTTTT	3870	2
Liu_1806_PBMC_AAATGCCAGTAGGTGC	CD8_C4_CX3CR1	Liu_1806_PBMC_clonotype468	Liu_1806_PBMC	TRUE	487	TRB	TRBV4-2	TRBD1	TRBJ2-5	TRBC2	TRUE	TRUE	CASSPGTGPETQYF	TGTGCCAGCAGCCCCGGGACAGGGCCAGAGACCCAGTACTTC	6940	4
Liu_1806_Tumour_AAATGCCAGTATCTCG	CD8_C11_HAVCR2	Liu_1806_Tumour_clonotype7999	Liu_1806_Tumour	TRUE	492	TRB	TRBV4-2	None	TRBJ2-1	TRBC2	TRUE	TRUE	CASSQAQLNSYNEQFF	TGTGCCAGCAGCCAGGCCCAGTTAAACTCCTACAATGAGCAGTTCTTC	7130	9
Liu_1806_Tumour_AAATGCCAGTATCTCG	CD8_C11_HAVCR2	Liu_1806_Tumour_clonotype7999	Liu_1806_Tumour	TRUE	500	TRA	TRAV24	None	TRAJ23	TRAC	TRUE	TRUE	CASWGGQGGKLIF	TGTGCCTCCTGGGGCGGCCAGGGAGGAAAGCTTATCTTC	878	1
Liu_1802_Tumour_AAATGCCAGTATGACA	CD8_C5_CXCR4	Liu_1802_Tumour_clonotype631	Liu_1802_Tumour	TRUE	552	TRA	TRAV26-1	None	TRAJ48	TRAC	TRUE	TRUE	CIARPLPNFGNEKLTF	TGCATCGCCCGCCCGCTTCCTAACTTTGGAAATGAGAAATTAACCTTT	420	4
Liu_1802_Tumour_AAATGCCAGTATGACA	CD8_C5_CXCR4	Liu_1802_Tumour_clonotype631	Liu_1802_Tumour	TRUE	879	TRB	TRBV5-4	TRBD1	TRBJ2-7	TRBC2	TRUE	TRUE	CASSLPLGQGVHEQYF	TGTGCCAGCAGCTTGCCCTTGGGACAGGGAGTCCACGAGCAGTACTTC	350	5
Liu_1815_Tumour_AAATGCCAGTCATGCT	CD8_C10_STMN1	Liu_1815_Tumour_clonotype8000	Liu_1815_Tumour	TRUE	571	TRA	TRAV20	None	TRAJ20	TRAC	TRUE	TRUE	CAVQAISDYKLSF	TGTGCTGTGCAGGCGATCAGCGACTACAAGCTCAGCTTT	3103	9
Liu_1815_Tumour_AAATGCCAGTCATGCT	CD8_C10_STMN1	Liu_1815_Tumour_clonotype8000	Liu_1815_Tumour	TRUE	560	TRB	TRBV11-3	TRBD2	TRBJ2-7	TRBC2	TRUE	TRUE	CASSLRRAYEQYF	TGTGCCAGCAGCTTAAGGCGGGCCTACGAGCAGTACTTC	1520	5
Liu_1802_PBMC_AAATGCCAGTCTCGGC	CD8_C3_CMC1	Liu_1802_PBMC_clonotype8003	Liu_1802_PBMC	TRUE	651	TRB	TRBV11-3	TRBD1	TRBJ2-3	TRBC2	TRUE	TRUE	CASSGRTGGTDTQYF	TGTGCCAGCAGCGGTAGGACAGGGGGCACAGATACGCAGTATTTT	1090	5
Liu_1802_PBMC_AAATGCCAGTCTCGGC	CD8_C3_CMC1	Liu_1802_PBMC_clonotype8003	Liu_1802_PBMC	TRUE	521	TRA	TRAV1-2	None	TRAJ33	TRAC	TRUE	TRUE	CAVRDDSNYQLIW	TGTGCTGTGAGAGATGATAGCAACTATCAGTTAATCTGG	384	1
Liu_1808_Tumour_AAATGCCAGTGCTGCC	CD8_C7_ZNF683	Liu_1808_Tumour_clonotype3523	Liu_1808_Tumour	TRUE	589	TRB	TRBV3-1	TRBD1	TRBJ2-5	TRBC2	TRUE	TRUE	CASSQQQGETQYF	TGTGCCAGCAGCCAACAGCAGGGGGAGACCCAGTACTTC	2110	12
Liu_1808_Tumour_AAATGCCAGTGCTGCC	CD8_C7_ZNF683	Liu_1808_Tumour_clonotype3523	Liu_1808_Tumour	TRUE	711	TRB	TRBV19	TRBD1	TRBJ1-1	TRBC1	TRUE	TRUE	CASSMGGFSAEAFF	TGTGCCAGTAGTATGGGGGGCTTCAGCGCTGAAGCTTTCTTT	586	3
Liu_1808_Tumour_AAATGCCAGTGCTGCC	CD8_C7_ZNF683	Liu_1808_Tumour_clonotype3523	Liu_1808_Tumour	TRUE	620	TRA	TRAV25	None	TRAJ22	TRAC	TRUE	TRUE	CAGAPRPSGSARQLTF	TGTGCAGGGGCCCCGAGACCTTCTGGTTCTGCAAGGCAACTGACCTTT	538	2
Liu_1802_Tumour_AAATGCCAGTGGACGT	CD8_C5_CXCR4	Liu_1802_Tumour_clonotype27	Liu_1802_Tumour	TRUE	500	TRB	TRBV9	TRBD1	TRBJ2-2	TRBC2	TRUE	TRUE	CASSIAGQNTGELFF	TGTGCCAGCAGCATAGCGGGACAAAACACCGGGGAGCTGTTTTTT	858	5
Liu_1802_Tumour_AAATGCCAGTGGACGT	CD8_C5_CXCR4	Liu_1802_Tumour_clonotype27	Liu_1802_Tumour	TRUE	687	TRA	TRAV8-2	None	TRAJ49	TRAC	TRUE	TRUE	CVVSDSGIQFYF	TGTGTTGTGAGTGATTCAGGAATCCAGTTCTATTTT	629	5
Liu_1815_Tumour_AAATGCCAGTGGTAAT	CD8_C5_CXCR4	Liu_1815_Tumour_clonotype8005	Liu_1815_Tumour	TRUE	688	TRB	TRBV28	TRBD2	TRBJ2-3	TRBC2	TRUE	TRUE	CASRPQRERTDTQYF	TGTGCCAGCAGACCTCAGCGGGAACGCACAGATACGCAGTATTTT	2571	7
Liu_1815_Tumour_AAATGCCAGTGGTAAT	CD8_C5_CXCR4	Liu_1815_Tumour_clonotype8005	Liu_1815_Tumour	TRUE	580	TRA	TRAV29DV5	None	TRAJ26	TRAC	TRUE	TRUE	CAASALSYGQNFVF	TGTGCAGCAAGCGCGCTTAGCTATGGTCAGAATTTTGTCTTT	419	1
Liu_1806_Tumour_AAATGCCAGTGGTAGC	CD8_C10_STMN1	Liu_1806_Tumour_clonotype264	Liu_1806_Tumour	TRUE	693	TRB	TRBV11-2	TRBD1	TRBJ1-2	TRBC1	TRUE	TRUE	CASSLDGAGTYYGYTF	TGTGCCAGCAGCTTAGATGGGGCAGGGACCTACTATGGCTACACCTTC	2406	3
Liu_1806_Tumour_AAATGCCAGTGGTAGC	CD8_C10_STMN1	Liu_1806_Tumour_clonotype264	Liu_1806_Tumour	TRUE	536	TRA	TRAV1-2	None	TRAJ40	TRAC	TRUE	TRUE	CAVKTTSGTYKYIF	TGTGCTGTCAAAACTACCTCAGGAACCTACAAATACATCTTT	1180	1
Liu_1815_PBMC_AAATGCCCAAAGGCGT	CD8_C4_CX3CR1	Liu_1815_PBMC_clonotype28	Liu_1815_PBMC	TRUE	483	TRB	TRBV10-2	None	TRBJ2-7	TRBC2	TRUE	TRUE	CASSPEGYEQYF	TGCGCCAGCAGCCCTGAGGGCTACGAGCAGTACTTC	2056	5
Liu_1815_PBMC_AAATGCCCAAAGGCGT	CD8_C4_CX3CR1	Liu_1815_PBMC_clonotype28	Liu_1815_PBMC	TRUE	593	TRA	TRAV19	None	TRAJ47	TRAC	TRUE	TRUE	CALSDLPMEYGNKLVF	TGTGCTCTGAGTGACCTTCCCATGGAATATGGAAACAAGCTGGTCTTT	1553	3
Liu_1808_Tumour_AAATGCCCAAGCCCAC	CD8_C11_HAVCR2	Liu_1808_Tumour_clonotype8012	Liu_1808_Tumour	TRUE	620	TRB	TRBV4-1	TRBD2	TRBJ2-6	TRBC2	TRUE	TRUE	CASSHNTGPGIGANVLTF	TGCGCCAGCAGCCACAACACAGGTCCGGGAATTGGGGCCAACGTCCTGACTTTC	8168	42
Liu_1808_Tumour_AAATGCCCAAGCCCAC	CD8_C11_HAVCR2	Liu_1808_Tumour_clonotype8012	Liu_1808_Tumour	TRUE	687	TRA	TRAV13-1	None	TRAJ40	TRAC	TRUE	TRUE	CAATTSGTYKYIF	TGTGCAGCAACTACCTCAGGAACCTACAAATACATCTTT	539	2
Liu_1815_Tumour_AAATGCCCAAGTCTGT	CD8_C11_HAVCR2	Liu_1815_Tumour_clonotype843	Liu_1815_Tumour	TRUE	838	TRB	TRBV5-4	TRBD2	TRBJ1-1	TRBC1	TRUE	TRUE	CASSWGGNTEAFF	TGTGCCAGCAGTTGGGGAGGCAACACTGAAGCTTTCTTT	2782	7
Liu_1815_Tumour_AAATGCCCAAGTCTGT	CD8_C11_HAVCR2	Liu_1815_Tumour_clonotype843	Liu_1815_Tumour	TRUE	545	TRA	TRAV12-2	None	TRAJ39	TRAC	TRUE	TRUE	CAHEGNAGNMLTF	TGTGCCCACGAGGGGAATGCAGGCAACATGCTCACCTTT	1655	6
Liu_1815_Tumour_AAATGCCCACAGACTT	CD8_C6_ISG15	Liu_1815_Tumour_clonotype8016	Liu_1815_Tumour	TRUE	725	TRB	TRBV6-6	TRBD2	TRBJ2-7	TRBC2	TRUE	TRUE	CASSYSRTSGSYEQYF	TGTGCCAGCAGTTACTCCCGGACTAGCGGGAGCTACGAGCAGTACTTC	4913	15
Liu_1815_Tumour_AAATGCCCACAGACTT	CD8_C6_ISG15	Liu_1815_Tumour_clonotype8016	Liu_1815_Tumour	TRUE	580	TRA	TRAV20	None	TRAJ26	TRAC	TRUE	TRUE	CAVQAGRNNYGQNFVF	TGTGCTGTGCAGGCCGGGAGGAATAACTATGGTCAGAATTTTGTCTTT	1825	3
Liu_1813_Tumour_AAATGCCCACCAGGCT	CD8_C7_ZNF683	Liu_1813_Tumour_clonotype8	Liu_1813_Tumour	TRUE	430	TRB	TRBV6-3	None	TRBJ1-1	TRBC1	TRUE	TRUE	CASSYEFLVSEAFF	TGTGCCAGCAGTTACGAGTTCTTAGTATCTGAAGCTTTCTTT	1064	2
Liu_1813_Tumour_AAATGCCCACCAGGCT	CD8_C7_ZNF683	Liu_1813_Tumour_clonotype8	Liu_1813_Tumour	TRUE	574	TRA	TRAV19	None	TRAJ53	TRAC	TRUE	TRUE	CALTGDSGGSNYKLTF	TGTGCTCTGACGGGGGATAGTGGAGGTAGCAACTATAAACTGACATTT	3440	5
Liu_1816_Tumour_AAATGCCCACCATCCT	CD8_C10_STMN1	Liu_1816_Tumour_clonotype23	Liu_1816_Tumour	TRUE	933	TRB	TRBV5-4	None	TRBJ2-7	TRBC2	TRUE	TRUE	CASSSPEDEQYF	TGTGCCAGCAGCTCGCCCGAGGACGAGCAGTACTTC	6940	30
Liu_1816_Tumour_AAATGCCCACCATCCT	CD8_C10_STMN1	Liu_1816_Tumour_clonotype23	Liu_1816_Tumour	TRUE	599	TRA	TRAV17	None	TRAJ54	TRAC	TRUE	TRUE	CATDAGGAQKLVF	TGTGCTACGGACGCGGGGGGAGCCCAGAAGCTGGTATTT	2618	6
Liu_1802_PBMC_AAATGCCCACGGATAG	CD8_C4_CX3CR1	Liu_1802_PBMC_clonotype22	Liu_1802_PBMC	TRUE	762	TRB	TRBV30	TRBD2	TRBJ1-1	TRBC1	TRUE	TRUE	CAWRGKGNTEAFF	TGTGCCTGGAGAGGGAAGGGGAACACTGAAGCTTTCTTT	1543	7
Liu_1802_PBMC_AAATGCCCACGGATAG	CD8_C4_CX3CR1	Liu_1802_PBMC_clonotype22	Liu_1802_PBMC	TRUE	501	TRA	TRAV27	None	TRAJ42	TRAC	TRUE	TRUE	CASPNYGGSQGNLIF	TGTGCATCCCCAAATTATGGAGGAAGCCAAGGAAATCTCATCTTT	434	1
Liu_1808_Tumour_AAATGCCCACGGTGTC	CD8_C7_ZNF683	Liu_1808_Tumour_clonotype63	Liu_1808_Tumour	TRUE	688	TRB	TRBV5-5	None	TRBJ2-1	TRBC2	TRUE	TRUE	CASSRLEDEQFF	TGTGCCAGCAGCCGACTTGAGGATGAGCAGTTCTTC	2601	14
Liu_1808_Tumour_AAATGCCCACGGTGTC	CD8_C7_ZNF683	Liu_1808_Tumour_clonotype63	Liu_1808_Tumour	TRUE	526	TRA	TRAV1-2	None	TRAJ31	TRAC	TRUE	TRUE	CAVNNNARLMF	TGTGCTGTTAATAACAATGCCAGACTCATGTTT	984	4
Liu_1808_PBMC_AAATGCCCACGGTTTA	CD8_C1_LEF1	Liu_1808_PBMC_clonotype8024	Liu_1808_PBMC	TRUE	704	TRB	TRBV5-6	TRBD1	TRBJ2-7	TRBC2	TRUE	TRUE	CASSLEWTGYEQYV	TGTGCCAGCAGCTTGGAATGGACAGGGTACGAGCAGTACGTC	3217	10
Liu_1808_PBMC_AAATGCCCACGGTTTA	CD8_C1_LEF1	Liu_1808_PBMC_clonotype8024	Liu_1808_PBMC	TRUE	687	TRA	TRAV3	None	TRAJ45	TRAC	TRUE	TRUE	CAVKRGGGADGLTF	TGTGCTGTGAAAAGAGGAGGAGGTGCTGACGGACTCACCTTT	3740	11
Liu_1806_PBMC_AAATGCCCACGTTGGC	CD8_C4_CX3CR1	Liu_1806_PBMC_clonotype841	Liu_1806_PBMC	TRUE	702	TRB	TRBV7-9	TRBD2	TRBJ2-3	TRBC2	TRUE	TRUE	CASSTGTSERWADTQYF	TGTGCCAGCAGCACCGGGACTAGCGAACGATGGGCAGATACGCAGTATTTT	17987	12
Liu_1806_PBMC_AAATGCCCACGTTGGC	CD8_C4_CX3CR1	Liu_1806_PBMC_clonotype841	Liu_1806_PBMC	TRUE	474	TRA	TRAV21	None	TRAJ43	TRAC	TRUE	TRUE	CAVMGDMRF	TGTGCTGTGATGGGTGACATGCGCTTT	4364	2
Liu_1806_PBMC_AAATGCCCACGTTGGC	CD8_C4_CX3CR1	Liu_1806_PBMC_clonotype841	Liu_1806_PBMC	TRUE	557	TRA	TRAV14DV4	None	TRAJ52	TRAC	TRUE	TRUE	CAMRVEAGGTSYGKLTF	TGTGCAATGAGAGTGGAAGCTGGTGGTACTAGCTATGGAAAGCTGACATTT	3520	2
Liu_1808_Tumour_AAATGCCCAGACGCCT	CD8_C7_ZNF683	Liu_1808_Tumour_clonotype2	Liu_1808_Tumour	TRUE	543	TRA	TRAV25	None	TRAJ22	TRAC	TRUE	TRUE	CAGAPRPSGSARQLTF	TGTGCAGGGGCCCCGAGACCTTCTGGTTCTGCAAGGCAACTGACCTTT	931	3
Liu_1808_Tumour_AAATGCCCAGACGCCT	CD8_C7_ZNF683	Liu_1808_Tumour_clonotype2	Liu_1808_Tumour	TRUE	855	TRB	TRBV19	TRBD1	TRBJ1-1	TRBC1	TRUE	TRUE	CASSMGGFSAEAFF	TGTGCCAGTAGTATGGGGGGCTTCAGCGCTGAAGCTTTCTTT	1308	8
Liu_1815_PBMC_AAATGCCCAGACTCGC	CD8_C4_CX3CR1	Liu_1815_PBMC_clonotype28	Liu_1815_PBMC	TRUE	475	TRB	TRBV10-2	None	TRBJ2-7	TRBC2	TRUE	TRUE	CASSPEGYEQYF	TGCGCCAGCAGCCCTGAGGGCTACGAGCAGTACTTC	2241	4
Liu_1815_PBMC_AAATGCCCAGACTCGC	CD8_C4_CX3CR1	Liu_1815_PBMC_clonotype28	Liu_1815_PBMC	TRUE	580	TRA	TRAV19	None	TRAJ47	TRAC	TRUE	TRUE	CALSDLPMEYGNKLVF	TGTGCTCTGAGTGACCTTCCCATGGAATATGGAAACAAGCTGGTCTTT	379	2
Liu_1815_Tumour_AAATGCCCAGATGGGT	CD8_C6_ISG15	Liu_1815_Tumour_clonotype5	Liu_1815_Tumour	TRUE	699	TRB	TRBV5-1	TRBD2	TRBJ2-5	TRBC2	TRUE	TRUE	CASSLFRDETQYF	TGCGCCAGCAGCTTGTTCCGGGACGAGACCCAGTACTTC	4585	14
Liu_1815_Tumour_AAATGCCCAGATGGGT	CD8_C6_ISG15	Liu_1815_Tumour_clonotype5	Liu_1815_Tumour	TRUE	600	TRA	TRAV4	None	TRAJ17	TRAC	TRUE	TRUE	CLVGPQAAGNKLTF	TGCCTCGTGGGTCCCCAGGCTGCAGGCAACAAGCTAACTTTT	681	2
Liu_1802_PBMC_AAATGCCCAGCCTGTG	CD8_C3_CMC1	Liu_1802_PBMC_clonotype104	Liu_1802_PBMC	TRUE	565	TRA	TRAV25	None	TRAJ24	TRAC	TRUE	TRUE	CAGHATDSWGKLQF	TGTGCAGGGCACGCAACTGACAGCTGGGGGAAATTGCAGTTT	1406	4
Liu_1802_PBMC_AAATGCCCAGCCTGTG	CD8_C3_CMC1	Liu_1802_PBMC_clonotype104	Liu_1802_PBMC	TRUE	572	TRB	TRBV3-1	TRBD1	TRBJ2-1	TRBC2	TRUE	TRUE	CASSQARGSHNEQFF	TGTGCCAGCAGCCAAGCCAGGGGCAGTCACAATGAGCAGTTCTTC	5040	23
Liu_1811_PBMC_AAATGCCCAGCGAACA	CD8_C1_LEF1	Liu_1811_PBMC_clonotype8027	Liu_1811_PBMC	TRUE	497	TRA	TRAV13-2	None	TRAJ31	TRAC	TRUE	TRUE	CAENKPLPNARLMF	TGTGCAGAGAATAAGCCTCTCCCCAATGCCAGACTCATGTTT	1162	1
Liu_1811_PBMC_AAATGCCCAGCGAACA	CD8_C1_LEF1	Liu_1811_PBMC_clonotype8027	Liu_1811_PBMC	TRUE	529	TRB	TRBV25-1	TRBD1	TRBJ2-2	TRBC2	TRUE	TRUE	CASSDEGTGANTGELFF	TGTGCCAGCAGTGACGAAGGGACAGGGGCGAACACCGGGGAGCTGTTTTTT	2527	3
Liu_1808_Tumour_AAATGCCCAGCTCCGA	CD8_C5_CXCR4	Liu_1808_Tumour_clonotype119	Liu_1808_Tumour	TRUE	700	TRB	TRBV27	None	TRBJ2-1	TRBC2	TRUE	TRUE	CASSLSSSVSNNEQFF	TGTGCCAGCAGTTTATCTTCCTCGGTCTCTAACAATGAGCAGTTCTTC	795	6
Liu_1808_Tumour_AAATGCCCAGCTCCGA	CD8_C5_CXCR4	Liu_1808_Tumour_clonotype119	Liu_1808_Tumour	TRUE	552	TRA	TRAV12-1	None	TRAJ40	TRAC	TRUE	TRUE	CAVRQRTYKYIF	TGTGCGGTGAGGCAAAGAACCTACAAATACATCTTT	549	2
Liu_1808_PBMC_AAATGCCCAGGTGCCT	CD8_C4_CX3CR1	Liu_1808_PBMC_clonotype349	Liu_1808_PBMC	TRUE	702	TRB	TRBV20-1	TRBD2	TRBJ2-1	TRBC1	TRUE	TRUE	CSANPDGSGTYNEQFF	TGCAGTGCTAACCCCGATGGGAGCGGAACCTACAATGAGCAGTTCTTC	3876	11
Liu_1808_PBMC_AAATGCCCAGGTGCCT	CD8_C4_CX3CR1	Liu_1808_PBMC_clonotype349	Liu_1808_PBMC	TRUE	553	TRA	TRAV13-2	None	TRAJ9	TRAC	TRUE	TRUE	CAEMRTGGFKTIF	TGTGCAGAGATGAGAACTGGAGGCTTCAAAACTATCTTT	1121	3
Liu_1807_Tumour_AAATGCCCAGGTTTCA	CD8_C7_ZNF683	Liu_1807_Tumour_clonotype69	Liu_1807_Tumour	TRUE	539	TRB	TRBV12-4	TRBD2	TRBJ2-1	TRBC2	TRUE	TRUE	CASIRGGSLFGEQFF	TGTGCCAGCATTCGTGGCGGGAGTCTATTTGGTGAGCAGTTCTTC	1771	6
Liu_1807_Tumour_AAATGCCCAGGTTTCA	CD8_C7_ZNF683	Liu_1807_Tumour_clonotype69	Liu_1807_Tumour	TRUE	567	TRA	TRAV9-2	None	TRAJ11	TRAC	TRUE	TRUE	CALSGGYSTLTF	TGTGCTCTGAGTGGAGGATACAGCACCCTCACCTTT	3600	9
Liu_1802_PBMC_AAATGCCCAGTATAAG	CD8_C4_CX3CR1	Liu_1802_PBMC_clonotype11	Liu_1802_PBMC	TRUE	500	TRB	TRBV25-1	None	TRBJ2-2	TRBC2	TRUE	TRUE	CASSDSGGELFF	TGTGCCAGCAGTGATTCTGGTGGGGAGCTGTTTTTT	2159	8
Liu_1802_PBMC_AAATGCCCAGTATAAG	CD8_C4_CX3CR1	Liu_1802_PBMC_clonotype11	Liu_1802_PBMC	TRUE	683	TRA	TRAV8-3	None	TRAJ9	TRAC	TRUE	TRUE	CAVGTGGGFKTIF	TGTGCTGTGGGTACCGGTGGAGGCTTCAAAACTATCTTT	700	3
Liu_1815_PBMC_AAATGCCCATCCTAGA	CD8_C1_LEF1	Liu_1815_PBMC_clonotype8033	Liu_1815_PBMC	TRUE	546	TRA	TRAV36DV7	None	TRAJ23	TRAC	TRUE	TRUE	CAVDVMSYNQGGKLIF	TGTGCTGTGGACGTTATGTCGTATAACCAGGGAGGAAAGCTTATCTTC	2732	4
Liu_1815_PBMC_AAATGCCCATCCTAGA	CD8_C1_LEF1	Liu_1815_PBMC_clonotype8033	Liu_1815_PBMC	TRUE	568	TRB	TRBV6-5	TRBD1	TRBJ2-7	TRBC2	TRUE	TRUE	CASSYSQGYEQYF	TGTGCCAGCAGTTACTCACAGGGGTACGAGCAGTACTTC	3798	9
Liu_1815_PBMC_AAATGCCCATCCTAGA	CD8_C1_LEF1	Liu_1815_PBMC_clonotype8033	Liu_1815_PBMC	TRUE	615	TRB	TRBV21-1	TRBD2	TRBJ1-5	TRBC1	TRUE	TRUE	CASSKGSSRQLSNQPQHF	TGTGCCAGCAGCAAAGGGTCATCGCGGCAGCTTAGCAATCAGCCCCAGCATTTT	3151	8
Liu_1808_PBMC_AAATGCCCATGCCACG	CD8_C4_CX3CR1	Liu_1808_PBMC_clonotype79	Liu_1808_PBMC	TRUE	517	TRB	TRBV12-3	TRBD1	TRBJ2-1	TRBC2	TRUE	TRUE	CASSSATGDNEQFF	TGTGCCAGCAGTTCCGCAACAGGGGACAATGAGCAGTTCTTC	3531	9
Liu_1808_PBMC_AAATGCCCATGCCACG	CD8_C4_CX3CR1	Liu_1808_PBMC_clonotype79	Liu_1808_PBMC	TRUE	526	TRA	TRAV1-2	None	TRAJ15	TRAC	TRUE	TRUE	CAVDQAGTALIF	TGTGCTGTGGACCAGGCAGGAACTGCTCTGATCTTT	2311	5
Liu_1816_PBMC_AAATGCCCATGGGACA	CD8_C4_CX3CR1	Liu_1816_PBMC_clonotype3	Liu_1816_PBMC	TRUE	555	TRB	TRBV7-9	None	TRBJ1-1	TRBC1	TRUE	TRUE	CASSLANRDTEAFF	TGTGCCAGCAGCTTAGCGAATCGCGACACTGAAGCTTTCTTT	5502	11
Liu_1816_PBMC_AAATGCCCATGGGACA	CD8_C4_CX3CR1	Liu_1816_PBMC_clonotype3	Liu_1816_PBMC	TRUE	559	TRA	TRAV19	None	TRAJ21	TRAC	TRUE	TRUE	CAGYNFNKFYF	TGTGCCGGATACAACTTCAACAAATTTTACTTT	2237	4
Liu_1811_PBMC_AAATGCCGTACCGTAT	CD8_C1_LEF1	Liu_1811_PBMC_clonotype8038	Liu_1811_PBMC	TRUE	509	TRB	TRBV2	TRBD1	TRBJ1-5	TRBC1	TRUE	TRUE	CASSEVRGGNQPQHF	TGTGCCAGCAGTGAAGTCAGGGGGGGAAATCAGCCCCAGCATTTT	2959	4
Liu_1811_PBMC_AAATGCCGTACCGTAT	CD8_C1_LEF1	Liu_1811_PBMC_clonotype8038	Liu_1811_PBMC	TRUE	689	TRA	TRAV3	None	TRAJ24	TRAC	TRUE	TRUE	CAVRDVGDSWGKLQF	TGTGCTGTGAGAGACGTCGGTGACAGCTGGGGGAAATTGCAGTTT	2203	4
Liu_1811_Tumour_AAATGCCGTACTCAAC	CD8_C5_CXCR4	Liu_1811_Tumour_clonotype8042	Liu_1811_Tumour	TRUE	524	TRA	TRAV29DV5	None	TRAJ47	TRAC	TRUE	TRUE	CAASLPMEYGNKLVF	TGTGCAGCAAGCCTGCCCATGGAATATGGAAACAAACTGGTCTTT	2647	5
Liu_1811_Tumour_AAATGCCGTACTCAAC	CD8_C5_CXCR4	Liu_1811_Tumour_clonotype8042	Liu_1811_Tumour	TRUE	648	TRB	TRBV5-6	TRBD1	TRBJ2-7	TRBC2	TRUE	TRUE	CASSLGFRGQSSYEQYF	TGTGCCAGCAGCTTGGGGTTCAGGGGCCAGAGCTCCTACGAGCAGTACTTC	2407	4
Liu_1815_PBMC_AAATGCCGTACTCAAC	CD8_C4_CX3CR1	Liu_1815_PBMC_clonotype930	Liu_1815_PBMC	TRUE	733	TRB	TRBV14	TRBD1	TRBJ2-1	TRBC2	TRUE	TRUE	CASSQIQTGYNEQFF	TGTGCCAGCAGCCAGATACAGACAGGCTACAATGAGCAGTTCTTC	6853	16
Liu_1815_PBMC_AAATGCCGTACTCAAC	CD8_C4_CX3CR1	Liu_1815_PBMC_clonotype930	Liu_1815_PBMC	TRUE	525	TRA	TRAV29DV5	None	TRAJ31	TRAC	TRUE	TRUE	CAATYNNARLMF	TGTGCAGCAACGTATAACAATGCCAGACTCATGTTT	3077	5
Liu_1816_Tumour_AAATGCCGTACTCAAC	CD8_C5_CXCR4	Liu_1816_Tumour_clonotype23	Liu_1816_Tumour	TRUE	868	TRB	TRBV5-4	None	TRBJ2-7	TRBC2	TRUE	TRUE	CASSSPEDEQYF	TGTGCCAGCAGCTCGCCCGAGGACGAGCAGTACTTC	2925	12
Liu_1816_Tumour_AAATGCCGTACTCAAC	CD8_C5_CXCR4	Liu_1816_Tumour_clonotype23	Liu_1816_Tumour	TRUE	522	TRA	TRAV17	None	TRAJ54	TRAC	TRUE	TRUE	CATDAGGAQKLVF	TGTGCTACGGACGCGGGGGGAGCCCAGAAGCTGGTATTT	992	4
Liu_1807_Tumour_AAATGCCGTCACTTCC	CD8_C5_CXCR4	Liu_1807_Tumour_clonotype65	Liu_1807_Tumour	TRUE	692	TRB	TRBV11-2	None	TRBJ2-3	TRBC2	TRUE	TRUE	CASSSNLGDTDTQYF	TGTGCCAGCAGCTCGAACCTCGGGGACACAGATACGCAGTATTTT	5189	20
Liu_1807_Tumour_AAATGCCGTCACTTCC	CD8_C5_CXCR4	Liu_1807_Tumour_clonotype65	Liu_1807_Tumour	TRUE	808	TRA	TRAV8-1	None	TRAJ34	TRAC	TRUE	TRUE	CAVYPNTDKLIF	TGTGCCGTTTACCCGAACACCGACAAGCTCATCTTT	1608	9
Liu_1802_PBMC_AAATGCCGTCTCATCC	CD8_C4_CX3CR1	Liu_1802_PBMC_clonotype11	Liu_1802_PBMC	TRUE	691	TRB	TRBV25-1	None	TRBJ2-2	TRBC2	TRUE	TRUE	CASSDSGGELFF	TGTGCCAGCAGTGATTCTGGTGGGGAGCTGTTTTTT	2529	15
Liu_1802_PBMC_AAATGCCGTCTCATCC	CD8_C4_CX3CR1	Liu_1802_PBMC_clonotype11	Liu_1802_PBMC	TRUE	676	TRA	TRAV8-3	None	TRAJ9	TRAC	TRUE	TRUE	CAVGTGGGFKTIF	TGTGCTGTGGGTACCGGTGGAGGCTTCAAAACTATCTTT	478	2
Liu_1802_Tumour_AAATGCCGTCTCCATC	CD8_C5_CXCR4	Liu_1802_Tumour_clonotype136	Liu_1802_Tumour	TRUE	737	TRB	TRBV7-9	TRBD1	TRBJ2-7	TRBC1	TRUE	TRUE	CASSSEQGATLYEQYF	TGTGCCAGCAGCTCCGAACAGGGGGCGACGCTCTACGAGCAGTACTTC	1558	16
Liu_1802_Tumour_AAATGCCGTCTCCATC	CD8_C5_CXCR4	Liu_1802_Tumour_clonotype136	Liu_1802_Tumour	TRUE	518	TRA	TRAV1-2	None	TRAJ41	TRAC	TRUE	TRUE	CAVRSGYALNF	TGTGCTGTGCGCTCCGGGTATGCACTCAACTTC	489	3
Liu_1810_Tumour_AAATGCCGTCTGCAAT	CD8_C5_CXCR4	Liu_1810_Tumour_clonotype3529	Liu_1810_Tumour	TRUE	544	TRB	TRBV6-3	TRBD2	TRBJ2-1	TRBC2	TRUE	TRUE	CASSYGAGYNEQFF	TGTGCCAGCAGTTACGGAGCGGGGTACAATGAGCAGTTCTTC	4571	6
Liu_1810_Tumour_AAATGCCGTCTGCAAT	CD8_C5_CXCR4	Liu_1810_Tumour_clonotype3529	Liu_1810_Tumour	TRUE	521	TRA	TRAV1-1	None	TRAJ24	TRAC	TRUE	TRUE	CAGADSWGKFQF	TGCGCTGGTGCCGACAGCTGGGGGAAATTCCAGTTT	1019	1
Liu_1808_Tumour_AAATGCCGTGCACCAC	CD8_C10_STMN1	Liu_1808_Tumour_clonotype537	Liu_1808_Tumour	TRUE	825	TRB	TRBV11-2	TRBD1	TRBJ2-7	TRBC2	TRUE	TRUE	CASSLEAGGYEQYV	TGTGCCAGCAGCTTAGAGGCAGGGGGATACGAGCAGTACGTC	8304	46
Liu_1808_Tumour_AAATGCCGTGCACCAC	CD8_C10_STMN1	Liu_1808_Tumour_clonotype537	Liu_1808_Tumour	TRUE	703	TRA	TRAV8-6	None	TRAJ5	TRAC	TRUE	TRUE	CAVKTGRRALTF	TGTGCTGTGAAAACGGGCAGGAGAGCACTTACTTTT	3394	17
Liu_1811_Tumour_AAATGCCGTTACAGAA	CD8_C1_LEF1	Liu_1811_Tumour_clonotype8063	Liu_1811_Tumour	TRUE	579	TRA	TRAV14DV4	None	TRAJ21	TRAC	TRUE	TRUE	CAMRDGFNKFYF	TGTGCAATGAGAGATGGCTTCAACAAATTTTACTTT	4304	7
Liu_1811_Tumour_AAATGCCGTTACAGAA	CD8_C1_LEF1	Liu_1811_Tumour_clonotype8063	Liu_1811_Tumour	TRUE	536	TRA	TRAV17	None	TRAJ45	TRAC	TRUE	TRUE	CATVWGYSGGGADGLTF	TGTGCTACGGTCTGGGGCTATTCAGGAGGAGGTGCTGACGGACTCACCTTT	1940	2
Liu_1811_Tumour_AAATGCCGTTACAGAA	CD8_C1_LEF1	Liu_1811_Tumour_clonotype8063	Liu_1811_Tumour	TRUE	536	TRB	TRBV5-1	TRBD2	TRBJ2-5	TRBC2	TRUE	TRUE	CASSMSLGLAGEETQYF	TGCGCCAGCAGCATGTCCCTCGGACTAGCGGGAGAAGAGACCCAGTACTTC	3977	6
Liu_1811_Tumour_AAATGCCGTTCAGGCC	CD8_C7_ZNF683	Liu_1811_Tumour_clonotype8066	Liu_1811_Tumour	TRUE	484	TRA	TRAV39	None	TRAJ40	TRAC	TRUE	TRUE	CAVETGRAYIF	TGTGCCGTGGAGACGGGCCGGGCATACATCTTT	1110	2
Liu_1811_Tumour_AAATGCCGTTCAGGCC	CD8_C7_ZNF683	Liu_1811_Tumour_clonotype8066	Liu_1811_Tumour	TRUE	745	TRB	TRBV5-1	None	TRBJ1-1	TRBC1	TRUE	TRUE	CASSLMSGVGAFF	TGCGCCAGCAGCTTGATGTCCGGGGTAGGAGCTTTCTTT	2566	3
Liu_1802_PBMC_AAATGCCGTTCATGGT	CD8_C4_CX3CR1	Liu_1802_PBMC_clonotype39	Liu_1802_PBMC	TRUE	599	TRB	TRBV6-3	TRBD2	TRBJ2-7	TRBC1	TRUE	TRUE	CASSSPGLAGGSPYEQYF	TGTGCCAGCAGTTCCCCGGGACTAGCGGGAGGAAGCCCCTACGAGCAGTACTTC	926	5
Liu_1802_PBMC_AAATGCCGTTCATGGT	CD8_C4_CX3CR1	Liu_1802_PBMC_clonotype39	Liu_1802_PBMC	TRUE	501	TRA	TRAV4	None	TRAJ36	TRAC	TRUE	TRUE	CLGLTGANNLFF	TGCCTCGGGCTCACTGGGGCAAACAACCTCTTCTTT	865	2
Liu_1802_PBMC_AAATGCCGTTCTGTTT	CD8_C4_CX3CR1	Liu_1802_PBMC_clonotype123	Liu_1802_PBMC	TRUE	557	TRB	TRBV27	TRBD1	TRBJ2-7	TRBC2	TRUE	TRUE	CASSSGDRGTYEQYF	TGTGCCAGCAGTTCGGGGGACAGGGGTACCTACGAGCAGTACTTC	1915	9
Liu_1802_PBMC_AAATGCCGTTCTGTTT	CD8_C4_CX3CR1	Liu_1802_PBMC_clonotype123	Liu_1802_PBMC	TRUE	548	TRA	TRAV12-3	None	TRAJ31	TRAC	TRUE	TRUE	CAKSNNARLMF	TGTGCAAAGTCGAACAATGCCAGACTCATGTTT	1500	6
Liu_1807_PBMC_AAATGCCGTTGAGGTG	CD8_C2_IL7R	Liu_1807_PBMC_clonotype8068	Liu_1807_PBMC	TRUE	576	TRA	TRAV29DV5	None	TRAJ53	TRAC	TRUE	TRUE	CAASGRGSNYKLTF	TGTGCAGCAAGCGGTAGAGGTAGCAACTATAAACTGACATTT	2923	6
Liu_1807_PBMC_AAATGCCGTTGAGGTG	CD8_C2_IL7R	Liu_1807_PBMC_clonotype8068	Liu_1807_PBMC	TRUE	743	TRB	TRBV7-9	TRBD2	TRBJ2-3	TRBC2	TRUE	TRUE	CASSRGTSGRGREDTQYF	TGTGCCAGCAGCCGCGGGACTAGCGGGAGGGGACGGGAAGATACGCAGTATTTT	7417	13
Liu_1807_PBMC_AAATGCCGTTGAGGTG	CD8_C2_IL7R	Liu_1807_PBMC_clonotype8068	Liu_1807_PBMC	TRUE	683	TRB	TRBV14	TRBD1	TRBJ2-7	TRBC2	TRUE	TRUE	CASSQDRVEQYF	TGTGCCAGCAGCCAGGACAGGGTCGAGCAGTACTTC	2943	7
Liu_1811_Tumour_AAATGCCGTTGGGACA	CD8_C11_HAVCR2	Liu_1811_Tumour_clonotype8069	Liu_1811_Tumour	TRUE	734	TRB	TRBV30	TRBD2	TRBJ2-1	TRBC2	TRUE	TRUE	CAWTSGRADEQFF	TGTGCCTGGACTAGCGGGAGGGCCGATGAGCAGTTCTTC	3909	7
Liu_1811_Tumour_AAATGCCGTTGGGACA	CD8_C11_HAVCR2	Liu_1811_Tumour_clonotype8069	Liu_1811_Tumour	TRUE	503	TRA	TRAV6	None	TRAJ21	TRAC	TRUE	TRUE	CALAPLGNKFYF	TGTGCTCTAGCCCCCCTCGGGAACAAATTTTACTTT	1579	3
Liu_1806_Tumour_AAATGCCGTTTGTTGG	CD8_C11_HAVCR2	Liu_1806_Tumour_clonotype8072	Liu_1806_Tumour	TRUE	588	TRA	TRAV26-1	None	TRAJ26	TRAC	TRUE	TRUE	CIVRTLYGQNFVF	TGCATCGTCAGAACACTTTATGGTCAGAATTTTGTCTTT	2094	2
Liu_1806_Tumour_AAATGCCGTTTGTTGG	CD8_C11_HAVCR2	Liu_1806_Tumour_clonotype8072	Liu_1806_Tumour	TRUE	516	TRB	TRBV7-3	None	TRBJ1-5	TRBC1	TRUE	TRUE	CASSLTATDPQPQHF	TGTGCCAGCAGCTTAACGGCTACGGATCCTCAGCCCCAGCATTTT	3481	4
Liu_1806_Tumour_AAATGCCGTTTGTTGG	CD8_C11_HAVCR2	Liu_1806_Tumour_clonotype8072	Liu_1806_Tumour	TRUE	515	TRB	TRBV25-1	TRBD1	TRBJ2-2	TRBC2	TRUE	TRUE	CASSATRTANTGELFF	TGTGCCAGCAGTGCCACCAGGACAGCCAACACCGGGGAGCTGTTTTTT	1883	2
Liu_1808_Tumour_AAATGCCTCAAACGGG	CD8_C9_CCL4L2	Liu_1808_Tumour_clonotype1215	Liu_1808_Tumour	TRUE	591	TRA	TRAV36DV7	None	TRAJ16	TRAC	TRUE	TRUE	CAVGGRPDGQKLLF	TGTGCTGTGGGGGGTCGCCCAGATGGCCAGAAGCTGCTCTTT	1854	6
Liu_1808_Tumour_AAATGCCTCAAACGGG	CD8_C9_CCL4L2	Liu_1808_Tumour_clonotype1215	Liu_1808_Tumour	TRUE	770	TRB	TRBV18	TRBD1	TRBJ2-1	TRBC2	TRUE	TRUE	CASSPRDRTPNEQFF	TGTGCCAGCTCACCGAGGGACAGGACCCCCAATGAGCAGTTCTTC	5135	28
Liu_1806_Tumour_AAATGCCTCAAAGACA	CD8_C11_HAVCR2	Liu_1806_Tumour_clonotype633	Liu_1806_Tumour	TRUE	562	TRA	TRAV39	None	TRAJ42	TRAC	TRUE	TRUE	CAVDKEEGGSQGNLIF	TGTGCCGTGGACAAGGAGGAGGGAGGAAGCCAAGGAAATCTCATCTTT	3345	4
Liu_1806_Tumour_AAATGCCTCAAAGACA	CD8_C11_HAVCR2	Liu_1806_Tumour_clonotype633	Liu_1806_Tumour	TRUE	553	TRB	TRBV7-6	TRBD2	TRBJ2-1	TRBC2	TRUE	TRUE	CASSLGVGRVFNEQFF	TGTGCCAGCAGCTTAGGGGTGGGCCGGGTCTTCAATGAGCAGTTCTTC	1138	2
Liu_1802_Tumour_AAATGCCTCACAATGC	CD8_C10_STMN1	Liu_1802_Tumour_clonotype931	Liu_1802_Tumour	TRUE	709	TRB	TRBV7-2	TRBD1	TRBJ2-7	TRBC2	TRUE	TRUE	CASSLWGPGYEQYF	TGTGCCAGCAGCTTATGGGGGCCGGGCTACGAGCAGTACTTC	5407	59
Liu_1802_Tumour_AAATGCCTCACAATGC	CD8_C10_STMN1	Liu_1802_Tumour_clonotype931	Liu_1802_Tumour	TRUE	568	TRA	TRAV25	None	TRAJ44	TRAC	TRUE	TRUE	CAGRGATGTASKLTF	TGTGCAGGGCGAGGGGCGACCGGCACTGCCAGTAAACTCACCTTT	1512	9
Liu_1808_Tumour_AAATGCCTCACGATGT	CD8_C6_ISG15	Liu_1808_Tumour_clonotype155	Liu_1808_Tumour	TRUE	507	TRA	TRAV6	None	TRAJ18	TRAC	TRUE	TRUE	CALAGGSTLGRLYF	TGTGCTCTGGCCGGAGGCTCAACCCTGGGGAGGCTATACTTT	649	3
Liu_1808_Tumour_AAATGCCTCACGATGT	CD8_C6_ISG15	Liu_1808_Tumour_clonotype155	Liu_1808_Tumour	TRUE	662	TRB	TRBV5-6	TRBD1	TRBJ2-2	TRBC2	TRUE	TRUE	CASGTLDRANTGELFF	TGTGCCAGCGGAACATTGGACAGAGCGAACACCGGGGAGCTGTTTTTT	643	3
Liu_1815_PBMC_AAATGCCTCATAGCAC	CD8_C2_IL7R	Liu_1815_PBMC_clonotype8081	Liu_1815_PBMC	TRUE	496	TRA	TRAV9-2	None	TRAJ12	TRAC	TRUE	TRUE	CALSAQDSSYKLIF	TGTGCTCTGAGTGCCCAGGATAGCAGCTATAAATTGATCTTC	1558	2
Liu_1815_PBMC_AAATGCCTCATAGCAC	CD8_C2_IL7R	Liu_1815_PBMC_clonotype8081	Liu_1815_PBMC	TRUE	612	TRA	TRAV41	None	TRAJ58	TRAC	TRUE	TRUE	CAVLTSGSRLTF	TGTGCTGTCCTGACCAGTGGCTCTAGGTTGACCTTT	1334	3
Liu_1815_PBMC_AAATGCCTCATAGCAC	CD8_C2_IL7R	Liu_1815_PBMC_clonotype8081	Liu_1815_PBMC	TRUE	516	TRB	TRBV10-3	TRBD2	TRBJ1-5	TRBC1	TRUE	TRUE	CATLGGEGQPQHF	TGTGCCACCCTGGGTGGGGAGGGCCAGCCCCAGCATTTT	8323	16
Liu_1815_PBMC_AAATGCCTCATAGCAC	CD8_C2_IL7R	Liu_1815_PBMC_clonotype8081	Liu_1815_PBMC	TRUE	565	TRB	TRBV29-1	TRBD1	TRBJ1-1	TRBC1	TRUE	TRUE	CSGADRLNTEAFF	TGCAGCGGTGCGGACAGATTGAACACTGAAGCTTTCTTT	5342	9
Liu_1805_Tumour_AAATGCCTCATTTGGG	CD8_C10_STMN1	Liu_1805_Tumour_clonotype8082	Liu_1805_Tumour	TRUE	687	TRB	TRBV12-3	TRBD1	TRBJ1-4	TRBC1	TRUE	TRUE	CASSTGTGHEKLFF	TGTGCCAGCAGCACCGGGACAGGGCATGAAAAACTGTTTTTT	14856	25
Liu_1805_Tumour_AAATGCCTCATTTGGG	CD8_C10_STMN1	Liu_1805_Tumour_clonotype8082	Liu_1805_Tumour	TRUE	689	TRA	TRAV17	None	TRAJ39	TRAC	TRUE	TRUE	CATEAFLNAGNMLTF	TGTGCTACGGAAGCCTTCCTCAATGCAGGCAACATGCTCACCTTT	7794	13
Liu_1813_PBMC_AAATGCCTCCAGATCA	CD8_C4_CX3CR1	Liu_1813_PBMC_clonotype85	Liu_1813_PBMC	TRUE	519	TRB	TRBV7-8	TRBD1	TRBJ1-6	TRBC1	TRUE	TRUE	CASIQGSSYNSPLHF	TGTGCCAGCATACAGGGGAGCTCCTATAATTCACCCCTCCACTTT	5935	6
Liu_1813_PBMC_AAATGCCTCCAGATCA	CD8_C4_CX3CR1	Liu_1813_PBMC_clonotype85	Liu_1813_PBMC	TRUE	506	TRA	TRAV13-1	None	TRAJ13	TRAC	TRUE	TRUE	CAAPYSGGYQKVTF	TGTGCAGCGCCTTATTCTGGGGGTTACCAGAAAGTTACCTTT	3961	3
Liu_1813_Tumour_AAATGCCTCCTAGTGA	CD8_C9_CCL4L2	Liu_1813_Tumour_clonotype8	Liu_1813_Tumour	TRUE	597	TRB	TRBV6-3	None	TRBJ1-1	TRBC1	TRUE	TRUE	CASSYEFLVSEAFF	TGTGCCAGCAGTTACGAGTTCTTAGTATCTGAAGCTTTCTTT	6300	8
Liu_1813_Tumour_AAATGCCTCCTAGTGA	CD8_C9_CCL4L2	Liu_1813_Tumour_clonotype8	Liu_1813_Tumour	TRUE	570	TRA	TRAV19	None	TRAJ53	TRAC	TRUE	TRUE	CALTGDSGGSNYKLTF	TGTGCTCTGACGGGGGATAGTGGAGGTAGCAACTATAAACTGACATTT	2321	2
Liu_1802_PBMC_AAATGCCTCCTGTAGA	CD8_C4_CX3CR1	Liu_1802_PBMC_clonotype22	Liu_1802_PBMC	TRUE	788	TRB	TRBV30	TRBD2	TRBJ1-1	TRBC1	TRUE	TRUE	CAWRGKGNTEAFF	TGTGCCTGGAGAGGGAAGGGGAACACTGAAGCTTTCTTT	1016	6
Liu_1802_PBMC_AAATGCCTCCTGTAGA	CD8_C4_CX3CR1	Liu_1802_PBMC_clonotype22	Liu_1802_PBMC	TRUE	522	TRA	TRAV27	None	TRAJ42	TRAC	TRUE	TRUE	CASPNYGGSQGNLIF	TGTGCATCCCCAAATTATGGAGGAAGCCAAGGAAATCTCATCTTT	392	1
Liu_1813_PBMC_AAATGCCTCCTTAATC	CD8_C1_LEF1	Liu_1813_PBMC_clonotype8090	Liu_1813_PBMC	TRUE	471	TRB	TRBV27	TRBD1	TRBJ2-3	TRBC2	TRUE	TRUE	CASSDRGPTDTQYF	TGTGCCAGCAGTGACAGGGGGCCTACAGATACGCAGTATTTT	784	1
Liu_1813_PBMC_AAATGCCTCCTTAATC	CD8_C1_LEF1	Liu_1813_PBMC_clonotype8090	Liu_1813_PBMC	TRUE	571	TRA	TRAV14DV4	None	TRAJ41	TRAC	TRUE	TRUE	CAMSSPLINSGYALNF	TGTGCAATGAGTTCCCCCCTCATAAATTCCGGGTATGCACTCAACTTC	1510	3
Liu_1802_PBMC_AAATGCCTCCTTGACC	CD8_C4_CX3CR1	Liu_1802_PBMC_clonotype9	Liu_1802_PBMC	TRUE	718	TRB	TRBV19	TRBD2	TRBJ1-2	TRBC1	TRUE	TRUE	CASSFGSWYGYTF	TGTGCCAGTAGCTTCGGCAGTTGGTATGGCTACACCTTC	2691	15
Liu_1802_PBMC_AAATGCCTCCTTGACC	CD8_C4_CX3CR1	Liu_1802_PBMC_clonotype9	Liu_1802_PBMC	TRUE	581	TRA	TRAV17	None	TRAJ23	TRAC	TRUE	TRUE	CATENQGGKLIF	TGTGCTACGGAAAACCAGGGAGGAAAGCTTATCTTC	1434	5
Liu_1813_Tumour_AAATGCCTCCTTGACC	CD8_C6_ISG15	Liu_1813_Tumour_clonotype8091	Liu_1813_Tumour	TRUE	515	TRB	TRBV20-1	TRBD1	TRBJ2-1	TRBC2	TRUE	TRUE	CSARDLGEDEQFF	TGCAGTGCTAGAGATCTGGGAGAGGATGAGCAGTTCTTC	4619	9
Liu_1813_Tumour_AAATGCCTCCTTGACC	CD8_C6_ISG15	Liu_1813_Tumour_clonotype8091	Liu_1813_Tumour	TRUE	555	TRA	TRAV12-1	None	TRAJ49	TRAC	TRUE	TRUE	CVVFSSNTGNQFYF	TGTGTGGTCTTTTCCTCGAACACCGGTAACCAGTTCTATTTT	1735	2
Liu_1807_Tumour_AAATGCCTCCTTTCGG	CD8_C1_LEF1	Liu_1807_Tumour_clonotype8093	Liu_1807_Tumour	TRUE	693	TRB	TRBV19	TRBD1	TRBJ2-7	TRBC2	TRUE	TRUE	CASSAGQGFYEQYF	TGTGCCAGTAGTGCCGGACAGGGCTTCTACGAGCAGTACTTC	416	2
Liu_1807_Tumour_AAATGCCTCCTTTCGG	CD8_C1_LEF1	Liu_1807_Tumour_clonotype8093	Liu_1807_Tumour	TRUE	552	TRA	TRAV12-2	None	TRAJ9	TRAC	TRUE	TRUE	CAVNQDTGGFKTIF	TGTGCCGTGAACCAAGACACTGGAGGCTTCAAAACTATCTTT	1095	3
Liu_1806_Tumour_AAATGCCTCGCACTCT	CD8_C5_CXCR4	Liu_1806_Tumour_clonotype8097	Liu_1806_Tumour	TRUE	527	TRA	TRAV29DV5	None	TRAJ37	TRAC	TRUE	TRUE	CAASDPGNTGKLIF	TGTGCAGCAAGCGATCCTGGCAACACAGGCAAACTAATCTTT	1030	1
Liu_1806_Tumour_AAATGCCTCGCACTCT	CD8_C5_CXCR4	Liu_1806_Tumour_clonotype8097	Liu_1806_Tumour	TRUE	548	TRB	TRBV6-5	TRBD1	TRBJ2-5	TRBC2	TRUE	TRUE	CASSYAGGETQYF	TGTGCCAGCAGTTACGCAGGGGGGGAGACCCAGTACTTC	3349	6
Liu_1806_Tumour_AAATGCCTCGCACTCT	CD8_C5_CXCR4	Liu_1806_Tumour_clonotype8097	Liu_1806_Tumour	TRUE	529	TRB	TRBV7-6	TRBD2	TRBJ2-1	TRBC2	TRUE	TRUE	CASSLGVGRVFNEQFF	TGTGCCAGCAGCTTAGGGGTGGGCCGGGTCTTCAATGAGCAGTTCTTC	2385	2
Liu_1810_PBMC_AAATGCCTCGGATGTT	CD8_C1_LEF1	Liu_1810_PBMC_clonotype8099	Liu_1810_PBMC	TRUE	528	TRB	TRBV6-3	TRBD2	TRBJ2-3	TRBC2	TRUE	TRUE	CASRPLGLAGGIDTQYF	TGTGCCAGCAGGCCTCTAGGACTAGCGGGAGGAATAGATACGCAGTATTTT	1118	3
Liu_1810_PBMC_AAATGCCTCGGATGTT	CD8_C1_LEF1	Liu_1810_PBMC_clonotype8099	Liu_1810_PBMC	TRUE	523	TRA	TRAV26-1	None	TRAJ11	TRAC	TRUE	TRUE	CIVLNSGYSTLTF	TGCATCGTCCTGAATTCAGGATACAGCACCCTCACCTTT	744	1
Liu_1815_PBMC_AAATGCCTCGGCGCAT	CD8_C1_LEF1	Liu_1815_PBMC_clonotype8100	Liu_1815_PBMC	TRUE	511	TRB	TRBV5-1	TRBD1	TRBJ2-5	TRBC2	TRUE	TRUE	CASSLGQEEETQYF	TGCGCCAGCAGCTTGGGACAGGAAGAAGAGACCCAGTACTTC	7609	14
Liu_1815_PBMC_AAATGCCTCGGCGCAT	CD8_C1_LEF1	Liu_1815_PBMC_clonotype8100	Liu_1815_PBMC	TRUE	490	TRA	TRAV38-1	None	TRAJ24	TRAC	TRUE	TRUE	CAFRPRSWGKLQF	TGTGCTTTCCGTCCCCGTAGCTGGGGGAAATTGCAGTTT	1349	3
Liu_1810_Tumour_AAATGCCTCGTGGGAA	CD8_C6_ISG15	Liu_1810_Tumour_clonotype197	Liu_1810_Tumour	TRUE	529	TRB	TRBV20-1	TRBD2	TRBJ2-7	TRBC2	TRUE	TRUE	CSARGTSGEIYEQYF	TGCAGTGCTAGGGGGACTAGCGGAGAGATCTACGAGCAGTACTTC	7465	10
Liu_1810_Tumour_AAATGCCTCGTGGGAA	CD8_C6_ISG15	Liu_1810_Tumour_clonotype197	Liu_1810_Tumour	TRUE	693	TRA	TRAV8-4	None	TRAJ36	TRAC	TRUE	TRUE	CAALRANNLFF	TGTGCTGCCCTGAGGGCAAACAACCTCTTCTTT	3584	5
Liu_1802_PBMC_AAATGCCTCTCAAGTG	CD8_C3_CMC1	Liu_1802_PBMC_clonotype44	Liu_1802_PBMC	TRUE	521	TRB	TRBV9	TRBD2	TRBJ2-1	TRBC2	TRUE	TRUE	CASSGTSGGLNEQFF	TGTGCCAGCAGCGGGACTAGCGGGGGGCTTAATGAGCAGTTCTTC	1798	10
Liu_1802_PBMC_AAATGCCTCTCAAGTG	CD8_C3_CMC1	Liu_1802_PBMC_clonotype44	Liu_1802_PBMC	TRUE	499	TRA	TRAV9-2	None	TRAJ3	TRAC	TRUE	TRUE	CALTPYSSASKIIF	TGTGCTCTGACTCCGTACAGCAGTGCTTCCAAGATAATCTTT	1751	4
Liu_1802_PBMC_AAATGCCTCTCAAGTG	CD8_C3_CMC1	Liu_1802_PBMC_clonotype44	Liu_1802_PBMC	TRUE	608	TRA	TRAV1-2	None	TRAJ37	TRAC	TRUE	TRUE	CAVRHGSSNTGKLIF	TGTGCTGTGAGACATGGCTCTAGCAACACAGGCAAACTAATCTTT	1066	4
Liu_1808_PBMC_AAATGCCTCTCGTTTA	CD8_C3_CMC1	Liu_1808_PBMC_clonotype346	Liu_1808_PBMC	TRUE	573	TRB	TRBV11-2	TRBD2	TRBJ2-1	TRBC2	TRUE	TRUE	CASSLQTSEVPEQFF	TGTGCCAGCAGCCTTCAGACTAGTGAGGTTCCTGAGCAGTTCTTC	4684	11
Liu_1808_PBMC_AAATGCCTCTCGTTTA	CD8_C3_CMC1	Liu_1808_PBMC_clonotype346	Liu_1808_PBMC	TRUE	706	TRA	TRAV8-2	None	TRAJ5	TRAC	TRUE	TRUE	CVVSDRAGRRALTF	TGTGTTGTGAGTGATCGGGCGGGCAGGAGAGCACTTACTTTT	1431	4
Liu_1810_Tumour_AAATGCCTCTGGAGCC	CD8_C5_CXCR4	Liu_1810_Tumour_clonotype8109	Liu_1810_Tumour	TRUE	487	TRA	TRAV35	None	TRAJ53	TRAC	TRUE	TRUE	CAGQNSGGSNYKLTF	TGTGCTGGGCAGAATAGTGGAGGTAGCAACTATAAACTGACATTT	2651	3
Liu_1810_Tumour_AAATGCCTCTGGAGCC	CD8_C5_CXCR4	Liu_1810_Tumour_clonotype8109	Liu_1810_Tumour	TRUE	522	TRB	TRBV6-5	TRBD2	TRBJ2-1	TRBC2	TRUE	TRUE	CASSYSTSGHNEQFF	TGTGCCAGCAGTTACTCGACTAGCGGGCACAATGAGCAGTTCTTC	517	1
Liu_1808_Tumour_AAATGCCTCTGGTGTA	CD8_C5_CXCR4	Liu_1808_Tumour_clonotype122	Liu_1808_Tumour	TRUE	559	TRB	TRBV6-1	TRBD2	TRBJ2-1	TRBC2	TRUE	TRUE	CASGRAYNEQFF	TGTGCCAGCGGGAGGGCCTACAATGAGCAGTTCTTC	862	7
Liu_1808_Tumour_AAATGCCTCTGGTGTA	CD8_C5_CXCR4	Liu_1808_Tumour_clonotype122	Liu_1808_Tumour	TRUE	529	TRA	TRAV13-1	None	TRAJ42	TRAC	TRUE	TRUE	CAASIWYGGSQGNLIF	TGTGCAGCAAGTATCTGGTATGGAGGAAGCCAAGGAAATCTCATCTTT	964	5
Liu_1808_PBMC_AAATGCCTCTTGTCAT	CD8_C1_LEF1	Liu_1808_PBMC_clonotype8117	Liu_1808_PBMC	TRUE	692	TRB	TRBV2	TRBD1	TRBJ1-1	TRBC1	TRUE	TRUE	CASSDRGWTEAFF	TGTGCCAGCAGTGACAGGGGATGGACTGAAGCTTTCTTT	3073	8
Liu_1808_PBMC_AAATGCCTCTTGTCAT	CD8_C1_LEF1	Liu_1808_PBMC_clonotype8117	Liu_1808_PBMC	TRUE	511	TRA	TRAV17	None	TRAJ5	TRAC	TRUE	TRUE	CATDMDTGRRALTF	TGTGCTACGGACATGGACACGGGCAGGAGAGCACTTACTTTT	1131	2
Liu_1808_Tumour_AACACGTAGACGCACA	CD8_C6_ISG15	Liu_1808_Tumour_clonotype87	Liu_1808_Tumour	TRUE	563	TRB	TRBV14	TRBD2	TRBJ2-3	TRBC2	TRUE	TRUE	CASSYGLTQDTQYF	TGTGCCAGCAGCTATGGACTGACTCAAGATACGCAGTATTTT	1724	9
Liu_1808_Tumour_AACACGTAGACGCACA	CD8_C6_ISG15	Liu_1808_Tumour_clonotype87	Liu_1808_Tumour	TRUE	548	TRA	TRAV12-1	None	TRAJ54	TRAC	TRUE	TRUE	CVVPNQGAQKLVF	TGTGTGGTGCCGAATCAGGGAGCCCAGAAGCTGGTATTT	286	1
Liu_1815_PBMC_AACACGTAGAGTAATC	CD8_C4_CX3CR1	Liu_1815_PBMC_clonotype5	Liu_1815_PBMC	TRUE	690	TRB	TRBV5-1	TRBD2	TRBJ2-5	TRBC2	TRUE	TRUE	CASSLFRDETQYF	TGCGCCAGCAGCTTGTTCCGGGACGAGACCCAGTACTTC	14534	31
Liu_1815_PBMC_AACACGTAGAGTAATC	CD8_C4_CX3CR1	Liu_1815_PBMC_clonotype5	Liu_1815_PBMC	TRUE	506	TRA	TRAV4	None	TRAJ17	TRAC	TRUE	TRUE	CLVGPQAAGNKLTF	TGCCTCGTGGGTCCCCAGGCTGCAGGCAACAAGCTAACTTTT	2054	3
Liu_1813_PBMC_AACACGTAGATATGGT	CD8_C2_IL7R	Liu_1813_PBMC_clonotype8123	Liu_1813_PBMC	TRUE	552	TRA	TRAV2	None	TRAJ22	TRAC	TRUE	TRUE	CAVEVSGSARQLTF	TGTGCTGTGGAGGTTTCTGGTTCTGCAAGGCAACTGACCTTT	713	2
Liu_1813_PBMC_AACACGTAGATATGGT	CD8_C2_IL7R	Liu_1813_PBMC_clonotype8123	Liu_1813_PBMC	TRUE	548	TRB	TRBV2	None	TRBJ2-5	TRBC2	TRUE	TRUE	CASSPHETQYF	TGTGCCAGCAGTCCTCATGAGACCCAGTACTTC	4623	8
Liu_1807_Tumour_AACACGTAGCGCTCCA	CD8_C8_CXCL13	Liu_1807_Tumour_clonotype416	Liu_1807_Tumour	TRUE	710	TRB	TRBV7-9	None	TRBJ2-3	TRBC2	TRUE	TRUE	CASSSIAGRTDTQYF	TGTGCCAGCAGCTCCATAGCGGGAAGAACAGATACGCAGTATTTT	3002	13
Liu_1807_Tumour_AACACGTAGCGCTCCA	CD8_C8_CXCL13	Liu_1807_Tumour_clonotype416	Liu_1807_Tumour	TRUE	669	TRA	TRAV1-2	None	TRAJ34	TRAC	TRUE	TRUE	CAVIGGTYNTDKLIF	TGTGCTGTGATAGGTGGGACTTATAACACCGACAAGCTCATCTTT	2299	6
Liu_1807_Tumour_AACACGTAGCGCTCCA	CD8_C8_CXCL13	Liu_1807_Tumour_clonotype416	Liu_1807_Tumour	TRUE	517	TRA	TRAV13-1	None	TRAJ16	TRAC	TRUE	TRUE	CAASGGQKLLF	TGTGCAGCAAGTGGGGGCCAGAAGCTGCTCTTT	1197	3
Liu_1802_PBMC_AACACGTAGCGCTTAT	CD8_C4_CX3CR1	Liu_1802_PBMC_clonotype9	Liu_1802_PBMC	TRUE	851	TRB	TRBV19	TRBD2	TRBJ1-2	TRBC1	TRUE	TRUE	CASSFGSWYGYTF	TGTGCCAGTAGCTTCGGCAGTTGGTATGGCTACACCTTC	862	8
Liu_1802_PBMC_AACACGTAGCGCTTAT	CD8_C4_CX3CR1	Liu_1802_PBMC_clonotype9	Liu_1802_PBMC	TRUE	580	TRA	TRAV17	None	TRAJ23	TRAC	TRUE	TRUE	CATENQGGKLIF	TGTGCTACGGAAAACCAGGGAGGAAAGCTTATCTTC	1096	3
Liu_1807_PBMC_AACACGTAGCTCCCAG	CD8_C3_CMC1	Liu_1807_PBMC_clonotype8132	Liu_1807_PBMC	TRUE	684	TRB	TRBV7-6	TRBD1	TRBJ2-7	TRBC2	TRUE	TRUE	CASSSTGFSYEQYF	TGTGCCAGCAGCTCGACAGGTTTTTCCTACGAGCAGTACTTC	5744	9
Liu_1807_PBMC_AACACGTAGCTCCCAG	CD8_C3_CMC1	Liu_1807_PBMC_clonotype8132	Liu_1807_PBMC	TRUE	696	TRA	TRAV3	None	TRAJ34	TRAC	TRUE	TRUE	CAVRLYNTDKLIF	TGTGCTGTGAGGCTGTATAACACCGACAAGCTCATCTTT	610	1
Liu_1808_Tumour_AACACGTAGGCATTGG	CD8_C5_CXCR4	Liu_1808_Tumour_clonotype1059	Liu_1808_Tumour	TRUE	688	TRB	TRBV6-5	TRBD1	TRBJ2-1	TRBC2	TRUE	TRUE	CASSRQGRNEQFF	TGTGCCAGCAGTCGACAGGGGAGGAATGAGCAGTTCTTC	1395	9
Liu_1808_Tumour_AACACGTAGGCATTGG	CD8_C5_CXCR4	Liu_1808_Tumour_clonotype1059	Liu_1808_Tumour	TRUE	540	TRA	TRAV17	None	TRAJ13	TRAC	TRUE	TRUE	CATAHSGGYQKVTF	TGTGCTACGGCTCATTCTGGGGGTTACCAGAAAGTTACCTTT	1349	7
Liu_1808_PBMC_AACACGTAGGCCGAAT	CD8_C1_LEF1	Liu_1808_PBMC_clonotype8139	Liu_1808_PBMC	TRUE	524	TRB	TRBV13	TRBD2	TRBJ1-2	TRBC1	TRUE	TRUE	CASSLEGVGTGYTF	TGTGCCAGCAGCTTAGAAGGGGTCGGGACCGGCTACACCTTC	3783	8
Liu_1808_PBMC_AACACGTAGGCCGAAT	CD8_C1_LEF1	Liu_1808_PBMC_clonotype8139	Liu_1808_PBMC	TRUE	583	TRA	TRAV19	None	TRAJ6	TRAC	TRUE	TRUE	CALSEAPASGGSYIPTF	TGTGCTCTGAGTGAGGCGCCGGCTTCGGGAGGAAGCTACATACCTACATTT	2658	6
Liu_1811_PBMC_AACACGTAGGGCATGT	CD8_C1_LEF1	Liu_1811_PBMC_clonotype8142	Liu_1811_PBMC	TRUE	581	TRA	TRAV29DV5	None	TRAJ52	TRAC	TRUE	TRUE	CAASAGGTSYGKLTF	TGTGCAGCAAGCGCGGGTGGTACTAGCTATGGAAAGCTGACATTT	876	1
Liu_1811_PBMC_AACACGTAGGGCATGT	CD8_C1_LEF1	Liu_1811_PBMC_clonotype8142	Liu_1811_PBMC	TRUE	518	TRB	TRBV5-1	None	TRBJ2-7	TRBC2	TRUE	TRUE	CASSLDLRRLAYEQYF	TGCGCCAGCAGCTTGGACCTCAGGAGATTAGCCTACGAGCAGTACTTC	3516	5
Liu_1816_PBMC_AACACGTAGGGTATCG	CD8_C4_CX3CR1	Liu_1816_PBMC_clonotype3535	Liu_1816_PBMC	TRUE	670	TRB	TRBV11-1	TRBD1	TRBJ2-7	TRBC2	TRUE	TRUE	CASSSGQRDEQYF	TGTGCCAGCAGCTCGGGACAGAGGGACGAGCAGTACTTC	5399	11
Liu_1816_PBMC_AACACGTAGGGTATCG	CD8_C4_CX3CR1	Liu_1816_PBMC_clonotype3535	Liu_1816_PBMC	TRUE	587	TRA	TRAV14DV4	None	TRAJ44	TRAC	TRUE	TRUE	CAIEAGTASKLTF	TGTGCAATAGAAGCCGGCACTGCCAGTAAACTCACCTTT	1655	4
Liu_1816_PBMC_AACACGTAGGGTATCG	CD8_C4_CX3CR1	Liu_1816_PBMC_clonotype3535	Liu_1816_PBMC	TRUE	592	TRA	TRAV17	None	TRAJ47	TRAC	TRUE	TRUE	CATDARGRNKLVF	TGTGCTACGGACGCAAGGGGTCGAAACAAACTGGTCTTT	1139	2
Liu_1808_PBMC_AACACGTAGGGTATCG	CD8_C1_LEF1	Liu_1808_PBMC_clonotype8145	Liu_1808_PBMC	TRUE	537	TRA	TRAV1-1	None	TRAJ13	TRAC	TRUE	TRUE	CAVRDRVRSGGYQKVTF	TGCGCTGTGAGAGATCGGGTGAGGTCTGGGGGTTACCAGAAAGTTACCTTT	4309	8
Liu_1808_PBMC_AACACGTAGGGTATCG	CD8_C1_LEF1	Liu_1808_PBMC_clonotype8145	Liu_1808_PBMC	TRUE	683	TRB	TRBV27	TRBD1	TRBJ1-1	TRBC1	TRUE	TRUE	CATSDREDTEAFF	TGTGCCACCTCAGACAGGGAAGACACTGAAGCTTTCTTT	3865	8
Liu_1808_PBMC_AACACGTAGGGTATCG	CD8_C1_LEF1	Liu_1808_PBMC_clonotype8145	Liu_1808_PBMC	TRUE	673	TRA	TRAV8-3	None	TRAJ9	TRAC	TRUE	TRUE	CAVGAGGFKTIF	TGTGCTGTGGGTGCTGGAGGCTTCAAAACTATCTTT	1463	5
Liu_1802_PBMC_AACACGTAGGGTTCCC	CD8_C3_CMC1	Liu_1802_PBMC_clonotype104	Liu_1802_PBMC	TRUE	563	TRA	TRAV25	None	TRAJ24	TRAC	TRUE	TRUE	CAGHATDSWGKLQF	TGTGCAGGGCACGCAACTGACAGCTGGGGGAAATTGCAGTTT	299	1
Liu_1802_PBMC_AACACGTAGGGTTCCC	CD8_C3_CMC1	Liu_1802_PBMC_clonotype104	Liu_1802_PBMC	TRUE	705	TRB	TRBV3-1	TRBD1	TRBJ2-1	TRBC2	TRUE	TRUE	CASSQARGSHNEQFF	TGTGCCAGCAGCCAAGCCAGGGGCAGTCACAATGAGCAGTTCTTC	4088	17
Liu_1805_Tumour_AACACGTAGTACGACG	CD8_C7_ZNF683	Liu_1805_Tumour_clonotype2310	Liu_1805_Tumour	TRUE	743	TRB	TRBV28	TRBD2	TRBJ2-7	TRBC2	TRUE	TRUE	CASSFAAGLFYEQYF	TGTGCCAGCAGTTTCGCAGCGGGCCTTTTCTACGAGCAGTACTTC	6720	12
Liu_1805_Tumour_AACACGTAGTACGACG	CD8_C7_ZNF683	Liu_1805_Tumour_clonotype2310	Liu_1805_Tumour	TRUE	537	TRA	TRAV27	None	TRAJ24	TRAC	TRUE	TRUE	CADPLTDSWGKFQF	TGTGCAGACCCTCTAACTGACAGCTGGGGGAAATTCCAGTTT	1095	2
Liu_1806_Tumour_AACACGTAGTATTGGA	CD8_C8_CXCL13	Liu_1806_Tumour_clonotype1434	Liu_1806_Tumour	TRUE	831	TRB	TRBV30	TRBD1	TRBJ1-6	TRBC1	TRUE	TRUE	CAWSFKDSLYNSPLHF	TGTGCCTGGAGTTTCAAGGACAGCCTCTATAATTCACCCCTCCACTTT	5414	8
Liu_1806_Tumour_AACACGTAGTATTGGA	CD8_C8_CXCL13	Liu_1806_Tumour_clonotype1434	Liu_1806_Tumour	TRUE	524	TRA	TRAV13-1	None	TRAJ11	TRAC	TRUE	TRUE	CAASLSGYSTLTF	TGTGCAGCAAGTCTTTCAGGATACAGCACCCTCACCTTT	1292	1
Liu_1802_Tumour_AACACGTAGTGGTAGC	CD8_C6_ISG15	Liu_1802_Tumour_clonotype145	Liu_1802_Tumour	TRUE	489	TRB	TRBV24-1	TRBD1	TRBJ1-1	TRBC1	TRUE	TRUE	CATRDRNTEAFF	TGTGCCACCCGGGACAGGAACACTGAAGCTTTCTTT	657	6
Liu_1802_Tumour_AACACGTAGTGGTAGC	CD8_C6_ISG15	Liu_1802_Tumour_clonotype145	Liu_1802_Tumour	TRUE	555	TRA	TRAV13-2	None	TRAJ37	TRAC	TRUE	TRUE	CAENFVGSSNTGKLIF	TGTGCAGAGAATTTCGTTGGGTCTAGCAACACAGGCAAACTAATCTTT	1181	6
Liu_1815_Tumour_AACACGTAGTTCGCAT	CD8_C9_CCL4L2	Liu_1815_Tumour_clonotype1217	Liu_1815_Tumour	TRUE	510	TRA	TRAV6	None	TRAJ42	TRAC	TRUE	TRUE	CRGGSQGNLIF	TGTCGAGGAGGAAGCCAAGGAAATCTCATCTTT	1691	5
Liu_1815_Tumour_AACACGTAGTTCGCAT	CD8_C9_CCL4L2	Liu_1815_Tumour_clonotype1217	Liu_1815_Tumour	TRUE	702	TRB	TRBV27	TRBD1	TRBJ1-1	TRBC1	TRUE	TRUE	CASVTTGQGANTEAFF	TGTGCCAGCGTCACGACGGGACAGGGGGCGAACACTGAAGCTTTCTTT	3778	9
Liu_1816_PBMC_AACACGTCAAGACACG	CD8_C3_CMC1	Liu_1816_PBMC_clonotype18	Liu_1816_PBMC	TRUE	797	TRB	TRBV5-1	TRBD1	TRBJ2-1	TRBC2	TRUE	TRUE	CASSFEQGARSNEQFF	TGCGCCAGCAGCTTCGAACAGGGGGCGCGGTCAAATGAGCAGTTCTTC	6166	14
Liu_1816_PBMC_AACACGTCAAGACACG	CD8_C3_CMC1	Liu_1816_PBMC_clonotype18	Liu_1816_PBMC	TRUE	573	TRA	TRAV19	None	TRAJ22	TRAC	TRUE	TRUE	CALSDTDSGSARQLTF	TGTGCTCTGAGTGACACTGACTCTGGTTCTGCAAGGCAACTGACCTTT	1381	2
Liu_1816_Tumour_AACACGTCAAGCCATT	CD8_C5_CXCR4	Liu_1816_Tumour_clonotype3536	Liu_1816_Tumour	TRUE	680	TRB	TRBV19	None	TRBJ2-1	TRBC2	TRUE	TRUE	CASSLDRAINEQFF	TGTGCCAGTAGCCTAGATCGAGCGATCAATGAGCAGTTCTTC	4151	13
Liu_1816_Tumour_AACACGTCAAGCCATT	CD8_C5_CXCR4	Liu_1816_Tumour_clonotype3536	Liu_1816_Tumour	TRUE	579	TRA	TRAV12-1	None	TRAJ43	TRAC	TRUE	TRUE	CAVNQNNNDMRF	TGTGCGGTGAACCAGAATAACAATGACATGCGCTTT	2146	4
Liu_1802_Tumour_AACACGTCAAGCCGTC	CD8_C6_ISG15	Liu_1802_Tumour_clonotype2312	Liu_1802_Tumour	TRUE	717	TRB	TRBV6-1	TRBD1	TRBJ2-7	TRBC2	TRUE	TRUE	CASRQQGNEQYF	TGTGCCAGCAGACAACAGGGAAACGAGCAGTACTTC	2653	21
Liu_1802_Tumour_AACACGTCAAGCCGTC	CD8_C6_ISG15	Liu_1802_Tumour_clonotype2312	Liu_1802_Tumour	TRUE	538	TRA	TRAV17	None	TRAJ13	TRAC	TRUE	TRUE	CATVPTGGYQKVTF	TGTGCTACGGTCCCCACGGGGGGTTACCAGAAAGTTACCTTT	1019	5
Liu_1808_PBMC_AACACGTCAAGGACTG	CD8_C1_LEF1	Liu_1808_PBMC_clonotype8160	Liu_1808_PBMC	TRUE	741	TRB	TRBV7-9	TRBD1	TRBJ2-5	TRBC2	TRUE	TRUE	CASSANRDRGVGETQYF	TGTGCCAGCAGCGCAAACCGGGACAGGGGAGTCGGGGAGACCCAGTACTTC	6542	17
Liu_1808_PBMC_AACACGTCAAGGACTG	CD8_C1_LEF1	Liu_1808_PBMC_clonotype8160	Liu_1808_PBMC	TRUE	569	TRA	TRAV29DV5	None	TRAJ49	TRAC	TRUE	TRUE	CAASAGNQFYF	TGTGCAGCAAGCGCGGGTAACCAGTTCTATTTT	1667	5
Liu_1808_Tumour_AACACGTCAAGTCATC	CD8_C6_ISG15	Liu_1808_Tumour_clonotype133	Liu_1808_Tumour	TRUE	603	TRB	TRBV2	TRBD2	TRBJ1-5	TRBC1	TRUE	TRUE	CASSGPLSGSSNQPQHF	TGTGCCAGCAGTGGGCCACTGTCAGGGAGTAGCAATCAGCCCCAGCATTTT	2359	12
Liu_1808_Tumour_AACACGTCAAGTCATC	CD8_C6_ISG15	Liu_1808_Tumour_clonotype133	Liu_1808_Tumour	TRUE	551	TRA	TRAV12-3	None	TRAJ44	TRAC	TRUE	TRUE	CAMSDGTASKLTF	TGTGCAATGAGCGACGGCACTGCCAGTAAACTCACCTTT	1153	3
Liu_1807_PBMC_AACACGTCAATGGACG	CD8_C1_LEF1	Liu_1807_PBMC_clonotype8163	Liu_1807_PBMC	TRUE	599	TRB	TRBV7-9	TRBD1	TRBJ2-2	TRBC2	TRUE	TRUE	CASSLVGRGTSNTGELFF	TGTGCCAGCAGCTTAGTGGGCCGGGGCACTTCGAACACCGGGGAGCTGTTTTTT	11470	18
Liu_1807_PBMC_AACACGTCAATGGACG	CD8_C1_LEF1	Liu_1807_PBMC_clonotype8163	Liu_1807_PBMC	TRUE	523	TRA	TRAV21	None	TRAJ32	TRAC	TRUE	TRUE	CAAYSGGATNKLIF	TGTGCTGCATACTCTGGTGGTGCTACAAACAAGCTCATCTTT	4761	6
Liu_1805_PBMC_AACACGTCACACTGCG	CD8_C3_CMC1	Liu_1805_PBMC_clonotype6	Liu_1805_PBMC	TRUE	748	TRB	TRBV2	TRBD2	TRBJ2-5	TRBC2	TRUE	TRUE	CASSGGAGGGETQYF	TGTGCCAGCAGTGGAGGCGCGGGGGGAGGAGAGACCCAGTACTTC	1778	5
Liu_1805_PBMC_AACACGTCACACTGCG	CD8_C3_CMC1	Liu_1805_PBMC_clonotype6	Liu_1805_PBMC	TRUE	583	TRA	TRAV14DV4	None	TRAJ30	TRAC	TRUE	TRUE	CAMREGGGRDDKIIF	TGTGCAATGAGAGAGGGCGGAGGCAGAGATGACAAGATCATCTTT	1754	3
Liu_1815_Tumour_AACACGTCACCACCAG	CD8_C7_ZNF683	Liu_1815_Tumour_clonotype366	Liu_1815_Tumour	TRUE	494	TRB	TRBV9	TRBD1	TRBJ2-7	TRBC2	TRUE	TRUE	CASNRGGAKGEQYF	TGTGCCAGCAACCGAGGGGGGGCGAAGGGCGAGCAGTACTTC	1809	7
Liu_1815_Tumour_AACACGTCACCACCAG	CD8_C7_ZNF683	Liu_1815_Tumour_clonotype366	Liu_1815_Tumour	TRUE	635	TRA	TRAV8-1	None	TRAJ26	TRAC	TRUE	TRUE	CAVNGDYGQNFVF	TGTGCCGTGAATGGGGACTATGGTCAGAATTTTGTCTTT	451	1
Liu_1802_PBMC_AACACGTCACGCTTTC	CD8_C4_CX3CR1	Liu_1802_PBMC_clonotype11	Liu_1802_PBMC	TRUE	558	TRB	TRBV25-1	None	TRBJ2-2	TRBC2	TRUE	TRUE	CASSDSGGELFF	TGTGCCAGCAGTGATTCTGGTGGGGAGCTGTTTTTT	843	5
Liu_1802_PBMC_AACACGTCACGCTTTC	CD8_C4_CX3CR1	Liu_1802_PBMC_clonotype11	Liu_1802_PBMC	TRUE	676	TRA	TRAV8-3	None	TRAJ9	TRAC	TRUE	TRUE	CAVGTGGGFKTIF	TGTGCTGTGGGTACCGGTGGAGGCTTCAAAACTATCTTT	1105	6
Liu_1806_Tumour_AACACGTCACTTGGAT	CD8_C5_CXCR4	Liu_1806_Tumour_clonotype213	Liu_1806_Tumour	TRUE	571	TRA	TRAV29DV5	None	TRAJ23	TRAC	TRUE	TRUE	CAARWGGKLIF	TGTGCAGCAAGGTGGGGAGGAAAGCTTATCTTC	1469	2
Liu_1806_Tumour_AACACGTCACTTGGAT	CD8_C5_CXCR4	Liu_1806_Tumour_clonotype213	Liu_1806_Tumour	TRUE	563	TRB	TRBV20-1	TRBD1	TRBJ1-1	TRBC1	TRUE	TRUE	CSARADNRGMSTEAFF	TGCAGTGCTAGAGCAGATAACAGGGGGATGAGTACTGAAGCTTTCTTT	2950	3
Liu_1806_Tumour_AACACGTCAGCCAGAA	CD8_C7_ZNF683	Liu_1806_Tumour_clonotype3539	Liu_1806_Tumour	TRUE	548	TRA	TRAV14DV4	None	TRAJ49	TRAC	TRUE	TRUE	CAMREEYTGNQFYF	TGTGCAATGAGAGAGGAATATACCGGTAACCAGTTCTATTTT	5505	5
Liu_1806_Tumour_AACACGTCAGCCAGAA	CD8_C7_ZNF683	Liu_1806_Tumour_clonotype3539	Liu_1806_Tumour	TRUE	501	TRB	TRBV9	TRBD2	TRBJ1-5	TRBC1	TRUE	TRUE	CASSSSGSNQPQHF	TGTGCCAGCAGCTCCAGCGGTAGCAATCAGCCCCAGCATTTT	4631	6
Liu_1808_Tumour_AACACGTCAGGAATGC	CD8_C7_ZNF683	Liu_1808_Tumour_clonotype2	Liu_1808_Tumour	TRUE	575	TRA	TRAV25	None	TRAJ22	TRAC	TRUE	TRUE	CAGAPRPSGSARQLTF	TGTGCAGGGGCCCCGAGACCTTCTGGTTCTGCAAGGCAACTGACCTTT	997	4
Liu_1808_Tumour_AACACGTCAGGAATGC	CD8_C7_ZNF683	Liu_1808_Tumour_clonotype2	Liu_1808_Tumour	TRUE	681	TRB	TRBV19	TRBD1	TRBJ1-1	TRBC1	TRUE	TRUE	CASSMGGFSAEAFF	TGTGCCAGTAGTATGGGGGGCTTCAGCGCTGAAGCTTTCTTT	1464	13
Liu_1813_PBMC_AACACGTCAGTATCTG	CD8_C3_CMC1	Liu_1813_PBMC_clonotype8177	Liu_1813_PBMC	TRUE	557	TRA	TRAV14DV4	None	TRAJ53	TRAC	TRUE	TRUE	CAMREAFSGGSNYKLTF	TGTGCAATGAGAGAGGCCTTTAGTGGAGGTAGCAACTATAAACTGACATTT	4770	6
Liu_1813_PBMC_AACACGTCAGTATCTG	CD8_C3_CMC1	Liu_1813_PBMC_clonotype8177	Liu_1813_PBMC	TRUE	542	TRA	TRAV16	None	TRAJ39	TRAC	TRUE	TRUE	CALSGLNNAGNMLTF	TGTGCTCTAAGTGGACTTAATAATGCAGGCAACATGCTCACCTTT	3103	5
Liu_1813_PBMC_AACACGTCAGTATCTG	CD8_C3_CMC1	Liu_1813_PBMC_clonotype8177	Liu_1813_PBMC	TRUE	489	TRB	TRBV21-1	TRBD1	TRBJ1-1	TRBC1	TRUE	TRUE	CASSILLDRGRDWSEAFF	TGTGCCAGCAGCATATTACTTGACAGGGGGCGGGATTGGTCTGAAGCTTTCTTT	1006	1
Liu_1810_PBMC_AACACGTCATACCATG	CD8_C5_CXCR4	Liu_1810_PBMC_clonotype1764	Liu_1810_PBMC	TRUE	489	TRB	TRBV11-3	TRBD1	TRBJ2-1	TRBC2	TRUE	TRUE	CASSTSDRGGNEQFF	TGTGCCAGCAGCACCTCAGACAGGGGGGGCAATGAGCAGTTCTTC	877	2
Liu_1810_PBMC_AACACGTCATACCATG	CD8_C5_CXCR4	Liu_1810_PBMC_clonotype1764	Liu_1810_PBMC	TRUE	568	TRA	TRAV12-2	None	TRAJ23	TRAC	TRUE	TRUE	CAVRGGVLQGGKLIF	TGTGCCGTGAGGGGGGGGGTGCTCCAGGGAGGAAAGCTTATCTTC	4379	6
Liu_1810_PBMC_AACACGTCATAGGATA	CD8_C2_IL7R	Liu_1810_PBMC_clonotype8179	Liu_1810_PBMC	TRUE	524	TRA	TRAV13-2	None	TRAJ16	TRAC	TRUE	TRUE	CAESGQKLLF	TGTGCAGAGAGCGGCCAGAAGCTGCTCTTT	3862	4
Liu_1810_PBMC_AACACGTCATAGGATA	CD8_C2_IL7R	Liu_1810_PBMC_clonotype8179	Liu_1810_PBMC	TRUE	544	TRA	TRAV12-3	None	TRAJ37	TRAC	TRUE	TRUE	CAGYTGKLIF	TGTGCAGGGTACACAGGCAAACTAATCTTT	3011	5
Liu_1810_PBMC_AACACGTCATAGGATA	CD8_C2_IL7R	Liu_1810_PBMC_clonotype8179	Liu_1810_PBMC	TRUE	679	TRB	TRBV5-1	TRBD1	TRBJ2-7	TRBC2	TRUE	TRUE	CASSLGRGLEQYF	TGCGCCAGCAGCTTGGGCAGGGGGCTGGAGCAGTACTTC	3430	4
Liu_1810_PBMC_AACACGTCATAGGATA	CD8_C2_IL7R	Liu_1810_PBMC_clonotype8179	Liu_1810_PBMC	TRUE	660	TRB	TRBV28	TRBD2	TRBJ2-1	TRBC2	TRUE	TRUE	CASSPLAGGYNEQFF	TGTGCCAGCAGCCCCCTAGCGGGAGGTTACAATGAGCAGTTCTTC	3003	4
Liu_1807_Tumour_AACACGTCATAGGATA	CD8_C7_ZNF683	Liu_1807_Tumour_clonotype20	Liu_1807_Tumour	TRUE	859	TRB	TRBV19	None	TRBJ1-2	TRBC1	TRUE	TRUE	CASSIPQGPAYGYTF	TGTGCCAGTAGTATACCTCAAGGGCCTGCTTATGGCTACACCTTC	2847	11
Liu_1807_Tumour_AACACGTCATAGGATA	CD8_C7_ZNF683	Liu_1807_Tumour_clonotype20	Liu_1807_Tumour	TRUE	530	TRA	TRAV1-2	None	TRAJ35	TRAC	TRUE	TRUE	CAVILRGGFGNVLHC	TGTGCTGTGATTCTTAGGGGAGGCTTTGGGAATGTGCTGCATTGC	971	2
Liu_1807_PBMC_AACACGTCATCTGGTA	CD8_C1_LEF1	Liu_1807_PBMC_clonotype8183	Liu_1807_PBMC	TRUE	697	TRB	TRBV7-9	TRBD2	TRBJ2-1	TRBC2	TRUE	TRUE	CASSLAAGVDNEQFF	TGTGCCAGCAGCTTAGCAGCGGGGGTTGACAATGAGCAGTTCTTC	10350	20
Liu_1807_PBMC_AACACGTCATCTGGTA	CD8_C1_LEF1	Liu_1807_PBMC_clonotype8183	Liu_1807_PBMC	TRUE	639	TRA	TRAV14DV4	None	TRAJ28	TRAC	TRUE	TRUE	CAMSLSGAGSYQLTF	TGTGCAATGAGCCTTTCTGGGGCTGGGAGTTACCAACTCACTTTC	1441	2
Liu_1815_PBMC_AACACGTCATGAACCT	CD8_C1_LEF1	Liu_1815_PBMC_clonotype8184	Liu_1815_PBMC	TRUE	712	TRB	TRBV3-1	TRBD1	TRBJ2-7	TRBC1	TRUE	TRUE	CASSQDGTGVYLYTYEQYF	TGTGCCAGCAGCCAAGATGGGACAGGGGTTTATTTATACACCTACGAGCAGTACTTC	5374	11
Liu_1815_PBMC_AACACGTCATGAACCT	CD8_C1_LEF1	Liu_1815_PBMC_clonotype8184	Liu_1815_PBMC	TRUE	496	TRA	TRAV38-2DV8	None	TRAJ40	TRAC	TRUE	TRUE	CASLTSGTYKYIF	TGTGCTTCCCTTACCTCAGGAACCTACAAATACATCTTT	2334	5
Liu_1805_PBMC_AACACGTCATGAACCT	CD8_C1_LEF1	Liu_1805_PBMC_clonotype8185	Liu_1805_PBMC	TRUE	504	TRB	TRBV20-1	TRBD2	TRBJ2-1	TRBC2	TRUE	TRUE	CSARDSGLLDYEQFF	TGCAGTGCTAGAGATTCGGGACTCCTTGATTATGAGCAGTTCTTC	4884	13
Liu_1805_PBMC_AACACGTCATGAACCT	CD8_C1_LEF1	Liu_1805_PBMC_clonotype8185	Liu_1805_PBMC	TRUE	536	TRA	TRAV30	None	TRAJ28	TRAC	TRUE	TRUE	CGTEPHYSGAGSYQLTF	TGTGGCACAGAACCCCACTACTCTGGGGCTGGGAGTTACCAACTCACTTTC	476	1
Liu_1808_Tumour_AACACGTCATGGTCAT	CD8_C7_ZNF683	Liu_1808_Tumour_clonotype2	Liu_1808_Tumour	TRUE	600	TRA	TRAV25	None	TRAJ22	TRAC	TRUE	TRUE	CAGAPRPSGSARQLTF	TGTGCAGGGGCCCCGAGACCTTCTGGTTCTGCAAGGCAACTGACCTTT	433	2
Liu_1808_Tumour_AACACGTCATGGTCAT	CD8_C7_ZNF683	Liu_1808_Tumour_clonotype2	Liu_1808_Tumour	TRUE	701	TRB	TRBV19	TRBD1	TRBJ1-1	TRBC1	TRUE	TRUE	CASSMGGFSAEAFF	TGTGCCAGTAGTATGGGGGGCTTCAGCGCTGAAGCTTTCTTT	1502	11
Liu_1807_PBMC_AACACGTCATGGTCTA	CD8_C2_IL7R	Liu_1807_PBMC_clonotype8187	Liu_1807_PBMC	TRUE	661	TRB	TRBV29-1	TRBD1	TRBJ2-7	TRBC2	TRUE	TRUE	CSVEQGAYEQYF	TGCAGCGTTGAACAGGGGGCATACGAGCAGTACTTC	11939	18
Liu_1807_PBMC_AACACGTCATGGTCTA	CD8_C2_IL7R	Liu_1807_PBMC_clonotype8187	Liu_1807_PBMC	TRUE	488	TRA	TRAV13-1	None	TRAJ47	TRAC	TRUE	TRUE	CAASIGRNKLVF	TGTGCAGCAAGTATTGGCAGGAACAAACTGGTCTTT	4967	6
Liu_1807_PBMC_AACACGTCATGGTCTA	CD8_C2_IL7R	Liu_1807_PBMC_clonotype8187	Liu_1807_PBMC	TRUE	636	TRB	TRBV21-1	TRBD1	TRBJ2-7	TRBC2	TRUE	TRUE	CQAYKGQYF	TGCCAGGCTTACAAGGGACAGTACTTC	3643	5
Liu_1806_Tumour_AACACGTCATGTTCCC	CD8_C11_HAVCR2	Liu_1806_Tumour_clonotype32	Liu_1806_Tumour	TRUE	617	TRA	TRAV13-1	None	TRAJ28	TRAC	TRUE	TRUE	CAASLSGAGSYQLTF	TGTGCAGCAAGTCTCTCTGGGGCTGGGAGTTACCAACTCACTTTC	913	2
Liu_1806_Tumour_AACACGTCATGTTCCC	CD8_C11_HAVCR2	Liu_1806_Tumour_clonotype32	Liu_1806_Tumour	TRUE	510	TRB	TRBV12-4	TRBD1	TRBJ1-2	TRBC1	TRUE	TRUE	CASSSITTGPGGYTF	TGTGCCAGCAGTTCCATAACGACAGGCCCAGGAGGCTACACCTTC	1201	2
Liu_1802_PBMC_AACACGTCATTGGTAC	CD8_C3_CMC1	Liu_1802_PBMC_clonotype44	Liu_1802_PBMC	TRUE	539	TRB	TRBV9	TRBD2	TRBJ2-1	TRBC2	TRUE	TRUE	CASSGTSGGLNEQFF	TGTGCCAGCAGCGGGACTAGCGGGGGGCTTAATGAGCAGTTCTTC	4353	22
Liu_1802_PBMC_AACACGTCATTGGTAC	CD8_C3_CMC1	Liu_1802_PBMC_clonotype44	Liu_1802_PBMC	TRUE	500	TRA	TRAV9-2	None	TRAJ3	TRAC	TRUE	TRUE	CALTPYSSASKIIF	TGTGCTCTGACTCCGTACAGCAGTGCTTCCAAGATAATCTTT	2869	7
Liu_1802_PBMC_AACACGTCATTGGTAC	CD8_C3_CMC1	Liu_1802_PBMC_clonotype44	Liu_1802_PBMC	TRUE	964	TRA	TRAV1-2	None	TRAJ37	TRAC	TRUE	TRUE	CAVRHGSSNTGKLIF	TGTGCTGTGAGACATGGCTCTAGCAACACAGGCAAACTAATCTTT	1212	7
Liu_1805_PBMC_AACACGTCATTTGCCC	CD8_C1_LEF1	Liu_1805_PBMC_clonotype8189	Liu_1805_PBMC	TRUE	723	TRB	TRBV6-1	TRBD1	TRBJ1-5	TRBC1	TRUE	TRUE	CASRVTRDTQYQPQHF	TGTGCCAGCAGAGTAACCCGGGACACACAATATCAGCCCCAGCATTTT	2433	5
Liu_1805_PBMC_AACACGTCATTTGCCC	CD8_C1_LEF1	Liu_1805_PBMC_clonotype8189	Liu_1805_PBMC	TRUE	533	TRA	TRAV13-1	None	TRAJ28	TRAC	TRUE	TRUE	CAATLRPGAGSYQLTF	TGTGCAGCAACCCTGAGGCCTGGGGCTGGGAGTTACCAACTCACTTTC	3173	5
Liu_1816_PBMC_AACACGTGTAAGAGGA	CD8_C3_CMC1	Liu_1816_PBMC_clonotype36	Liu_1816_PBMC	TRUE	553	TRA	TRAV12-3	None	TRAJ32	TRAC	TRUE	TRUE	CASGGGATNKLIF	TGTGCATCTGGGGGTGGTGCTACAAACAAGCTCATCTTT	3704	6
Liu_1816_PBMC_AACACGTGTAAGAGGA	CD8_C3_CMC1	Liu_1816_PBMC_clonotype36	Liu_1816_PBMC	TRUE	536	TRB	TRBV4-2	TRBD2	TRBJ1-1	TRBC1	TRUE	TRUE	CASSPIGGTEAFF	TGTGCCAGCAGCCCGATCGGAGGCACTGAAGCTTTCTTT	6284	13
Liu_1808_Tumour_AACACGTGTACGCACC	CD8_C7_ZNF683	Liu_1808_Tumour_clonotype2	Liu_1808_Tumour	TRUE	561	TRA	TRAV25	None	TRAJ22	TRAC	TRUE	TRUE	CAGAPRPSGSARQLTF	TGTGCAGGGGCCCCGAGACCTTCTGGTTCTGCAAGGCAACTGACCTTT	308	1
Liu_1808_Tumour_AACACGTGTACGCACC	CD8_C7_ZNF683	Liu_1808_Tumour_clonotype2	Liu_1808_Tumour	TRUE	666	TRB	TRBV19	TRBD1	TRBJ1-1	TRBC1	TRUE	TRUE	CASSMGGFSAEAFF	TGTGCCAGTAGTATGGGGGGCTTCAGCGCTGAAGCTTTCTTT	1164	7
Liu_1808_Tumour_AACACGTGTAGCTCCG	CD8_C11_HAVCR2	Liu_1808_Tumour_clonotype79	Liu_1808_Tumour	TRUE	527	TRB	TRBV12-3	TRBD1	TRBJ2-1	TRBC2	TRUE	TRUE	CASSSATGDNEQFF	TGTGCCAGCAGTTCCGCAACAGGGGACAATGAGCAGTTCTTC	1606	19
Liu_1808_Tumour_AACACGTGTAGCTCCG	CD8_C11_HAVCR2	Liu_1808_Tumour_clonotype79	Liu_1808_Tumour	TRUE	530	TRA	TRAV1-2	None	TRAJ15	TRAC	TRUE	TRUE	CAVDQAGTALIF	TGTGCTGTGGACCAGGCAGGAACTGCTCTGATCTTT	681	5
Liu_1815_Tumour_AACACGTGTAGGACAC	CD8_C5_CXCR4	Liu_1815_Tumour_clonotype8197	Liu_1815_Tumour	TRUE	825	TRB	TRBV5-5	None	TRBJ1-1	TRBC1	TRUE	TRUE	CASSLAENTEAFF	TGTGCCAGCAGCTTGGCGGAGAACACTGAAGCTTTCTTT	422	4
Liu_1815_Tumour_AACACGTGTAGGACAC	CD8_C5_CXCR4	Liu_1815_Tumour_clonotype8197	Liu_1815_Tumour	TRUE	679	TRA	TRAV3	None	TRAJ34	TRAC	TRUE	TRUE	CAVRDTGDKLIF	TGTGCTGTGAGAGACACGGGCGACAAGCTCATCTTT	713	4
Liu_1807_Tumour_AACACGTGTAGGGACT	CD8_C1_LEF1	Liu_1807_Tumour_clonotype8199	Liu_1807_Tumour	TRUE	520	TRB	TRBV27	TRBD1	TRBJ2-7	TRBC2	TRUE	TRUE	CASSPSLGDRYSYEQYF	TGTGCCAGCAGTCCTTCCTTGGGCGACAGGTACTCCTACGAGCAGTACTTC	1071	7
Liu_1807_Tumour_AACACGTGTAGGGACT	CD8_C1_LEF1	Liu_1807_Tumour_clonotype8199	Liu_1807_Tumour	TRUE	603	TRA	TRAV20	None	TRAJ53	TRAC	TRUE	TRUE	CAGESGGSNYKLTF	TGTGCTGGGGAGAGTGGAGGTAGCAACTATAAACTGACATTT	1271	8
Liu_1802_PBMC_AACACGTGTATATGAG	CD8_C4_CX3CR1	Liu_1802_PBMC_clonotype11	Liu_1802_PBMC	TRUE	699	TRB	TRBV25-1	None	TRBJ2-2	TRBC2	TRUE	TRUE	CASSDSGGELFF	TGTGCCAGCAGTGATTCTGGTGGGGAGCTGTTTTTT	4148	18
Liu_1802_PBMC_AACACGTGTATATGAG	CD8_C4_CX3CR1	Liu_1802_PBMC_clonotype11	Liu_1802_PBMC	TRUE	684	TRA	TRAV8-3	None	TRAJ9	TRAC	TRUE	TRUE	CAVGTGGGFKTIF	TGTGCTGTGGGTACCGGTGGAGGCTTCAAAACTATCTTT	509	2
Liu_1816_PBMC_AACACGTGTCCAACTA	CD8_C4_CX3CR1	Liu_1816_PBMC_clonotype18	Liu_1816_PBMC	TRUE	938	TRB	TRBV5-1	TRBD1	TRBJ2-1	TRBC2	TRUE	TRUE	CASSFEQGARSNEQFF	TGCGCCAGCAGCTTCGAACAGGGGGCGCGGTCAAATGAGCAGTTCTTC	5489	13
Liu_1816_PBMC_AACACGTGTCCAACTA	CD8_C4_CX3CR1	Liu_1816_PBMC_clonotype18	Liu_1816_PBMC	TRUE	574	TRA	TRAV19	None	TRAJ22	TRAC	TRUE	TRUE	CALSDTDSGSARQLTF	TGTGCTCTGAGTGACACTGACTCTGGTTCTGCAAGGCAACTGACCTTT	1262	2
Liu_1802_PBMC_AACACGTGTCCTCTTG	CD8_C1_LEF1	Liu_1802_PBMC_clonotype8207	Liu_1802_PBMC	TRUE	599	TRB	TRBV6-1	TRBD1	TRBJ2-5	TRBC2	TRUE	TRUE	CASGPRQAPISETQYF	TGTGCCAGCGGCCCCCGACAGGCCCCAATTTCCGAGACCCAGTACTTC	3941	16
Liu_1802_PBMC_AACACGTGTCCTCTTG	CD8_C1_LEF1	Liu_1802_PBMC_clonotype8207	Liu_1802_PBMC	TRUE	582	TRA	TRAV12-1	None	TRAJ44	TRAC	TRUE	TRUE	CVVIYTGTASKLTF	TGTGTGGTGATCTATACCGGCACTGCCAGTAAACTCACCTTT	2750	6
Liu_1802_PBMC_AACACGTGTCCTCTTG	CD8_C1_LEF1	Liu_1802_PBMC_clonotype8207	Liu_1802_PBMC	TRUE	677	TRB	TRBV19	TRBD2	TRBJ1-2	TRBC1	TRUE	TRUE	CASSFGSWYGYTF	TGTGCCAGTAGCTTCGGCAGTTGGTATGGCTACACCTTC	1430	7
Liu_1802_PBMC_AACACGTGTCCTCTTG	CD8_C1_LEF1	Liu_1802_PBMC_clonotype8207	Liu_1802_PBMC	TRUE	580	TRA	TRAV17	None	TRAJ23	TRAC	TRUE	TRUE	CATENQGGKLIF	TGTGCTACGGAAAACCAGGGAGGAAAGCTTATCTTC	1183	3
Liu_1808_PBMC_AACACGTGTCGAGATG	CD8_C3_CMC1	Liu_1808_PBMC_clonotype8210	Liu_1808_PBMC	TRUE	693	TRB	TRBV5-1	TRBD2	TRBJ2-1	TRBC2	TRUE	TRUE	CASRFLETSGDNEQFF	TGCGCCAGCAGATTTCTTGAGACTAGCGGAGACAATGAGCAGTTCTTC	6239	16
Liu_1808_PBMC_AACACGTGTCGAGATG	CD8_C3_CMC1	Liu_1808_PBMC_clonotype8210	Liu_1808_PBMC	TRUE	731	TRA	TRAV1-2	None	TRAJ13	TRAC	TRUE	TRUE	CAVRDRGYQKVTF	TGTGCTGTGAGAGATCGAGGTTACCAGAAAGTTACCTTT	619	2
Liu_1806_Tumour_AACACGTGTCGCTTTC	CD8_C5_CXCR4	Liu_1806_Tumour_clonotype2313	Liu_1806_Tumour	TRUE	644	TRB	TRBV19	TRBD1	TRBJ2-2	TRBC2	TRUE	TRUE	CASSITGGGGELFF	TGTGCCAGCAGTATAACAGGGGGCGGCGGGGAGCTGTTTTTT	850	2
Liu_1806_Tumour_AACACGTGTCGCTTTC	CD8_C5_CXCR4	Liu_1806_Tumour_clonotype2313	Liu_1806_Tumour	TRUE	571	TRA	TRAV12-2	None	TRAJ38	TRAC	TRUE	TRUE	CAVNPSLNAGNNRKLIW	TGTGCCGTGAACCCATCTCTAAATGCTGGCAACAACCGTAAGCTGATTTGG	5872	6
Liu_1810_PBMC_AACACGTGTCTCCCTA	CD8_C1_LEF1	Liu_1810_PBMC_clonotype8212	Liu_1810_PBMC	TRUE	512	TRA	TRAV13-1	None	TRAJ28	TRAC	TRUE	TRUE	CAAKAGAGSYQLTF	TGTGCAGCAAAGGCTGGGGCTGGGAGTTACCAACTCACTTTC	3946	6
Liu_1810_PBMC_AACACGTGTCTCCCTA	CD8_C1_LEF1	Liu_1810_PBMC_clonotype8212	Liu_1810_PBMC	TRUE	473	TRB	TRBV11-1	TRBD2	TRBJ1-1	TRBC1	TRUE	TRUE	CASSLMGLRIAFF	TGTGCCAGCAGTCTGATGGGATTAAGAATAGCTTTCTTT	4524	5
Liu_1807_Tumour_AACACGTGTGAAATCA	CD8_C7_ZNF683	Liu_1807_Tumour_clonotype291	Liu_1807_Tumour	TRUE	528	TRA	TRAV30	None	TRAJ30	TRAC	TRUE	TRUE	CGTVNRDDKIIF	TGTGGCACAGTGAACAGAGATGACAAGATCATCTTT	836	2
Liu_1807_Tumour_AACACGTGTGAAATCA	CD8_C7_ZNF683	Liu_1807_Tumour_clonotype291	Liu_1807_Tumour	TRUE	730	TRB	TRBV28	TRBD1	TRBJ2-3	TRBC2	TRUE	TRUE	CASSPRADTVGTDTQYF	TGTGCCAGCAGTCCCCGGGCCGACACGGTGGGCACAGATACGCAGTATTTT	4069	13
Liu_1807_PBMC_AACACGTGTGACGCCT	CD8_C4_CX3CR1	Liu_1807_PBMC_clonotype62	Liu_1807_PBMC	TRUE	535	TRB	TRBV14	TRBD1	TRBJ2-7	TRBC2	TRUE	TRUE	CASSQDRVEQYF	TGTGCCAGCAGCCAGGACAGGGTCGAGCAGTACTTC	3344	5
Liu_1807_PBMC_AACACGTGTGACGCCT	CD8_C4_CX3CR1	Liu_1807_PBMC_clonotype62	Liu_1807_PBMC	TRUE	654	TRA	TRAV8-6	None	TRAJ34	TRAC	TRUE	TRUE	CAVSPRGNTDKLIF	TGTGCTGTGAGTCCCCGGGGAAACACCGACAAGCTCATCTTT	1337	2
Liu_1815_PBMC_AACACGTGTGAGGGAG	CD8_C4_CX3CR1	Liu_1815_PBMC_clonotype5	Liu_1815_PBMC	TRUE	523	TRB	TRBV5-1	TRBD2	TRBJ2-5	TRBC2	TRUE	TRUE	CASSLFRDETQYF	TGCGCCAGCAGCTTGTTCCGGGACGAGACCCAGTACTTC	6060	13
Liu_1815_PBMC_AACACGTGTGAGGGAG	CD8_C4_CX3CR1	Liu_1815_PBMC_clonotype5	Liu_1815_PBMC	TRUE	502	TRA	TRAV4	None	TRAJ17	TRAC	TRUE	TRUE	CLVGPQAAGNKLTF	TGCCTCGTGGGTCCCCAGGCTGCAGGCAACAAGCTAACTTTT	2549	4
Liu_1808_Tumour_AACACGTGTGCGAAAC	CD8_C7_ZNF683	Liu_1808_Tumour_clonotype2	Liu_1808_Tumour	TRUE	586	TRA	TRAV25	None	TRAJ22	TRAC	TRUE	TRUE	CAGAPRPSGSARQLTF	TGTGCAGGGGCCCCGAGACCTTCTGGTTCTGCAAGGCAACTGACCTTT	525	2
Liu_1808_Tumour_AACACGTGTGCGAAAC	CD8_C7_ZNF683	Liu_1808_Tumour_clonotype2	Liu_1808_Tumour	TRUE	775	TRB	TRBV19	TRBD1	TRBJ1-1	TRBC1	TRUE	TRUE	CASSMGGFSAEAFF	TGTGCCAGTAGTATGGGGGGCTTCAGCGCTGAAGCTTTCTTT	1094	9
Liu_1805_PBMC_AACACGTGTGTAATGA	CD8_C4_CX3CR1	Liu_1805_PBMC_clonotype6	Liu_1805_PBMC	TRUE	551	TRA	TRAV14DV4	None	TRAJ30	TRAC	TRUE	TRUE	CAMREGGGRDDKIIF	TGTGCAATGAGAGAGGGCGGAGGCAGAGATGACAAGATCATCTTT	9580	16
Liu_1805_PBMC_AACACGTGTGTAATGA	CD8_C4_CX3CR1	Liu_1805_PBMC_clonotype6	Liu_1805_PBMC	TRUE	733	TRB	TRBV2	TRBD2	TRBJ2-5	TRBC2	TRUE	TRUE	CASSGGAGGGETQYF	TGTGCCAGCAGTGGAGGCGCGGGGGGAGGAGAGACCCAGTACTTC	4714	12
Liu_1811_Tumour_AACACGTGTGTTCTTT	CD8_C7_ZNF683	Liu_1811_Tumour_clonotype8220	Liu_1811_Tumour	TRUE	684	TRB	TRBV6-3	TRBD1	TRBJ2-7	TRBC2	TRUE	TRUE	CASSSRQGHLWEQYF	TGTGCCAGCAGTTCCCGACAGGGCCACCTCTGGGAGCAGTACTTC	3286	7
Liu_1811_Tumour_AACACGTGTGTTCTTT	CD8_C7_ZNF683	Liu_1811_Tumour_clonotype8220	Liu_1811_Tumour	TRUE	530	TRA	TRAV29DV5	None	TRAJ39	TRAC	TRUE	TRUE	CAASSAGNMLTF	TGTGCAGCAAGCTCTGCAGGCAACATGCTCACCTTT	4427	7
Liu_1805_PBMC_AACACGTGTGTTTGGT	CD8_C4_CX3CR1	Liu_1805_PBMC_clonotype6	Liu_1805_PBMC	TRUE	560	TRB	TRBV2	TRBD2	TRBJ2-5	TRBC2	TRUE	TRUE	CASSGGAGGGETQYF	TGTGCCAGCAGTGGAGGCGCGGGGGGAGGAGAGACCCAGTACTTC	2897	9
Liu_1805_PBMC_AACACGTGTGTTTGGT	CD8_C4_CX3CR1	Liu_1805_PBMC_clonotype6	Liu_1805_PBMC	TRUE	651	TRA	TRAV14DV4	None	TRAJ30	TRAC	TRUE	TRUE	CAMREGGGRDDKIIF	TGTGCAATGAGAGAGGGCGGAGGCAGAGATGACAAGATCATCTTT	4446	11
Liu_1802_Tumour_AACACGTGTTCATGGT	CD8_C5_CXCR4	Liu_1802_Tumour_clonotype8228	Liu_1802_Tumour	TRUE	706	TRB	TRBV27	None	TRBJ2-1	TRBC2	TRUE	TRUE	CASKYYNEQFF	TGTGCCAGCAAGTACTACAATGAGCAGTTCTTC	1768	15
Liu_1802_Tumour_AACACGTGTTCATGGT	CD8_C5_CXCR4	Liu_1802_Tumour_clonotype8228	Liu_1802_Tumour	TRUE	685	TRB	TRBV7-9	TRBD1	TRBJ2-1	TRBC2	TRUE	TRUE	CASSLPQGGSYNEQFF	TGTGCCAGCAGCTTACCCCAGGGGGGATCCTACAATGAGCAGTTCTTC	1382	15
Liu_1802_Tumour_AACACGTGTTCATGGT	CD8_C5_CXCR4	Liu_1802_Tumour_clonotype8228	Liu_1802_Tumour	TRUE	588	TRA	TRAV12-1	None	TRAJ6	TRAC	TRUE	TRUE	CVVRGSYIPTF	TGTGTGGTGAGGGGAAGCTACATACCTACATTT	1525	7
Liu_1802_Tumour_AACACGTGTTCATGGT	CD8_C5_CXCR4	Liu_1802_Tumour_clonotype8228	Liu_1802_Tumour	TRUE	1007	TRA	TRAV1-2	None	TRAJ39	TRAC	TRUE	TRUE	CAVSLGNAGNMLTF	TGTGCTGTGTCGCTTGGGAATGCAGGCAACATGCTCACCTTT	1266	7
Liu_1816_Tumour_AACACGTGTTCTCATT	CD8_C5_CXCR4	Liu_1816_Tumour_clonotype1061	Liu_1816_Tumour	TRUE	700	TRB	TRBV9	TRBD2	TRBJ2-1	TRBC2	TRUE	TRUE	CASSPEAGNTYNEQFF	TGTGCCAGCAGCCCTGAGGCGGGAAATACCTACAATGAGCAGTTCTTC	5466	16
Liu_1816_Tumour_AACACGTGTTCTCATT	CD8_C5_CXCR4	Liu_1816_Tumour_clonotype1061	Liu_1816_Tumour	TRUE	534	TRA	TRAV1-1	None	TRAJ42	TRAC	TRUE	TRUE	CAVRDQDYGGSQGNLIF	TGCGCTGTGAGAGATCAAGATTATGGAGGAAGCCAAGGAAATCTCATCTTT	2899	8
Liu_1808_Tumour_AACACGTGTTCTGTTT	CD8_C11_HAVCR2	Liu_1808_Tumour_clonotype934	Liu_1808_Tumour	TRUE	618	TRA	TRAV8-4	None	TRAJ48	TRAC	TRUE	TRUE	CAVSDIDFGNEKLTF	TGTGCTGTGAGTGATATTGACTTTGGAAATGAGAAATTAACCTTT	759	4
Liu_1808_Tumour_AACACGTGTTCTGTTT	CD8_C11_HAVCR2	Liu_1808_Tumour_clonotype934	Liu_1808_Tumour	TRUE	548	TRB	TRBV27	TRBD2	TRBJ2-2	TRBC2	TRUE	TRUE	CASSWQTSGSYTGELFF	TGTGCCAGCAGTTGGCAGACCAGCGGGAGTTATACCGGGGAGCTGTTTTTT	2330	13
Liu_1808_Tumour_AACACGTTCACGCATA	CD8_C5_CXCR4	Liu_1808_Tumour_clonotype179	Liu_1808_Tumour	TRUE	559	TRB	TRBV7-2	None	TRBJ1-1	TRBC1	TRUE	TRUE	CASSLGPVNTEAFF	TGTGCCAGCAGCTTAGGTCCGGTGAACACTGAAGCTTTCTTT	2006	13
Liu_1808_Tumour_AACACGTTCACGCATA	CD8_C5_CXCR4	Liu_1808_Tumour_clonotype179	Liu_1808_Tumour	TRUE	465	TRA	TRAV9-2	None	TRAJ23	TRAC	TRUE	TRUE	CAPPSYNQGGKLIF	TGTGCTCCTCCAAGTTATAACCAGGGAGGAAAGCTTATCTTC	667	2
Liu_1808_Tumour_AACACGTTCACGCATA	CD8_C5_CXCR4	Liu_1808_Tumour_clonotype179	Liu_1808_Tumour	TRUE	605	TRA	TRAV24	None	TRAJ13	TRAC	TRUE	TRUE	CAFSRGYQKVTF	TGTGCCTTTAGCCGAGGTTACCAGAAAGTTACCTTT	469	2
Liu_1815_Tumour_AACACGTTCAGAGCTT	CD8_C10_STMN1	Liu_1815_Tumour_clonotype8245	Liu_1815_Tumour	TRUE	695	TRB	TRBV7-9	None	TRBJ1-4	TRBC1	TRUE	TRUE	CASSPAFNRYGEKLFF	TGTGCCAGCAGCCCCGCATTCAACCGGTATGGGGAAAAACTGTTTTTT	8231	18
Liu_1815_Tumour_AACACGTTCAGAGCTT	CD8_C10_STMN1	Liu_1815_Tumour_clonotype8245	Liu_1815_Tumour	TRUE	695	TRB	TRBV7-2	TRBD1	TRBJ1-5	TRBC1	TRUE	TRUE	CASSPWGQGTRQPQHF	TGTGCCAGCAGCCCATGGGGACAGGGTACGCGTCAGCCCCAGCATTTT	2539	7
Liu_1815_Tumour_AACACGTTCAGAGCTT	CD8_C10_STMN1	Liu_1815_Tumour_clonotype8245	Liu_1815_Tumour	TRUE	571	TRA	TRAV21	None	TRAJ28	TRAC	TRUE	TRUE	CAVRGAPGAGSYQLTF	TGTGCTGTGAGAGGCGCCCCGGGGGCTGGGAGTTACCAACTCACTTTC	2640	5
Liu_1815_Tumour_AACACGTTCAGAGCTT	CD8_C10_STMN1	Liu_1815_Tumour_clonotype8245	Liu_1815_Tumour	TRUE	563	TRA	TRAV16	None	TRAJ11	TRAC	TRUE	TRUE	CALSDKGYSTLTF	TGTGCTCTAAGTGACAAGGGATACAGCACCCTCACCTTT	2443	7
Liu_1815_Tumour_AACACGTTCAGAGCTT	CD8_C10_STMN1	Liu_1815_Tumour_clonotype8245	Liu_1815_Tumour	TRUE	585	TRA	TRAV14DV4	None	TRAJ8	TRAC	TRUE	TRUE	CAMTPGFQKLVF	TGTGCAATGACGCCAGGCTTTCAGAAACTTGTATTT	2237	5
Liu_1815_Tumour_AACACGTTCAGAGCTT	CD8_C10_STMN1	Liu_1815_Tumour_clonotype8245	Liu_1815_Tumour	TRUE	589	TRA	TRAV29DV5	None	TRAJ23	TRAC	TRUE	TRUE	CAATVYNQGGKLIF	TGTGCAGCAACCGTTTATAACCAGGGAGGAAAGCTTATCTTC	2133	6
Liu_1816_Tumour_AACACGTTCATAAAGG	CD8_C5_CXCR4	Liu_1816_Tumour_clonotype8248	Liu_1816_Tumour	TRUE	688	TRA	TRAV3	None	TRAJ42	TRAC	TRUE	TRUE	CAVRDAIRGSQGNLIF	TGTGCTGTGAGAGACGCAATCCGGGGAAGCCAAGGAAATCTCATCTTT	491	3
Liu_1816_Tumour_AACACGTTCATAAAGG	CD8_C5_CXCR4	Liu_1816_Tumour_clonotype8248	Liu_1816_Tumour	TRUE	683	TRB	TRBV6-6	TRBD1	TRBJ1-4	TRBC1	TRUE	TRUE	CASSPKSGTGDEKLFF	TGTGCCAGCAGTCCGAAGTCCGGGACAGGGGATGAAAAACTGTTTTTT	2188	7
Liu_1816_Tumour_AACACGTTCATAAAGG	CD8_C5_CXCR4	Liu_1816_Tumour_clonotype8248	Liu_1816_Tumour	TRUE	517	TRB	TRBV10-2	TRBD1	TRBJ2-1	TRBC2	TRUE	TRUE	CASSDLTGSSYNEQFF	TGCGCCAGCAGTGATTTGACAGGGAGCTCCTACAATGAGCAGTTCTTC	742	2
Liu_1816_Tumour_AACACGTTCATAAAGG	CD8_C5_CXCR4	Liu_1816_Tumour_clonotype8248	Liu_1816_Tumour	TRUE	631	TRB	TRBV18	TRBD1	TRBJ2-1	TRBC2	TRUE	TRUE	CASSPGQGKNEQFF	TGTGCCAGCTCCCCAGGACAGGGGAAGAATGAGCAGTTCTTC	564	2
Liu_1816_Tumour_AACACGTTCCATGAGT	CD8_C9_CCL4L2	Liu_1816_Tumour_clonotype845	Liu_1816_Tumour	TRUE	538	TRB	TRBV6-6	TRBD1	TRBJ2-1	TRBC2	TRUE	TRUE	CASSSRGLDTYNEQFF	TGTGCCAGCAGTTCAAGGGGCTTGGACACCTACAATGAGCAGTTCTTC	4122	11
Liu_1816_Tumour_AACACGTTCCATGAGT	CD8_C9_CCL4L2	Liu_1816_Tumour_clonotype845	Liu_1816_Tumour	TRUE	511	TRA	TRAV35	None	TRAJ33	TRAC	TRUE	TRUE	CAAVGLDSNYQLIW	TGTGCCGCGGTAGGGCTGGATAGCAACTATCAGTTAATCTGG	518	1
Liu_1816_PBMC_AACACGTTCCATTCTA	CD8_C2_IL7R	Liu_1816_PBMC_clonotype8252	Liu_1816_PBMC	TRUE	718	TRB	TRBV20-1	TRBD1	TRBJ1-1	TRBC1	TRUE	TRUE	CSARDPGTGLNTEAFF	TGCAGTGCTAGAGACCCCGGGACAGGATTGAACACTGAAGCTTTCTTT	5124	11
Liu_1816_PBMC_AACACGTTCCATTCTA	CD8_C2_IL7R	Liu_1816_PBMC_clonotype8252	Liu_1816_PBMC	TRUE	697	TRB	TRBV14	TRBD2	TRBJ2-2	TRBC2	TRUE	TRUE	CASSQAGGMDGELFF	TGTGCCAGCAGCCAGGCTGGAGGGATGGACGGGGAGCTGTTTTTT	3900	11
Liu_1816_PBMC_AACACGTTCCATTCTA	CD8_C2_IL7R	Liu_1816_PBMC_clonotype8252	Liu_1816_PBMC	TRUE	527	TRA	TRAV13-1	None	TRAJ33	TRAC	TRUE	TRUE	CAASWYQLIW	TGTGCAGCATCTTGGTATCAGTTAATCTGG	8333	13
Liu_1816_PBMC_AACACGTTCCATTCTA	CD8_C2_IL7R	Liu_1816_PBMC_clonotype8252	Liu_1816_PBMC	TRUE	580	TRA	TRAV19	None	TRAJ23	TRAC	TRUE	TRUE	CALGGYNQGGKLIF	TGTGCTCTGGGGGGCTATAACCAGGGAGGAAAGCTTATCTTC	4325	8
Liu_1802_Tumour_AACACGTTCCCAAGAT	CD8_C10_STMN1	Liu_1802_Tumour_clonotype181	Liu_1802_Tumour	TRUE	711	TRB	TRBV6-5	TRBD1	TRBJ1-2	TRBC1	TRUE	TRUE	CASRPGQGYGYTF	TGTGCCAGCAGACCGGGACAGGGCTATGGCTACACCTTC	2571	20
Liu_1802_Tumour_AACACGTTCCCAAGAT	CD8_C10_STMN1	Liu_1802_Tumour_clonotype181	Liu_1802_Tumour	TRUE	688	TRA	TRAV3	None	TRAJ3	TRAC	TRUE	TRUE	CAVRDIDSSASKIIF	TGTGCTGTGAGAGACATAGACAGCAGTGCTTCCAAGATAATCTTT	1860	10
Liu_1808_PBMC_AACACGTTCCCTCTTT	CD8_C1_LEF1	Liu_1808_PBMC_clonotype8255	Liu_1808_PBMC	TRUE	591	TRB	TRBV27	TRBD2	TRBJ2-1	TRBC2	TRUE	TRUE	CASTLAAGSWGEQFF	TGTGCCAGCACCCTGGCGGCGGGATCGTGGGGTGAGCAGTTCTTC	906	3
Liu_1808_PBMC_AACACGTTCCCTCTTT	CD8_C1_LEF1	Liu_1808_PBMC_clonotype8255	Liu_1808_PBMC	TRUE	593	TRA	TRAV12-2	None	TRAJ22	TRAC	TRUE	TRUE	CAVKFPGSARQLTF	TGTGCCGTGAAATTTCCTGGTTCTGCAAGGCAACTGACCTTT	2190	5
Liu_1815_Tumour_AACACGTTCCTTTACA	CD8_C6_ISG15	Liu_1815_Tumour_clonotype64	Liu_1815_Tumour	TRUE	753	TRB	TRBV19	TRBD1	TRBJ2-1	TRBC1	TRUE	TRUE	CASSIDGGLSYNEQFF	TGTGCCAGTAGTATAGATGGGGGCCTCTCCTACAATGAGCAGTTCTTC	4288	17
Liu_1815_Tumour_AACACGTTCCTTTACA	CD8_C6_ISG15	Liu_1815_Tumour_clonotype64	Liu_1815_Tumour	TRUE	701	TRA	TRAV21	None	TRAJ52	TRAC	TRUE	TRUE	CAVRAAGGTSYGKLTF	TGTGCTGTGAGGGCCGCTGGTGGTACTAGCTATGGAAAGCTGACATTT	2096	5
Liu_1807_Tumour_AACACGTTCGCGTAGC	CD8_C6_ISG15	Liu_1807_Tumour_clonotype20	Liu_1807_Tumour	TRUE	766	TRA	TRAV1-2	None	TRAJ35	TRAC	TRUE	TRUE	CAVILRGGFGNVLHC	TGTGCTGTGATTCTTAGGGGAGGCTTTGGGAATGTGCTGCATTGC	926	3
Liu_1807_Tumour_AACACGTTCGCGTAGC	CD8_C6_ISG15	Liu_1807_Tumour_clonotype20	Liu_1807_Tumour	TRUE	711	TRB	TRBV19	None	TRBJ1-2	TRBC1	TRUE	TRUE	CASSIPQGPAYGYTF	TGTGCCAGTAGTATACCTCAAGGGCCTGCTTATGGCTACACCTTC	2542	11
Liu_1808_Tumour_AACACGTTCGGCTACG	CD8_C5_CXCR4	Liu_1808_Tumour_clonotype8266	Liu_1808_Tumour	TRUE	511	TRB	TRBV5-1	None	TRBJ1-1	TRBC2	TRUE	TRUE	CASRSVEKNTEAFF	TGCGCCAGCAGGAGCGTGGAAAAGAACACTGAAGCTTTCTTT	1393	7
Liu_1808_Tumour_AACACGTTCGGCTACG	CD8_C5_CXCR4	Liu_1808_Tumour_clonotype8266	Liu_1808_Tumour	TRUE	578	TRA	TRAV12-3	None	TRAJ17	TRAC	TRUE	TRUE	CALTGAAGNKLTF	TGTGCACTGACGGGGGCTGCAGGCAACAAGCTAACTTTT	632	3
Liu_1813_PBMC_AACACGTTCGTTACAG	CD8_C1_LEF1	Liu_1813_PBMC_clonotype8269	Liu_1813_PBMC	TRUE	749	TRB	TRBV7-8	None	TRBJ2-3	TRBC2	TRUE	TRUE	CASSSVDVLATDTQYF	TGTGCCAGCAGCTCGGTTGACGTACTAGCAACAGATACGCAGTATTTT	2489	5
Liu_1813_PBMC_AACACGTTCGTTACAG	CD8_C1_LEF1	Liu_1813_PBMC_clonotype8269	Liu_1813_PBMC	TRUE	564	TRA	TRAV26-1	None	TRAJ28	TRAC	TRUE	TRUE	CIVRVEPGAGSYQLTF	TGCATCGTCAGAGTCGAACCAGGGGCTGGGAGTTACCAACTCACTTTC	844	1
Liu_1811_Tumour_AACACGTTCGTTGCCT	CD8_C11_HAVCR2	Liu_1811_Tumour_clonotype1218	Liu_1811_Tumour	TRUE	563	TRA	TRAV26-2	None	TRAJ37	TRAC	TRUE	TRUE	CILRDSGSGNTGKLIF	TGCATCCTGAGAGACTCCGGCTCTGGCAACACAGGCAAACTAATCTTT	3089	4
Liu_1811_Tumour_AACACGTTCGTTGCCT	CD8_C11_HAVCR2	Liu_1811_Tumour_clonotype1218	Liu_1811_Tumour	TRUE	681	TRB	TRBV18	None	TRBJ2-1	TRBC2	TRUE	TRUE	CASSGIEQFF	TGTGCCAGCTCAGGGATTGAGCAGTTCTTC	3104	7
Liu_1811_Tumour_AACACGTTCGTTGCCT	CD8_C11_HAVCR2	Liu_1811_Tumour_clonotype1218	Liu_1811_Tumour	TRUE	675	TRA	TRAV3	None	TRAJ42	TRAC	TRUE	TRUE	CAVRDALRGSQGNLIF	TGTGCTGTGAGAGACGCGCTCCGAGGAAGCCAAGGAAATCTCATCTTT	1359	2
Liu_1806_Tumour_AACACGTTCTCAAACG	CD8_C11_HAVCR2	Liu_1806_Tumour_clonotype1436	Liu_1806_Tumour	TRUE	470	TRB	TRBV5-1	TRBD2	TRBJ1-4	TRBC1	TRUE	TRUE	CASSLEAGSVLANEKLFF	TGCGCCAGCAGCTTGGAGGCAGGGAGTGTCTTGGCTAATGAAAAACTGTTTTTT	893	1
Liu_1806_Tumour_AACACGTTCTCAAACG	CD8_C11_HAVCR2	Liu_1806_Tumour_clonotype1436	Liu_1806_Tumour	TRUE	524	TRA	TRAV13-2	None	TRAJ49	TRAC	TRUE	TRUE	CAVGTGNQFYF	TGTGCAGTAGGGACGGGTAACCAGTTCTATTTT	1264	3
Liu_1810_Tumour_AACACGTTCTCAACTT	CD8_C7_ZNF683	Liu_1810_Tumour_clonotype1766	Liu_1810_Tumour	TRUE	665	TRB	TRBV10-3	TRBD2	TRBJ2-2	TRBC1	TRUE	TRUE	CAIGGSLGREDTGELFF	TGTGCCATCGGCGGTTCTTTGGGGCGGGAGGACACCGGGGAGCTGTTTTTT	1160	5
Liu_1810_Tumour_AACACGTTCTCAACTT	CD8_C7_ZNF683	Liu_1810_Tumour_clonotype1766	Liu_1810_Tumour	TRUE	332	TRA	TRAV12-1	None	TRAJ9	TRAC	TRUE	TRUE	CVVNMNTGGFKTIF	TGTGTGGTGAACATGAATACTGGAGGCTTCAAAACTATCTTT	6017	4
Liu_1802_PBMC_AACACGTTCTCGGACG	CD8_C4_CX3CR1	Liu_1802_PBMC_clonotype7	Liu_1802_PBMC	TRUE	686	TRB	TRBV7-9	None	TRBJ1-1	TRBC1	TRUE	TRUE	CASSASHSTRNTEAFF	TGTGCCAGCAGCGCAAGCCACTCTACACGGAACACTGAAGCTTTCTTT	2889	11
Liu_1802_PBMC_AACACGTTCTCGGACG	CD8_C4_CX3CR1	Liu_1802_PBMC_clonotype7	Liu_1802_PBMC	TRUE	535	TRA	TRAV17	None	TRAJ15	TRAC	TRUE	TRUE	CATDLLANQAGTALIF	TGTGCTACGGACCTCCTGGCCAACCAGGCAGGAACTGCTCTGATCTTT	1072	3
Liu_1802_PBMC_AACACGTTCTCGGACG	CD8_C4_CX3CR1	Liu_1802_PBMC_clonotype7	Liu_1802_PBMC	TRUE	581	TRA	TRAV14DV4	None	TRAJ32	TRAC	TRUE	TRUE	CAMREANYGGATNKLIF	TGTGCAATGAGAGAGGCGAATTATGGTGGTGCTACAAACAAGCTCATCTTT	820	3
Liu_1808_Tumour_AACCATGAGAATCTCC	CD8_C7_ZNF683	Liu_1808_Tumour_clonotype1062	Liu_1808_Tumour	TRUE	553	TRA	TRAV21	None	TRAJ56	TRAC	TRUE	TRUE	CAVGANTGANSKLTF	TGTGCTGTGGGGGCTAATACTGGAGCCAATAGTAAGCTGACATTT	1704	6
Liu_1808_Tumour_AACCATGAGAATCTCC	CD8_C7_ZNF683	Liu_1808_Tumour_clonotype1062	Liu_1808_Tumour	TRUE	681	TRB	TRBV12-3	TRBD1	TRBJ2-1	TRBC2	TRUE	TRUE	CASSFGGNEQFF	TGTGCCAGCAGTTTCGGGGGCAATGAGCAGTTCTTC	1523	9
Liu_1808_Tumour_AACCATGAGAATCTCC	CD8_C7_ZNF683	Liu_1808_Tumour_clonotype1062	Liu_1808_Tumour	TRUE	846	TRB	TRBV19	None	TRBJ1-2	TRBC1	TRUE	TRUE	CASSIRDGYTF	TGTGCCAGTAGTATACGAGATGGCTACACCTTC	1425	11
Liu_1808_Tumour_AACCATGAGAATCTCC	CD8_C7_ZNF683	Liu_1808_Tumour_clonotype1062	Liu_1808_Tumour	TRUE	512	TRA	TRAV13-1	None	TRAJ23	TRAC	TRUE	TRUE	CAASPRGGRGKLIF	TGTGCAGCAAGCCCCAGAGGTGGGCGAGGAAAGCTTATCTTC	1162	5
Liu_1808_Tumour_AACCATGAGAATCTCC	CD8_C7_ZNF683	Liu_1808_Tumour_clonotype1062	Liu_1808_Tumour	TRUE	550	TRA	TRAV12-1	None	TRAJ20	TRAC	TRUE	TRUE	CAVTSVEYDYKLSF	TGTGCGGTGACCTCGGTGGAGTACGACTACAAGCTCAGCTTT	722	4
Liu_1807_Tumour_AACCATGAGAATCTCC	CD8_C5_CXCR4	Liu_1807_Tumour_clonotype8276	Liu_1807_Tumour	TRUE	501	TRB	TRBV9	TRBD2	TRBJ2-3	TRBC2	TRUE	TRUE	CASSGLGRDTQYF	TGTGCCAGCAGCGGACTAGGGCGAGATACGCAGTATTTT	1575	4
Liu_1807_Tumour_AACCATGAGAATCTCC	CD8_C5_CXCR4	Liu_1807_Tumour_clonotype8276	Liu_1807_Tumour	TRUE	512	TRA	TRAV21	None	TRAJ44	TRAC	TRUE	TRUE	CAATGTASKLTF	TGTGCTGCTACCGGCACTGCCAGTAAACTCACCTTT	1597	3
Liu_1816_PBMC_AACCATGAGACCGGAT	CD8_C4_CX3CR1	Liu_1816_PBMC_clonotype3545	Liu_1816_PBMC	TRUE	527	TRB	TRBV27	TRBD1	TRBJ2-3	TRBC2	TRUE	TRUE	CASSPGTGGYTDTQYF	TGTGCCAGCAGTCCTGGGACAGGGGGATACACAGATACGCAGTATTTT	1734	4
Liu_1816_PBMC_AACCATGAGACCGGAT	CD8_C4_CX3CR1	Liu_1816_PBMC_clonotype3545	Liu_1816_PBMC	TRUE	548	TRA	TRAV14DV4	None	TRAJ7	TRAC	TRUE	TRUE	CALSYGNNRLAF	TGTGCATTGTCCTATGGGAACAACAGACTCGCTTTT	454	2
Liu_1802_Tumour_AACCATGAGACTAAGT	CD8_C10_STMN1	Liu_1802_Tumour_clonotype127	Liu_1802_Tumour	TRUE	785	TRB	TRBV25-1	TRBD1	TRBJ1-3	TRBC1	TRUE	TRUE	CASSDWTGRAGNTIYF	TGTGCCAGCAGTGATTGGACAGGGAGAGCTGGAAACACCATATATTTT	2671	17
Liu_1802_Tumour_AACCATGAGACTAAGT	CD8_C10_STMN1	Liu_1802_Tumour_clonotype127	Liu_1802_Tumour	TRUE	569	TRA	TRAV5	None	TRAJ9	TRAC	TRUE	TRUE	CAESTGGFKTIF	TGTGCAGAGTCTACTGGAGGCTTCAAAACTATCTTT	5048	22
Liu_1815_PBMC_AACCATGAGATCACGG	CD8_C4_CX3CR1	Liu_1815_PBMC_clonotype152	Liu_1815_PBMC	TRUE	506	TRA	TRAV30	None	TRAJ34	TRAC	TRUE	TRUE	CGTEIDTDKLIF	TGTGGCACAGAGATCGACACCGACAAGCTCATCTTT	525	2
Liu_1815_PBMC_AACCATGAGATCACGG	CD8_C4_CX3CR1	Liu_1815_PBMC_clonotype152	Liu_1815_PBMC	TRUE	958	TRB	TRBV28	TRBD2	TRBJ2-7	TRBC2	TRUE	TRUE	CASSSLTSGADEQYF	TGTGCCAGCAGTTCTCTGACTAGCGGGGCAGACGAGCAGTACTTC	3669	8
Liu_1815_PBMC_AACCATGAGCAGCCTC	CD8_C3_CMC1	Liu_1815_PBMC_clonotype152	Liu_1815_PBMC	TRUE	508	TRA	TRAV30	None	TRAJ34	TRAC	TRUE	TRUE	CGTEIDTDKLIF	TGTGGCACAGAGATCGACACCGACAAGCTCATCTTT	802	2
Liu_1815_PBMC_AACCATGAGCAGCCTC	CD8_C3_CMC1	Liu_1815_PBMC_clonotype152	Liu_1815_PBMC	TRUE	477	TRB	TRBV28	TRBD2	TRBJ2-7	TRBC2	TRUE	TRUE	CASSSLTSGADEQYF	TGTGCCAGCAGTTCTCTGACTAGCGGGGCAGACGAGCAGTACTTC	3641	7
Liu_1807_PBMC_AACCATGAGCAGGCTA	CD8_C4_CX3CR1	Liu_1807_PBMC_clonotype86	Liu_1807_PBMC	TRUE	1070	TRB	TRBV13	TRBD1	TRBJ1-4	TRBC1	TRUE	TRUE	CASSLAGGDEKLFF	TGTGCCAGCAGCTTAGCAGGGGGAGATGAAAAACTGTTTTTT	678	2
Liu_1807_PBMC_AACCATGAGCAGGCTA	CD8_C4_CX3CR1	Liu_1807_PBMC_clonotype86	Liu_1807_PBMC	TRUE	532	TRA	TRAV14DV4	None	TRAJ48	TRAC	TRUE	TRUE	CAMREGWTNFGNEKLTF	TGTGCAATGAGAGAGGGCTGGACTAACTTTGGAAATGAGAAATTAACCTTT	786	1
Liu_1808_PBMC_AACCATGAGCCACCTG	CD8_C4_CX3CR1	Liu_1808_PBMC_clonotype1767	Liu_1808_PBMC	TRUE	543	TRB	TRBV5-1	TRBD1	TRBJ1-2	TRBC1	TRUE	TRUE	CASSRGQNYGYTF	TGCGCCAGCAGCAGGGGACAGAATTATGGCTACACCTTC	864	2
Liu_1808_PBMC_AACCATGAGCCACCTG	CD8_C4_CX3CR1	Liu_1808_PBMC_clonotype1767	Liu_1808_PBMC	TRUE	533	TRA	TRAV24	None	TRAJ52	TRAC	TRUE	TRUE	CAYPAGGTSYGKLTF	TGTGCCTACCCTGCTGGTGGTACTAGCTATGGAAAGCTGACATTT	1084	2
Liu_1808_Tumour_AACCATGAGCTAGTCT	CD8_C5_CXCR4	Liu_1808_Tumour_clonotype1768	Liu_1808_Tumour	TRUE	699	TRB	TRBV5-4	None	TRBJ2-5	TRBC2	TRUE	TRUE	CASSLARAETQYF	TGTGCCAGCAGCTTGGCCCGAGCCGAGACCCAGTACTTC	1801	10
Liu_1808_Tumour_AACCATGAGCTAGTCT	CD8_C5_CXCR4	Liu_1808_Tumour_clonotype1768	Liu_1808_Tumour	TRUE	498	TRA	TRAV38-2DV8	None	TRAJ43	TRAC	TRUE	TRUE	CAYRSADNNNDMRF	TGTGCTTATAGGAGCGCGGACAATAACAATGACATGCGCTTT	1199	4
Liu_1802_Tumour_AACCATGAGCTAGTTC	CD8_C11_HAVCR2	Liu_1802_Tumour_clonotype1769	Liu_1802_Tumour	TRUE	518	TRA	TRAV13-2	None	TRAJ17	TRAC	TRUE	TRUE	CAETLKAAGNKLTF	TGTGCAGAGACTCTCAAAGCTGCAGGCAACAAGCTAACTTTT	315	2
Liu_1802_Tumour_AACCATGAGCTAGTTC	CD8_C11_HAVCR2	Liu_1802_Tumour_clonotype1769	Liu_1802_Tumour	TRUE	506	TRB	TRBV28	TRBD2	TRBJ2-7	TRBC2	TRUE	TRUE	CASSLGLAYEQYF	TGTGCCAGCAGTTTGGGGCTAGCCTACGAGCAGTACTTC	1678	12
Liu_1813_PBMC_AACCATGAGGCATTGG	CD8_C1_LEF1	Liu_1813_PBMC_clonotype8289	Liu_1813_PBMC	TRUE	495	TRB	TRBV4-2	None	TRBJ1-5	TRBC1	TRUE	TRUE	CASSQDSNQPQHF	TGTGCCAGCAGCCAAGATAGCAATCAGCCCCAGCATTTT	3439	8
Liu_1813_PBMC_AACCATGAGGCATTGG	CD8_C1_LEF1	Liu_1813_PBMC_clonotype8289	Liu_1813_PBMC	TRUE	673	TRA	TRAV8-3	None	TRAJ26	TRAC	TRUE	TRUE	CAVAPGRGQNFVF	TGTGCTGTGGCCCCCGGAAGGGGTCAGAATTTTGTCTTT	1291	3
Liu_1810_PBMC_AACCATGAGGGTTTCT	CD8_C3_CMC1	Liu_1810_PBMC_clonotype214	Liu_1810_PBMC	TRUE	503	TRB	TRBV9	TRBD2	TRBJ2-1	TRBC2	TRUE	TRUE	CASSVEAGVLSNEQFF	TGTGCCAGCAGCGTAGAAGCGGGAGTGCTCAGCAATGAGCAGTTCTTC	4454	4
Liu_1810_PBMC_AACCATGAGGGTTTCT	CD8_C3_CMC1	Liu_1810_PBMC_clonotype214	Liu_1810_PBMC	TRUE	435	TRA	TRAV35	None	TRAJ43	TRAC	TRUE	TRUE	CAGPKNNNDMRF	TGTGCTGGGCCGAAAAATAACAATGACATGCGCTTT	1242	1
Liu_1815_Tumour_AACCATGAGGTACTCT	CD8_C9_CCL4L2	Liu_1815_Tumour_clonotype56	Liu_1815_Tumour	TRUE	518	TRA	TRAV13-1	None	TRAJ26	TRAC	TRUE	TRUE	CAASKGPDNYGQNFVF	TGTGCAGCAAGTAAGGGCCCCGATAACTATGGTCAGAATTTTGTCTTT	5529	11
Liu_1815_Tumour_AACCATGAGGTACTCT	CD8_C9_CCL4L2	Liu_1815_Tumour_clonotype56	Liu_1815_Tumour	TRUE	604	TRA	TRAV12-1	None	TRAJ37	TRAC	TRUE	TRUE	CAVNTPSNTGKLIF	TGTGCGGTGAACACCCCTAGCAACACAGGCAAACTAATCTTT	5104	12
Liu_1815_Tumour_AACCATGAGGTACTCT	CD8_C9_CCL4L2	Liu_1815_Tumour_clonotype56	Liu_1815_Tumour	TRUE	482	TRB	TRBV9	None	TRBJ2-3	TRBC2	TRUE	TRUE	CASSVDVTDTQYF	TGTGCCAGCAGCGTGGATGTCACAGATACGCAGTATTTT	557	1
Liu_1815_PBMC_AACCATGAGGTTCCTA	CD8_C1_LEF1	Liu_1815_PBMC_clonotype3549	Liu_1815_PBMC	TRUE	640	TRA	TRAV26-1	None	TRAJ43	TRAC	TRUE	TRUE	CIVRVMGMRF	TGCATCGTCAGGGTTATGGGCATGCGCTTT	1532	3
Liu_1815_PBMC_AACCATGAGGTTCCTA	CD8_C1_LEF1	Liu_1815_PBMC_clonotype3549	Liu_1815_PBMC	TRUE	788	TRB	TRBV7-9	TRBD2	TRBJ2-7	TRBC2	TRUE	TRUE	CASSLEASETYEQYF	TGTGCCAGCAGCTTAGAGGCTAGCGAGACTTACGAGCAGTACTTC	4424	9
Liu_1815_Tumour_AACCATGAGTAGCGGT	CD8_C11_HAVCR2	Liu_1815_Tumour_clonotype240	Liu_1815_Tumour	TRUE	545	TRB	TRBV20-1	TRBD1	TRBJ1-2	TRBC1	TRUE	TRUE	CSAGRGGSLGYTF	TGCAGTGCGGGCCGGGGGGGGAGTTTAGGCTACACCTTC	1514	4
Liu_1815_Tumour_AACCATGAGTAGCGGT	CD8_C11_HAVCR2	Liu_1815_Tumour_clonotype240	Liu_1815_Tumour	TRUE	588	TRA	TRAV36DV7	None	TRAJ43	TRAC	TRUE	TRUE	CAVEPYNNDMRF	TGTGCTGTGGAGCCCTATAACAATGACATGCGCTTT	929	2
Liu_1807_Tumour_AACCATGAGTAGGTGC	CD8_C8_CXCL13	Liu_1807_Tumour_clonotype8297	Liu_1807_Tumour	TRUE	752	TRB	TRBV7-2	TRBD1	TRBJ2-3	TRBC2	TRUE	TRUE	CASSLFGQGVDTQYF	TGTGCCAGCAGCTTATTTGGGCAGGGTGTGGATACGCAGTATTTT	9472	37
Liu_1807_Tumour_AACCATGAGTAGGTGC	CD8_C8_CXCL13	Liu_1807_Tumour_clonotype8297	Liu_1807_Tumour	TRUE	700	TRB	TRBV20-1	TRBD1	TRBJ2-3	TRBC2	TRUE	TRUE	CSARRAGEGDTQYF	TGCAGTGCTAGACGGGCGGGAGAGGGGGATACGCAGTATTTT	8874	27
Liu_1807_Tumour_AACCATGAGTAGGTGC	CD8_C8_CXCL13	Liu_1807_Tumour_clonotype8297	Liu_1807_Tumour	TRUE	653	TRA	TRAV38-1	None	TRAJ12	TRAC	TRUE	TRUE	CAFMDSSYKLIF	TGTGCTTTCATGGATAGCAGCTATAAATTGATCTTC	3692	8
Liu_1808_Tumour_AACCATGAGTCGAGTG	CD8_C7_ZNF683	Liu_1808_Tumour_clonotype369	Liu_1808_Tumour	TRUE	599	TRB	TRBV7-3	TRBD1	TRBJ2-6	TRBC2	TRUE	TRUE	CASSPKGGQGQANVLTF	TGTGCCAGCAGCCCTAAGGGAGGACAGGGACAGGCCAACGTCCTGACTTTC	2185	12
Liu_1808_Tumour_AACCATGAGTCGAGTG	CD8_C7_ZNF683	Liu_1808_Tumour_clonotype369	Liu_1808_Tumour	TRUE	538	TRA	TRAV13-1	None	TRAJ28	TRAC	TRUE	TRUE	CAASLLSGAGSYQLTF	TGTGCAGCAAGTCTTTTATCTGGGGCTGGGAGTTACCAACTCACTTTC	956	5
Liu_1816_Tumour_AACCATGAGTGAAGTT	CD8_C10_STMN1	Liu_1816_Tumour_clonotype8300	Liu_1816_Tumour	TRUE	516	TRB	TRBV9	TRBD2	TRBJ2-1	TRBC2	TRUE	TRUE	CASSQSGAYYNEQFF	TGTGCCAGCAGTCAGAGCGGAGCATACTACAATGAGCAGTTCTTC	7919	21
Liu_1816_Tumour_AACCATGAGTGAAGTT	CD8_C10_STMN1	Liu_1816_Tumour_clonotype8300	Liu_1816_Tumour	TRUE	701	TRA	TRAV8-4	None	TRAJ9	TRAC	TRUE	TRUE	CAVSVNTGGFKTIF	TGTGCTGTGAGCGTAAATACTGGAGGCTTCAAAACTATCTTT	2724	8
Liu_1816_Tumour_AACCATGAGTGAAGTT	CD8_C10_STMN1	Liu_1816_Tumour_clonotype8300	Liu_1816_Tumour	TRUE	477	TRA	TRAV24	None	TRAJ42	TRAC	TRUE	TRUE	CAFIQRQGNLIF	TGTGCCTTTATACAACGCCAAGGAAATCTCATCTTT	1392	4
Liu_1802_PBMC_AACCATGAGTGCCAGA	CD8_C3_CMC1	Liu_1802_PBMC_clonotype19	Liu_1802_PBMC	TRUE	758	TRB	TRBV30	TRBD2	TRBJ2-2	TRBC2	TRUE	TRUE	CAWSPLAGGKTGELFF	TGTGCCTGGAGTCCACTAGCGGGGGGGAAAACCGGGGAGCTGTTTTTT	813	4
Liu_1802_PBMC_AACCATGAGTGCCAGA	CD8_C3_CMC1	Liu_1802_PBMC_clonotype19	Liu_1802_PBMC	TRUE	495	TRA	TRAV9-2	None	TRAJ58	TRAC	TRUE	TRUE	CALSDRTSGSRLTF	TGTGCTCTGAGTGATCGAACCAGTGGCTCTAGGTTGACCTTT	54	1
Liu_1808_Tumour_AACCATGAGTGGACGT	CD8_C6_ISG15	Liu_1808_Tumour_clonotype8302	Liu_1808_Tumour	TRUE	503	TRB	TRBV4-2	TRBD2	TRBJ2-2	TRBC2	TRUE	TRUE	CASSQDIVLADTTGELFF	TGTGCCAGCAGCCAAGATATCGTGCTAGCGGATACTACCGGGGAGCTGTTTTTT	3002	15
Liu_1808_Tumour_AACCATGAGTGGACGT	CD8_C6_ISG15	Liu_1808_Tumour_clonotype8302	Liu_1808_Tumour	TRUE	551	TRA	TRAV12-2	None	TRAJ6	TRAC	TRUE	TRUE	CAVNSASGGSYIPTF	TGTGCCGTGAACTCGGCATCAGGAGGAAGCTACATACCTACATTT	2150	9
Liu_1816_Tumour_AACCATGAGTGGTAGC	CD8_C11_HAVCR2	Liu_1816_Tumour_clonotype150	Liu_1816_Tumour	TRUE	777	TRB	TRBV7-6	TRBD1	TRBJ2-5	TRBC2	TRUE	TRUE	CASSNLDTRGKETQYF	TGTGCCAGCAGCAACCTAGACACCCGGGGGAAAGAGACCCAGTACTTC	5657	14
Liu_1816_Tumour_AACCATGAGTGGTAGC	CD8_C11_HAVCR2	Liu_1816_Tumour_clonotype150	Liu_1816_Tumour	TRUE	687	TRA	TRAV8-2	None	TRAJ5	TRAC	TRUE	TRUE	CVVNIDTGRRALTF	TGTGTTGTGAATATAGACACGGGCAGGAGAGCACTTACTTTT	4054	13
Liu_1813_Tumour_AACCATGAGTTAACGA	CD8_C11_HAVCR2	Liu_1813_Tumour_clonotype3551	Liu_1813_Tumour	TRUE	755	TRB	TRBV11-2	TRBD2	TRBJ2-7	TRBC2	TRUE	TRUE	CASSLVGSRFASGSSYEQYF	TGTGCCAGCAGCTTAGTGGGATCTAGGTTTGCTAGCGGGAGCTCCTACGAGCAGTACTTC	6713	9
Liu_1813_Tumour_AACCATGAGTTAACGA	CD8_C11_HAVCR2	Liu_1813_Tumour_clonotype3551	Liu_1813_Tumour	TRUE	843	TRA	TRAV8-4	None	TRAJ24	TRAC	TRUE	TRUE	CAVSSDSWGKLQF	TGTGCTGTGAGCTCCGACAGCTGGGGGAAATTGCAGTTT	3016	6
Liu_1811_PBMC_AACCATGCAAGACACG	CD8_C4_CX3CR1	Liu_1811_PBMC_clonotype168	Liu_1811_PBMC	TRUE	512	TRA	TRAV29DV5	None	TRAJ49	TRAC	TRUE	TRUE	CAASVTGNQFYF	TGTGCAGCAAGTGTCACCGGTAACCAGTTCTATTTT	1543	2
Liu_1811_PBMC_AACCATGCAAGACACG	CD8_C4_CX3CR1	Liu_1811_PBMC_clonotype168	Liu_1811_PBMC	TRUE	632	TRB	TRBV5-5	TRBD2	TRBJ2-2	TRBC2	TRUE	TRUE	CASSLTAGAYSGELFF	TGTGCCAGCAGCTTGACAGCGGGAGCCTACTCCGGGGAGCTGTTTTTT	4427	7
Liu_1815_PBMC_AACCATGCAATAACGA	CD8_C4_CX3CR1	Liu_1815_PBMC_clonotype350	Liu_1815_PBMC	TRUE	557	TRA	TRAV5	None	TRAJ6	TRAC	TRUE	TRUE	CAEIKASGGSYIPTF	TGTGCAGAGATTAAAGCATCAGGAGGAAGCTACATACCTACATTT	2732	5
Liu_1815_PBMC_AACCATGCAATAACGA	CD8_C4_CX3CR1	Liu_1815_PBMC_clonotype350	Liu_1815_PBMC	TRUE	684	TRB	TRBV10-2	TRBD1	TRBJ1-2	TRBC1	TRUE	TRUE	CASTSDRGWASYGYTF	TGCGCCAGCACCTCAGACAGGGGATGGGCCTCCTATGGCTACACCTTC	8829	15
Liu_1811_Tumour_AACCATGCAATAGAGT	CD8_C11_HAVCR2	Liu_1811_Tumour_clonotype8313	Liu_1811_Tumour	TRUE	551	TRB	TRBV29-1	TRBD1	TRBJ2-7	TRBC2	TRUE	TRUE	CSVEEGPDEQYF	TGCAGCGTTGAAGAGGGACCGGACGAGCAGTACTTC	6037	11
Liu_1811_Tumour_AACCATGCAATAGAGT	CD8_C11_HAVCR2	Liu_1811_Tumour_clonotype8313	Liu_1811_Tumour	TRUE	711	TRA	TRAV8-2	None	TRAJ12	TRAC	TRUE	TRUE	CVVRSMDSSYKLIF	TGTGTTGTGAGGTCGATGGATAGCAGCTATAAATTGATCTTC	1848	4
Liu_1805_PBMC_AACCATGCAATCTGCA	CD8_C1_LEF1	Liu_1805_PBMC_clonotype8315	Liu_1805_PBMC	TRUE	465	TRA	TRAV34	None	TRAJ26	TRAC	TRUE	TRUE	CGADNARAQNFVF	TGTGGAGCAGACAATGCTCGAGCTCAGAATTTTGTCTTT	850	2
Liu_1805_PBMC_AACCATGCAATCTGCA	CD8_C1_LEF1	Liu_1805_PBMC_clonotype8315	Liu_1805_PBMC	TRUE	488	TRA	TRAV39	None	TRAJ43	TRAC	TRUE	TRUE	CAVDSSGNDMRF	TGTGCCGTGGATTCGAGCGGCAATGACATGCGCTTT	771	3
Liu_1805_PBMC_AACCATGCAATCTGCA	CD8_C1_LEF1	Liu_1805_PBMC_clonotype8315	Liu_1805_PBMC	TRUE	951	TRB	TRBV13	None	TRBJ2-7	TRBC2	TRUE	TRUE	CASSWVYNSREQYF	TGTGCCAGCAGCTGGGTATATAATTCACGCGAGCAGTACTTC	4260	12
Liu_1802_PBMC_AACCATGCAATTCCTT	CD8_C4_CX3CR1	Liu_1802_PBMC_clonotype419	Liu_1802_PBMC	TRUE	708	TRB	TRBV7-8	TRBD1	TRBJ1-3	TRBC1	TRUE	TRUE	CASSSSQGPQGISGNTIYF	TGTGCCAGCAGCTCGAGCCAGGGCCCACAGGGGATCTCTGGAAACACCATATATTTT	3169	15
Liu_1802_PBMC_AACCATGCAATTCCTT	CD8_C4_CX3CR1	Liu_1802_PBMC_clonotype419	Liu_1802_PBMC	TRUE	975	TRB	TRBV28	None	TRBJ1-1	TRBC1	TRUE	TRUE	CASSSLNTEAFF	TGTGCCAGCAGTTCCTTGAACACTGAAGCTTTCTTT	1388	6
Liu_1802_PBMC_AACCATGCAATTCCTT	CD8_C4_CX3CR1	Liu_1802_PBMC_clonotype419	Liu_1802_PBMC	TRUE	932	TRA	TRAV1-2	None	TRAJ37	TRAC	TRUE	TRUE	CAPYSSNTGKLIF	TGTGCCCCTTACTCTAGCAACACAGGCAAACTAATCTTT	467	3
Liu_1815_PBMC_AACCATGCACCAGGCT	CD8_C1_LEF1	Liu_1815_PBMC_clonotype8320	Liu_1815_PBMC	TRUE	467	TRA	TRAV39	None	TRAJ32	TRAC	TRUE	TRUE	CAVGHREWSGATNKLIF	TGTGCCGTTGGACATAGAGAGTGGAGTGGTGCTACAAACAAGCTCATCTTT	791	1
Liu_1815_PBMC_AACCATGCACCAGGCT	CD8_C1_LEF1	Liu_1815_PBMC_clonotype8320	Liu_1815_PBMC	TRUE	668	TRB	TRBV19	TRBD1	TRBJ1-5	TRBC1	TRUE	TRUE	CASSTTYRETQHF	TGTGCCAGTAGTACCACCTACAGGGAAACCCAGCATTTT	1192	4
Liu_1808_Tumour_AACCATGCACGTAAGG	CD8_C7_ZNF683	Liu_1808_Tumour_clonotype4	Liu_1808_Tumour	TRUE	528	TRB	TRBV12-3	TRBD1	TRBJ2-1	TRBC2	TRUE	TRUE	CASSFGGNEQFF	TGTGCCAGCAGTTTCGGGGGCAATGAGCAGTTCTTC	4339	25
Liu_1808_Tumour_AACCATGCACGTAAGG	CD8_C7_ZNF683	Liu_1808_Tumour_clonotype4	Liu_1808_Tumour	TRUE	552	TRA	TRAV13-1	None	TRAJ23	TRAC	TRUE	TRUE	CAASPRGGRGKLIF	TGTGCAGCAAGCCCCAGAGGTGGGCGAGGAAAGCTTATCTTC	1758	9
Liu_1806_PBMC_AACCATGCACTACAGT	CD8_C4_CX3CR1	Liu_1806_PBMC_clonotype35	Liu_1806_PBMC	TRUE	612	TRB	TRBV20-1	TRBD2	TRBJ2-3	TRBC2	TRUE	TRUE	CSARGPWDLTGADTQYF	TGCAGTGCTAGAGGCCCCTGGGACCTTACAGGCGCAGATACGCAGTATTTT	13499	11
Liu_1806_PBMC_AACCATGCACTACAGT	CD8_C4_CX3CR1	Liu_1806_PBMC_clonotype35	Liu_1806_PBMC	TRUE	536	TRA	TRAV1-2	None	TRAJ48	TRAC	TRUE	TRUE	CAVGSIGNEKLTF	TGTGCTGTGGGCTCGATTGGAAATGAGAAATTAACCTTT	7435	4
Liu_1806_Tumour_AACCATGCACTGAAGG	CD8_C1_LEF1	Liu_1806_Tumour_clonotype2319	Liu_1806_Tumour	TRUE	694	TRB	TRBV5-6	TRBD1	TRBJ1-4	TRBC1	TRUE	TRUE	CASSQGTVLFF	TGTGCCAGCAGCCAAGGGACAGTTCTGTTTTTT	4447	5
Liu_1806_Tumour_AACCATGCACTGAAGG	CD8_C1_LEF1	Liu_1806_Tumour_clonotype2319	Liu_1806_Tumour	TRUE	618	TRA	TRAV21	None	TRAJ15	TRAC	TRUE	TRUE	CAVKVNQAGTALIF	TGTGCTGTGAAGGTCAACCAGGCAGGAACTGCTCTGATCTTT	4600	5
Liu_1806_PBMC_AACCATGCACTTCGAA	CD8_C4_CX3CR1	Liu_1806_PBMC_clonotype624	Liu_1806_PBMC	TRUE	598	TRB	TRBV7-2	TRBD1	TRBJ2-5	TRBC2	TRUE	TRUE	CASSLGGGPQETQYF	TGTGCCAGCAGCCTAGGGGGGGGGCCCCAAGAGACCCAGTACTTC	18784	14
Liu_1806_PBMC_AACCATGCACTTCGAA	CD8_C4_CX3CR1	Liu_1806_PBMC_clonotype624	Liu_1806_PBMC	TRUE	648	TRA	TRAV8-4	None	TRAJ20	TRAC	TRUE	TRUE	CAVSPNDYKLSF	TGTGCTGTGAGTCCTAACGACTACAAGCTCAGCTTT	4261	3
Liu_1807_PBMC_AACCATGCAGACACTT	CD8_C4_CX3CR1	Liu_1807_PBMC_clonotype13	Liu_1807_PBMC	TRUE	507	TRB	TRBV28	TRBD2	TRBJ2-7	TRBC2	TRUE	TRUE	CASSLELAGEDYEQYF	TGTGCCAGCAGTTTAGAGCTAGCGGGAGAGGACTACGAGCAGTACTTC	2140	4
Liu_1807_PBMC_AACCATGCAGACACTT	CD8_C4_CX3CR1	Liu_1807_PBMC_clonotype13	Liu_1807_PBMC	TRUE	515	TRA	TRAV21	None	TRAJ4	TRAC	TRUE	TRUE	CAVPSGGYNKLIF	TGTGCTGTACCCTCTGGTGGCTACAATAAGCTGATTTTT	471	1
Liu_1816_Tumour_AACCATGCAGACAGGT	CD8_C5_CXCR4	Liu_1816_Tumour_clonotype8323	Liu_1816_Tumour	TRUE	584	TRA	TRAV29DV5	None	TRAJ28	TRAC	TRUE	TRUE	CAASAHSGAGSYQLTF	TGTGCAGCAAGCGCGCACTCTGGGGCTGGGAGTTACCAACTCACTTTC	1325	3
Liu_1816_Tumour_AACCATGCAGACAGGT	CD8_C5_CXCR4	Liu_1816_Tumour_clonotype8323	Liu_1816_Tumour	TRUE	544	TRB	TRBV20-1	TRBD2	TRBJ2-7	TRBC2	TRUE	TRUE	CSARGRAGATYEQYF	TGCAGTGCTAGGGGCCGAGCGGGAGCGACCTACGAGCAGTACTTC	4237	13
Liu_1816_PBMC_AACCATGCAGACGTAG	CD8_C2_IL7R	Liu_1816_PBMC_clonotype8324	Liu_1816_PBMC	TRUE	740	TRB	TRBV2	TRBD1	TRBJ2-4	TRBC2	TRUE	TRUE	CASSATGNVLAKNIQYF	TGTGCCAGCAGTGCGACAGGGAATGTACTAGCCAAAAACATTCAGTACTTC	6613	15
Liu_1816_PBMC_AACCATGCAGACGTAG	CD8_C2_IL7R	Liu_1816_PBMC_clonotype8324	Liu_1816_PBMC	TRUE	590	TRA	TRAV5	None	TRAJ6	TRAC	TRUE	TRUE	CAESPASGGSYIPTF	TGTGCAGAGAGTCCAGCATCAGGAGGAAGCTACATACCTACATTT	5229	9
Liu_1802_Tumour_AACCATGCAGTATGCT	CD8_C11_HAVCR2	Liu_1802_Tumour_clonotype3552	Liu_1802_Tumour	TRUE	531	TRB	TRBV7-2	TRBD2	TRBJ2-1	TRBC2	TRUE	TRUE	CASSPLGEGYNEQFF	TGTGCCAGCAGCCCTTTGGGGGAGGGTTACAATGAGCAGTTCTTC	3608	38
Liu_1802_Tumour_AACCATGCAGTATGCT	CD8_C11_HAVCR2	Liu_1802_Tumour_clonotype3552	Liu_1802_Tumour	TRUE	507	TRA	TRAV13-2	None	TRAJ58	TRAC	TRUE	TRUE	CAEFSETSGSRLTF	TGTGCAGAGTTCTCAGAAACCAGTGGCTCTAGGTTGACCTTT	1112	5
Liu_1808_Tumour_AACCATGCATACTACG	CD8_C10_STMN1	Liu_1808_Tumour_clonotype133	Liu_1808_Tumour	TRUE	630	TRA	TRAV12-3	None	TRAJ44	TRAC	TRUE	TRUE	CAMSDGTASKLTF	TGTGCAATGAGCGACGGCACTGCCAGTAAACTCACCTTT	3473	13
Liu_1808_Tumour_AACCATGCATACTACG	CD8_C10_STMN1	Liu_1808_Tumour_clonotype133	Liu_1808_Tumour	TRUE	704	TRB	TRBV2	TRBD2	TRBJ1-5	TRBC1	TRUE	TRUE	CASSGPLSGSSNQPQHF	TGTGCCAGCAGTGGGCCACTGTCAGGGAGTAGCAATCAGCCCCAGCATTTT	3647	18
Liu_1808_Tumour_AACCATGCATAGGATA	CD8_C11_HAVCR2	Liu_1808_Tumour_clonotype257	Liu_1808_Tumour	TRUE	526	TRB	TRBV14	None	TRBJ2-1	TRBC2	TRUE	TRUE	CASSHGRSSYNEQFF	TGTGCCAGCAGCCATGGACGTAGCTCCTACAATGAGCAGTTCTTC	1670	9
Liu_1808_Tumour_AACCATGCATAGGATA	CD8_C11_HAVCR2	Liu_1808_Tumour_clonotype257	Liu_1808_Tumour	TRUE	562	TRA	TRAV13-2	None	TRAJ28	TRAC	TRUE	TRUE	CAENGGGWELPTHF	TGTGCAGAGAATGGAGGGGGCTGGGAGTTACCAACTCACTTT	709	2
Liu_1808_Tumour_AACCATGCATAGGATA	CD8_C11_HAVCR2	Liu_1808_Tumour_clonotype257	Liu_1808_Tumour	TRUE	510	TRA	TRAV24	None	TRAJ23	TRAC	TRUE	TRUE	CASPETGKLIF	TGTGCCTCCCCCGAAACCGGAAAGCTTATCTTC	600	2
Liu_1806_Tumour_AACCATGCATGGATGG	CD8_C1_LEF1	Liu_1806_Tumour_clonotype3553	Liu_1806_Tumour	TRUE	510	TRB	TRBV14	TRBD1	TRBJ1-1	TRBC1	TRUE	TRUE	CASSQSPGGLAFF	TGTGCCAGCAGCCAATCGCCAGGGGGCTTGGCTTTCTTT	3512	3
Liu_1806_Tumour_AACCATGCATGGATGG	CD8_C1_LEF1	Liu_1806_Tumour_clonotype3553	Liu_1806_Tumour	TRUE	504	TRA	TRAV1-1	None	TRAJ34	TRAC	TRUE	TRUE	CAPPNTDKLIF	TGCGCTCCCCCTAACACCGACAAGCTCATCTTT	2120	3
Liu_1815_Tumour_AACCATGGTAAGAGGA	CD8_C11_HAVCR2	Liu_1815_Tumour_clonotype498	Liu_1815_Tumour	TRUE	713	TRB	TRBV7-8	TRBD1	TRBJ2-7	TRBC2	TRUE	TRUE	CASSLFPGQGYEQYF	TGTGCCAGCAGCCTGTTCCCGGGACAGGGCTACGAGCAGTACTTC	7078	20
Liu_1815_Tumour_AACCATGGTAAGAGGA	CD8_C11_HAVCR2	Liu_1815_Tumour_clonotype498	Liu_1815_Tumour	TRUE	518	TRA	TRAV9-2	None	TRAJ16	TRAC	TRUE	TRUE	CPLGDGQKLLF	TGTCCCTTGGGAGATGGCCAGAAGCTGCTCTTT	5425	10
Liu_1815_Tumour_AACCATGGTAAGAGGA	CD8_C11_HAVCR2	Liu_1815_Tumour_clonotype498	Liu_1815_Tumour	TRUE	982	TRA	TRAV1-2	None	TRAJ20	TRAC	TRUE	TRUE	CAVKYDYKLSF	TGTGCTGTGAAGTACGACTACAAGCTCAGCTTT	1312	7
Liu_1808_PBMC_AACCATGGTAAGTTCC	CD8_C1_LEF1	Liu_1808_PBMC_clonotype8339	Liu_1808_PBMC	TRUE	537	TRB	TRBV12-3	TRBD1	TRBJ2-5	TRBC2	TRUE	TRUE	CASSFDATGETQYF	TGTGCCAGCAGTTTCGACGCGACGGGGGAGACCCAGTACTTC	9823	28
Liu_1808_PBMC_AACCATGGTAAGTTCC	CD8_C1_LEF1	Liu_1808_PBMC_clonotype8339	Liu_1808_PBMC	TRUE	540	TRA	TRAV12-2	None	TRAJ49	TRAC	TRUE	TRUE	CAVNTGNQFYF	TGTGCCGTGAACACCGGTAACCAGTTCTATTTT	1313	3
Liu_1808_Tumour_AACCATGGTACGCACC	CD8_C5_CXCR4	Liu_1808_Tumour_clonotype8340	Liu_1808_Tumour	TRUE	1101	TRB	TRBV4-1	TRBD1	TRBJ2-7	TRBC2	TRUE	TRUE	CASSQGNQGYEQYV	TGCGCCAGCAGCCAAGGTAACCAGGGCTACGAGCAGTACGTC	2806	18
Liu_1808_Tumour_AACCATGGTACGCACC	CD8_C5_CXCR4	Liu_1808_Tumour_clonotype8340	Liu_1808_Tumour	TRUE	600	TRA	TRAV38-2DV8	None	TRAJ57	TRAC	TRUE	TRUE	CAYRSLITQGGSEKLVF	TGTGCTTATAGGAGCCTAATAACTCAGGGCGGATCTGAAAAGCTGGTCTTT	2244	8
Liu_1808_Tumour_AACCATGGTACGCACC	CD8_C5_CXCR4	Liu_1808_Tumour_clonotype8340	Liu_1808_Tumour	TRUE	555	TRA	TRAV13-1	None	TRAJ42	TRAC	TRUE	TRUE	CAASIWYGGSQGNLIF	TGTGCAGCAAGTATCTGGTATGGAGGAAGCCAAGGAAATCTCATCTTT	1006	4
Liu_1802_Tumour_AACCATGGTAGAAGGA	CD8_C11_HAVCR2	Liu_1802_Tumour_clonotype8342	Liu_1802_Tumour	TRUE	682	TRB	TRBV4-1	None	TRBJ2-1	TRBC2	TRUE	TRUE	CASRQDNEQFF	TGCGCCAGCAGACAGGACAATGAGCAGTTCTTC	2816	25
Liu_1802_Tumour_AACCATGGTAGAAGGA	CD8_C11_HAVCR2	Liu_1802_Tumour_clonotype8342	Liu_1802_Tumour	TRUE	739	TRA	TRAV8-1	None	TRAJ4	TRAC	TRUE	TRUE	CAAASGGYNKLIF	TGTGCCGCTGCTTCTGGTGGCTACAATAAGCTGATTTTT	525	2
Liu_1816_Tumour_AACCATGGTATAATGG	CD8_C11_HAVCR2	Liu_1816_Tumour_clonotype3554	Liu_1816_Tumour	TRUE	789	TRB	TRBV30	TRBD1	TRBJ1-4	TRBC1	TRUE	TRUE	CAWRQATNEKLFF	TGTGCCTGGAGACAGGCAACTAATGAAAAACTGTTTTTT	2819	8
Liu_1816_Tumour_AACCATGGTATAATGG	CD8_C11_HAVCR2	Liu_1816_Tumour_clonotype3554	Liu_1816_Tumour	TRUE	584	TRA	TRAV29DV5	None	TRAJ40	TRAC	TRUE	TRUE	CAASLYSTSGTYKYIF	TGTGCAGCAAGCCTTTACTCTACCTCAGGAACCTACAAATACATCTTT	2651	6
Liu_1816_Tumour_AACCATGGTATAGGGC	CD8_C11_HAVCR2	Liu_1816_Tumour_clonotype150	Liu_1816_Tumour	TRUE	1008	TRB	TRBV7-6	TRBD1	TRBJ2-5	TRBC2	TRUE	TRUE	CASSNLDTRGKETQYF	TGTGCCAGCAGCAACCTAGACACCCGGGGGAAAGAGACCCAGTACTTC	6167	18
Liu_1816_Tumour_AACCATGGTATAGGGC	CD8_C11_HAVCR2	Liu_1816_Tumour_clonotype150	Liu_1816_Tumour	TRUE	694	TRA	TRAV8-2	None	TRAJ5	TRAC	TRUE	TRUE	CVVNIDTGRRALTF	TGTGTTGTGAATATAGACACGGGCAGGAGAGCACTTACTTTT	2261	8
Liu_1802_Tumour_AACCATGGTATTAGCC	CD8_C10_STMN1	Liu_1802_Tumour_clonotype8347	Liu_1802_Tumour	TRUE	454	TRA	TRAV2	None	TRAJ31	TRAC	TRUE	TRUE	CAVDFVRNNNARLMF	TGTGCTGTGGATTTTGTCCGGAATAACAATGCCAGACTCATGTTT	1144	5
Liu_1802_Tumour_AACCATGGTATTAGCC	CD8_C10_STMN1	Liu_1802_Tumour_clonotype8347	Liu_1802_Tumour	TRUE	613	TRA	TRAV24	None	TRAJ57	TRAC	TRUE	TRUE	CAFRQGGSEKLVF	TGTGCCTTTCGACAGGGCGGATCTGAAAAGCTGGTCTTT	348	3
Liu_1802_Tumour_AACCATGGTATTAGCC	CD8_C10_STMN1	Liu_1802_Tumour_clonotype8347	Liu_1802_Tumour	TRUE	864	TRB	TRBV9	None	TRBJ2-1	TRBC2	TRUE	TRUE	CASSVVPALYNEQFF	TGTGCCAGCAGCGTAGTCCCCGCACTTTACAATGAGCAGTTCTTC	5525	43
Liu_1802_Tumour_AACCATGGTATTAGCC	CD8_C10_STMN1	Liu_1802_Tumour_clonotype8347	Liu_1802_Tumour	TRUE	716	TRB	TRBV3-1	None	TRBJ2-5	TRBC2	TRUE	TRUE	CASSQDRETQYF	TGTGCCAGCAGCCAAGATAGAGAGACCCAGTACTTC	2042	14
Liu_1805_PBMC_AACCATGGTCACCTAA	CD8_C1_LEF1	Liu_1805_PBMC_clonotype8349	Liu_1805_PBMC	TRUE	729	TRB	TRBV2	TRBD1	TRBJ2-7	TRBC2	TRUE	TRUE	CASSDQGGYEQYF	TGTGCCAGCAGTGACCAGGGTGGCTACGAGCAGTACTTC	4310	11
Liu_1805_PBMC_AACCATGGTCACCTAA	CD8_C1_LEF1	Liu_1805_PBMC_clonotype8349	Liu_1805_PBMC	TRUE	559	TRA	TRAV12-2	None	TRAJ40	TRAC	TRUE	TRUE	CAVFSGTYKYIF	TGTGCCGTTTTCTCAGGAACCTACAAATACATCTTT	3497	6
Liu_1808_Tumour_AACCATGGTCCAGTAT	CD8_C9_CCL4L2	Liu_1808_Tumour_clonotype30	Liu_1808_Tumour	TRUE	512	TRA	TRAV35	None	TRAJ42	TRAC	TRUE	TRUE	CAGQLSRGSQGNLIF	TGTGCTGGGCAGCTCTCCCGAGGAAGCCAAGGAAATCTCATCTTT	68	2
Liu_1808_Tumour_AACCATGGTCCAGTAT	CD8_C9_CCL4L2	Liu_1808_Tumour_clonotype30	Liu_1808_Tumour	TRUE	740	TRB	TRBV11-2	TRBD1	TRBJ2-2	TRBC2	TRUE	TRUE	CASRLVRGAGELFF	TGTGCCAGCAGACTAGTTAGGGGGGCCGGGGAGCTGTTTTTT	2560	19
Liu_1807_PBMC_AACCATGGTCGGCTCA	CD8_C4_CX3CR1	Liu_1807_PBMC_clonotype52	Liu_1807_PBMC	TRUE	574	TRA	TRAV21	None	TRAJ58	TRAC	TRUE	TRUE	CAVREASGSRLTF	TGTGCTGTAAGGGAGGCCAGTGGCTCTAGGTTGACCTTT	6489	9
Liu_1807_PBMC_AACCATGGTCGGCTCA	CD8_C4_CX3CR1	Liu_1807_PBMC_clonotype52	Liu_1807_PBMC	TRUE	514	TRB	TRBV29-1	TRBD2	TRBJ2-3	TRBC2	TRUE	TRUE	CSVEAITMRGVSTDTQYF	TGCAGCGTTGAAGCTATAACTATGCGGGGGGTTAGCACAGATACGCAGTATTTT	3177	6
Liu_1808_PBMC_AACCATGGTCTCCATC	CD8_C1_LEF1	Liu_1808_PBMC_clonotype8359	Liu_1808_PBMC	TRUE	522	TRB	TRBV5-1	TRBD1	TRBJ1-1	TRBC1	TRUE	TRUE	CASTQGLNTEAFF	TGCGCCAGCACCCAGGGCCTGAACACTGAAGCTTTCTTT	4064	9
Liu_1808_PBMC_AACCATGGTCTCCATC	CD8_C1_LEF1	Liu_1808_PBMC_clonotype8359	Liu_1808_PBMC	TRUE	559	TRA	TRAV12-1	None	TRAJ12	TRAC	TRUE	TRUE	CVVNSEDSSYKLIF	TGTGTGGTGAACAGTGAGGATAGCAGCTATAAATTGATCTTC	3893	8
Liu_1802_PBMC_AACCATGGTCTCTTTA	CD8_C4_CX3CR1	Liu_1802_PBMC_clonotype292	Liu_1802_PBMC	TRUE	513	TRA	TRAV35	None	TRAJ43	TRAC	TRUE	TRUE	CAGQLSNDMRF	TGTGCTGGGCAGCTGAGCAATGACATGCGCTTT	1060	4
Liu_1802_PBMC_AACCATGGTCTCTTTA	CD8_C4_CX3CR1	Liu_1802_PBMC_clonotype292	Liu_1802_PBMC	TRUE	540	TRB	TRBV6-6	TRBD2	TRBJ2-1	TRBC2	TRUE	TRUE	CASSYDQREASSNEQFF	TGTGCCAGCAGTTACGATCAGCGGGAGGCGTCTAGCAATGAGCAGTTCTTC	1784	8
Liu_1808_PBMC_AACCATGGTCTTGTCC	CD8_C3_CMC1	Liu_1808_PBMC_clonotype587	Liu_1808_PBMC	TRUE	685	TRB	TRBV5-1	TRBD1	TRBJ1-6	TRBC1	TRUE	TRUE	CASSSKTQTGSSSPLHF	TGCGCCAGCAGCTCAAAAACCCAGACAGGGTCTAGTTCACCCCTCCACTTT	536	3
Liu_1808_PBMC_AACCATGGTCTTGTCC	CD8_C3_CMC1	Liu_1808_PBMC_clonotype587	Liu_1808_PBMC	TRUE	950	TRA	TRAV1-2	None	TRAJ40	TRAC	TRUE	TRUE	CAVSTSGTYKYIF	TGTGCTGTTTCTACCTCAGGAACCTACAAATACATCTTT	570	2
Liu_1806_Tumour_AACCATGGTGATGTGG	CD8_C7_ZNF683	Liu_1806_Tumour_clonotype3555	Liu_1806_Tumour	TRUE	494	TRB	TRBV20-1	TRBD2	TRBJ2-1	TRBC2	TRUE	TRUE	CSASGSGSPYNEQFF	TGCAGTGCTAGTGGTAGCGGGAGTCCCTACAATGAGCAGTTCTTC	1723	2
Liu_1806_Tumour_AACCATGGTGATGTGG	CD8_C7_ZNF683	Liu_1806_Tumour_clonotype3555	Liu_1806_Tumour	TRUE	570	TRA	TRAV19	None	TRAJ44	TRAC	TRUE	TRUE	CALSAYTGTASKLTF	TGTGCTCTGAGTGCCTATACCGGCACTGCCAGTAAACTCACCTTT	948	1
Liu_1805_PBMC_AACCATGGTGGTCTCG	CD8_C2_IL7R	Liu_1805_PBMC_clonotype8367	Liu_1805_PBMC	TRUE	751	TRB	TRBV25-1	TRBD1	TRBJ2-5	TRBC2	TRUE	TRUE	CASSVQGRETQYF	TGTGCCAGCAGTGTTCAGGGAAGGGAGACCCAGTACTTC	5328	11
Liu_1805_PBMC_AACCATGGTGGTCTCG	CD8_C2_IL7R	Liu_1805_PBMC_clonotype8367	Liu_1805_PBMC	TRUE	684	TRB	TRBV3-1	TRBD1	TRBJ1-5	TRBC1	TRUE	TRUE	CASSSQGSQPQHF	TGTGCCAGCAGCTCACAGGGGAGTCAGCCCCAGCATTTT	2124	4
Liu_1805_PBMC_AACCATGGTGGTCTCG	CD8_C2_IL7R	Liu_1805_PBMC_clonotype8367	Liu_1805_PBMC	TRUE	545	TRA	TRAV13-1	None	TRAJ52	TRAC	TRUE	TRUE	CAVPFAGGTSYGKLTF	TGTGCAGTTCCCTTTGCTGGTGGTACTAGCTATGGAAAGCTGACATTT	1046	2
Liu_1805_PBMC_AACCATGGTGGTCTCG	CD8_C2_IL7R	Liu_1805_PBMC_clonotype8367	Liu_1805_PBMC	TRUE	681	TRA	TRAV8-3	None	TRAJ23	TRAC	TRUE	TRUE	CAVGPHQGGKLIF	TGTGCTGTGGGTCCCCACCAGGGAGGAAAGCTTATCTTC	908	2
Liu_1815_PBMC_AACCATGGTGTGAATA	CD8_C4_CX3CR1	Liu_1815_PBMC_clonotype28	Liu_1815_PBMC	TRUE	532	TRB	TRBV10-2	None	TRBJ2-7	TRBC2	TRUE	TRUE	CASSPEGYEQYF	TGCGCCAGCAGCCCTGAGGGCTACGAGCAGTACTTC	4867	9
Liu_1815_PBMC_AACCATGGTGTGAATA	CD8_C4_CX3CR1	Liu_1815_PBMC_clonotype28	Liu_1815_PBMC	TRUE	575	TRA	TRAV19	None	TRAJ47	TRAC	TRUE	TRUE	CALSDLPMEYGNKLVF	TGTGCTCTGAGTGACCTTCCCATGGAATATGGAAACAAGCTGGTCTTT	2516	5
Liu_1807_PBMC_AACCATGGTTATCACG	CD8_C3_CMC1	Liu_1807_PBMC_clonotype81	Liu_1807_PBMC	TRUE	561	TRA	TRAV30	None	TRAJ40	TRAC	TRUE	TRUE	CGTEITSGTYKYIF	TGTGGCACAGAGATAACCTCAGGAACCTACAAATACATCTTT	2395	3
Liu_1807_PBMC_AACCATGGTTATCACG	CD8_C3_CMC1	Liu_1807_PBMC_clonotype81	Liu_1807_PBMC	TRUE	660	TRB	TRBV4-1	TRBD1	TRBJ1-2	TRBC1	TRUE	TRUE	CASSQVIGGIYGYTF	TGCGCCAGCAGCCAAGTAATCGGGGGCATCTATGGCTACACCTTC	6137	10
Liu_1802_Tumour_AACCATGGTTATTCTC	CD8_C7_ZNF683	Liu_1802_Tumour_clonotype8372	Liu_1802_Tumour	TRUE	707	TRB	TRBV27	None	TRBJ2-1	TRBC2	TRUE	TRUE	CASKYYNEQFF	TGTGCCAGCAAGTACTACAATGAGCAGTTCTTC	2559	21
Liu_1802_Tumour_AACCATGGTTATTCTC	CD8_C7_ZNF683	Liu_1802_Tumour_clonotype8372	Liu_1802_Tumour	TRUE	680	TRB	TRBV7-6	TRBD1	TRBJ2-2	TRBC2	TRUE	TRUE	CASSVLRDRGTGELFF	TGTGCCAGCAGCGTCCTCAGGGACCGGGGGACCGGGGAGCTGTTTTTT	778	6
Liu_1802_Tumour_AACCATGGTTATTCTC	CD8_C7_ZNF683	Liu_1802_Tumour_clonotype8372	Liu_1802_Tumour	TRUE	503	TRA	TRAV12-1	None	TRAJ31	TRAC	TRUE	TRUE	CVVNVGNARLMF	TGTGTGGTGAACGTAGGCAATGCCAGACTCATGTTT	319	1
Liu_1802_Tumour_AACCATGTCAGCTCTC	CD8_C5_CXCR4	Liu_1802_Tumour_clonotype688	Liu_1802_Tumour	TRUE	520	TRB	TRBV27	TRBD2	TRBJ2-7	TRBC2	TRUE	TRUE	CASRQGLAGGPYEQYF	TGTGCCAGCAGACAAGGACTAGCGGGAGGCCCCTACGAGCAGTACTTC	2198	16
Liu_1802_Tumour_AACCATGTCAGCTCTC	CD8_C5_CXCR4	Liu_1802_Tumour_clonotype688	Liu_1802_Tumour	TRUE	534	TRA	TRAV1-1	None	TRAJ18	TRAC	TRUE	TRUE	CAVLADRGSTLGRLYF	TGCGCTGTCTTGGCCGACAGAGGCTCAACCCTGGGGAGGCTATACTTT	1572	10
Liu_1802_Tumour_AACCATGTCAGCTCTC	CD8_C5_CXCR4	Liu_1802_Tumour_clonotype688	Liu_1802_Tumour	TRUE	699	TRA	TRAV8-6	None	TRAJ3	TRAC	TRUE	TRUE	CSSSASKIIF	TGTTCCAGCAGTGCTTCCAAGATAATCTTT	846	8
Liu_1807_Tumour_AACCATGTCAGTACGT	CD8_C11_HAVCR2	Liu_1807_Tumour_clonotype293	Liu_1807_Tumour	TRUE	557	TRA	TRAV27	None	TRAJ29	TRAC	TRUE	TRUE	CAGATGNTPLVF	TGTGCAGGAGCTACAGGAAACACACCTCTTGTCTTT	760	2
Liu_1807_Tumour_AACCATGTCAGTACGT	CD8_C11_HAVCR2	Liu_1807_Tumour_clonotype293	Liu_1807_Tumour	TRUE	538	TRB	TRBV10-1	TRBD2	TRBJ2-3	TRBC2	TRUE	TRUE	CASSELAGPSDSQYF	TGCGCCAGCAGTGAGTTAGCGGGCCCGTCGGATTCGCAGTATTTT	528	3
Liu_1808_Tumour_AACCATGTCAGTTTGG	CD8_C10_STMN1	Liu_1808_Tumour_clonotype1220	Liu_1808_Tumour	TRUE	945	TRB	TRBV5-8	TRBD1	TRBJ2-6	TRBC2	TRUE	TRUE	CASSALTGTGANVLTF	TGTGCCAGCAGCGCACTGACAGGGACTGGGGCCAACGTCCTGACTTTC	1664	14
Liu_1808_Tumour_AACCATGTCAGTTTGG	CD8_C10_STMN1	Liu_1808_Tumour_clonotype1220	Liu_1808_Tumour	TRUE	674	TRA	TRAV8-3	None	TRAJ4	TRAC	TRUE	TRUE	CAVGHNKLIF	TGTGCTGTGGGGCACAATAAGCTGATTTTT	768	5
Liu_1816_Tumour_AACCATGTCCATGCTC	CD8_C9_CCL4L2	Liu_1816_Tumour_clonotype8396	Liu_1816_Tumour	TRUE	575	TRB	TRBV3-1	TRBD2	TRBJ2-7	TRBC2	TRUE	TRUE	CASSQDAGGDEQYF	TGTGCCAGCAGCCAAGATGCGGGAGGGGACGAGCAGTACTTC	943	3
Liu_1816_Tumour_AACCATGTCCATGCTC	CD8_C9_CCL4L2	Liu_1816_Tumour_clonotype8396	Liu_1816_Tumour	TRUE	527	TRB	TRBV7-9	TRBD2	TRBJ2-5	TRBC2	TRUE	TRUE	CASSLGAGGPQETQYF	TGTGCCAGCAGCTTAGGTGCGGGAGGGCCCCAAGAGACCCAGTACTTC	420	2
Liu_1816_Tumour_AACCATGTCCATGCTC	CD8_C9_CCL4L2	Liu_1816_Tumour_clonotype8396	Liu_1816_Tumour	TRUE	524	TRA	TRAV21	None	TRAJ30	TRAC	TRUE	TRUE	CAVPRNRHRDDKIIF	TGTGCTGTCCCCCGTAACCGGCACAGAGATGACAAGATCATCTTT	2109	4
Liu_1802_Tumour_AACCATGTCCGGGTGT	CD8_C5_CXCR4	Liu_1802_Tumour_clonotype27	Liu_1802_Tumour	TRUE	486	TRB	TRBV9	TRBD1	TRBJ2-2	TRBC2	TRUE	TRUE	CASSIAGQNTGELFF	TGTGCCAGCAGCATAGCGGGACAAAACACCGGGGAGCTGTTTTTT	351	3
Liu_1802_Tumour_AACCATGTCCGGGTGT	CD8_C5_CXCR4	Liu_1802_Tumour_clonotype27	Liu_1802_Tumour	TRUE	657	TRA	TRAV8-2	None	TRAJ49	TRAC	TRUE	TRUE	CVVSDSGIQFYF	TGTGTTGTGAGTGATTCAGGAATCCAGTTCTATTTT	368	3
Liu_1808_PBMC_AACCATGTCCTATTCA	CD8_C3_CMC1	Liu_1808_PBMC_clonotype2321	Liu_1808_PBMC	TRUE	692	TRB	TRBV5-1	TRBD2	TRBJ2-3	TRBC1	TRUE	TRUE	CASSLGRDFQADTQYF	TGCGCCAGCAGCTTAGGAAGGGACTTCCAGGCAGATACGCAGTATTTT	2458	7
Liu_1808_PBMC_AACCATGTCCTATTCA	CD8_C3_CMC1	Liu_1808_PBMC_clonotype2321	Liu_1808_PBMC	TRUE	587	TRA	TRAV17	None	TRAJ48	TRAC	TRUE	TRUE	CATGNFGNEKLTF	TGTGCTACGGGCAACTTTGGAAATGAGAAATTAACCTTT	3407	7
Liu_1806_PBMC_AACCATGTCCTTAATC	CD8_C3_CMC1	Liu_1806_PBMC_clonotype58	Liu_1806_PBMC	TRUE	538	TRA	TRAV5	None	TRAJ23	TRAC	TRUE	TRUE	CAESTSGGKLIF	TGTGCAGAGAGTACTAGTGGAGGAAAGCTTATCTTC	7395	4
Liu_1806_PBMC_AACCATGTCCTTAATC	CD8_C3_CMC1	Liu_1806_PBMC_clonotype58	Liu_1806_PBMC	TRUE	491	TRB	TRBV29-1	TRBD1	TRBJ1-4	TRBC1	TRUE	TRUE	CSVGTGGTNEKLFF	TGCAGCGTTGGGACAGGGGGAACTAATGAAAAACTGTTTTTT	2527	2
Liu_1808_Tumour_AACCATGTCCTTCAAT	CD8_C11_HAVCR2	Liu_1808_Tumour_clonotype8400	Liu_1808_Tumour	TRUE	630	TRA	TRAV27	None	TRAJ27	TRAC	TRUE	TRUE	CAATNTNAGKSTF	TGTGCCGCTACCAACACCAATGCAGGCAAATCAACCTTT	1759	4
Liu_1808_Tumour_AACCATGTCCTTCAAT	CD8_C11_HAVCR2	Liu_1808_Tumour_clonotype8400	Liu_1808_Tumour	TRUE	742	TRB	TRBV7-9	TRBD1	TRBJ1-4	TRBC1	TRUE	TRUE	CASSRTGGREKLFF	TGTGCCAGCAGCCGGACAGGGGGCAGGGAAAAACTGTTTTTT	1477	6
Liu_1808_Tumour_AACCATGTCCTTCAAT	CD8_C11_HAVCR2	Liu_1808_Tumour_clonotype8400	Liu_1808_Tumour	TRUE	722	TRA	TRAV14DV4	None	TRAJ49	TRAC	TRUE	TRUE	CAMRELNQFYF	TGTGCAATGAGAGAGTTAAACCAGTTCTATTTT	963	4
Liu_1807_Tumour_AACCATGTCGAGAACG	CD8_C11_HAVCR2	Liu_1807_Tumour_clonotype416	Liu_1807_Tumour	TRUE	695	TRB	TRBV7-9	None	TRBJ2-3	TRBC2	TRUE	TRUE	CASSSIAGRTDTQYF	TGTGCCAGCAGCTCCATAGCGGGAAGAACAGATACGCAGTATTTT	6362	23
Liu_1807_Tumour_AACCATGTCGAGAACG	CD8_C11_HAVCR2	Liu_1807_Tumour_clonotype416	Liu_1807_Tumour	TRUE	500	TRA	TRAV13-1	None	TRAJ16	TRAC	TRUE	TRUE	CAASGGQKLLF	TGTGCAGCAAGTGGGGGCCAGAAGCTGCTCTTT	1493	4
Liu_1807_Tumour_AACCATGTCGAGAACG	CD8_C11_HAVCR2	Liu_1807_Tumour_clonotype416	Liu_1807_Tumour	TRUE	967	TRA	TRAV1-2	None	TRAJ34	TRAC	TRUE	TRUE	CAVIGGTYNTDKLIF	TGTGCTGTGATAGGTGGGACTTATAACACCGACAAGCTCATCTTT	561	2
Liu_1815_PBMC_AACCATGTCGGTCTAA	CD8_C1_LEF1	Liu_1815_PBMC_clonotype8409	Liu_1815_PBMC	TRUE	496	TRB	TRBV11-3	None	TRBJ1-6	TRBC1	TRUE	TRUE	CASSLEGSDNSPLHF	TGTGCCAGCAGCTTAGAAGGGTCCGATAATTCACCCCTCCACTTT	2541	4
Liu_1815_PBMC_AACCATGTCGGTCTAA	CD8_C1_LEF1	Liu_1815_PBMC_clonotype8409	Liu_1815_PBMC	TRUE	492	TRA	TRAV12-3	None	TRAJ27	TRAC	TRUE	TRUE	CAMTSLYNAGKSTF	TGTGCAATGACTTCCCTGTACAATGCAGGCAAATCAACCTTT	1682	3
Liu_1808_Tumour_AACCATGTCGTCTGCT	CD8_C11_HAVCR2	Liu_1808_Tumour_clonotype1438	Liu_1808_Tumour	TRUE	609	TRB	TRBV11-2	None	TRBJ2-1	TRBC2	TRUE	TRUE	CASAVAFYNEQFF	TGTGCCAGCGCCGTGGCATTTTACAATGAGCAGTTCTTC	2278	13
Liu_1808_Tumour_AACCATGTCGTCTGCT	CD8_C11_HAVCR2	Liu_1808_Tumour_clonotype1438	Liu_1808_Tumour	TRUE	576	TRA	TRAV20	None	TRAJ37	TRAC	TRUE	TRUE	CAVQGGSGNTGKLIF	TGTGCTGTGCAGGGGGGCTCTGGCAACACAGGCAAACTAATCTTT	1807	8
Liu_1808_Tumour_AACCATGTCGTCTGCT	CD8_C11_HAVCR2	Liu_1808_Tumour_clonotype1438	Liu_1808_Tumour	TRUE	513	TRA	TRAV13-2	None	TRAJ22	TRAC	TRUE	TRUE	CAGAGSARQLTF	TGTGCAGGCGCTGGTTCTGCAAGGCAACTGACCTTT	1031	4
Liu_1815_PBMC_AACCATGTCTAACGGT	CD8_C4_CX3CR1	Liu_1815_PBMC_clonotype28	Liu_1815_PBMC	TRUE	516	TRB	TRBV10-2	None	TRBJ2-7	TRBC2	TRUE	TRUE	CASSPEGYEQYF	TGCGCCAGCAGCCCTGAGGGCTACGAGCAGTACTTC	2393	5
Liu_1815_PBMC_AACCATGTCTAACGGT	CD8_C4_CX3CR1	Liu_1815_PBMC_clonotype28	Liu_1815_PBMC	TRUE	572	TRA	TRAV19	None	TRAJ47	TRAC	TRUE	TRUE	CALSDLPMEYGNKLVF	TGTGCTCTGAGTGACCTTCCCATGGAATATGGAAACAAGCTGGTCTTT	1947	3
Liu_1816_Tumour_AACCATGTCTAACTTC	CD8_C5_CXCR4	Liu_1816_Tumour_clonotype25	Liu_1816_Tumour	TRUE	698	TRB	TRBV20-1	TRBD1	TRBJ1-1	TRBC1	TRUE	TRUE	CSALTMVNTEAFF	TGCAGTGCACTAACCATGGTGAACACTGAAGCTTTCTTT	2441	7
Liu_1816_Tumour_AACCATGTCTAACTTC	CD8_C5_CXCR4	Liu_1816_Tumour_clonotype25	Liu_1816_Tumour	TRUE	573	TRA	TRAV20	None	TRAJ23	TRAC	TRUE	TRUE	CAVWQEGGKLIF	TGTGCTGTGTGGCAGGAGGGAGGAAAGCTTATCTTC	2021	5
Liu_1805_PBMC_AACCATGTCTACTTAC	CD8_C1_LEF1	Liu_1805_PBMC_clonotype8411	Liu_1805_PBMC	TRUE	783	TRB	TRBV7-9	None	TRBJ2-2	TRBC2	TRUE	TRUE	CASSLLVANTGELFF	TGTGCCAGCAGCTTATTAGTCGCGAACACCGGGGAGCTGTTTTTT	5951	15
Liu_1805_PBMC_AACCATGTCTACTTAC	CD8_C1_LEF1	Liu_1805_PBMC_clonotype8411	Liu_1805_PBMC	TRUE	571	TRA	TRAV25	None	TRAJ28	TRAC	TRUE	TRUE	CAGPGAGSYQLTF	TGTGCAGGGCCGGGGGCTGGGAGTTACCAACTCACTTTC	1630	3
Liu_1808_Tumour_AACCATGTCTCAACTT	CD8_C11_HAVCR2	Liu_1808_Tumour_clonotype588	Liu_1808_Tumour	TRUE	696	TRA	TRAV6	None	TRAJ7	TRAC	TRUE	TRUE	CALDTGGNNRLAF	TGTGCTCTAGATACCGGGGGGAACAACAGACTCGCTTTT	1300	6
Liu_1808_Tumour_AACCATGTCTCAACTT	CD8_C11_HAVCR2	Liu_1808_Tumour_clonotype588	Liu_1808_Tumour	TRUE	742	TRB	TRBV5-4	TRBD1	TRBJ2-4	TRBC2	TRUE	TRUE	CASSPPTGAKNIQYF	TGTGCCAGCAGCCCACCGACGGGAGCCAAAAACATTCAGTACTTC	1852	14
Liu_1806_Tumour_AACCATGTCTCGTTTA	CD8_C6_ISG15	Liu_1806_Tumour_clonotype420	Liu_1806_Tumour	TRUE	834	TRB	TRBV30	TRBD2	TRBJ2-3	TRBC1	TRUE	TRUE	CAWSGGTSGFTDTQYF	TGTGCCTGGAGTGGTGGGACTAGCGGCTTCACAGATACGCAGTATTTT	1688	4
Liu_1806_Tumour_AACCATGTCTCGTTTA	CD8_C6_ISG15	Liu_1806_Tumour_clonotype420	Liu_1806_Tumour	TRUE	518	TRA	TRAV20	None	TRAJ32	TRAC	TRUE	TRUE	CAVLPYGGATNKLIF	TGTGCTGTGCTCCCCTATGGTGGTGCTACAAACAAGCTCATCTTT	3913	4
Liu_1808_PBMC_AACCATGTCTGCGACG	CD8_C3_CMC1	Liu_1808_PBMC_clonotype846	Liu_1808_PBMC	TRUE	561	TRB	TRBV6-1	TRBD2	TRBJ2-7	TRBC2	TRUE	TRUE	CASSALEGLAAYEQYV	TGTGCCAGCAGCGCCCTTGAGGGACTAGCGGCCTACGAGCAGTACGTC	3038	8
Liu_1808_PBMC_AACCATGTCTGCGACG	CD8_C3_CMC1	Liu_1808_PBMC_clonotype846	Liu_1808_PBMC	TRUE	548	TRA	TRAV12-2	None	TRAJ33	TRAC	TRUE	TRUE	CAVPMDSNYQLIW	TGTGCCGTTCCTATGGATAGCAACTATCAGTTAATCTGG	2101	4
Liu_1808_PBMC_AACCATGTCTGCGGCA	CD8_C1_LEF1	Liu_1808_PBMC_clonotype8417	Liu_1808_PBMC	TRUE	571	TRA	TRAV12-2	None	TRAJ38	TRAC	TRUE	TRUE	CAVNSSFLLINAGNNRKLIW	TGTGCCGTGAACTCCTCCTTCTTACTTATTAATGCTGGCAACAACCGTAAGCTGATTTGG	2730	4
Liu_1808_PBMC_AACCATGTCTGCGGCA	CD8_C1_LEF1	Liu_1808_PBMC_clonotype8417	Liu_1808_PBMC	TRUE	684	TRA	TRAV8-3	None	TRAJ45	TRAC	TRUE	TRUE	CAVARGGGADGLTF	TGTGCTGTGGCACGAGGAGGAGGTGCTGACGGACTCACCTTT	1532	6
Liu_1808_PBMC_AACCATGTCTGCGGCA	CD8_C1_LEF1	Liu_1808_PBMC_clonotype8417	Liu_1808_PBMC	TRUE	495	TRB	TRBV4-2	TRBD2	TRBJ1-3	TRBC1	TRUE	TRUE	CASSHSNNPDGWLSGNTIYF	TGTGCCAGCAGCCACTCCAATAACCCAGATGGGTGGCTCTCTGGAAACACCATATATTTT	784	3
Liu_1813_PBMC_AACCATGTCTGTCAAG	CD8_C3_CMC1	Liu_1813_PBMC_clonotype695	Liu_1813_PBMC	TRUE	558	TRB	TRBV18	TRBD2	TRBJ2-1	TRBC2	TRUE	TRUE	CASSPAGYYNEQFF	TGTGCCAGCTCACCGGCAGGTTATTACAATGAGCAGTTCTTC	2203	4
Liu_1813_PBMC_AACCATGTCTGTCAAG	CD8_C3_CMC1	Liu_1813_PBMC_clonotype695	Liu_1813_PBMC	TRUE	515	TRA	TRAV17	None	TRAJ45	TRAC	TRUE	TRUE	CATDPDSGGGADGLTF	TGTGCTACGGACCCGGATTCAGGAGGAGGTGCTGACGGACTCACCTTT	1206	2
Liu_1816_Tumour_AACCATGTCTTACCTA	CD8_C11_HAVCR2	Liu_1816_Tumour_clonotype283	Liu_1816_Tumour	TRUE	613	TRA	TRAV14DV4	None	TRAJ10	TRAC	TRUE	TRUE	CAMRVYRLTGGGNKLTF	TGTGCAATGAGGGTCTATCGCCTCACGGGAGGAGGAAACAAACTCACCTTT	4322	12
Liu_1816_Tumour_AACCATGTCTTACCTA	CD8_C11_HAVCR2	Liu_1816_Tumour_clonotype283	Liu_1816_Tumour	TRUE	767	TRB	TRBV6-5	TRBD2	TRBJ2-7	TRBC2	TRUE	TRUE	CASSYSVGTTYEQYF	TGTGCCAGCAGTTACTCCGTGGGAACTACCTACGAGCAGTACTTC	6789	19
Liu_1816_Tumour_AACCATGTCTTACCTA	CD8_C11_HAVCR2	Liu_1816_Tumour_clonotype283	Liu_1816_Tumour	TRUE	665	TRB	TRBV21-1	TRBD1	TRBJ2-7	TRBC2	TRUE	TRUE	CASSKRRGQGAASSYEQYF	TGTGCCAGCAGCAAGAGGCGAGGACAGGGCGCTGCCAGCTCCTACGAGCAGTACTTC	1687	6
Liu_1808_Tumour_AACCATGTCTTCGGTC	CD8_C10_STMN1	Liu_1808_Tumour_clonotype1439	Liu_1808_Tumour	TRUE	598	TRB	TRBV7-9	TRBD2	TRBJ1-1	TRBC1	TRUE	TRUE	CASSLGREPEAFF	TGTGCCAGCAGCTTAGGGAGGGAGCCTGAAGCTTTCTTT	7929	43
Liu_1808_Tumour_AACCATGTCTTCGGTC	CD8_C10_STMN1	Liu_1808_Tumour_clonotype1439	Liu_1808_Tumour	TRUE	670	TRB	TRBV6-4	TRBD2	TRBJ2-1	TRBC2	TRUE	TRUE	CASSESGDSYNEQFF	TGTGCCAGCAGTGAGAGCGGGGACTCCTACAATGAGCAGTTCTTC	2764	16
Liu_1808_Tumour_AACCATGTCTTCGGTC	CD8_C10_STMN1	Liu_1808_Tumour_clonotype1439	Liu_1808_Tumour	TRUE	535	TRA	TRAV9-2	None	TRAJ45	TRAC	TRUE	TRUE	CALNSYSGGGADGLTF	TGTGCTCTGAATTCTTATTCAGGAGGAGGTGCTGACGGACTCACCTTT	2581	8
Liu_1808_Tumour_AACCATGTCTTGACGA	CD8_C11_HAVCR2	Liu_1808_Tumour_clonotype370	Liu_1808_Tumour	TRUE	758	TRB	TRBV19	None	TRBJ2-1	TRBC2	TRUE	TRUE	CASSTYTDNEQFF	TGTGCCAGTAGTACGTACACCGACAATGAGCAGTTCTTC	3171	24
Liu_1808_Tumour_AACCATGTCTTGACGA	CD8_C11_HAVCR2	Liu_1808_Tumour_clonotype370	Liu_1808_Tumour	TRUE	582	TRB	TRBV21-1	TRBD2	TRBJ2-7	TRBC2	TRUE	TRUE	CASSKVGGTSGPPIRLEQYV	TGTGCCAGCAGCAAAGTGGGGGGGACTAGCGGCCCCCCCATCAGGCTCGAGCAGTACGTC	1133	7
Liu_1808_Tumour_AACCATGTCTTGACGA	CD8_C11_HAVCR2	Liu_1808_Tumour_clonotype370	Liu_1808_Tumour	TRUE	984	TRA	TRAV1-2	None	TRAJ20	TRAC	TRUE	TRUE	CAVSPSNDYKLSF	TGTGCTGTGAGCCCATCTAACGACTACAAGCTCAGCTTT	1109	7
Liu_1807_Tumour_AACCGCGAGAATTCCC	CD8_C6_ISG15	Liu_1807_Tumour_clonotype762	Liu_1807_Tumour	TRUE	732	TRB	TRBV5-4	None	TRBJ2-7	TRBC2	TRUE	TRUE	CASSLLVEKEQYF	TGTGCCAGCAGCTTGCTGGTGGAAAAGGAGCAGTACTTC	1609	10
Liu_1807_Tumour_AACCGCGAGAATTCCC	CD8_C6_ISG15	Liu_1807_Tumour_clonotype762	Liu_1807_Tumour	TRUE	543	TRA	TRAV12-2	None	TRAJ36	TRAC	TRUE	TRUE	CAVTGANNLFF	TGTGCCGTGACGGGGGCAAACAACCTCTTCTTT	1142	4
Liu_1806_Tumour_AACCGCGAGATGTCGG	CD8_C7_ZNF683	Liu_1806_Tumour_clonotype8427	Liu_1806_Tumour	TRUE	674	TRB	TRBV14	TRBD1	TRBJ2-7	TRBC2	TRUE	TRUE	CASSQGGYEQYF	TGTGCCAGCAGCCAAGGGGGGTACGAGCAGTACTTC	3018	3
Liu_1806_Tumour_AACCGCGAGATGTCGG	CD8_C7_ZNF683	Liu_1806_Tumour_clonotype8427	Liu_1806_Tumour	TRUE	537	TRA	TRAV12-2	None	TRAJ43	TRAC	TRUE	TRUE	CAVTHDMRF	TGTGCCGTGACTCATGACATGCGCTTT	2354	3
Liu_1807_Tumour_AACCGCGAGATTACCC	CD8_C11_HAVCR2	Liu_1807_Tumour_clonotype94	Liu_1807_Tumour	TRUE	458	TRB	TRBV28	None	TRBJ2-1	TRBC2	TRUE	TRUE	CASRKGEQFF	TGTGCCAGCCGTAAGGGTGAGCAGTTCTTC	558	2
Liu_1807_Tumour_AACCGCGAGATTACCC	CD8_C11_HAVCR2	Liu_1807_Tumour_clonotype94	Liu_1807_Tumour	TRUE	593	TRA	TRAV19	None	TRAJ17	TRAC	TRUE	TRUE	CALSGSKAAGNKLTF	TGTGCTCTGAGTGGCTCAAAAGCTGCAGGCAACAAGCTAACTTTT	1213	4
Liu_1808_PBMC_AACCGCGAGCTCTCGG	CD8_C4_CX3CR1	Liu_1808_PBMC_clonotype114	Liu_1808_PBMC	TRUE	730	TRB	TRBV2	TRBD2	TRBJ2-5	TRBC1	TRUE	TRUE	CASSVMGAQETQYF	TGTGCCAGCAGTGTCATGGGAGCGCAAGAGACCCAGTACTTC	2131	6
Liu_1808_PBMC_AACCGCGAGCTCTCGG	CD8_C4_CX3CR1	Liu_1808_PBMC_clonotype114	Liu_1808_PBMC	TRUE	503	TRA	TRAV38-2DV8	None	TRAJ58	TRAC	TRUE	TRUE	CAYRSVASGSRLTF	TGTGCTTATAGGAGCGTGGCCAGTGGCTCTAGGTTGACCTTT	1924	4
Liu_1808_PBMC_AACCGCGAGGGTCGAT	CD8_C4_CX3CR1	Liu_1808_PBMC_clonotype1064	Liu_1808_PBMC	TRUE	710	TRB	TRBV6-1	TRBD1	TRBJ1-1	TRBC1	TRUE	TRUE	CASRGTVLNTEAFF	TGTGCCAGCAGGGGTACAGTTTTGAACACTGAAGCTTTCTTT	3854	9
Liu_1808_PBMC_AACCGCGAGGGTCGAT	CD8_C4_CX3CR1	Liu_1808_PBMC_clonotype1064	Liu_1808_PBMC	TRUE	611	TRA	TRAV12-2	None	TRAJ38	TRAC	TRUE	TRUE	CAAPERGGNNRKLIW	TGTGCCGCCCCCGAGAGGGGTGGCAACAACCGTAAGCTGATTTGG	1441	4
Liu_1815_PBMC_AACCGCGAGGGTTCCC	CD8_C4_CX3CR1	Liu_1815_PBMC_clonotype5	Liu_1815_PBMC	TRUE	791	TRB	TRBV5-1	TRBD2	TRBJ2-5	TRBC2	TRUE	TRUE	CASSLFRDETQYF	TGCGCCAGCAGCTTGTTCCGGGACGAGACCCAGTACTTC	4047	8
Liu_1815_PBMC_AACCGCGAGGGTTCCC	CD8_C4_CX3CR1	Liu_1815_PBMC_clonotype5	Liu_1815_PBMC	TRUE	493	TRA	TRAV4	None	TRAJ17	TRAC	TRUE	TRUE	CLVGPQAAGNKLTF	TGCCTCGTGGGTCCCCAGGCTGCAGGCAACAAGCTAACTTTT	739	1
Liu_1811_Tumour_AACCGCGAGTAACCCT	CD8_C11_HAVCR2	Liu_1811_Tumour_clonotype1065	Liu_1811_Tumour	TRUE	522	TRB	TRBV7-3	TRBD2	TRBJ2-3	TRBC2	TRUE	TRUE	CASRLTSGITDTQYF	TGTGCCAGCAGGCTGACTAGCGGTATCACAGATACGCAGTATTTT	5670	10
Liu_1811_Tumour_AACCGCGAGTAACCCT	CD8_C11_HAVCR2	Liu_1811_Tumour_clonotype1065	Liu_1811_Tumour	TRUE	520	TRA	TRAV21	None	TRAJ26	TRAC	TRUE	TRUE	CAVWDNYGQNFVF	TGTGCTGTGTGGGATAACTATGGTCAGAATTTTGTCTTT	10450	14
Liu_1802_PBMC_AACCGCGAGTAGTGCG	CD8_C4_CX3CR1	Liu_1802_PBMC_clonotype441	Liu_1802_PBMC	TRUE	722	TRB	TRBV25-1	None	TRBJ2-2	TRBC2	TRUE	TRUE	CASSDSGGELFF	TGTGCCAGCAGTGATTCTGGTGGGGAGCTGTTTTTT	3274	14
Liu_1802_PBMC_AACCGCGAGTAGTGCG	CD8_C4_CX3CR1	Liu_1802_PBMC_clonotype441	Liu_1802_PBMC	TRUE	675	TRA	TRAV8-3	None	TRAJ9	TRAC	TRUE	TRUE	CAVGTGGGFKTIF	TGTGCTGTGGGTACCGGTGGAGGCTTCAAAACTATCTTT	722	3
Liu_1802_PBMC_AACCGCGAGTAGTGCG	CD8_C4_CX3CR1	Liu_1802_PBMC_clonotype441	Liu_1802_PBMC	TRUE	640	TRA	TRAV14DV4	None	TRAJ7	TRAC	TRUE	TRUE	CAMSRAMGTTDSLL	TGTGCAATGAGCCGCGCTATGGGAACAACAGACTCGCTTTTG	511	2
Liu_1815_Tumour_AACCGCGAGTCTCGGC	CD8_C11_HAVCR2	Liu_1815_Tumour_clonotype8451	Liu_1815_Tumour	TRUE	520	TRB	TRBV12-4	None	TRBJ2-6	TRBC2	TRUE	TRUE	CASSYSLSGSGANVLTF	TGTGCCAGCAGCTACAGCTTATCCGGATCTGGGGCCAACGTCCTGACTTTC	5444	15
Liu_1815_Tumour_AACCGCGAGTCTCGGC	CD8_C11_HAVCR2	Liu_1815_Tumour_clonotype8451	Liu_1815_Tumour	TRUE	620	TRA	TRAV17	None	TRAJ50	TRAC	TRUE	TRUE	CATDDGTSYDKVIF	TGTGCTACGGACGACGGAACCTCCTACGACAAGGTGATATTT	2204	7
Liu_1807_Tumour_AACCGCGAGTGATCGG	CD8_C6_ISG15	Liu_1807_Tumour_clonotype8454	Liu_1807_Tumour	TRUE	860	TRB	TRBV19	None	TRBJ1-2	TRBC1	TRUE	TRUE	CASSIPQGPAYGYTF	TGTGCCAGTAGTATACCTCAAGGGCCTGCTTATGGCTACACCTTC	2374	10
Liu_1807_Tumour_AACCGCGAGTGATCGG	CD8_C6_ISG15	Liu_1807_Tumour_clonotype8454	Liu_1807_Tumour	TRUE	704	TRB	TRBV20-1	TRBD2	TRBJ1-6	TRBC1	TRUE	TRUE	CSATLGRGGNSPLHF	TGCAGTGCGACCTTGGGGAGGGGCGGTAATTCACCCCTCCACTTT	1989	6
Liu_1807_Tumour_AACCGCGAGTGATCGG	CD8_C6_ISG15	Liu_1807_Tumour_clonotype8454	Liu_1807_Tumour	TRUE	538	TRA	TRAV1-2	None	TRAJ35	TRAC	TRUE	TRUE	CAVILRGGFGNVLHC	TGTGCTGTGATTCTTAGGGGAGGCTTTGGGAATGTGCTGCATTGC	2131	5
Liu_1816_PBMC_AACCGCGAGTGCCAGA	CD8_C3_CMC1	Liu_1816_PBMC_clonotype8455	Liu_1816_PBMC	TRUE	1142	TRB	TRBV4-2	TRBD2	TRBJ2-5	TRBC2	TRUE	TRUE	CASSQNLAGGWGERETQYF	TGTGCCAGCAGCCAAAATCTAGCGGGAGGGTGGGGAGAGCGAGAGACCCAGTACTTC	6708	14
Liu_1816_PBMC_AACCGCGAGTGCCAGA	CD8_C3_CMC1	Liu_1816_PBMC_clonotype8455	Liu_1816_PBMC	TRUE	574	TRA	TRAV19	None	TRAJ57	TRAC	TRUE	TRUE	CALSGHTQGGSEKLVF	TGTGCTCTGAGTGGACACACTCAGGGCGGATCTGAAAAGCTGGTCTTT	1877	4
Liu_1806_PBMC_AACCGCGAGTGGGATC	CD8_C4_CX3CR1	Liu_1806_PBMC_clonotype35	Liu_1806_PBMC	TRUE	685	TRB	TRBV20-1	TRBD2	TRBJ2-3	TRBC1	TRUE	TRUE	CSARGPWDLTGADTQYF	TGCAGTGCTAGAGGCCCCTGGGACCTTACAGGCGCAGATACGCAGTATTTT	6051	4
Liu_1806_PBMC_AACCGCGAGTGGGATC	CD8_C4_CX3CR1	Liu_1806_PBMC_clonotype35	Liu_1806_PBMC	TRUE	932	TRA	TRAV1-2	None	TRAJ48	TRAC	TRUE	TRUE	CAVGSIGNEKLTF	TGTGCTGTGGGCTCGATTGGAAATGAGAAATTAACCTTT	3249	3
Liu_1811_Tumour_AACCGCGAGTGTACTC	CD8_C10_STMN1	Liu_1811_Tumour_clonotype294	Liu_1811_Tumour	TRUE	721	TRB	TRBV10-3	TRBD2	TRBJ2-7	TRBC2	TRUE	TRUE	CAISDSQAGAYEQYF	TGTGCCATCAGTGATTCGCAAGCGGGAGCCTACGAGCAGTACTTC	10842	16
Liu_1811_Tumour_AACCGCGAGTGTACTC	CD8_C10_STMN1	Liu_1811_Tumour_clonotype294	Liu_1811_Tumour	TRUE	544	TRA	TRAV12-3	None	TRAJ15	TRAC	TRUE	TRUE	CAALSGTALIF	TGTGCAGCCCTCTCAGGAACTGCTCTGATCTTT	1487	2
Liu_1816_Tumour_AACCGCGAGTGTCCAT	CD8_C6_ISG15	Liu_1816_Tumour_clonotype345	Liu_1816_Tumour	TRUE	545	TRA	TRAV12-3	None	TRAJ8	TRAC	TRUE	TRUE	CATGFQKLVF	TGTGCAACAGGCTTTCAGAAACTTGTATTT	3677	8
Liu_1816_Tumour_AACCGCGAGTGTCCAT	CD8_C6_ISG15	Liu_1816_Tumour_clonotype345	Liu_1816_Tumour	TRUE	712	TRB	TRBV24-1	TRBD2	TRBJ2-1	TRBC2	TRUE	TRUE	CATSDFEVAGGTFNEQFF	TGTGCCACCAGTGATTTCGAAGTAGCGGGAGGCACTTTTAATGAGCAGTTCTTC	2971	9
Liu_1806_PBMC_AACCGCGAGTTGAGAT	CD8_C4_CX3CR1	Liu_1806_PBMC_clonotype35	Liu_1806_PBMC	TRUE	542	TRB	TRBV20-1	TRBD2	TRBJ2-3	TRBC2	TRUE	TRUE	CSARGPWDLTGADTQYF	TGCAGTGCTAGAGGCCCCTGGGACCTTACAGGCGCAGATACGCAGTATTTT	4794	3
Liu_1806_PBMC_AACCGCGAGTTGAGAT	CD8_C4_CX3CR1	Liu_1806_PBMC_clonotype35	Liu_1806_PBMC	TRUE	539	TRA	TRAV1-2	None	TRAJ48	TRAC	TRUE	TRUE	CAVGSIGNEKLTF	TGTGCTGTGGGCTCGATTGGAAATGAGAAATTAACCTTT	3909	2
Liu_1808_Tumour_AACCGCGCAAAGAATC	CD8_C10_STMN1	Liu_1808_Tumour_clonotype14	Liu_1808_Tumour	TRUE	589	TRB	TRBV14	None	TRBJ2-1	TRBC2	TRUE	TRUE	CASSHGRSSYNEQFF	TGTGCCAGCAGCCATGGACGTAGCTCCTACAATGAGCAGTTCTTC	3216	21
Liu_1808_Tumour_AACCGCGCAAAGAATC	CD8_C10_STMN1	Liu_1808_Tumour_clonotype14	Liu_1808_Tumour	TRUE	615	TRA	TRAV24	None	TRAJ23	TRAC	TRUE	TRUE	CASPETGKLIF	TGTGCCTCCCCCGAAACCGGAAAGCTTATCTTC	2363	7
Liu_1815_PBMC_AACCGCGCAAAGGAAG	CD8_C4_CX3CR1	Liu_1815_PBMC_clonotype5	Liu_1815_PBMC	TRUE	587	TRB	TRBV5-1	TRBD2	TRBJ2-5	TRBC1	TRUE	TRUE	CASSLFRDETQYF	TGCGCCAGCAGCTTGTTCCGGGACGAGACCCAGTACTTC	1948	3
Liu_1815_PBMC_AACCGCGCAAAGGAAG	CD8_C4_CX3CR1	Liu_1815_PBMC_clonotype5	Liu_1815_PBMC	TRUE	501	TRA	TRAV4	None	TRAJ17	TRAC	TRUE	TRUE	CLVGPQAAGNKLTF	TGCCTCGTGGGTCCCCAGGCTGCAGGCAACAAGCTAACTTTT	820	1
Liu_1802_Tumour_AACCGCGCAAGGGTCA	CD8_C11_HAVCR2	Liu_1802_Tumour_clonotype3567	Liu_1802_Tumour	TRUE	684	TRB	TRBV27	TRBD1	TRBJ1-1	TRBC1	TRUE	TRUE	CASRQGRNTEAFF	TGTGCCAGCAGACAGGGAAGGAACACTGAAGCTTTCTTT	1760	11
Liu_1802_Tumour_AACCGCGCAAGGGTCA	CD8_C11_HAVCR2	Liu_1802_Tumour_clonotype3567	Liu_1802_Tumour	TRUE	524	TRA	TRAV13-2	None	TRAJ31	TRAC	TRUE	TRUE	CAENNNARLMF	TGTGCAGAGAATAACAATGCCAGACTCATGTTT	687	3
Liu_1811_Tumour_AACCGCGCACAGACTT	CD8_C5_CXCR4	Liu_1811_Tumour_clonotype8465	Liu_1811_Tumour	TRUE	755	TRB	TRBV7-2	TRBD2	TRBJ2-1	TRBC2	TRUE	TRUE	CASSSRTSDVHNEQFF	TGTGCCAGCAGCTCACGGACTAGCGACGTCCACAATGAGCAGTTCTTC	9901	16
Liu_1811_Tumour_AACCGCGCACAGACTT	CD8_C5_CXCR4	Liu_1811_Tumour_clonotype8465	Liu_1811_Tumour	TRUE	680	TRB	TRBV10-3	TRBD2	TRBJ2-7	TRBC2	TRUE	TRUE	CAISDSQAGAYEQYF	TGTGCCATCAGTGATTCGCAAGCGGGAGCCTACGAGCAGTACTTC	6284	9
Liu_1811_Tumour_AACCGCGCACAGACTT	CD8_C5_CXCR4	Liu_1811_Tumour_clonotype8465	Liu_1811_Tumour	TRUE	548	TRA	TRAV12-3	None	TRAJ15	TRAC	TRUE	TRUE	CAALSGTALIF	TGTGCAGCCCTCTCAGGAACTGCTCTGATCTTT	5287	6
Liu_1811_Tumour_AACCGCGCACAGACTT	CD8_C5_CXCR4	Liu_1811_Tumour_clonotype8465	Liu_1811_Tumour	TRUE	523	TRA	TRAV13-1	None	TRAJ16	TRAC	TRUE	TRUE	CAASKGGQKLLF	TGTGCAGCAAGTAAGGGTGGCCAGAAGCTGCTCTTT	3104	4
Liu_1807_Tumour_AACCGCGCACAGATTC	CD8_C11_HAVCR2	Liu_1807_Tumour_clonotype636	Liu_1807_Tumour	TRUE	689	TRB	TRBV14	None	TRBJ2-2	TRBC2	TRUE	TRUE	CASRAIGGELFF	TGTGCCAGCAGAGCAATAGGCGGGGAGCTGTTTTTT	6400	22
Liu_1807_Tumour_AACCGCGCACAGATTC	CD8_C11_HAVCR2	Liu_1807_Tumour_clonotype636	Liu_1807_Tumour	TRUE	517	TRA	TRAV38-1	None	TRAJ37	TRAC	TRUE	TRUE	CAFRRSSNTGKLIF	TGTGCTTTCCGGCGCTCTAGCAACACAGGCAAACTAATCTTT	3003	6
Liu_1808_Tumour_AACCGCGCACCAGGCT	CD8_C7_ZNF683	Liu_1808_Tumour_clonotype63	Liu_1808_Tumour	TRUE	665	TRB	TRBV5-5	None	TRBJ2-1	TRBC2	TRUE	TRUE	CASSRLEDEQFF	TGTGCCAGCAGCCGACTTGAGGATGAGCAGTTCTTC	1808	9
Liu_1808_Tumour_AACCGCGCACCAGGCT	CD8_C7_ZNF683	Liu_1808_Tumour_clonotype63	Liu_1808_Tumour	TRUE	499	TRA	TRAV1-2	None	TRAJ31	TRAC	TRUE	TRUE	CAVNNNARLMF	TGTGCTGTTAATAACAATGCCAGACTCATGTTT	193	1
Liu_1808_PBMC_AACCGCGCACCAGGCT	CD8_C3_CMC1	Liu_1808_PBMC_clonotype3568	Liu_1808_PBMC	TRUE	485	TRA	TRAV21	None	TRAJ31	TRAC	TRUE	TRUE	CAVRPRGNNARLMF	TGTGCTGTGAGGCCGCGAGGTAACAATGCCAGACTCATGTTT	2374	5
Liu_1808_PBMC_AACCGCGCACCAGGCT	CD8_C3_CMC1	Liu_1808_PBMC_clonotype3568	Liu_1808_PBMC	TRUE	531	TRB	TRBV27	TRBD1	TRBJ1-2	TRBC1	TRUE	TRUE	CASSPPGQYYGYTF	TGTGCCAGCAGTCCACCGGGACAGTACTATGGCTACACCTTC	1262	4
Liu_1808_Tumour_AACCGCGCACCAGGTC	CD8_C7_ZNF683	Liu_1808_Tumour_clonotype4	Liu_1808_Tumour	TRUE	516	TRB	TRBV12-3	TRBD1	TRBJ2-1	TRBC2	TRUE	TRUE	CASSFGGNEQFF	TGTGCCAGCAGTTTCGGGGGCAATGAGCAGTTCTTC	7189	41
Liu_1808_Tumour_AACCGCGCACCAGGTC	CD8_C7_ZNF683	Liu_1808_Tumour_clonotype4	Liu_1808_Tumour	TRUE	524	TRA	TRAV13-1	None	TRAJ23	TRAC	TRUE	TRUE	CAASPRGGRGKLIF	TGTGCAGCAAGCCCCAGAGGTGGGCGAGGAAAGCTTATCTTC	3348	13
Liu_1806_Tumour_AACCGCGCAGATCGGA	CD8_C1_LEF1	Liu_1806_Tumour_clonotype8477	Liu_1806_Tumour	TRUE	552	TRA	TRAV12-1	None	TRAJ34	TRAC	TRUE	TRUE	CVVSYNTDKLIF	TGTGTGGTGAGCTATAACACCGACAAGCTCATCTTT	3631	3
Liu_1806_Tumour_AACCGCGCAGATCGGA	CD8_C1_LEF1	Liu_1806_Tumour_clonotype8477	Liu_1806_Tumour	TRUE	507	TRB	TRBV2	TRBD1	TRBJ2-5	TRBC2	TRUE	TRUE	CASSPNREETQYF	TGTGCCAGCAGTCCCAACAGGGAGGAGACCCAGTACTTC	753	1
Liu_1808_Tumour_AACCGCGCAGGCAGTA	CD8_C7_ZNF683	Liu_1808_Tumour_clonotype2	Liu_1808_Tumour	TRUE	570	TRA	TRAV25	None	TRAJ22	TRAC	TRUE	TRUE	CAGAPRPSGSARQLTF	TGTGCAGGGGCCCCGAGACCTTCTGGTTCTGCAAGGCAACTGACCTTT	1512	7
Liu_1808_Tumour_AACCGCGCAGGCAGTA	CD8_C7_ZNF683	Liu_1808_Tumour_clonotype2	Liu_1808_Tumour	TRUE	825	TRB	TRBV19	TRBD1	TRBJ1-1	TRBC1	TRUE	TRUE	CASSMGGFSAEAFF	TGTGCCAGTAGTATGGGGGGCTTCAGCGCTGAAGCTTTCTTT	1371	8
Liu_1802_PBMC_AACCGCGCAGGCTCAC	CD8_C3_CMC1	Liu_1802_PBMC_clonotype7	Liu_1802_PBMC	TRUE	792	TRB	TRBV7-9	None	TRBJ1-1	TRBC1	TRUE	TRUE	CASSASHSTRNTEAFF	TGTGCCAGCAGCGCAAGCCACTCTACACGGAACACTGAAGCTTTCTTT	3467	17
Liu_1802_PBMC_AACCGCGCAGGCTCAC	CD8_C3_CMC1	Liu_1802_PBMC_clonotype7	Liu_1802_PBMC	TRUE	550	TRA	TRAV14DV4	None	TRAJ32	TRAC	TRUE	TRUE	CAMREANYGGATNKLIF	TGTGCAATGAGAGAGGCGAATTATGGTGGTGCTACAAACAAGCTCATCTTT	1236	4
Liu_1802_PBMC_AACCGCGCAGGCTCAC	CD8_C3_CMC1	Liu_1802_PBMC_clonotype7	Liu_1802_PBMC	TRUE	587	TRA	TRAV17	None	TRAJ15	TRAC	TRUE	TRUE	CATDLLANQAGTALIF	TGTGCTACGGACCTCCTGGCCAACCAGGCAGGAACTGCTCTGATCTTT	779	2
Liu_1811_Tumour_AACCGCGCAGGTCTCG	CD8_C6_ISG15	Liu_1811_Tumour_clonotype8484	Liu_1811_Tumour	TRUE	585	TRA	TRAV29DV5	None	TRAJ53	TRAC	TRUE	TRUE	CAASSYYSGGSNYKLTF	TGTGCAGCAAGCAGCTATTATAGTGGAGGTAGCAACTATAAACTGACATTT	2067	4
Liu_1811_Tumour_AACCGCGCAGGTCTCG	CD8_C6_ISG15	Liu_1811_Tumour_clonotype8484	Liu_1811_Tumour	TRUE	618	TRB	TRBV30	TRBD1	TRBJ1-2	TRBC1	TRUE	TRUE	CAWSLFRTDVYGYTF	TGTGCCTGGAGTTTGTTTCGGACAGATGTTTATGGCTACACCTTC	4067	6
Liu_1802_Tumour_AACCGCGCAGTGAGTG	CD8_C7_ZNF683	Liu_1802_Tumour_clonotype33	Liu_1802_Tumour	TRUE	936	TRB	TRBV7-6	TRBD1	TRBJ2-2	TRBC2	TRUE	TRUE	CASSVLRDRGTGELFF	TGTGCCAGCAGCGTCCTCAGGGACCGGGGGACCGGGGAGCTGTTTTTT	2781	18
Liu_1802_Tumour_AACCGCGCAGTGAGTG	CD8_C7_ZNF683	Liu_1802_Tumour_clonotype33	Liu_1802_Tumour	TRUE	626	TRA	TRAV12-1	None	TRAJ31	TRAC	TRUE	TRUE	CVVNVGNARLMF	TGTGTGGTGAACGTAGGCAATGCCAGACTCATGTTT	2059	10
Liu_1802_PBMC_AACCGCGCATATACGC	CD8_C4_CX3CR1	Liu_1802_PBMC_clonotype205	Liu_1802_PBMC	TRUE	539	TRB	TRBV18	TRBD2	TRBJ2-7	TRBC2	TRUE	TRUE	CASSPTTGASYEQYF	TGTGCCAGCTCGCCAACTACCGGTGCTTCCTACGAGCAGTACTTC	4324	16
Liu_1802_PBMC_AACCGCGCATATACGC	CD8_C4_CX3CR1	Liu_1802_PBMC_clonotype205	Liu_1802_PBMC	TRUE	565	TRA	TRAV27	None	TRAJ56	TRAC	TRUE	TRUE	CAGEPAGANSKLTF	TGTGCAGGAGAGCCGGCTGGAGCCAATAGTAAGCTGACATTT	1373	4
Liu_1808_Tumour_AACCGCGCATCAGTAC	CD8_C5_CXCR4	Liu_1808_Tumour_clonotype8489	Liu_1808_Tumour	TRUE	846	TRB	TRBV19	None	TRBJ1-2	TRBC1	TRUE	TRUE	CASSIRDGYTF	TGTGCCAGTAGTATACGAGATGGCTACACCTTC	1113	8
Liu_1808_Tumour_AACCGCGCATCAGTAC	CD8_C5_CXCR4	Liu_1808_Tumour_clonotype8489	Liu_1808_Tumour	TRUE	685	TRB	TRBV2	TRBD1	TRBJ2-2	TRBC2	TRUE	TRUE	CASSEGDRAVGELFF	TGTGCCAGCAGTGAAGGGGACAGGGCGGTTGGGGAGCTGTTTTTT	951	6
Liu_1808_Tumour_AACCGCGCATCAGTAC	CD8_C5_CXCR4	Liu_1808_Tumour_clonotype8489	Liu_1808_Tumour	TRUE	566	TRA	TRAV21	None	TRAJ56	TRAC	TRUE	TRUE	CAVGANTGANSKLTF	TGTGCTGTGGGGGCTAATACTGGAGCCAATAGTAAGCTGACATTT	2205	8
Liu_1808_Tumour_AACCGCGCATCAGTAC	CD8_C5_CXCR4	Liu_1808_Tumour_clonotype8489	Liu_1808_Tumour	TRUE	599	TRA	TRAV12-1	None	TRAJ20	TRAC	TRUE	TRUE	CAVTSVEYDYKLSF	TGTGCGGTGACCTCGGTGGAGTACGACTACAAGCTCAGCTTT	475	2
Liu_1810_PBMC_AACCGCGCATCGGACC	CD8_C1_LEF1	Liu_1810_PBMC_clonotype8491	Liu_1810_PBMC	TRUE	504	TRB	TRBV6-5	None	TRBJ1-1	TRBC1	TRUE	TRUE	CASSYGVSTAEAFF	TGTGCCAGCAGTTACGGGGTTTCGACGGCTGAAGCTTTCTTT	2059	2
Liu_1810_PBMC_AACCGCGCATCGGACC	CD8_C1_LEF1	Liu_1810_PBMC_clonotype8491	Liu_1810_PBMC	TRUE	600	TRA	TRAV14DV4	None	TRAJ3	TRAC	TRUE	TRUE	CAMRESSNLRSSASKIIF	TGTGCAATGAGAGAGTCCTCCAACCTGAGAAGCAGTGCTTCCAAGATAATCTTT	2941	4
Liu_1808_PBMC_AACCGCGCATCGTCGG	CD8_C1_LEF1	Liu_1808_PBMC_clonotype8492	Liu_1808_PBMC	TRUE	749	TRB	TRBV13	TRBD1	TRBJ2-5	TRBC2	TRUE	TRUE	CASSSRTGGEGETQYF	TGTGCCAGCAGCTCCCGGACAGGGGGGGAAGGAGAGACCCAGTACTTC	3009	10
Liu_1808_PBMC_AACCGCGCATCGTCGG	CD8_C1_LEF1	Liu_1808_PBMC_clonotype8492	Liu_1808_PBMC	TRUE	551	TRA	TRAV12-2	None	TRAJ7	TRAC	TRUE	TRUE	CAVPFSYGNNRLAF	TGTGCCGTCCCTTTCTCCTATGGGAACAACAGACTCGCTTTT	1657	4
Liu_1808_Tumour_AACCGCGCATGAAGTA	CD8_C11_HAVCR2	Liu_1808_Tumour_clonotype582	Liu_1808_Tumour	TRUE	562	TRB	TRBV4-3	TRBD1	TRBJ1-4	TRBC1	TRUE	TRUE	CASSAGTGVGEKLFF	TGCGCCAGCAGCGCCGGGACAGGGGTAGGAGAAAAACTGTTTTTT	233	1
Liu_1808_Tumour_AACCGCGCATGAAGTA	CD8_C11_HAVCR2	Liu_1808_Tumour_clonotype582	Liu_1808_Tumour	TRUE	567	TRA	TRAV19	None	TRAJ52	TRAC	TRUE	TRUE	CALSERGGGTSYGKLTF	TGTGCTCTGAGTGAGCGTGGTGGTGGTACTAGCTATGGAAAGCTGACATTT	91	1
Liu_1808_Tumour_AACCGCGGTAAGCACG	CD8_C5_CXCR4	Liu_1808_Tumour_clonotype137	Liu_1808_Tumour	TRUE	535	TRB	TRBV6-3	TRBD1	TRBJ1-1	TRBC2	TRUE	TRUE	CASRKGTDPEAFF	TGTGCCAGCAGAAAGGGGACAGATCCTGAAGCTTTCTTT	1679	9
Liu_1808_Tumour_AACCGCGGTAAGCACG	CD8_C5_CXCR4	Liu_1808_Tumour_clonotype137	Liu_1808_Tumour	TRUE	677	TRA	TRAV3	None	TRAJ21	TRAC	TRUE	TRUE	CAVRDVFNKFYF	TGTGCTGTGAGAGACGTCTTCAACAAATTTTACTTT	1039	6
Liu_1802_Tumour_AACCGCGGTAAGTGGC	CD8_C11_HAVCR2	Liu_1802_Tumour_clonotype3571	Liu_1802_Tumour	TRUE	927	TRB	TRBV5-1	TRBD1	TRBJ1-2	TRBC1	TRUE	TRUE	CASSLPGQANYGYTF	TGCGCCAGCAGCTTGCCCGGACAGGCTAACTATGGCTACACCTTC	1638	15
Liu_1802_Tumour_AACCGCGGTAAGTGGC	CD8_C11_HAVCR2	Liu_1802_Tumour_clonotype3571	Liu_1802_Tumour	TRUE	551	TRA	TRAV1-2	None	TRAJ30	TRAC	TRUE	TRUE	CAVRDQDDKIIF	TGTGCTGTGAGAGATCAAGATGACAAGATCATCTTT	1797	9
Liu_1806_Tumour_AACCGCGGTACCATCA	CD8_C11_HAVCR2	Liu_1806_Tumour_clonotype394	Liu_1806_Tumour	TRUE	419	TRA	TRAV8-1	None	TRAJ8	TRAC	TRUE	TRUE	CAVISRGTGFQKLVF	TGTGCCGTGATTTCGCGGGGCACAGGCTTTCAGAAACTTGTATTT	1307	1
Liu_1806_Tumour_AACCGCGGTACCATCA	CD8_C11_HAVCR2	Liu_1806_Tumour_clonotype394	Liu_1806_Tumour	TRUE	521	TRB	TRBV14	TRBD1	TRBJ2-7	TRBC2	TRUE	TRUE	CASSQGGYEQYF	TGTGCCAGCAGCCAAGGGGGGTACGAGCAGTACTTC	551	1
Liu_1802_PBMC_AACCGCGGTCAACATC	CD8_C3_CMC1	Liu_1802_PBMC_clonotype44	Liu_1802_PBMC	TRUE	581	TRA	TRAV9-2	None	TRAJ3	TRAC	TRUE	TRUE	CALTPYSSASKIIF	TGTGCTCTGACTCCGTACAGCAGTGCTTCCAAGATAATCTTT	1964	4
Liu_1802_PBMC_AACCGCGGTCAACATC	CD8_C3_CMC1	Liu_1802_PBMC_clonotype44	Liu_1802_PBMC	TRUE	771	TRA	TRAV1-2	None	TRAJ37	TRAC	TRUE	TRUE	CAVRHGSSNTGKLIF	TGTGCTGTGAGACATGGCTCTAGCAACACAGGCAAACTAATCTTT	1392	4
Liu_1802_PBMC_AACCGCGGTCAACATC	CD8_C3_CMC1	Liu_1802_PBMC_clonotype44	Liu_1802_PBMC	TRUE	500	TRB	TRBV9	TRBD2	TRBJ2-1	TRBC2	TRUE	TRUE	CASSGTSGGLNEQFF	TGTGCCAGCAGCGGGACTAGCGGGGGGCTTAATGAGCAGTTCTTC	2293	11
Liu_1805_PBMC_AACCGCGGTCATGCAT	CD8_C1_LEF1	Liu_1805_PBMC_clonotype8512	Liu_1805_PBMC	TRUE	558	TRB	TRBV11-2	TRBD2	TRBJ2-3	TRBC2	TRUE	TRUE	CASSFGGGTDTQYF	TGTGCCAGCAGCTTTGGAGGGGGCACGGATACGCAGTATTTT	4390	9
Liu_1805_PBMC_AACCGCGGTCATGCAT	CD8_C1_LEF1	Liu_1805_PBMC_clonotype8512	Liu_1805_PBMC	TRUE	565	TRA	TRAV19	None	TRAJ40	TRAC	TRUE	TRUE	CALTASGTYKYIF	TGTGCTCTGACCGCCTCAGGAACCTACAAATACATCTTT	2166	4
Liu_1808_Tumour_AACCGCGGTCCGCTGA	CD8_C11_HAVCR2	Liu_1808_Tumour_clonotype937	Liu_1808_Tumour	TRUE	662	TRA	TRAV12-2	None	TRAJ49	TRAC	TRUE	TRUE	CAVITGNQFYF	TGTGCCGTGATCACCGGTAACCAGTTCTATTTT	1159	6
Liu_1808_Tumour_AACCGCGGTCCGCTGA	CD8_C11_HAVCR2	Liu_1808_Tumour_clonotype937	Liu_1808_Tumour	TRUE	755	TRB	TRBV7-9	TRBD2	TRBJ1-1	TRBC1	TRUE	TRUE	CASSAGTVEAFF	TGTGCCAGCAGCGCGGGGACGGTTGAAGCTTTCTTT	4413	22
Liu_1816_Tumour_AACCGCGGTCCGCTGA	CD8_C5_CXCR4	Liu_1816_Tumour_clonotype3574	Liu_1816_Tumour	TRUE	737	TRB	TRBV4-3	None	TRBJ1-5	TRBC1	TRUE	TRUE	CASSQGPNQPQHF	TGCGCCAGCAGCCAAGGTCCAAATCAGCCCCAGCATTTT	11168	26
Liu_1816_Tumour_AACCGCGGTCCGCTGA	CD8_C5_CXCR4	Liu_1816_Tumour_clonotype3574	Liu_1816_Tumour	TRUE	556	TRA	TRAV12-2	None	TRAJ32	TRAC	TRUE	TRUE	CAVITLGGATNKLIF	TGTGCCGTGATTACTCTCGGTGGTGCTACAAACAAGCTCATCTTT	526	1
Liu_1815_Tumour_AACCGCGGTCTCTCGT	CD8_C8_CXCL13	Liu_1815_Tumour_clonotype80	Liu_1815_Tumour	TRUE	514	TRB	TRBV9	None	TRBJ2-3	TRBC2	TRUE	TRUE	CASSVDVTDTQYF	TGTGCCAGCAGCGTGGATGTCACAGATACGCAGTATTTT	4308	11
Liu_1815_Tumour_AACCGCGGTCTCTCGT	CD8_C8_CXCL13	Liu_1815_Tumour_clonotype80	Liu_1815_Tumour	TRUE	554	TRA	TRAV12-1	None	TRAJ37	TRAC	TRUE	TRUE	CAVNTPSNTGKLIF	TGTGCGGTGAACACCCCTAGCAACACAGGCAAACTAATCTTT	523	1
Liu_1806_PBMC_AACCGCGGTCTCTCGT	CD8_C3_CMC1	Liu_1806_PBMC_clonotype58	Liu_1806_PBMC	TRUE	496	TRA	TRAV5	None	TRAJ23	TRAC	TRUE	TRUE	CAESTSGGKLIF	TGTGCAGAGAGTACTAGTGGAGGAAAGCTTATCTTC	1431	1
Liu_1806_PBMC_AACCGCGGTCTCTCGT	CD8_C3_CMC1	Liu_1806_PBMC_clonotype58	Liu_1806_PBMC	TRUE	667	TRB	TRBV29-1	TRBD1	TRBJ1-4	TRBC1	TRUE	TRUE	CSVGTGGTNEKLFF	TGCAGCGTTGGGACAGGGGGAACTAATGAAAAACTGTTTTTT	5839	5
Liu_1805_Tumour_AACCGCGGTCTCTTAT	CD8_C5_CXCR4	Liu_1805_Tumour_clonotype8520	Liu_1805_Tumour	TRUE	720	TRB	TRBV6-3	TRBD1	TRBJ2-7	TRBC2	TRUE	TRUE	CASSSPGQNFYEQYF	TGTGCCAGCAGCTCTCCGGGACAGAACTTTTACGAGCAGTACTTC	8295	17
Liu_1805_Tumour_AACCGCGGTCTCTTAT	CD8_C5_CXCR4	Liu_1805_Tumour_clonotype8520	Liu_1805_Tumour	TRUE	618	TRA	TRAV8-2	None	TRAJ3	TRAC	TRUE	TRUE	CVVSGAPWSSASKIIF	TGTGTTGTGAGCGGAGCCCCGTGGAGCAGTGCTTCCAAGATAATCTTT	625	1
Liu_1807_PBMC_AACCGCGGTGACGGTA	CD8_C3_CMC1	Liu_1807_PBMC_clonotype3575	Liu_1807_PBMC	TRUE	695	TRB	TRBV5-5	TRBD2	TRBJ2-5	TRBC2	TRUE	TRUE	CASSSRREETQYF	TGTGCCAGCAGCTCCCGACGAGAAGAGACCCAGTACTTC	3962	7
Liu_1807_PBMC_AACCGCGGTGACGGTA	CD8_C3_CMC1	Liu_1807_PBMC_clonotype3575	Liu_1807_PBMC	TRUE	581	TRA	TRAV20	None	TRAJ22	TRAC	TRUE	TRUE	CAVQAPTSGSARQLTF	TGTGCTGTGCAGGCCCCGACTTCTGGTTCTGCAAGGCAACTGACCTTT	2713	3
Liu_1811_Tumour_AACCGCGGTGATAAAC	CD8_C3_CMC1	Liu_1811_Tumour_clonotype3576	Liu_1811_Tumour	TRUE	510	TRB	TRBV12-5	None	TRBJ2-7	TRBC2	TRUE	TRUE	CASGNGYEQYF	TGTGCTAGTGGTAACGGCTACGAGCAGTACTTC	3559	6
Liu_1811_Tumour_AACCGCGGTGATAAAC	CD8_C3_CMC1	Liu_1811_Tumour_clonotype3576	Liu_1811_Tumour	TRUE	550	TRA	TRAV5	None	TRAJ16	TRAC	TRUE	TRUE	CAEVRDGQKLLF	TGTGCAGAGGTGAGAGATGGCCAGAAGCTGCTCTTT	2194	4
Liu_1806_Tumour_AACCGCGGTGATGATA	CD8_C7_ZNF683	Liu_1806_Tumour_clonotype32	Liu_1806_Tumour	TRUE	689	TRB	TRBV12-4	TRBD1	TRBJ1-2	TRBC1	TRUE	TRUE	CASSSITTGPGGYTF	TGTGCCAGCAGTTCCATAACGACAGGCCCAGGAGGCTACACCTTC	2477	2
Liu_1806_Tumour_AACCGCGGTGATGATA	CD8_C7_ZNF683	Liu_1806_Tumour_clonotype32	Liu_1806_Tumour	TRUE	495	TRA	TRAV13-1	None	TRAJ28	TRAC	TRUE	TRUE	CAASLSGAGSYQLTF	TGTGCAGCAAGTCTCTCTGGGGCTGGGAGTTACCAACTCACTTTC	2013	2
Liu_1808_PBMC_AACCGCGGTGGTTTCA	CD8_C4_CX3CR1	Liu_1808_PBMC_clonotype79	Liu_1808_PBMC	TRUE	509	TRB	TRBV12-3	TRBD1	TRBJ2-1	TRBC2	TRUE	TRUE	CASSSATGDNEQFF	TGTGCCAGCAGTTCCGCAACAGGGGACAATGAGCAGTTCTTC	2995	7
Liu_1808_PBMC_AACCGCGGTGGTTTCA	CD8_C4_CX3CR1	Liu_1808_PBMC_clonotype79	Liu_1808_PBMC	TRUE	572	TRA	TRAV1-2	None	TRAJ15	TRAC	TRUE	TRUE	CAVDQAGTALIF	TGTGCTGTGGACCAGGCAGGAACTGCTCTGATCTTT	1558	3
Liu_1808_PBMC_AACCGCGGTTACAGAA	CD8_C1_LEF1	Liu_1808_PBMC_clonotype8528	Liu_1808_PBMC	TRUE	701	TRB	TRBV7-9	TRBD2	TRBJ2-3	TRBC2	TRUE	TRUE	CASRPGIERGHTDTQYF	TGTGCCAGCAGGCCGGGGATAGAGCGGGGCCACACAGATACGCAGTATTTT	4818	15
Liu_1808_PBMC_AACCGCGGTTACAGAA	CD8_C1_LEF1	Liu_1808_PBMC_clonotype8528	Liu_1808_PBMC	TRUE	554	TRA	TRAV10	None	TRAJ43	TRAC	TRUE	TRUE	CVVSGNNNDMRF	TGTGTGGTGAGCGGGAATAACAATGACATGCGCTTT	1086	2
Liu_1815_Tumour_AACCGCGGTTCAGACT	CD8_C6_ISG15	Liu_1815_Tumour_clonotype8530	Liu_1815_Tumour	TRUE	714	TRB	TRBV6-3	TRBD2	TRBJ2-7	TRBC2	TRUE	TRUE	CASSYDRITYEQYF	TGTGCCAGCAGTTACGACCGGATTACCTACGAGCAGTACTTC	6584	15
Liu_1815_Tumour_AACCGCGGTTCAGACT	CD8_C6_ISG15	Liu_1815_Tumour_clonotype8530	Liu_1815_Tumour	TRUE	527	TRA	TRAV27	None	TRAJ39	TRAC	TRUE	TRUE	CARNAGNMLTF	TGTGCTCGGAATGCAGGCAACATGCTCACCTTT	524	1
Liu_1806_PBMC_AACCGCGGTTCCCGAG	CD8_C4_CX3CR1	Liu_1806_PBMC_clonotype103	Liu_1806_PBMC	TRUE	521	TRB	TRBV25-1	None	TRBJ2-2	TRBC2	TRUE	TRUE	CASSAGELFF	TGTGCCAGCAGCGCAGGGGAGCTGTTTTTT	6666	5
Liu_1806_PBMC_AACCGCGGTTCCCGAG	CD8_C4_CX3CR1	Liu_1806_PBMC_clonotype103	Liu_1806_PBMC	TRUE	490	TRA	TRAV13-1	None	TRAJ22	TRAC	TRUE	TRUE	CAVSLGSARQLTF	TGTGCAGTCTCTCTTGGTTCTGCAAGGCAACTGACCTTT	3121	2
Liu_1806_Tumour_AACCGCGGTTCGGCAC	CD8_C11_HAVCR2	Liu_1806_Tumour_clonotype8532	Liu_1806_Tumour	TRUE	499	TRB	TRBV24-1	TRBD1	TRBJ2-6	TRBC2	TRUE	TRUE	CATSAWDRANVLTF	TGTGCCACCAGTGCGTGGGACAGGGCCAACGTCCTGACTTTC	1464	2
Liu_1806_Tumour_AACCGCGGTTCGGCAC	CD8_C11_HAVCR2	Liu_1806_Tumour_clonotype8532	Liu_1806_Tumour	TRUE	526	TRA	TRAV1-2	None	TRAJ34	TRAC	TRUE	TRUE	CASDNTDKLIF	TGTGCTTCGGATAACACCGACAAGCTCATCTTT	2549	2
Liu_1802_Tumour_AACCGCGGTTTAAGCC	CD8_C11_HAVCR2	Liu_1802_Tumour_clonotype1066	Liu_1802_Tumour	TRUE	1014	TRB	TRBV13	TRBD1	TRBJ2-7	TRBC2	TRUE	TRUE	CASSPNDRGSYEQYF	TGTGCCAGCAGCCCTAACGACAGGGGCTCCTACGAGCAGTACTTC	5530	47
Liu_1802_Tumour_AACCGCGGTTTAAGCC	CD8_C11_HAVCR2	Liu_1802_Tumour_clonotype1066	Liu_1802_Tumour	TRUE	630	TRA	TRAV14DV4	None	TRAJ8	TRAC	TRUE	TRUE	CAMIPRRNTGFQKLVF	TGTGCAATGATCCCACGCAGGAACACAGGCTTTCAGAAACTTGTATTT	1022	7
Liu_1808_Tumour_AACCGCGTCAACACGT	CD8_C5_CXCR4	Liu_1808_Tumour_clonotype10	Liu_1808_Tumour	TRUE	811	TRB	TRBV19	None	TRBJ1-2	TRBC1	TRUE	TRUE	CASSIRDGYTF	TGTGCCAGTAGTATACGAGATGGCTACACCTTC	1364	12
Liu_1808_Tumour_AACCGCGTCAACACGT	CD8_C5_CXCR4	Liu_1808_Tumour_clonotype10	Liu_1808_Tumour	TRUE	525	TRA	TRAV21	None	TRAJ56	TRAC	TRUE	TRUE	CAVGANTGANSKLTF	TGTGCTGTGGGGGCTAATACTGGAGCCAATAGTAAGCTGACATTT	2933	10
Liu_1808_Tumour_AACCGCGTCAACACGT	CD8_C5_CXCR4	Liu_1808_Tumour_clonotype10	Liu_1808_Tumour	TRUE	606	TRA	TRAV12-1	None	TRAJ20	TRAC	TRUE	TRUE	CAVTSVEYDYKLSF	TGTGCGGTGACCTCGGTGGAGTACGACTACAAGCTCAGCTTT	1438	6
Liu_1816_Tumour_AACCGCGTCACCAGGC	CD8_C10_STMN1	Liu_1816_Tumour_clonotype8546	Liu_1816_Tumour	TRUE	526	TRA	TRAV29DV5	None	TRAJ49	TRAC	TRUE	TRUE	CAASGDTGNQFYF	TGTGCAGCAAGCGGGGACACCGGTAACCAGTTCTATTTT	446	1
Liu_1816_Tumour_AACCGCGTCACCAGGC	CD8_C10_STMN1	Liu_1816_Tumour_clonotype8546	Liu_1816_Tumour	TRUE	702	TRB	TRBV20-1	TRBD1	TRBJ2-7	TRBC2	TRUE	TRUE	CSATWDRSTSYEQYF	TGCAGTGCTACCTGGGACCGGAGCACGTCCTACGAGCAGTACTTC	2424	7
Liu_1802_Tumour_AACCGCGTCACTTCAT	CD8_C11_HAVCR2	Liu_1802_Tumour_clonotype8548	Liu_1802_Tumour	TRUE	567	TRB	TRBV7-9	TRBD2	TRBJ2-5	TRBC2	TRUE	TRUE	CASSAGTSGGVGETQYF	TGTGCCAGCAGCGCCGGGACTAGCGGGGGAGTAGGAGAGACCCAGTACTTC	3628	28
Liu_1802_Tumour_AACCGCGTCACTTCAT	CD8_C11_HAVCR2	Liu_1802_Tumour_clonotype8548	Liu_1802_Tumour	TRUE	687	TRA	TRAV8-3	None	TRAJ35	TRAC	TRUE	TRUE	CAVGTTGI	TGTGCTGTGGGCACGACGGGGATA	630	5
Liu_1802_PBMC_AACCGCGTCAGCCTAA	CD8_C4_CX3CR1	Liu_1802_PBMC_clonotype22	Liu_1802_PBMC	TRUE	747	TRB	TRBV30	TRBD2	TRBJ1-1	TRBC1	TRUE	TRUE	CAWRGKGNTEAFF	TGTGCCTGGAGAGGGAAGGGGAACACTGAAGCTTTCTTT	2935	13
Liu_1802_PBMC_AACCGCGTCAGCCTAA	CD8_C4_CX3CR1	Liu_1802_PBMC_clonotype22	Liu_1802_PBMC	TRUE	538	TRA	TRAV27	None	TRAJ42	TRAC	TRUE	TRUE	CASPNYGGSQGNLIF	TGTGCATCCCCAAATTATGGAGGAAGCCAAGGAAATCTCATCTTT	1765	4
Liu_1802_Tumour_AACCGCGTCATCACCC	CD8_C5_CXCR4	Liu_1802_Tumour_clonotype352	Liu_1802_Tumour	TRUE	545	TRB	TRBV30	TRBD1	TRBJ2-7	TRBC2	TRUE	TRUE	CAWRGANEQYF	TGTGCCTGGAGAGGGGCAAACGAGCAGTACTTC	75	1
Liu_1802_Tumour_AACCGCGTCATCACCC	CD8_C5_CXCR4	Liu_1802_Tumour_clonotype352	Liu_1802_Tumour	TRUE	620	TRA	TRAV12-1	None	TRAJ20	TRAC	TRUE	TRUE	CVVNDYKLSF	TGTGTGGTGAACGACTACAAGCTCAGCTTT	860	5
Liu_1808_Tumour_AACCGCGTCCAAGCCG	CD8_C7_ZNF683	Liu_1808_Tumour_clonotype8557	Liu_1808_Tumour	TRUE	572	TRA	TRAV13-1	None	TRAJ42	TRAC	TRUE	TRUE	CAASIWYGGSQGNLIF	TGTGCAGCAAGTATCTGGTATGGAGGAAGCCAAGGAAATCTCATCTTT	2045	7
Liu_1808_Tumour_AACCGCGTCCAAGCCG	CD8_C7_ZNF683	Liu_1808_Tumour_clonotype8557	Liu_1808_Tumour	TRUE	711	TRB	TRBV6-1	TRBD2	TRBJ2-1	TRBC2	TRUE	TRUE	CASGRAYNEQFF	TGTGCCAGCGGGAGGGCCTACAATGAGCAGTTCTTC	1191	7
Liu_1808_Tumour_AACCGCGTCCAAGCCG	CD8_C7_ZNF683	Liu_1808_Tumour_clonotype8557	Liu_1808_Tumour	TRUE	599	TRA	TRAV25	None	TRAJ22	TRAC	TRUE	TRUE	CAGAPRPSGSARQLTF	TGTGCAGGGGCCCCGAGACCTTCTGGTTCTGCAAGGCAACTGACCTTT	867	4
Liu_1810_PBMC_AACCGCGTCCAAGTAC	CD8_C1_LEF1	Liu_1810_PBMC_clonotype8558	Liu_1810_PBMC	TRUE	495	TRB	TRBV6-3	TRBD1	TRBJ2-4	TRBC2	TRUE	TRUE	CASSKVGQGKRAKNIQYF	TGTGCCAGCAGTAAAGTGGGACAGGGGAAGAGGGCCAAAAACATTCAGTACTTC	411	1
Liu_1810_PBMC_AACCGCGTCCAAGTAC	CD8_C1_LEF1	Liu_1810_PBMC_clonotype8558	Liu_1810_PBMC	TRUE	961	TRA	TRAV1-2	None	TRAJ20	TRAC	TRUE	TRUE	CAVKGRVDYKLSF	TGTGCTGTGAAGGGCAGGGTCGACTACAAGCTCAGCTTT	1922	4
Liu_1805_Tumour_AACCGCGTCCAGATCA	CD8_C9_CCL4L2	Liu_1805_Tumour_clonotype8561	Liu_1805_Tumour	TRUE	599	TRA	TRAV17	None	TRAJ9	TRAC	TRUE	TRUE	CATEANTGGFKTIF	TGTGCTACGGAGGCGAATACTGGAGGCTTCAAAACTATCTTT	5687	7
Liu_1805_Tumour_AACCGCGTCCAGATCA	CD8_C9_CCL4L2	Liu_1805_Tumour_clonotype8561	Liu_1805_Tumour	TRUE	698	TRB	TRBV20-1	TRBD2	TRBJ2-3	TRBC2	TRUE	TRUE	CSAADPAYTDTQYF	TGCAGTGCTGCAGACCCGGCCTACACAGATACGCAGTATTTT	4723	10
Liu_1806_Tumour_AACCGCGTCCCAGGTG	CD8_C3_CMC1	Liu_1806_Tumour_clonotype158	Liu_1806_Tumour	TRUE	650	TRB	TRBV3-1	TRBD2	TRBJ2-7	TRBC2	TRUE	TRUE	CASSQGSGNFYEQYF	TGTGCCAGCAGCCAAGGTAGCGGGAATTTCTACGAGCAGTACTTC	715	2
Liu_1806_Tumour_AACCGCGTCCCAGGTG	CD8_C3_CMC1	Liu_1806_Tumour_clonotype158	Liu_1806_Tumour	TRUE	575	TRA	TRAV20	None	TRAJ3	TRAC	TRUE	TRUE	CAREGSSASKIIF	TGTGCCCGGGAGGGCAGCAGTGCTTCCAAGATAATCTTT	1909	2
Liu_1802_PBMC_AACCGCGTCCCTAATT	CD8_C4_CX3CR1	Liu_1802_PBMC_clonotype12	Liu_1802_PBMC	TRUE	523	TRB	TRBV9	TRBD1	TRBJ1-4	TRBC1	TRUE	TRUE	CASSGSNEKLFF	TGTGCCAGCAGCGGGTCAAATGAAAAACTGTTTTTT	2598	9
Liu_1802_PBMC_AACCGCGTCCCTAATT	CD8_C4_CX3CR1	Liu_1802_PBMC_clonotype12	Liu_1802_PBMC	TRUE	564	TRA	TRAV1-2	None	TRAJ39	TRAC	TRUE	TRUE	CAVRHAGNMLTF	TGTGCTGTACGCCATGCAGGCAACATGCTCACCTTT	1330	6
Liu_1808_Tumour_AACCGCGTCCTCAACC	CD8_C11_HAVCR2	Liu_1808_Tumour_clonotype221	Liu_1808_Tumour	TRUE	542	TRA	TRAV17	None	TRAJ31	TRAC	TRUE	TRUE	CATDDNARLMF	TGTGCTACGGACGATAATGCCAGACTCATGTTT	3570	13
Liu_1808_Tumour_AACCGCGTCCTCAACC	CD8_C11_HAVCR2	Liu_1808_Tumour_clonotype221	Liu_1808_Tumour	TRUE	513	TRB	TRBV7-3	TRBD2	TRBJ2-1	TRBC2	TRUE	TRUE	CASGASRADEQFF	TGTGCCAGCGGGGCTAGCCGGGCGGATGAGCAGTTCTTC	2319	11
Liu_1805_PBMC_AACCGCGTCGGATGGA	CD8_C4_CX3CR1	Liu_1805_PBMC_clonotype6	Liu_1805_PBMC	TRUE	605	TRB	TRBV2	TRBD2	TRBJ2-5	TRBC2	TRUE	TRUE	CASSGGAGGGETQYF	TGTGCCAGCAGTGGAGGCGCGGGGGGAGGAGAGACCCAGTACTTC	2505	9
Liu_1805_PBMC_AACCGCGTCGGATGGA	CD8_C4_CX3CR1	Liu_1805_PBMC_clonotype6	Liu_1805_PBMC	TRUE	645	TRA	TRAV14DV4	None	TRAJ30	TRAC	TRUE	TRUE	CAMREGGGRDDKIIF	TGTGCAATGAGAGAGGGCGGAGGCAGAGATGACAAGATCATCTTT	2706	6
Liu_1802_Tumour_AACCGCGTCGTCTGCT	CD8_C6_ISG15	Liu_1802_Tumour_clonotype372	Liu_1802_Tumour	TRUE	503	TRA	TRAV10	None	TRAJ42	TRAC	TRUE	TRUE	CVVSADYGGSQGNLIF	TGTGTGGTGAGCGCGGATTATGGAGGAAGCCAAGGAAATCTCATCTTT	264	4
Liu_1802_Tumour_AACCGCGTCGTCTGCT	CD8_C6_ISG15	Liu_1802_Tumour_clonotype372	Liu_1802_Tumour	TRUE	667	TRB	TRBV7-6	None	TRBJ2-2	TRBC2	TRUE	TRUE	CASSLDGPGELFF	TGTGCCAGCAGTCTCGACGGTCCCGGGGAGCTGTTTTTT	1109	15
Liu_1807_PBMC_AACCGCGTCTCTTATG	CD8_C4_CX3CR1	Liu_1807_PBMC_clonotype13	Liu_1807_PBMC	TRUE	905	TRB	TRBV28	TRBD2	TRBJ2-7	TRBC2	TRUE	TRUE	CASSLELAGEDYEQYF	TGTGCCAGCAGTTTAGAGCTAGCGGGAGAGGACTACGAGCAGTACTTC	4282	8
Liu_1807_PBMC_AACCGCGTCTCTTATG	CD8_C4_CX3CR1	Liu_1807_PBMC_clonotype13	Liu_1807_PBMC	TRUE	521	TRA	TRAV21	None	TRAJ4	TRAC	TRUE	TRUE	CAVPSGGYNKLIF	TGTGCTGTACCCTCTGGTGGCTACAATAAGCTGATTTTT	2895	3
Liu_1807_Tumour_AACCGCGTCTGGCGAC	CD8_C10_STMN1	Liu_1807_Tumour_clonotype1778	Liu_1807_Tumour	TRUE	685	TRB	TRBV12-3	TRBD2	TRBJ2-7	TRBC2	TRUE	TRUE	CASSFRDGYEQYF	TGTGCCAGCAGTTTCCGGGACGGCTACGAGCAGTACTTC	8769	27
Liu_1807_Tumour_AACCGCGTCTGGCGAC	CD8_C10_STMN1	Liu_1807_Tumour_clonotype1778	Liu_1807_Tumour	TRUE	573	TRA	TRAV4	None	TRAJ8	TRAC	TRUE	TRUE	CLVGERGFQKLVF	TGCCTCGTGGGTGAAAGGGGCTTTCAGAAACTTGTATTT	1514	3
Liu_1808_Tumour_AACCGCGTCTTAGAGC	CD8_C5_CXCR4	Liu_1808_Tumour_clonotype130	Liu_1808_Tumour	TRUE	896	TRB	TRBV5-6	TRBD2	TRBJ2-3	TRBC2	TRUE	TRUE	CASSGEGTSPYTQYF	TGTGCCAGCAGTGGAGAAGGGACTAGTCCGTATACGCAGTATTTT	2148	11
Liu_1808_Tumour_AACCGCGTCTTAGAGC	CD8_C5_CXCR4	Liu_1808_Tumour_clonotype130	Liu_1808_Tumour	TRUE	830	TRB	TRBV19	None	TRBJ2-7	TRBC2	TRUE	TRUE	CARSQGTRYEQYV	TGTGCCAGGAGCCAAGGGACTCGCTACGAGCAGTACGTC	1858	13
Liu_1808_Tumour_AACCGCGTCTTAGAGC	CD8_C5_CXCR4	Liu_1808_Tumour_clonotype130	Liu_1808_Tumour	TRUE	722	TRA	TRAV29DV5	None	TRAJ30	TRAC	TRUE	TRUE	CAASGDDKIIF	TGTGCAGCAAGTGGAGATGACAAGATCATCTTT	1154	5
Liu_1808_Tumour_AACGTTGAGACAAGCC	CD8_C9_CCL4L2	Liu_1808_Tumour_clonotype121	Liu_1808_Tumour	TRUE	580	TRB	TRBV4-3	TRBD1	TRBJ1-4	TRBC1	TRUE	TRUE	CASSQDRTGDEKLFF	TGCGCCAGCAGCCAAGATAGGACAGGGGATGAAAAACTGTTTTTT	1701	10
Liu_1808_Tumour_AACGTTGAGACAAGCC	CD8_C9_CCL4L2	Liu_1808_Tumour_clonotype121	Liu_1808_Tumour	TRUE	958	TRA	TRAV1-1	None	TRAJ24	TRAC	TRUE	TRUE	CAGTDSWGKLQF	TGCGCTGGGACTGACAGCTGGGGGAAATTGCAGTTT	2788	8
Liu_1802_PBMC_AACGTTGAGAGTACCG	CD8_C2_IL7R	Liu_1802_PBMC_clonotype8579	Liu_1802_PBMC	TRUE	690	TRB	TRBV6-1	TRBD1	TRBJ2-7	TRBC2	TRUE	TRUE	CASSEAGGSDEQYF	TGTGCCAGCAGTGAAGCAGGGGGCTCCGACGAGCAGTACTTC	2308	9
Liu_1802_PBMC_AACGTTGAGAGTACCG	CD8_C2_IL7R	Liu_1802_PBMC_clonotype8579	Liu_1802_PBMC	TRUE	706	TRB	TRBV29-1	TRBD2	TRBJ2-1	TRBC2	TRUE	TRUE	CSGRGRREGCNEQFF	TGCAGCGGGCGGGGCAGACGGGAGGGGTGCAATGAGCAGTTCTTC	1256	7
Liu_1802_PBMC_AACGTTGAGAGTACCG	CD8_C2_IL7R	Liu_1802_PBMC_clonotype8579	Liu_1802_PBMC	TRUE	694	TRB	TRBV29-1	TRBD1	TRBJ1-2	TRBC1	TRUE	TRUE	CSVGQGGDYTF	TGCAGCGTCGGACAGGGAGGGGACTACACCTTC	76	2
Liu_1802_PBMC_AACGTTGAGAGTACCG	CD8_C2_IL7R	Liu_1802_PBMC_clonotype8579	Liu_1802_PBMC	TRUE	551	TRA	TRAV16	None	TRAJ29	TRAC	TRUE	TRUE	CALSVPENTPLVF	TGTGCTCTAAGTGTACCCGAAAACACACCTCTTGTCTTT	2227	5
Liu_1802_Tumour_AACGTTGAGATATGCA	CD8_C5_CXCR4	Liu_1802_Tumour_clonotype27	Liu_1802_Tumour	TRUE	518	TRB	TRBV9	TRBD1	TRBJ2-2	TRBC2	TRUE	TRUE	CASSIAGQNTGELFF	TGTGCCAGCAGCATAGCGGGACAAAACACCGGGGAGCTGTTTTTT	2577	19
Liu_1802_Tumour_AACGTTGAGATATGCA	CD8_C5_CXCR4	Liu_1802_Tumour_clonotype27	Liu_1802_Tumour	TRUE	648	TRA	TRAV8-2	None	TRAJ49	TRAC	TRUE	TRUE	CVVSDSGIQFYF	TGTGTTGTGAGTGATTCAGGAATCCAGTTCTATTTT	249	3
Liu_1805_PBMC_AACGTTGAGATCCTGT	CD8_C1_LEF1	Liu_1805_PBMC_clonotype8582	Liu_1805_PBMC	TRUE	544	TRA	TRAV12-2	None	TRAJ20	TRAC	TRUE	TRUE	CAVNNDYKLSF	TGTGCCGTGAATAACGACTACAAGCTCAGCTTT	4505	7
Liu_1805_PBMC_AACGTTGAGATCCTGT	CD8_C1_LEF1	Liu_1805_PBMC_clonotype8582	Liu_1805_PBMC	TRUE	541	TRB	TRBV20-1	TRBD2	TRBJ2-5	TRBC2	TRUE	TRUE	CSAGTSGEETQYF	TGCAGTGCTGGGACTAGCGGGGAAGAGACCCAGTACTTC	2166	6
Liu_1807_Tumour_AACGTTGAGGAACTGC	CD8_C6_ISG15	Liu_1807_Tumour_clonotype8593	Liu_1807_Tumour	TRUE	655	TRB	TRBV25-1	None	TRBJ2-2	TRBC2	TRUE	TRUE	CASSGLRNTGELFF	TGTGCCAGCAGTGGGCTTCGGAACACCGGGGAGCTGTTTTTT	1160	4
Liu_1807_Tumour_AACGTTGAGGAACTGC	CD8_C6_ISG15	Liu_1807_Tumour_clonotype8593	Liu_1807_Tumour	TRUE	689	TRA	TRAV3	None	TRAJ28	TRAC	TRUE	TRUE	CAVRDTRYSGAGSYQLTF	TGTGCTGTGAGAGACACAAGATACTCTGGGGCTGGGAGTTACCAACTCACTTTC	944	4
Liu_1808_Tumour_AACGTTGAGGAGCGAG	CD8_C5_CXCR4	Liu_1808_Tumour_clonotype3579	Liu_1808_Tumour	TRUE	544	TRB	TRBV4-1	TRBD1	TRBJ2-7	TRBC2	TRUE	TRUE	CASSQGNQGYEQYV	TGCGCCAGCAGCCAAGGTAACCAGGGCTACGAGCAGTACGTC	2685	14
Liu_1808_Tumour_AACGTTGAGGAGCGAG	CD8_C5_CXCR4	Liu_1808_Tumour_clonotype3579	Liu_1808_Tumour	TRUE	567	TRB	TRBV6-3	None	TRBJ2-4	TRBC2	TRUE	TRUE	CASGRNIQYF	TGTGCCAGCGGCCGAAACATTCAGTACTTC	1898	10
Liu_1808_Tumour_AACGTTGAGGAGCGAG	CD8_C5_CXCR4	Liu_1808_Tumour_clonotype3579	Liu_1808_Tumour	TRUE	519	TRA	TRAV38-2DV8	None	TRAJ57	TRAC	TRUE	TRUE	CAYRSLITQGGSEKLVF	TGTGCTTATAGGAGCCTAATAACTCAGGGCGGATCTGAAAAGCTGGTCTTT	1922	8
Liu_1808_Tumour_AACGTTGAGGAGCGAG	CD8_C5_CXCR4	Liu_1808_Tumour_clonotype3579	Liu_1808_Tumour	TRUE	590	TRA	TRAV29DV5	None	TRAJ54	TRAC	TRUE	TRUE	CAASALEEGAQKLVF	TGTGCAGCAAGCGCGCTGGAGGAGGGAGCCCAGAAGCTGGTATTT	1063	4
Liu_1802_Tumour_AACGTTGAGGAGTAGA	CD8_C7_ZNF683	Liu_1802_Tumour_clonotype2329	Liu_1802_Tumour	TRUE	698	TRB	TRBV7-3	TRBD2	TRBJ2-1	TRBC2	TRUE	TRUE	CASSLNLAGGPGNEQFF	TGTGCCAGCAGCTTAAATCTAGCGGGGGGGCCTGGAAATGAGCAGTTCTTC	3494	29
Liu_1802_Tumour_AACGTTGAGGAGTAGA	CD8_C7_ZNF683	Liu_1802_Tumour_clonotype2329	Liu_1802_Tumour	TRUE	719	TRA	TRAV8-1	None	TRAJ43	TRAC	TRUE	TRUE	CAVTTYNNNDMRF	TGTGCCGTGACTACGTACAATAACAATGACATGCGCTTT	927	8
Liu_1816_PBMC_AACGTTGAGGCAAAGA	CD8_C4_CX3CR1	Liu_1816_PBMC_clonotype1	Liu_1816_PBMC	TRUE	628	TRB	TRBV14	TRBD2	TRBJ2-2	TRBC2	TRUE	TRUE	CASSQAGGMDGELFF	TGTGCCAGCAGCCAGGCTGGAGGGATGGACGGGGAGCTGTTTTTT	3967	13
Liu_1816_PBMC_AACGTTGAGGCAAAGA	CD8_C4_CX3CR1	Liu_1816_PBMC_clonotype1	Liu_1816_PBMC	TRUE	513	TRA	TRAV13-1	None	TRAJ33	TRAC	TRUE	TRUE	CAASWYQLIW	TGTGCAGCATCTTGGTATCAGTTAATCTGG	2278	3
Liu_1802_Tumour_AACGTTGAGGCAAAGA	CD8_C11_HAVCR2	Liu_1802_Tumour_clonotype76	Liu_1802_Tumour	TRUE	576	TRA	TRAV29DV5	None	TRAJ33	TRAC	TRUE	TRUE	CAAILMDSNYQLIW	TGTGCAGCAATCCTCATGGATAGCAACTATCAGTTAATCTGG	1019	6
Liu_1802_Tumour_AACGTTGAGGCAAAGA	CD8_C11_HAVCR2	Liu_1802_Tumour_clonotype76	Liu_1802_Tumour	TRUE	542	TRB	TRBV9	TRBD2	TRBJ2-1	TRBC2	TRUE	TRUE	CASSVEVGTSGYNEQFF	TGTGCCAGCAGCGTTGAGGTCGGGACTAGCGGCTACAATGAGCAGTTCTTC	1609	14
Liu_1815_Tumour_AACGTTGAGGGCACTA	CD8_C4_CX3CR1	Liu_1815_Tumour_clonotype589	Liu_1815_Tumour	TRUE	680	TRB	TRBV9	TRBD2	TRBJ2-1	TRBC2	TRUE	TRUE	CASSSRTSGVKNEQFF	TGTGCCAGCAGCTCCAGGACTAGCGGGGTGAAAAATGAGCAGTTCTTC	4677	12
Liu_1815_Tumour_AACGTTGAGGGCACTA	CD8_C4_CX3CR1	Liu_1815_Tumour_clonotype589	Liu_1815_Tumour	TRUE	539	TRA	TRAV13-1	None	TRAJ16	TRAC	TRUE	TRUE	CAASKGGQKLLF	TGTGCAGCAAGTAAGGGTGGCCAGAAGCTGCTCTTT	2208	4
Liu_1816_Tumour_AACGTTGAGGTGCACA	CD8_C11_HAVCR2	Liu_1816_Tumour_clonotype755	Liu_1816_Tumour	TRUE	577	TRA	TRAV20	None	TRAJ7	TRAC	TRUE	TRUE	CAVRPYGNNRLAF	TGTGCTGTGCGTCCCTATGGGAACAACAGACTCGCTTTT	7274	15
Liu_1816_Tumour_AACGTTGAGGTGCACA	CD8_C11_HAVCR2	Liu_1816_Tumour_clonotype755	Liu_1816_Tumour	TRUE	555	TRB	TRBV14	None	TRBJ1-1	TRBC1	TRUE	TRUE	CASSQFRDIEAFF	TGTGCCAGCAGCCAATTCCGGGACATTGAAGCTTTCTTT	3184	7
Liu_1811_PBMC_AACGTTGAGGTTCCTA	CD8_C1_LEF1	Liu_1811_PBMC_clonotype8600	Liu_1811_PBMC	TRUE	573	TRA	TRAV29DV5	None	TRAJ43	TRAC	TRUE	TRUE	CAAYYNNNDMRF	TGTGCAGCCTACTACAATAACAATGACATGCGCTTT	2324	3
Liu_1811_PBMC_AACGTTGAGGTTCCTA	CD8_C1_LEF1	Liu_1811_PBMC_clonotype8600	Liu_1811_PBMC	TRUE	566	TRB	TRBV28	TRBD2	TRBJ2-1	TRBC2	TRUE	TRUE	CASSSGLVINEQFF	TGTGCCAGCAGTTCGGGACTGGTTATCAATGAGCAGTTCTTC	6727	7
Liu_1815_PBMC_AACGTTGAGTGACATA	CD8_C3_CMC1	Liu_1815_PBMC_clonotype3581	Liu_1815_PBMC	TRUE	594	TRB	TRBV4-1	TRBD2	TRBJ1-1	TRBC1	TRUE	TRUE	CASSLGRRMNTEAFF	TGCGCCAGCAGCCTGGGACGGCGGATGAACACTGAAGCTTTCTTT	7230	16
Liu_1815_PBMC_AACGTTGAGTGACATA	CD8_C3_CMC1	Liu_1815_PBMC_clonotype3581	Liu_1815_PBMC	TRUE	538	TRA	TRAV5	None	TRAJ38	TRAC	TRUE	TRUE	CAYNAGNNRKLIW	TGTGCTTATAATGCTGGCAACAACCGTAAGCTGATTTGG	1332	3
Liu_1802_PBMC_AACGTTGAGTGGAGTC	CD8_C3_CMC1	Liu_1802_PBMC_clonotype44	Liu_1802_PBMC	TRUE	522	TRB	TRBV9	TRBD2	TRBJ2-1	TRBC2	TRUE	TRUE	CASSGTSGGLNEQFF	TGTGCCAGCAGCGGGACTAGCGGGGGGCTTAATGAGCAGTTCTTC	1122	8
Liu_1802_PBMC_AACGTTGAGTGGAGTC	CD8_C3_CMC1	Liu_1802_PBMC_clonotype44	Liu_1802_PBMC	TRUE	503	TRA	TRAV9-2	None	TRAJ3	TRAC	TRUE	TRUE	CALTPYSSASKIIF	TGTGCTCTGACTCCGTACAGCAGTGCTTCCAAGATAATCTTT	2116	5
Liu_1802_PBMC_AACGTTGAGTGGAGTC	CD8_C3_CMC1	Liu_1802_PBMC_clonotype44	Liu_1802_PBMC	TRUE	533	TRA	TRAV1-2	None	TRAJ37	TRAC	TRUE	TRUE	CAVRHGSSNTGKLIF	TGTGCTGTGAGACATGGCTCTAGCAACACAGGCAAACTAATCTTT	937	3
Liu_1816_Tumour_AACGTTGAGTGTCCAT	CD8_C5_CXCR4	Liu_1816_Tumour_clonotype392	Liu_1816_Tumour	TRUE	719	TRB	TRBV6-1	TRBD1	TRBJ1-3	TRBC1	TRUE	TRUE	CASRTRDRAAGNTIYF	TGTGCCAGCAGAACCAGGGACAGGGCGGCTGGAAACACCATATATTTT	1528	3
Liu_1816_Tumour_AACGTTGAGTGTCCAT	CD8_C5_CXCR4	Liu_1816_Tumour_clonotype392	Liu_1816_Tumour	TRUE	559	TRA	TRAV17	None	TRAJ4	TRAC	TRUE	TRUE	CATDFSGGYNKLIF	TGTGCTACGGATTTTTCTGGTGGCTACAATAAGCTGATTTTT	1928	4
Liu_1806_PBMC_AACGTTGCAAAGGAAG	CD8_C4_CX3CR1	Liu_1806_PBMC_clonotype57	Liu_1806_PBMC	TRUE	686	TRB	TRBV24-1	None	TRBJ2-1	TRBC2	TRUE	TRUE	CATSDNYNEQFF	TGTGCCACCAGTGATAACTACAATGAGCAGTTCTTC	3539	4
Liu_1806_PBMC_AACGTTGCAAAGGAAG	CD8_C4_CX3CR1	Liu_1806_PBMC_clonotype57	Liu_1806_PBMC	TRUE	681	TRA	TRAV3	None	TRAJ23	TRAC	TRUE	TRUE	CAVDQENQGGKLIF	TGTGCTGTGGACCAGGAGAACCAGGGAGGAAAGCTTATCTTC	2618	4
Liu_1813_Tumour_AACGTTGCAACACGCC	CD8_C4_CX3CR1	Liu_1813_Tumour_clonotype590	Liu_1813_Tumour	TRUE	526	TRB	TRBV12-4	TRBD1	TRBJ1-2	TRBC1	TRUE	TRUE	CASSLGQIDGYTF	TGTGCCAGCAGTTTAGGACAGATCGATGGCTACACCTTC	7800	10
Liu_1813_Tumour_AACGTTGCAACACGCC	CD8_C4_CX3CR1	Liu_1813_Tumour_clonotype590	Liu_1813_Tumour	TRUE	531	TRA	TRAV23DV6	None	TRAJ11	TRAC	TRUE	TRUE	CAVLSGYSTLTF	TGTGCAGTCCTCTCAGGATACAGCACCCTCACCTTT	2785	3
Liu_1813_PBMC_AACGTTGCAAGTCATC	CD8_C4_CX3CR1	Liu_1813_PBMC_clonotype85	Liu_1813_PBMC	TRUE	531	TRA	TRAV13-1	None	TRAJ13	TRAC	TRUE	TRUE	CAAPYSGGYQKVTF	TGTGCAGCGCCTTATTCTGGGGGTTACCAGAAAGTTACCTTT	2615	3
Liu_1813_PBMC_AACGTTGCAAGTCATC	CD8_C4_CX3CR1	Liu_1813_PBMC_clonotype85	Liu_1813_PBMC	TRUE	529	TRB	TRBV7-8	TRBD1	TRBJ1-6	TRBC1	TRUE	TRUE	CASIQGSSYNSPLHF	TGTGCCAGCATACAGGGGAGCTCCTATAATTCACCCCTCCACTTT	2065	2
Liu_1808_PBMC_AACGTTGCAATGAATG	CD8_C1_LEF1	Liu_1808_PBMC_clonotype8612	Liu_1808_PBMC	TRUE	540	TRB	TRBV6-6	TRBD2	TRBJ2-1	TRBC2	TRUE	TRUE	CASRETSGRGGEQFF	TGTGCCAGCCGTGAGACTAGCGGGAGGGGGGGTGAGCAGTTCTTC	3577	11
Liu_1808_PBMC_AACGTTGCAATGAATG	CD8_C1_LEF1	Liu_1808_PBMC_clonotype8612	Liu_1808_PBMC	TRUE	585	TRA	TRAV14DV4	None	TRAJ6	TRAC	TRUE	TRUE	CAMRRASGGSYIPTF	TGTGCAATGAGACGAGCATCAGGAGGAAGCTACATACCTACATTT	2942	6
Liu_1816_PBMC_AACGTTGCAATTGCTG	CD8_C4_CX3CR1	Liu_1816_PBMC_clonotype3	Liu_1816_PBMC	TRUE	561	TRA	TRAV19	None	TRAJ21	TRAC	TRUE	TRUE	CAGYNFNKFYF	TGTGCCGGATACAACTTCAACAAATTTTACTTT	2885	4
Liu_1816_PBMC_AACGTTGCAATTGCTG	CD8_C4_CX3CR1	Liu_1816_PBMC_clonotype3	Liu_1816_PBMC	TRUE	527	TRB	TRBV7-9	None	TRBJ1-1	TRBC1	TRUE	TRUE	CASSLANRDTEAFF	TGTGCCAGCAGCTTAGCGAATCGCGACACTGAAGCTTTCTTT	7963	13
Liu_1811_PBMC_AACGTTGCAGCTTAAC	CD8_C1_LEF1	Liu_1811_PBMC_clonotype8625	Liu_1811_PBMC	TRUE	446	TRB	TRBV6-4	None	TRBJ2-7	TRBC2	TRUE	TRUE	CASSVYYEQYF	TGTGCCAGCAGTGTTTACTACGAGCAGTACTTC	508	1
Liu_1811_PBMC_AACGTTGCAGCTTAAC	CD8_C1_LEF1	Liu_1811_PBMC_clonotype8625	Liu_1811_PBMC	TRUE	657	TRA	TRAV8-2	None	TRAJ40	TRAC	TRUE	TRUE	CVVSPTTSGTYKYIF	TGTGTTGTGAGTCCTACTACCTCAGGAACCTACAAATACATCTTT	996	2
Liu_1807_Tumour_AACGTTGCAGTCGTGC	CD8_C11_HAVCR2	Liu_1807_Tumour_clonotype8628	Liu_1807_Tumour	TRUE	683	TRB	TRBV10-1	TRBD2	TRBJ2-3	TRBC2	TRUE	TRUE	CASSELAGPSDSQYF	TGCGCCAGCAGTGAGTTAGCGGGCCCGTCGGATTCGCAGTATTTT	2354	9
Liu_1807_Tumour_AACGTTGCAGTCGTGC	CD8_C11_HAVCR2	Liu_1807_Tumour_clonotype8628	Liu_1807_Tumour	TRUE	731	TRB	TRBV7-9	TRBD2	TRBJ2-2	TRBC2	TRUE	TRUE	CASSGDFLGELFF	TGTGCCAGTTCAGGGGACTTCTTAGGGGAGCTGTTTTTT	1927	6
Liu_1807_Tumour_AACGTTGCAGTCGTGC	CD8_C11_HAVCR2	Liu_1807_Tumour_clonotype8628	Liu_1807_Tumour	TRUE	538	TRA	TRAV27	None	TRAJ26	TRAC	TRUE	TRUE	CAAFYGQNFVF	TGTGCAGCCTTCTATGGTCAGAATTTTGTCTTT	3168	9
Liu_1806_Tumour_AACGTTGCATAGACTC	CD8_C3_CMC1	Liu_1806_Tumour_clonotype373	Liu_1806_Tumour	TRUE	510	TRB	TRBV10-3	None	TRBJ2-2	TRBC2	TRUE	TRUE	CAISDTSNTGELFF	TGTGCCATAAGTGACACATCAAACACCGGGGAGCTGTTTTTT	6188	9
Liu_1806_Tumour_AACGTTGCATAGACTC	CD8_C3_CMC1	Liu_1806_Tumour_clonotype373	Liu_1806_Tumour	TRUE	561	TRA	TRAV12-2	None	TRAJ45	TRAC	TRUE	TRUE	CAVNSYSGGGADGLTF	TGTGCCGTGAACTCGTATTCAGGAGGAGGTGCTGACGGACTCACCTTT	1892	2
Liu_1802_Tumour_AACGTTGCATATGCTG	CD8_C5_CXCR4	Liu_1802_Tumour_clonotype3585	Liu_1802_Tumour	TRUE	580	TRA	TRAV29DV5	None	TRAJ39	TRAC	TRUE	TRUE	CAVMNNNAGNMLTF	TGTGCAGTCATGAATAATAATGCAGGCAACATGCTCACCTTT	672	3
Liu_1802_Tumour_AACGTTGCATATGCTG	CD8_C5_CXCR4	Liu_1802_Tumour_clonotype3585	Liu_1802_Tumour	TRUE	677	TRB	TRBV9	TRBD1	TRBJ2-2	TRBC2	TRUE	TRUE	CASSIAGQNTGELFF	TGTGCCAGCAGCATAGCGGGACAAAACACCGGGGAGCTGTTTTTT	1625	13
Liu_1802_Tumour_AACGTTGCATATGCTG	CD8_C5_CXCR4	Liu_1802_Tumour_clonotype3585	Liu_1802_Tumour	TRUE	524	TRB	TRBV5-5	TRBD2	TRBJ2-3	TRBC2	TRUE	TRUE	CASSRLGTKADTQYF	TGTGCCAGCAGTCGGCTCGGGACTAAAGCAGATACGCAGTATTTT	896	6
Liu_1806_PBMC_AACGTTGCATTCCTGC	CD8_C4_CX3CR1	Liu_1806_PBMC_clonotype8634	Liu_1806_PBMC	TRUE	685	TRB	TRBV20-1	TRBD2	TRBJ2-3	TRBC2	TRUE	TRUE	CSARGPWDLTGADTQYF	TGCAGTGCTAGAGGCCCCTGGGACCTTACAGGCGCAGATACGCAGTATTTT	8895	6
Liu_1806_PBMC_AACGTTGCATTCCTGC	CD8_C4_CX3CR1	Liu_1806_PBMC_clonotype8634	Liu_1806_PBMC	TRUE	677	TRA	TRAV8-3	None	TRAJ24	TRAC	TRUE	TRUE	CAVYSWGKLQF	TGTGCTGTGTATAGCTGGGGGAAATTGCAGTTT	2805	4
Liu_1811_Tumour_AACGTTGCATTGAGCT	CD8_C5_CXCR4	Liu_1811_Tumour_clonotype1780	Liu_1811_Tumour	TRUE	655	TRB	TRBV5-5	TRBD2	TRBJ2-1	TRBC2	TRUE	TRUE	CASSLVEGRYNEQFF	TGTGCCAGCAGCTTGGTGGAGGGACGCTACAATGAGCAGTTCTTC	4427	9
Liu_1811_Tumour_AACGTTGCATTGAGCT	CD8_C5_CXCR4	Liu_1811_Tumour_clonotype1780	Liu_1811_Tumour	TRUE	494	TRA	TRAV17	None	TRAJ33	TRAC	TRUE	TRUE	CATEDSNYQLIW	TGTGCTACGGAGGATAGCAACTATCAGTTAATCTGG	347	1
Liu_1811_Tumour_AACGTTGGTAAGTGGC	CD8_C7_ZNF683	Liu_1811_Tumour_clonotype8638	Liu_1811_Tumour	TRUE	517	TRB	TRBV5-1	TRBD2	TRBJ2-1	TRBC2	TRUE	TRUE	CASSSRGTRENNEQFF	TGCGCCAGCAGCTCCCGCGGGACTCGGGAGAACAATGAGCAGTTCTTC	1920	4
Liu_1811_Tumour_AACGTTGGTAAGTGGC	CD8_C7_ZNF683	Liu_1811_Tumour_clonotype8638	Liu_1811_Tumour	TRUE	521	TRB	TRBV7-8	TRBD2	TRBJ2-3	TRBC2	TRUE	TRUE	CASSTLAGVGTDTQYF	TGTGCCAGCAGCACCCTAGCGGGAGTGGGGACAGATACGCAGTATTTT	1248	2
Liu_1811_Tumour_AACGTTGGTAAGTGGC	CD8_C7_ZNF683	Liu_1811_Tumour_clonotype8638	Liu_1811_Tumour	TRUE	541	TRA	TRAV12-2	None	TRAJ49	TRAC	TRUE	TRUE	CAVSTGNQFYF	TGTGCCGTGTCAACGGGTAACCAGTTCTATTTT	1424	2
Liu_1811_Tumour_AACGTTGGTAAGTGGC	CD8_C7_ZNF683	Liu_1811_Tumour_clonotype8638	Liu_1811_Tumour	TRUE	645	TRA	TRAV8-1	None	TRAJ9	TRAC	TRUE	TRUE	CALGGFKTIF	TGTGCCTTGGGAGGCTTCAAAACTATCTTT	526	2
Liu_1815_Tumour_AACGTTGGTAGCGCTC	CD8_C11_HAVCR2	Liu_1815_Tumour_clonotype80	Liu_1815_Tumour	TRUE	861	TRA	TRAV12-1	None	TRAJ37	TRAC	TRUE	TRUE	CAVNTPSNTGKLIF	TGTGCGGTGAACACCCCTAGCAACACAGGCAAACTAATCTTT	2147	6
Liu_1815_Tumour_AACGTTGGTAGCGCTC	CD8_C11_HAVCR2	Liu_1815_Tumour_clonotype80	Liu_1815_Tumour	TRUE	668	TRB	TRBV9	None	TRBJ2-3	TRBC2	TRUE	TRUE	CASSVDVTDTQYF	TGTGCCAGCAGCGTGGATGTCACAGATACGCAGTATTTT	3803	10
Liu_1806_Tumour_AACGTTGGTAGGACAC	CD8_C11_HAVCR2	Liu_1806_Tumour_clonotype1440	Liu_1806_Tumour	TRUE	744	TRA	TRAV19	None	TRAJ33	TRAC	TRUE	TRUE	CALSEAQDSNYQLIW	TGTGCTCTGAGTGAGGCACAGGATAGCAACTATCAGTTAATCTGG	4817	7
Liu_1806_Tumour_AACGTTGGTAGGACAC	CD8_C11_HAVCR2	Liu_1806_Tumour_clonotype1440	Liu_1806_Tumour	TRUE	532	TRB	TRBV6-5	TRBD1	TRBJ2-7	TRBC2	TRUE	TRUE	CASRDRGNSYEQYF	TGTGCCAGCAGGGACAGGGGGAACTCCTACGAGCAGTACTTC	4539	5
Liu_1806_Tumour_AACGTTGGTAGGACAC	CD8_C11_HAVCR2	Liu_1806_Tumour_clonotype1440	Liu_1806_Tumour	TRUE	629	TRA	TRAV41	None	TRAJ30	TRAC	TRUE	TRUE	CAVRSVRDDKIIF	TGTGCTGTCAGATCGGTCAGAGATGACAAGATCATCTTT	1176	2
Liu_1806_Tumour_AACGTTGGTATCGCAT	CD8_C11_HAVCR2	Liu_1806_Tumour_clonotype638	Liu_1806_Tumour	TRUE	555	TRB	TRBV29-1	None	TRBJ2-1	TRBC2	TRUE	TRUE	CSVVGSSYNEQFF	TGCAGCGTTGTTGGTAGCTCCTACAATGAGCAGTTCTTC	4396	5
Liu_1806_Tumour_AACGTTGGTATCGCAT	CD8_C11_HAVCR2	Liu_1806_Tumour_clonotype638	Liu_1806_Tumour	TRUE	464	TRA	TRAV3	None	TRAJ31	TRAC	TRUE	TRUE	CAVRDPNNNARLMF	TGTGCTGTGAGAGATCCGAATAACAATGCCAGACTCATGTTT	547	1
Liu_1807_Tumour_AACGTTGGTATGAATG	CD8_C11_HAVCR2	Liu_1807_Tumour_clonotype139	Liu_1807_Tumour	TRUE	580	TRA	TRAV13-2	None	TRAJ30	TRAC	TRUE	TRUE	CAENRGRDDKIIF	TGTGCAGAGAATAGGGGGAGAGATGACAAGATCATCTTT	2315	8
Liu_1807_Tumour_AACGTTGGTATGAATG	CD8_C11_HAVCR2	Liu_1807_Tumour_clonotype139	Liu_1807_Tumour	TRUE	825	TRB	TRBV19	TRBD1	TRBJ1-2	TRBC1	TRUE	TRUE	CASSISDSLNYGYTF	TGTGCCAGTAGTATTTCAGACAGCTTGAACTATGGCTACACCTTC	1173	5
Liu_1815_Tumour_AACGTTGGTATGCTTG	CD8_C10_STMN1	Liu_1815_Tumour_clonotype97	Liu_1815_Tumour	TRUE	672	TRB	TRBV30	None	TRBJ2-6	TRBC2	TRUE	TRUE	CAWSVLGDKGANVLTF	TGTGCCTGGAGTGTACTCGGGGATAAGGGGGCCAACGTCCTGACTTTC	5977	19
Liu_1815_Tumour_AACGTTGGTATGCTTG	CD8_C10_STMN1	Liu_1815_Tumour_clonotype97	Liu_1815_Tumour	TRUE	593	TRA	TRAV25	None	TRAJ40	TRAC	TRUE	TRUE	CAVQGGTYKYIF	TGTGCGGTCCAAGGAGGAACCTACAAATACATCTTT	479	1
Liu_1802_Tumour_AACGTTGGTATTAGCC	CD8_C7_ZNF683	Liu_1802_Tumour_clonotype372	Liu_1802_Tumour	TRUE	492	TRA	TRAV10	None	TRAJ42	TRAC	TRUE	TRUE	CVVSADYGGSQGNLIF	TGTGTGGTGAGCGCGGATTATGGAGGAAGCCAAGGAAATCTCATCTTT	1648	11
Liu_1802_Tumour_AACGTTGGTATTAGCC	CD8_C7_ZNF683	Liu_1802_Tumour_clonotype372	Liu_1802_Tumour	TRUE	515	TRB	TRBV7-6	None	TRBJ2-2	TRBC2	TRUE	TRUE	CASSLDGPGELFF	TGTGCCAGCAGTCTCGACGGTCCCGGGGAGCTGTTTTTT	2258	20
Liu_1808_Tumour_AACGTTGGTCCCGACA	CD8_C5_CXCR4	Liu_1808_Tumour_clonotype30	Liu_1808_Tumour	TRUE	488	TRA	TRAV35	None	TRAJ42	TRAC	TRUE	TRUE	CAGQLSRGSQGNLIF	TGTGCTGGGCAGCTCTCCCGAGGAAGCCAAGGAAATCTCATCTTT	327	1
Liu_1808_Tumour_AACGTTGGTCCCGACA	CD8_C5_CXCR4	Liu_1808_Tumour_clonotype30	Liu_1808_Tumour	TRUE	687	TRB	TRBV11-2	TRBD1	TRBJ2-2	TRBC2	TRUE	TRUE	CASRLVRGAGELFF	TGTGCCAGCAGACTAGTTAGGGGGGCCGGGGAGCTGTTTTTT	1001	7
Liu_1805_Tumour_AACGTTGGTCCCGACA	CD8_C3_CMC1	Liu_1805_Tumour_clonotype8648	Liu_1805_Tumour	TRUE	744	TRB	TRBV20-1	TRBD2	TRBJ2-3	TRBC2	TRUE	TRUE	CSARAGLAGGRTDTQYF	TGCAGTGCTAGAGCCGGCCTAGCGGGAGGACGTACAGATACGCAGTATTTT	5168	10
Liu_1805_Tumour_AACGTTGGTCCCGACA	CD8_C3_CMC1	Liu_1805_Tumour_clonotype8648	Liu_1805_Tumour	TRUE	538	TRA	TRAV1-2	None	TRAJ18	TRAC	TRUE	TRUE	CAVSRDRGSTLGRLYF	TGTGCTGTGAGTAGGGACAGAGGCTCAACCCTGGGGAGGCTATACTTT	2249	3
Liu_1813_Tumour_AACGTTGGTCCTCCAT	CD8_C7_ZNF683	Liu_1813_Tumour_clonotype8649	Liu_1813_Tumour	TRUE	604	TRB	TRBV18	TRBD1	TRBJ2-7	TRBC2	TRUE	TRUE	CASSPSDRSGHEQYF	TGTGCCAGCTCACCGTCCGACAGATCCGGCCACGAGCAGTACTTC	8355	14
Liu_1813_Tumour_AACGTTGGTCCTCCAT	CD8_C7_ZNF683	Liu_1813_Tumour_clonotype8649	Liu_1813_Tumour	TRUE	555	TRA	TRAV12-1	None	TRAJ41	TRAC	TRUE	TRUE	CVVSSDSGYALNF	TGTGTGGTATCCTCGGATTCCGGGTATGCACTCAACTTC	1042	1
Liu_1808_PBMC_AACGTTGGTCTAACGT	CD8_C1_LEF1	Liu_1808_PBMC_clonotype8651	Liu_1808_PBMC	TRUE	690	TRB	TRBV9	TRBD1	TRBJ1-1	TRBC1	TRUE	TRUE	CASSLAQGVGAFF	TGTGCCAGCAGCCTAGCCCAGGGGGTGGGGGCTTTCTTT	2821	7
Liu_1808_PBMC_AACGTTGGTCTAACGT	CD8_C1_LEF1	Liu_1808_PBMC_clonotype8651	Liu_1808_PBMC	TRUE	688	TRA	TRAV3	None	TRAJ4	TRAC	TRUE	TRUE	CAVRDTGGYNKLIF	TGTGCTGTGAGAGACACTGGTGGCTACAATAAGCTGATTTTT	2317	6
Liu_1808_PBMC_AACGTTGGTCTAACGT	CD8_C1_LEF1	Liu_1808_PBMC_clonotype8651	Liu_1808_PBMC	TRUE	583	TRA	TRAV17	None	TRAJ27	TRAC	TRUE	TRUE	CALRSTNAGKSTF	TGTGCTCTTAGGTCCACCAATGCAGGCAAATCAACCTTT	2141	3
Liu_1808_PBMC_AACGTTGGTCTAACGT	CD8_C1_LEF1	Liu_1808_PBMC_clonotype8651	Liu_1808_PBMC	TRUE	717	TRB	TRBV5-4	TRBD2	TRBJ1-1	TRBC1	TRUE	TRUE	CASSVTSERDAEAFF	TGTGCCAGCAGCGTCACCTCAGAGAGGGACGCTGAAGCTTTCTTT	1684	7
Liu_1802_PBMC_AACGTTGGTCTGCAAT	CD8_C4_CX3CR1	Liu_1802_PBMC_clonotype44	Liu_1802_PBMC	TRUE	505	TRB	TRBV9	TRBD2	TRBJ2-1	TRBC2	TRUE	TRUE	CASSGTSGGLNEQFF	TGTGCCAGCAGCGGGACTAGCGGGGGGCTTAATGAGCAGTTCTTC	3659	15
Liu_1802_PBMC_AACGTTGGTCTGCAAT	CD8_C4_CX3CR1	Liu_1802_PBMC_clonotype44	Liu_1802_PBMC	TRUE	499	TRA	TRAV9-2	None	TRAJ3	TRAC	TRUE	TRUE	CALTPYSSASKIIF	TGTGCTCTGACTCCGTACAGCAGTGCTTCCAAGATAATCTTT	3333	8
Liu_1802_PBMC_AACGTTGGTCTGCAAT	CD8_C4_CX3CR1	Liu_1802_PBMC_clonotype44	Liu_1802_PBMC	TRUE	566	TRA	TRAV1-2	None	TRAJ37	TRAC	TRUE	TRUE	CAVRHGSSNTGKLIF	TGTGCTGTGAGACATGGCTCTAGCAACACAGGCAAACTAATCTTT	2044	6
Liu_1802_Tumour_AACGTTGGTCTGCCAG	CD8_C11_HAVCR2	Liu_1802_Tumour_clonotype3586	Liu_1802_Tumour	TRUE	821	TRB	TRBV30	TRBD1	TRBJ1-6	TRBC1	TRUE	TRUE	CACHQGANSPLHF	TGTGCCTGCCATCAGGGGGCGAATTCACCCCTCCACTTT	624	5
Liu_1802_Tumour_AACGTTGGTCTGCCAG	CD8_C11_HAVCR2	Liu_1802_Tumour_clonotype3586	Liu_1802_Tumour	TRUE	534	TRA	TRAV27	None	TRAJ53	TRAC	TRUE	TRUE	CAGRGSNYKLTF	TGTGCAGGAAGGGGTAGCAACTATAAACTGACATTT	912	5
Liu_1813_Tumour_AACGTTGGTGAGCGAT	CD8_C7_ZNF683	Liu_1813_Tumour_clonotype8	Liu_1813_Tumour	TRUE	573	TRA	TRAV19	None	TRAJ53	TRAC	TRUE	TRUE	CALTGDSGGSNYKLTF	TGTGCTCTGACGGGGGATAGTGGAGGTAGCAACTATAAACTGACATTT	2448	4
Liu_1813_Tumour_AACGTTGGTGAGCGAT	CD8_C7_ZNF683	Liu_1813_Tumour_clonotype8	Liu_1813_Tumour	TRUE	1005	TRB	TRBV6-3	None	TRBJ1-1	TRBC1	TRUE	TRUE	CASSYEFLVSEAFF	TGTGCCAGCAGTTACGAGTTCTTAGTATCTGAAGCTTTCTTT	1215	2
Liu_1807_Tumour_AACGTTGGTGAGCGAT	CD8_C1_LEF1	Liu_1807_Tumour_clonotype8656	Liu_1807_Tumour	TRUE	502	TRB	TRBV7-3	TRBD1	TRBJ1-1	TRBC1	TRUE	TRUE	CASSPHGGFLNTEAFF	TGTGCCAGCAGCCCCCACGGGGGCTTTCTGAACACTGAAGCTTTCTTT	1255	4
Liu_1807_Tumour_AACGTTGGTGAGCGAT	CD8_C1_LEF1	Liu_1807_Tumour_clonotype8656	Liu_1807_Tumour	TRUE	552	TRA	TRAV12-2	None	TRAJ39	TRAC	TRUE	TRUE	CAVNNGDNAGNMLTF	TGTGCCGTGAACAATGGGGATAATGCAGGCAACATGCTCACCTTT	1552	4
Liu_1808_Tumour_AACGTTGGTGCAACGA	CD8_C7_ZNF683	Liu_1808_Tumour_clonotype4	Liu_1808_Tumour	TRUE	532	TRB	TRBV12-3	TRBD1	TRBJ2-1	TRBC2	TRUE	TRUE	CASSFGGNEQFF	TGTGCCAGCAGTTTCGGGGGCAATGAGCAGTTCTTC	3372	19
Liu_1808_Tumour_AACGTTGGTGCAACGA	CD8_C7_ZNF683	Liu_1808_Tumour_clonotype4	Liu_1808_Tumour	TRUE	511	TRA	TRAV13-1	None	TRAJ23	TRAC	TRUE	TRUE	CAASPRGGRGKLIF	TGTGCAGCAAGCCCCAGAGGTGGGCGAGGAAAGCTTATCTTC	2504	8
Liu_1816_PBMC_AACGTTGGTGCAACGA	CD8_C4_CX3CR1	Liu_1816_PBMC_clonotype18	Liu_1816_PBMC	TRUE	693	TRB	TRBV5-1	TRBD1	TRBJ2-1	TRBC2	TRUE	TRUE	CASSFEQGARSNEQFF	TGCGCCAGCAGCTTCGAACAGGGGGCGCGGTCAAATGAGCAGTTCTTC	4010	8
Liu_1816_PBMC_AACGTTGGTGCAACGA	CD8_C4_CX3CR1	Liu_1816_PBMC_clonotype18	Liu_1816_PBMC	TRUE	572	TRA	TRAV19	None	TRAJ22	TRAC	TRUE	TRUE	CALSDTDSGSARQLTF	TGTGCTCTGAGTGACACTGACTCTGGTTCTGCAAGGCAACTGACCTTT	1624	3
Liu_1806_Tumour_AACGTTGGTGCCTGTG	CD8_C7_ZNF683	Liu_1806_Tumour_clonotype74	Liu_1806_Tumour	TRUE	690	TRB	TRBV27	TRBD1	TRBJ2-5	TRBC2	TRUE	TRUE	CASRPADREETQYF	TGTGCCAGCAGACCCGCGGACAGGGAAGAGACCCAGTACTTC	5346	8
Liu_1806_Tumour_AACGTTGGTGCCTGTG	CD8_C7_ZNF683	Liu_1806_Tumour_clonotype74	Liu_1806_Tumour	TRUE	632	TRA	TRAV5	None	TRAJ34	TRAC	TRUE	TRUE	CAESPGDKLIF	TGTGCAGAGAGTCCCGGCGACAAGCTCATCTTT	2008	4
Liu_1808_Tumour_AACGTTGGTGGAAAGA	CD8_C7_ZNF683	Liu_1808_Tumour_clonotype4	Liu_1808_Tumour	TRUE	503	TRB	TRBV12-3	TRBD1	TRBJ2-1	TRBC2	TRUE	TRUE	CASSFGGNEQFF	TGTGCCAGCAGTTTCGGGGGCAATGAGCAGTTCTTC	885	6
Liu_1808_Tumour_AACGTTGGTGGAAAGA	CD8_C7_ZNF683	Liu_1808_Tumour_clonotype4	Liu_1808_Tumour	TRUE	527	TRA	TRAV13-1	None	TRAJ23	TRAC	TRUE	TRUE	CAASPRGGRGKLIF	TGTGCAGCAAGCCCCAGAGGTGGGCGAGGAAAGCTTATCTTC	315	1
Liu_1806_Tumour_AACGTTGGTGTAATGA	CD8_C5_CXCR4	Liu_1806_Tumour_clonotype2332	Liu_1806_Tumour	TRUE	489	TRB	TRBV5-6	TRBD2	TRBJ2-1	TRBC2	TRUE	TRUE	CASSFGGQAFF	TGTGCCAGCAGCTTCGGAGGGCAGGCGTTCTTC	2306	3
Liu_1806_Tumour_AACGTTGGTGTAATGA	CD8_C5_CXCR4	Liu_1806_Tumour_clonotype2332	Liu_1806_Tumour	TRUE	523	TRA	TRAV21	None	TRAJ15	TRAC	TRUE	TRUE	CAVKFNQAGTALIF	TGTGCTGTGAAGTTTAACCAGGCAGGAACTGCTCTGATCTTT	3647	3
Liu_1802_Tumour_AACGTTGGTGTGACGA	CD8_C11_HAVCR2	Liu_1802_Tumour_clonotype3589	Liu_1802_Tumour	TRUE	754	TRB	TRBV27	None	TRBJ2-1	TRBC2	TRUE	TRUE	CASKYYNEQFF	TGTGCCAGCAAGTACTACAATGAGCAGTTCTTC	1850	16
Liu_1802_Tumour_AACGTTGGTGTGACGA	CD8_C11_HAVCR2	Liu_1802_Tumour_clonotype3589	Liu_1802_Tumour	TRUE	697	TRB	TRBV14	TRBD1	TRBJ1-1	TRBC1	TRUE	TRUE	CASRPRTGRNTEAFF	TGTGCCAGCAGACCCAGGACAGGGCGGAACACTGAAGCTTTCTTT	662	6
Liu_1802_Tumour_AACGTTGGTGTGACGA	CD8_C11_HAVCR2	Liu_1802_Tumour_clonotype3589	Liu_1802_Tumour	TRUE	636	TRA	TRAV8-2	None	TRAJ4	TRAC	TRUE	TRUE	CVVSVGSGGYNKLIF	TGTGTTGTGAGTGTAGGTTCTGGTGGCTACAATAAGCTGATTTTT	1069	7
Liu_1802_Tumour_AACGTTGGTGTGACGA	CD8_C11_HAVCR2	Liu_1802_Tumour_clonotype3589	Liu_1802_Tumour	TRUE	928	TRA	TRAV1-2	None	TRAJ39	TRAC	TRUE	TRUE	CAVSLGNAGNMLTF	TGTGCTGTGTCGCTTGGGAATGCAGGCAACATGCTCACCTTT	782	4
Liu_1816_Tumour_AACGTTGGTGTTAAGA	CD8_C7_ZNF683	Liu_1816_Tumour_clonotype1068	Liu_1816_Tumour	TRUE	549	TRA	TRAV14DV4	None	TRAJ21	TRAC	TRUE	TRUE	CAMREGTDNFNKFYF	TGTGCAATGAGAGAGGGCACGGACAACTTCAACAAATTTTACTTT	3020	6
Liu_1816_Tumour_AACGTTGGTGTTAAGA	CD8_C7_ZNF683	Liu_1816_Tumour_clonotype1068	Liu_1816_Tumour	TRUE	731	TRB	TRBV28	TRBD1	TRBJ1-2	TRBC1	TRUE	TRUE	CASSSDSQFYLGYTF	TGTGCCAGCAGCTCGGACAGTCAATTTTACTTGGGGTACACCTTC	553	2
Liu_1816_PBMC_AACGTTGGTTAAGTAG	CD8_C4_CX3CR1	Liu_1816_PBMC_clonotype1	Liu_1816_PBMC	TRUE	578	TRB	TRBV14	TRBD2	TRBJ2-2	TRBC2	TRUE	TRUE	CASSQAGGMDGELFF	TGTGCCAGCAGCCAGGCTGGAGGGATGGACGGGGAGCTGTTTTTT	1001	3
Liu_1816_PBMC_AACGTTGGTTAAGTAG	CD8_C4_CX3CR1	Liu_1816_PBMC_clonotype1	Liu_1816_PBMC	TRUE	491	TRA	TRAV13-1	None	TRAJ33	TRAC	TRUE	TRUE	CAASWYQLIW	TGTGCAGCATCTTGGTATCAGTTAATCTGG	848	1
Liu_1808_Tumour_AACGTTGGTTATCCGA	CD8_C5_CXCR4	Liu_1808_Tumour_clonotype3590	Liu_1808_Tumour	TRUE	522	TRA	TRAV1-1	None	TRAJ30	TRAC	TRUE	TRUE	CAVRDPDDKIIF	TGCGCTGTGAGAGACCCTGATGACAAGATCATCTTT	553	2
Liu_1808_Tumour_AACGTTGGTTATCCGA	CD8_C5_CXCR4	Liu_1808_Tumour_clonotype3590	Liu_1808_Tumour	TRUE	555	TRB	TRBV5-1	TRBD1	TRBJ1-2	TRBC1	TRUE	TRUE	CASSLAEGDGYTF	TGCGCCAGCAGCTTGGCCGAGGGGGACGGCTACACCTTC	543	2
Liu_1805_PBMC_AACGTTGGTTGACGTT	CD8_C1_LEF1	Liu_1805_PBMC_clonotype8669	Liu_1805_PBMC	TRUE	544	TRB	TRBV6-5	None	TRBJ1-3	TRBC1	TRUE	TRUE	CASRETVVSGNTIYF	TGTGCCAGCAGGGAGACTGTTGTCTCTGGAAACACCATATATTTT	2884	5
Liu_1805_PBMC_AACGTTGGTTGACGTT	CD8_C1_LEF1	Liu_1805_PBMC_clonotype8669	Liu_1805_PBMC	TRUE	552	TRA	TRAV26-1	None	TRAJ42	TRAC	TRUE	TRUE	CIVRVPYGGSQGNLIF	TGCATCGTCAGAGTTCCTTATGGAGGAAGCCAAGGAAATCTCATCTTT	683	1
Liu_1808_Tumour_AACGTTGTCAAAGTAG	CD8_C7_ZNF683	Liu_1808_Tumour_clonotype4	Liu_1808_Tumour	TRUE	937	TRA	TRAV13-1	None	TRAJ23	TRAC	TRUE	TRUE	CAASPRGGRGKLIF	TGTGCAGCAAGCCCCAGAGGTGGGCGAGGAAAGCTTATCTTC	4207	20
Liu_1808_Tumour_AACGTTGTCAAAGTAG	CD8_C7_ZNF683	Liu_1808_Tumour_clonotype4	Liu_1808_Tumour	TRUE	502	TRB	TRBV12-3	TRBD1	TRBJ2-1	TRBC2	TRUE	TRUE	CASSFGGNEQFF	TGTGCCAGCAGTTTCGGGGGCAATGAGCAGTTCTTC	2528	14
Liu_1802_PBMC_AACGTTGTCACAGGCC	CD8_C4_CX3CR1	Liu_1802_PBMC_clonotype7	Liu_1802_PBMC	TRUE	553	TRB	TRBV7-9	None	TRBJ1-1	TRBC1	TRUE	TRUE	CASSASHSTRNTEAFF	TGTGCCAGCAGCGCAAGCCACTCTACACGGAACACTGAAGCTTTCTTT	4422	19
Liu_1802_PBMC_AACGTTGTCACAGGCC	CD8_C4_CX3CR1	Liu_1802_PBMC_clonotype7	Liu_1802_PBMC	TRUE	587	TRA	TRAV14DV4	None	TRAJ32	TRAC	TRUE	TRUE	CAMREANYGGATNKLIF	TGTGCAATGAGAGAGGCGAATTATGGTGGTGCTACAAACAAGCTCATCTTT	2373	8
Liu_1802_PBMC_AACGTTGTCACAGGCC	CD8_C4_CX3CR1	Liu_1802_PBMC_clonotype7	Liu_1802_PBMC	TRUE	593	TRA	TRAV17	None	TRAJ15	TRAC	TRUE	TRUE	CATDLLANQAGTALIF	TGTGCTACGGACCTCCTGGCCAACCAGGCAGGAACTGCTCTGATCTTT	1946	6
Liu_1813_PBMC_AACGTTGTCACGCGGT	CD8_C1_LEF1	Liu_1813_PBMC_clonotype8673	Liu_1813_PBMC	TRUE	583	TRB	TRBV5-1	TRBD1	TRBJ2-7	TRBC2	TRUE	TRUE	CASSLALSGYEQYF	TGCGCCAGCAGCTTGGCCCTGAGTGGCTACGAGCAGTACTTC	4028	6
Liu_1813_PBMC_AACGTTGTCACGCGGT	CD8_C1_LEF1	Liu_1813_PBMC_clonotype8673	Liu_1813_PBMC	TRUE	480	TRA	TRAV24	None	TRAJ27	TRAC	TRUE	TRUE	CAFPNTNAGKSTF	TGTGCCTTTCCGAACACCAATGCAGGCAAATCAACCTTT	1208	1
Liu_1802_PBMC_AACGTTGTCACTGGGC	CD8_C4_CX3CR1	Liu_1802_PBMC_clonotype50	Liu_1802_PBMC	TRUE	570	TRB	TRBV14	TRBD1	TRBJ2-7	TRBC2	TRUE	TRUE	CASSPRWTGAYEQYF	TGTGCCAGCAGCCCTCGATGGACAGGGGCCTACGAGCAGTACTTC	2421	11
Liu_1802_PBMC_AACGTTGTCACTGGGC	CD8_C4_CX3CR1	Liu_1802_PBMC_clonotype50	Liu_1802_PBMC	TRUE	546	TRA	TRAV12-2	None	TRAJ29	TRAC	TRUE	TRUE	CAVPLPGNTPLVF	TGTGCCGTGCCCTTGCCAGGAAACACACCTCTTGTCTTT	856	2
Liu_1802_PBMC_AACGTTGTCAGCGACC	CD8_C4_CX3CR1	Liu_1802_PBMC_clonotype472	Liu_1802_PBMC	TRUE	673	TRB	TRBV4-3	TRBD1	TRBJ2-7	TRBC2	TRUE	TRUE	CASSQDYPLTGTSYEQYF	TGCGCCAGCAGCCAAGATTACCCCTTGACAGGGACCTCCTACGAGCAGTACTTC	269	2
Liu_1802_PBMC_AACGTTGTCAGCGACC	CD8_C4_CX3CR1	Liu_1802_PBMC_clonotype472	Liu_1802_PBMC	TRUE	555	TRA	TRAV12-2	None	TRAJ48	TRAC	TRUE	TRUE	CAVRGGYNFGNEKLTF	TGTGCCGTGCGCGGTGGGTACAACTTTGGAAATGAGAAATTAACCTTT	1694	6
Liu_1808_Tumour_AACGTTGTCATGTAGC	CD8_C5_CXCR4	Liu_1808_Tumour_clonotype8682	Liu_1808_Tumour	TRUE	525	TRB	TRBV6-3	None	TRBJ2-1	TRBC2	TRUE	TRUE	CASSSGFMEQFF	TGTGCCAGCAGTTCCGGATTTATGGAGCAGTTCTTC	1209	8
Liu_1808_Tumour_AACGTTGTCATGTAGC	CD8_C5_CXCR4	Liu_1808_Tumour_clonotype8682	Liu_1808_Tumour	TRUE	512	TRA	TRAV6	None	TRAJ36	TRAC	TRUE	TRUE	CALEAGANNLFF	TGTGCTCTAGAGGCTGGGGCAAACAACCTCTTCTTT	826	3
Liu_1816_Tumour_AACGTTGTCCAAACAC	CD8_C6_ISG15	Liu_1816_Tumour_clonotype763	Liu_1816_Tumour	TRUE	537	TRB	TRBV10-3	TRBD2	TRBJ2-1	TRBC2	TRUE	TRUE	CATGLAGGYNEQFF	TGTGCCACCGGACTAGCGGGAGGGTACAATGAGCAGTTCTTC	11967	32
Liu_1816_Tumour_AACGTTGTCCAAACAC	CD8_C6_ISG15	Liu_1816_Tumour_clonotype763	Liu_1816_Tumour	TRUE	564	TRA	TRAV17	None	TRAJ34	TRAC	TRUE	TRUE	CATDAARNTDKLIF	TGTGCTACGGACGCAGCGCGGAACACCGACAAGCTCATCTTT	1685	6
Liu_1815_PBMC_AACGTTGTCCAAGTAC	CD8_C4_CX3CR1	Liu_1815_PBMC_clonotype5	Liu_1815_PBMC	TRUE	685	TRB	TRBV5-1	TRBD2	TRBJ2-5	TRBC2	TRUE	TRUE	CASSLFRDETQYF	TGCGCCAGCAGCTTGTTCCGGGACGAGACCCAGTACTTC	6740	15
Liu_1815_PBMC_AACGTTGTCCAAGTAC	CD8_C4_CX3CR1	Liu_1815_PBMC_clonotype5	Liu_1815_PBMC	TRUE	479	TRA	TRAV4	None	TRAJ17	TRAC	TRUE	TRUE	CLVGPQAAGNKLTF	TGCCTCGTGGGTCCCCAGGCTGCAGGCAACAAGCTAACTTTT	943	1
Liu_1806_PBMC_AACGTTGTCGAACGGA	CD8_C6_ISG15	Liu_1806_PBMC_clonotype2333	Liu_1806_PBMC	TRUE	571	TRB	TRBV5-1	TRBD2	TRBJ2-7	TRBC2	TRUE	TRUE	CASRLAGGSSYEQYF	TGCGCCAGCCGCCTAGCGGGAGGGAGCTCCTACGAGCAGTACTTC	6507	5
Liu_1806_PBMC_AACGTTGTCGAACGGA	CD8_C6_ISG15	Liu_1806_PBMC_clonotype2333	Liu_1806_PBMC	TRUE	608	TRA	TRAV8-2	None	TRAJ39	TRAC	TRUE	TRUE	CVVSGTGNMLTF	TGTGTTGTGAGTGGGACAGGCAACATGCTCACCTTT	3415	2
Liu_1808_Tumour_AACGTTGTCGCACTCT	CD8_C11_HAVCR2	Liu_1808_Tumour_clonotype229	Liu_1808_Tumour	TRUE	575	TRB	TRBV11-2	TRBD2	TRBJ2-1	TRBC2	TRUE	TRUE	CASSRATSAGGRDEQFF	TGTGCCAGCAGCCGCGCCACCTCTGCGGGAGGTCGCGATGAGCAGTTCTTC	8049	46
Liu_1808_Tumour_AACGTTGTCGCACTCT	CD8_C11_HAVCR2	Liu_1808_Tumour_clonotype229	Liu_1808_Tumour	TRUE	407	TRA	TRAV9-2	None	TRAJ37	TRAC	TRUE	TRUE	CALRSGNTGKLIF	TGTGCTCTGAGGTCTGGCAACACAGGCAAACTAATCTTT	334	1
Liu_1810_Tumour_AACGTTGTCGGCTACG	CD8_C5_CXCR4	Liu_1810_Tumour_clonotype1782	Liu_1810_Tumour	TRUE	609	TRA	TRAV29DV5	None	TRAJ6	TRAC	TRUE	TRUE	CAAISSGGSYIPTF	TGTGCAGCAATCTCATCAGGAGGAAGCTACATACCTACATTT	3923	5
Liu_1810_Tumour_AACGTTGTCGGCTACG	CD8_C5_CXCR4	Liu_1810_Tumour_clonotype1782	Liu_1810_Tumour	TRUE	521	TRB	TRBV5-8	None	TRBJ1-5	TRBC1	TRUE	TRUE	CASSLTPYQPQHF	TGTGCCAGCAGCTTAACTCCATATCAGCCCCAGCATTTT	1028	1
Liu_1807_Tumour_AACGTTGTCGTACGGC	CD8_C5_CXCR4	Liu_1807_Tumour_clonotype374	Liu_1807_Tumour	TRUE	700	TRB	TRBV7-2	TRBD2	TRBJ2-7	TRBC2	TRUE	TRUE	CASSLGGPEQYF	TGTGCCAGCAGCTTAGGAGGGCCTGAGCAGTACTTC	9331	33
Liu_1807_Tumour_AACGTTGTCGTACGGC	CD8_C5_CXCR4	Liu_1807_Tumour_clonotype374	Liu_1807_Tumour	TRUE	554	TRA	TRAV5	None	TRAJ10	TRAC	TRUE	TRUE	CAEVFTGGGNKLTF	TGTGCAGAGGTTTTCACGGGAGGAGGAAACAAACTCACCTTT	1541	6
Liu_1802_PBMC_AACGTTGTCGTCCAGG	CD8_C4_CX3CR1	Liu_1802_PBMC_clonotype12	Liu_1802_PBMC	TRUE	542	TRB	TRBV9	TRBD1	TRBJ1-4	TRBC1	TRUE	TRUE	CASSGSNEKLFF	TGTGCCAGCAGCGGGTCAAATGAAAAACTGTTTTTT	609	3
Liu_1802_PBMC_AACGTTGTCGTCCAGG	CD8_C4_CX3CR1	Liu_1802_PBMC_clonotype12	Liu_1802_PBMC	TRUE	711	TRA	TRAV1-2	None	TRAJ39	TRAC	TRUE	TRUE	CAVRHAGNMLTF	TGTGCTGTACGCCATGCAGGCAACATGCTCACCTTT	1227	3
Liu_1808_Tumour_AACGTTGTCTTACCTA	CD8_C7_ZNF683	Liu_1808_Tumour_clonotype8708	Liu_1808_Tumour	TRUE	757	TRB	TRBV11-2	None	TRBJ2-5	TRBC2	TRUE	TRUE	CASSDSSYGTQYF	TGTGCCAGCAGCGATTCTAGTTATGGGACCCAGTACTTC	4385	23
Liu_1808_Tumour_AACGTTGTCTTACCTA	CD8_C7_ZNF683	Liu_1808_Tumour_clonotype8708	Liu_1808_Tumour	TRUE	949	TRB	TRBV4-2	TRBD1	TRBJ1-5	TRBC1	TRUE	TRUE	CASSFGTGIQPQHF	TGCGCCAGCAGCTTCGGGACAGGGATACAGCCCCAGCATTTT	2991	14
Liu_1808_Tumour_AACGTTGTCTTACCTA	CD8_C7_ZNF683	Liu_1808_Tumour_clonotype8708	Liu_1808_Tumour	TRUE	589	TRA	TRAV14DV4	None	TRAJ34	TRAC	TRUE	TRUE	CAMGRNTDKLIF	TGTGCAATGGGTCGAAACACCGACAAGCTCATCTTT	1863	7
Liu_1808_Tumour_AACGTTGTCTTACCTA	CD8_C7_ZNF683	Liu_1808_Tumour_clonotype8708	Liu_1808_Tumour	TRUE	580	TRA	TRAV20	None	TRAJ37	TRAC	TRUE	TRUE	CAVQGGAGNTGKLIF	TGTGCTGTGCAGGGGGGGGCTGGCAACACAGGCAAACTAATCTTT	1026	5
Liu_1808_Tumour_AACGTTGTCTTACCTA	CD8_C7_ZNF683	Liu_1808_Tumour_clonotype8708	Liu_1808_Tumour	TRUE	501	TRA	TRAV6	None	TRAJ30	TRAC	TRUE	TRUE	CAPLNRDDKIIF	TGTGCTCCCTTGAACAGAGATGACAAGATCATCTTT	970	4
Liu_1802_Tumour_AACGTTGTCTTAGCCC	CD8_C9_CCL4L2	Liu_1802_Tumour_clonotype108	Liu_1802_Tumour	TRUE	726	TRB	TRBV5-4	TRBD2	TRBJ2-7	TRBC2	TRUE	TRUE	CASSPRGALGYEQYF	TGTGCCAGCAGCCCGCGAGGGGCTTTGGGCTACGAGCAGTACTTC	907	9
Liu_1802_Tumour_AACGTTGTCTTAGCCC	CD8_C9_CCL4L2	Liu_1802_Tumour_clonotype108	Liu_1802_Tumour	TRUE	528	TRA	TRAV1-2	None	TRAJ4	TRAC	TRUE	TRUE	CAVGLSGGYNKLIF	TGTGCTGTGGGGCTTTCTGGTGGCTACAATAAGCTGATTTTT	2225	11
Liu_1811_Tumour_AACGTTGTCTTGAGAC	CD8_C6_ISG15	Liu_1811_Tumour_clonotype1070	Liu_1811_Tumour	TRUE	675	TRB	TRBV19	TRBD1	TRBJ2-7	TRBC2	TRUE	TRUE	CASRTGEYEQYF	TGTGCCAGTAGGACAGGGGAATACGAGCAGTACTTC	5454	10
Liu_1811_Tumour_AACGTTGTCTTGAGAC	CD8_C6_ISG15	Liu_1811_Tumour_clonotype1070	Liu_1811_Tumour	TRUE	589	TRA	TRAV17	None	TRAJ54	TRAC	TRUE	TRUE	CATTQTGGAQKLVF	TGTGCTACGACTCAGACGGGGGGAGCCCAGAAGCTGGTATTT	3100	7
Liu_1816_Tumour_AACGTTGTCTTGCAAG	CD8_C8_CXCL13	Liu_1816_Tumour_clonotype2334	Liu_1816_Tumour	TRUE	634	TRA	TRAV12-2	None	TRAJ30	TRAC	TRUE	TRUE	CAVNRDDKIIF	TGTGCCGTCAACAGAGATGACAAGATCATCTTT	3938	9
Liu_1816_Tumour_AACGTTGTCTTGCAAG	CD8_C8_CXCL13	Liu_1816_Tumour_clonotype2334	Liu_1816_Tumour	TRUE	515	TRB	TRBV11-3	TRBD2	TRBJ2-7	TRBC2	TRUE	TRUE	CASSTGTSGSEEQYF	TGTGCCAGCAGCACAGGGACTAGCGGGAGTGAAGAGCAGTACTTC	528	1
Liu_1805_Tumour_AACGTTGTCTTGTACT	CD8_C11_HAVCR2	Liu_1805_Tumour_clonotype8711	Liu_1805_Tumour	TRUE	581	TRA	TRAV29DV5	None	TRAJ21	TRAC	TRUE	TRUE	CAASPALYNFNKFYF	TGTGCAGCAAGCCCGGCTTTATACAACTTCAACAAATTTTACTTT	2139	3
Liu_1805_Tumour_AACGTTGTCTTGTACT	CD8_C11_HAVCR2	Liu_1805_Tumour_clonotype8711	Liu_1805_Tumour	TRUE	682	TRB	TRBV7-9	TRBD2	TRBJ2-6	TRBC2	TRUE	TRUE	CASSPVGLGANVLTF	TGTGCCAGCAGCCCCGTGGGCCTTGGGGCCAACGTCCTGACTTTC	8857	15
Liu_1802_Tumour_AACGTTGTCTTGTATC	CD8_C11_HAVCR2	Liu_1802_Tumour_clonotype1441	Liu_1802_Tumour	TRUE	705	TRB	TRBV6-3	None	TRBJ2-7	TRBC2	TRUE	TRUE	CASSYSYEQYF	TGTGCCAGCAGTTACTCGTACGAGCAGTACTTC	2258	21
Liu_1802_Tumour_AACGTTGTCTTGTATC	CD8_C11_HAVCR2	Liu_1802_Tumour_clonotype1441	Liu_1802_Tumour	TRUE	712	TRA	TRAV8-6	None	TRAJ29	TRAC	TRUE	TRUE	CAVLEGNTPLVF	TGTGCTGTCCTTGAGGGAAACACACCTCTTGTCTTT	1377	17
Liu_1816_Tumour_AACTCAGAGAAGCCCA	CD8_C6_ISG15	Liu_1816_Tumour_clonotype8716	Liu_1816_Tumour	TRUE	623	TRB	TRBV20-1	TRBD1	TRBJ2-7	TRBC2	TRUE	TRUE	CSATWDRSTSYEQYF	TGCAGTGCTACCTGGGACCGGAGCACGTCCTACGAGCAGTACTTC	7396	21
Liu_1816_Tumour_AACTCAGAGAAGCCCA	CD8_C6_ISG15	Liu_1816_Tumour_clonotype8716	Liu_1816_Tumour	TRUE	608	TRB	TRBV27	TRBD1	TRBJ2-6	TRBC2	TRUE	TRUE	CASGGDSSSGANVLTF	TGTGCCAGCGGGGGCGATTCCAGCTCTGGGGCCAACGTCCTGACTTTC	4389	11
Liu_1816_Tumour_AACTCAGAGAAGCCCA	CD8_C6_ISG15	Liu_1816_Tumour_clonotype8716	Liu_1816_Tumour	TRUE	642	TRA	TRAV17	None	TRAJ5	TRAC	TRUE	TRUE	CATDDLKDTGRRALTF	TGTGCTACGGACGATTTGAAGGACACGGGCAGGAGAGCACTTACTTTT	4000	11
Liu_1806_Tumour_AACTCAGAGAAGGACA	CD8_C11_HAVCR2	Liu_1806_Tumour_clonotype8717	Liu_1806_Tumour	TRUE	699	TRB	TRBV10-1	None	TRBJ2-1	TRBC2	TRUE	TRUE	CASSVGGDFFNEQFF	TGCGCCAGCAGTGTGGGCGGCGATTTTTTCAATGAGCAGTTCTTC	2793	3
Liu_1806_Tumour_AACTCAGAGAAGGACA	CD8_C11_HAVCR2	Liu_1806_Tumour_clonotype8717	Liu_1806_Tumour	TRUE	481	TRA	TRAV13-1	None	TRAJ30	TRAC	TRUE	TRUE	CAARHDKIIF	TGTGCAGCAAGACATGACAAGATCATCTTT	1469	1
Liu_1806_Tumour_AACTCAGAGAAGGACA	CD8_C11_HAVCR2	Liu_1806_Tumour_clonotype8717	Liu_1806_Tumour	TRUE	658	TRB	TRBV5-4	TRBD2	TRBJ1-3	None	TRUE	TRUE	CASSLEGGGNTIYF	TGTGCCAGCAGCTTGGAAGGAGGTGGAAACACCATATATTTT	1495	5
Liu_1805_PBMC_AACTCAGAGAGACGAA	CD8_C1_LEF1	Liu_1805_PBMC_clonotype8721	Liu_1805_PBMC	TRUE	613	TRA	TRAV14DV4	None	TRAJ8	TRAC	TRUE	TRUE	CAMRLTGFQKLVF	TGTGCAATGAGGCTCACAGGCTTTCAGAAACTTGTATTT	13337	25
Liu_1805_PBMC_AACTCAGAGAGACGAA	CD8_C1_LEF1	Liu_1805_PBMC_clonotype8721	Liu_1805_PBMC	TRUE	548	TRB	TRBV20-1	TRBD2	TRBJ2-2	TRBC2	TRUE	TRUE	CSARTGLAGGPSTGELFF	TGCAGTGCTAGAACGGGACTAGCGGGAGGGCCTAGCACCGGGGAGCTGTTTTTT	6238	15
Liu_1808_Tumour_AACTCAGAGAGCAATT	CD8_C6_ISG15	Liu_1808_Tumour_clonotype1071	Liu_1808_Tumour	TRUE	564	TRB	TRBV6-6	TRBD1	TRBJ1-5	TRBC1	TRUE	TRUE	CASISTGDAYSNQPQHF	TGTGCCAGCATTTCAACAGGGGATGCCTATAGCAATCAGCCCCAGCATTTT	1294	8
Liu_1808_Tumour_AACTCAGAGAGCAATT	CD8_C6_ISG15	Liu_1808_Tumour_clonotype1071	Liu_1808_Tumour	TRUE	538	TRA	TRAV1-2	None	TRAJ13	TRAC	TRUE	TRUE	CAVRLSGGYQKVTF	TGTGCTGTGAGACTATCTGGGGGTTACCAGAAAGTTACCTTT	845	3
Liu_1811_PBMC_AACTCAGAGAGCTATA	CD8_C3_CMC1	Liu_1811_PBMC_clonotype8724	Liu_1811_PBMC	TRUE	569	TRB	TRBV2	TRBD2	TRBJ2-1	TRBC2	TRUE	TRUE	CASRELAGAVNEQFF	TGTGCCAGCAGGGAACTAGCGGGAGCGGTAAATGAGCAGTTCTTC	9752	14
Liu_1811_PBMC_AACTCAGAGAGCTATA	CD8_C3_CMC1	Liu_1811_PBMC_clonotype8724	Liu_1811_PBMC	TRUE	526	TRB	TRBV24-1	TRBD1	TRBJ1-4	TRBC1	TRUE	TRUE	CATSDGGQEYEKLFF	TGTGCCACCAGTGATGGGGGACAGGAGTATGAAAAACTGTTTTTT	9643	13
Liu_1811_PBMC_AACTCAGAGAGCTATA	CD8_C3_CMC1	Liu_1811_PBMC_clonotype8724	Liu_1811_PBMC	TRUE	555	TRA	TRAV21	None	TRAJ58	TRAC	TRUE	TRUE	CAVAIGETSGSRLTF	TGTGCTGTGGCGATTGGGGAAACCAGTGGCTCTAGGTTGACCTTT	4722	8
Liu_1808_Tumour_AACTCAGAGAGGGCTT	CD8_C11_HAVCR2	Liu_1808_Tumour_clonotype1783	Liu_1808_Tumour	TRUE	559	TRB	TRBV2	TRBD1	TRBJ2-2	TRBC2	TRUE	TRUE	CASSEGDRAVGELFF	TGTGCCAGCAGTGAAGGGGACAGGGCGGTTGGGGAGCTGTTTTTT	1521	6
Liu_1808_Tumour_AACTCAGAGAGGGCTT	CD8_C11_HAVCR2	Liu_1808_Tumour_clonotype1783	Liu_1808_Tumour	TRUE	516	TRA	TRAV21	None	TRAJ47	TRAC	TRUE	TRUE	CAVRGYGNKLVF	TGTGCTGTGAGGGGATATGGAAACAAGCTGGTCTTT	2315	7
Liu_1813_Tumour_AACTCAGAGATCCTGT	CD8_C7_ZNF683	Liu_1813_Tumour_clonotype8	Liu_1813_Tumour	TRUE	433	TRB	TRBV6-3	None	TRBJ1-1	TRBC1	TRUE	TRUE	CASSYEFLVSEAFF	TGTGCCAGCAGTTACGAGTTCTTAGTATCTGAAGCTTTCTTT	2778	3
Liu_1813_Tumour_AACTCAGAGATCCTGT	CD8_C7_ZNF683	Liu_1813_Tumour_clonotype8	Liu_1813_Tumour	TRUE	506	TRA	TRAV19	None	TRAJ53	TRAC	TRUE	TRUE	CALTGDSGGSNYKLTF	TGTGCTCTGACGGGGGATAGTGGAGGTAGCAACTATAAACTGACATTT	313	1
Liu_1815_PBMC_AACTCAGAGCCCGAAA	CD8_C2_IL7R	Liu_1815_PBMC_clonotype8729	Liu_1815_PBMC	TRUE	734	TRB	TRBV7-2	TRBD2	TRBJ2-1	TRBC2	TRUE	TRUE	CASSLQAGANEQFF	TGTGCCAGCAGCCTCCAAGCGGGGGCGAATGAGCAGTTCTTC	18547	43
Liu_1815_PBMC_AACTCAGAGCCCGAAA	CD8_C2_IL7R	Liu_1815_PBMC_clonotype8729	Liu_1815_PBMC	TRUE	549	TRA	TRAV12-2	None	TRAJ35	TRAC	TRUE	TRUE	CAPGGGFGNVLHC	TGTGCCCCCGGGGGGGGCTTTGGGAATGTGCTGCATTGC	4673	7
Liu_1815_PBMC_AACTCAGAGCCCGAAA	CD8_C2_IL7R	Liu_1815_PBMC_clonotype8729	Liu_1815_PBMC	TRUE	555	TRA	TRAV16	None	TRAJ57	TRAC	TRUE	TRUE	CALRITQGGSEKLVF	TGTGCTCTAAGAATAACTCAGGGCGGATCTGAAAAGCTGGTCTTT	3221	5
Liu_1815_PBMC_AACTCAGAGCCCGAAA	CD8_C2_IL7R	Liu_1815_PBMC_clonotype8729	Liu_1815_PBMC	TRUE	542	TRA	TRAV23DV6	None	TRAJ32	TRAC	TRUE	TRUE	CAASVDYGGATNKLIF	TGTGCAGCAAGCGTAGATTATGGTGGTGCTACAAACAAGCTCATCTTT	1480	2
Liu_1815_PBMC_AACTCAGAGCTGAACG	CD8_C4_CX3CR1	Liu_1815_PBMC_clonotype8736	Liu_1815_PBMC	TRUE	506	TRA	TRAV6	None	TRAJ6	TRAC	TRUE	TRUE	CALSRGSYIPTF	TGTGCCCTCAGTAGGGGAAGCTACATACCTACATTT	790	1
Liu_1815_PBMC_AACTCAGAGCTGAACG	CD8_C4_CX3CR1	Liu_1815_PBMC_clonotype8736	Liu_1815_PBMC	TRUE	681	TRB	TRBV15	TRBD2	TRBJ1-4	TRBC1	TRUE	TRUE	CATSSIPEREEKLFF	TGTGCCACCAGCTCTATCCCGGAGCGGGAGGAAAAACTGTTTTTT	3079	6
Liu_1811_PBMC_AACTCAGAGCTGGAAC	CD8_C3_CMC1	Liu_1811_PBMC_clonotype8737	Liu_1811_PBMC	TRUE	523	TRB	TRBV14	TRBD2	TRBJ2-2	TRBC2	TRUE	TRUE	CASSQDEGLTGELFF	TGTGCCAGCAGCCAAGATGAGGGGCTCACCGGGGAGCTGTTTTTT	3426	6
Liu_1811_PBMC_AACTCAGAGCTGGAAC	CD8_C3_CMC1	Liu_1811_PBMC_clonotype8737	Liu_1811_PBMC	TRUE	608	TRA	TRAV36DV7	None	TRAJ53	TRAC	TRUE	TRUE	CAVEVRGGSNYKLTF	TGTGCTGTGGAGGTCCGTGGAGGTAGCAACTATAAACTGACATTT	1586	2
Liu_1802_Tumour_AACTCAGAGGAATTAC	CD8_C10_STMN1	Liu_1802_Tumour_clonotype375	Liu_1802_Tumour	TRUE	489	TRA	TRAV10	None	TRAJ36	TRAC	TRUE	TRUE	CVVSGPDQTGANNLFF	TGTGTGGTGAGCGGGCCTGATCAAACTGGGGCAAACAACCTCTTCTTT	712	3
Liu_1802_Tumour_AACTCAGAGGAATTAC	CD8_C10_STMN1	Liu_1802_Tumour_clonotype375	Liu_1802_Tumour	TRUE	618	TRA	TRAV17	None	TRAJ11	TRAC	TRUE	TRUE	CASPRGYSTLTF	TGTGCTTCCCCGCGGGGATACAGCACCCTCACCTTT	338	2
Liu_1802_Tumour_AACTCAGAGGAATTAC	CD8_C10_STMN1	Liu_1802_Tumour_clonotype375	Liu_1802_Tumour	TRUE	557	TRB	TRBV6-6	TRBD2	TRBJ2-1	TRBC2	TRUE	TRUE	CASDGGIGTYNEQFF	TGTGCCAGCGATGGAGGGATCGGGACCTACAATGAGCAGTTCTTC	1534	12
Liu_1813_Tumour_AACTCAGAGGACCACA	CD8_C7_ZNF683	Liu_1813_Tumour_clonotype376	Liu_1813_Tumour	TRUE	532	TRB	TRBV28	TRBD1	TRBJ2-7	TRBC2	TRUE	TRUE	CASSGTNFETGVSSYEQYF	TGTGCCAGCAGTGGAACCAATTTCGAGACAGGGGTCAGCTCCTACGAGCAGTACTTC	3141	3
Liu_1813_Tumour_AACTCAGAGGACCACA	CD8_C7_ZNF683	Liu_1813_Tumour_clonotype376	Liu_1813_Tumour	TRUE	532	TRA	TRAV26-2	None	TRAJ40	TRAC	TRUE	TRUE	CILRDSTSGTYKYIF	TGCATCCTGAGAGACTCGACCTCAGGAACCTACAAATACATCTTT	1347	2
Liu_1811_Tumour_AACTCAGAGGACGAAA	CD8_C5_CXCR4	Liu_1811_Tumour_clonotype3598	Liu_1811_Tumour	TRUE	550	TRB	TRBV29-1	None	TRBJ2-1	TRBC2	TRUE	TRUE	CSVEVQVAYNEQFF	TGCAGCGTTGAAGTTCAGGTTGCCTACAATGAGCAGTTCTTC	1164	3
Liu_1811_Tumour_AACTCAGAGGACGAAA	CD8_C5_CXCR4	Liu_1811_Tumour_clonotype3598	Liu_1811_Tumour	TRUE	574	TRA	TRAV19	None	TRAJ53	TRAC	TRUE	TRUE	CALLQGGGGSNYKLTF	TGTGCTCTGCTCCAGGGAGGGGGAGGTAGCAACTATAAACTGACATTT	1537	2
Liu_1810_Tumour_AACTCAGAGGCCGAAT	CD8_C6_ISG15	Liu_1810_Tumour_clonotype8740	Liu_1810_Tumour	TRUE	676	TRB	TRBV30	TRBD1	TRBJ1-4	TRBC1	TRUE	TRUE	CAWNLQENTPANEKLFF	TGTGCCTGGAATCTACAGGAGAATACCCCCGCCAATGAAAAACTGTTTTTT	5604	8
Liu_1810_Tumour_AACTCAGAGGCCGAAT	CD8_C6_ISG15	Liu_1810_Tumour_clonotype8740	Liu_1810_Tumour	TRUE	516	TRA	TRAV13-1	None	TRAJ3	TRAC	TRUE	TRUE	CAGPGSYSSASKIIF	TGTGCAGGACCTGGGTCGTACAGCAGTGCTTCCAAGATAATCTTT	1692	1
Liu_1808_Tumour_AACTCAGAGGCTAGGT	CD8_C7_ZNF683	Liu_1808_Tumour_clonotype639	Liu_1808_Tumour	TRUE	697	TRB	TRBV27	None	TRBJ2-3	TRBC2	TRUE	TRUE	CASSLWAARVDTQYF	TGTGCCAGCAGTTTATGGGCGGCCCGGGTGGATACGCAGTATTTT	989	6
Liu_1808_Tumour_AACTCAGAGGCTAGGT	CD8_C7_ZNF683	Liu_1808_Tumour_clonotype639	Liu_1808_Tumour	TRUE	541	TRA	TRAV4	None	TRAJ34	TRAC	TRUE	TRUE	CLVGDLSGNTDKLIF	TGCCTCGTGGGTGACCTCTCAGGCAACACCGACAAGCTCATCTTT	3160	10
Liu_1802_PBMC_AACTCAGAGGGATCTG	CD8_C4_CX3CR1	Liu_1802_PBMC_clonotype9	Liu_1802_PBMC	TRUE	844	TRB	TRBV19	TRBD2	TRBJ1-2	TRBC1	TRUE	TRUE	CASSFGSWYGYTF	TGTGCCAGTAGCTTCGGCAGTTGGTATGGCTACACCTTC	1607	11
Liu_1802_PBMC_AACTCAGAGGGATCTG	CD8_C4_CX3CR1	Liu_1802_PBMC_clonotype9	Liu_1802_PBMC	TRUE	581	TRA	TRAV17	None	TRAJ23	TRAC	TRUE	TRUE	CATENQGGKLIF	TGTGCTACGGAAAACCAGGGAGGAAAGCTTATCTTC	1764	5
Liu_1808_Tumour_AACTCAGAGGGTGTGT	CD8_C11_HAVCR2	Liu_1808_Tumour_clonotype8742	Liu_1808_Tumour	TRUE	875	TRB	TRBV7-3	TRBD2	TRBJ2-1	TRBC2	TRUE	TRUE	CASGASRADEQFF	TGTGCCAGCGGGGCTAGCCGGGCGGATGAGCAGTTCTTC	5459	30
Liu_1808_Tumour_AACTCAGAGGGTGTGT	CD8_C11_HAVCR2	Liu_1808_Tumour_clonotype8742	Liu_1808_Tumour	TRUE	664	TRB	TRBV4-1	TRBD2	TRBJ2-5	TRBC2	TRUE	TRUE	CASSQRVEGVKQETQYF	TGCGCCAGCAGCCAGAGGGTTGAGGGAGTTAAGCAAGAGACCCAGTACTTC	1927	11
Liu_1808_Tumour_AACTCAGAGGGTGTGT	CD8_C11_HAVCR2	Liu_1808_Tumour_clonotype8742	Liu_1808_Tumour	TRUE	506	TRA	TRAV17	None	TRAJ31	TRAC	TRUE	TRUE	CATDDNARLMF	TGTGCTACGGACGATAATGCCAGACTCATGTTT	1914	7
Liu_1808_Tumour_AACTCAGAGGGTGTGT	CD8_C11_HAVCR2	Liu_1808_Tumour_clonotype8742	Liu_1808_Tumour	TRUE	602	TRA	TRAV12-3	None	TRAJ37	TRAC	TRUE	TRUE	CAMSASGNTGKLIF	TGTGCAATGAGCGCATCTGGCAACACAGGCAAACTAATCTTT	790	4
Liu_1808_Tumour_AACTCAGAGGGTGTGT	CD8_C11_HAVCR2	Liu_1808_Tumour_clonotype8742	Liu_1808_Tumour	TRUE	620	TRA	TRAV14DV4	None	TRAJ15	TRAC	TRUE	TRUE	CAMRLLNQAGTALIF	TGTGCAATGAGGCTACTCAACCAGGCAGGAACTGCTCTGATCTTT	725	5
Liu_1807_Tumour_AACTCAGAGGTGCAAC	CD8_C5_CXCR4	Liu_1807_Tumour_clonotype850	Liu_1807_Tumour	TRUE	491	TRA	TRAV39	None	TRAJ43	TRAC	TRUE	TRUE	CAVTHNNNDMRF	TGTGCCGTGACCCACAATAACAATGACATGCGCTTT	1074	3
Liu_1807_Tumour_AACTCAGAGGTGCAAC	CD8_C5_CXCR4	Liu_1807_Tumour_clonotype850	Liu_1807_Tumour	TRUE	682	TRB	TRBV2	TRBD1	TRBJ1-2	TRBC1	TRUE	TRUE	CASMLGVQGYTF	TGTGCCAGCATGTTGGGGGTCCAGGGCTACACCTTC	3556	10
Liu_1808_PBMC_AACTCAGAGTAGATGT	CD8_C3_CMC1	Liu_1808_PBMC_clonotype221	Liu_1808_PBMC	TRUE	513	TRB	TRBV7-3	TRBD2	TRBJ2-1	TRBC2	TRUE	TRUE	CASGASRADEQFF	TGTGCCAGCGGGGCTAGCCGGGCGGATGAGCAGTTCTTC	4735	14
Liu_1808_PBMC_AACTCAGAGTAGATGT	CD8_C3_CMC1	Liu_1808_PBMC_clonotype221	Liu_1808_PBMC	TRUE	530	TRA	TRAV17	None	TRAJ31	TRAC	TRUE	TRUE	CATDDNARLMF	TGTGCTACGGACGATAATGCCAGACTCATGTTT	735	3
Liu_1806_PBMC_AACTCAGAGTTAACGA	CD8_C4_CX3CR1	Liu_1806_PBMC_clonotype8755	Liu_1806_PBMC	TRUE	703	TRB	TRBV7-9	TRBD2	TRBJ2-3	TRBC2	TRUE	TRUE	CASSTGTSERWADTQYF	TGTGCCAGCAGCACCGGGACTAGCGAACGATGGGCAGATACGCAGTATTTT	13417	9
Liu_1806_PBMC_AACTCAGAGTTAACGA	CD8_C4_CX3CR1	Liu_1806_PBMC_clonotype8755	Liu_1806_PBMC	TRUE	887	TRB	TRBV27	TRBD1	TRBJ2-6	TRBC2	TRUE	TRUE	CASSLLQTGPLGANVLTF	TGTGCCAGCAGTTTACTACAAACAGGTCCCCTTGGGGCCAACGTCCTGACTTTC	5574	5
Liu_1806_PBMC_AACTCAGAGTTAACGA	CD8_C4_CX3CR1	Liu_1806_PBMC_clonotype8755	Liu_1806_PBMC	TRUE	508	TRA	TRAV21	None	TRAJ43	TRAC	TRUE	TRUE	CAVMGDMRF	TGTGCTGTGATGGGTGACATGCGCTTT	2265	3
Liu_1813_PBMC_AACTCAGAGTTATCGC	CD8_C3_CMC1	Liu_1813_PBMC_clonotype88	Liu_1813_PBMC	TRUE	600	TRB	TRBV20-1	TRBD1	TRBJ1-2	TRBC1	TRUE	TRUE	CSLDRGYGYTF	TGCAGTCTCGACAGGGGTTATGGCTACACCTTC	2149	3
Liu_1813_PBMC_AACTCAGAGTTATCGC	CD8_C3_CMC1	Liu_1813_PBMC_clonotype88	Liu_1813_PBMC	TRUE	556	TRA	TRAV22	None	TRAJ49	TRAC	TRUE	TRUE	CAVVGNQFYF	TGTGCTGTGGTGGGTAACCAGTTCTATTTT	1090	1
Liu_1808_Tumour_AACTCAGAGTTTAGGA	CD8_C7_ZNF683	Liu_1808_Tumour_clonotype331	Liu_1808_Tumour	TRUE	544	TRB	TRBV7-7	TRBD2	TRBJ2-3	TRBC2	TRUE	TRUE	CASSLGLGWTQYF	TGTGCCAGCAGCCTCGGACTAGGTTGGACGCAGTATTTT	3920	20
Liu_1808_Tumour_AACTCAGAGTTTAGGA	CD8_C7_ZNF683	Liu_1808_Tumour_clonotype331	Liu_1808_Tumour	TRUE	482	TRA	TRAV36DV7	None	TRAJ57	TRAC	TRUE	TRUE	CAVPSQGGSEKLVF	TGTGCTGTACCCTCTCAGGGCGGATCTGAAAAGCTGGTCTTT	303	2
Liu_1808_Tumour_AACTCAGCAAACCTAC	CD8_C10_STMN1	Liu_1808_Tumour_clonotype443	Liu_1808_Tumour	TRUE	739	TRB	TRBV14	TRBD2	TRBJ2-7	TRBC1	TRUE	TRUE	CASSQGIAGGPIAYEQYV	TGTGCCAGCAGCCAAGGAATAGCGGGAGGGCCGATTGCCTACGAGCAGTACGTC	2845	17
Liu_1808_Tumour_AACTCAGCAAACCTAC	CD8_C10_STMN1	Liu_1808_Tumour_clonotype443	Liu_1808_Tumour	TRUE	593	TRA	TRAV22	None	TRAJ50	TRAC	TRUE	TRUE	CAGSKTSYDKVIF	TGTGCTGGGTCGAAAACCTCCTACGACAAGGTGATATTT	697	4
Liu_1816_Tumour_AACTCAGCAAAGCAAT	CD8_C10_STMN1	Liu_1816_Tumour_clonotype18	Liu_1816_Tumour	TRUE	940	TRB	TRBV5-1	TRBD1	TRBJ2-1	TRBC2	TRUE	TRUE	CASSFEQGARSNEQFF	TGCGCCAGCAGCTTCGAACAGGGGGCGCGGTCAAATGAGCAGTTCTTC	8776	26
Liu_1816_Tumour_AACTCAGCAAAGCAAT	CD8_C10_STMN1	Liu_1816_Tumour_clonotype18	Liu_1816_Tumour	TRUE	612	TRA	TRAV19	None	TRAJ22	TRAC	TRUE	TRUE	CALSDTDSGSARQLTF	TGTGCTCTGAGTGACACTGACTCTGGTTCTGCAAGGCAACTGACCTTT	2754	7
Liu_1807_PBMC_AACTCAGCAAAGTGCG	CD8_C4_CX3CR1	Liu_1807_PBMC_clonotype13	Liu_1807_PBMC	TRUE	905	TRB	TRBV28	TRBD2	TRBJ2-7	TRBC2	TRUE	TRUE	CASSLELAGEDYEQYF	TGTGCCAGCAGTTTAGAGCTAGCGGGAGAGGACTACGAGCAGTACTTC	2598	5
Liu_1807_PBMC_AACTCAGCAAAGTGCG	CD8_C4_CX3CR1	Liu_1807_PBMC_clonotype13	Liu_1807_PBMC	TRUE	516	TRA	TRAV21	None	TRAJ4	TRAC	TRUE	TRUE	CAVPSGGYNKLIF	TGTGCTGTACCCTCTGGTGGCTACAATAAGCTGATTTTT	3637	4
Liu_1815_PBMC_AACTCAGCAACTGCTA	CD8_C4_CX3CR1	Liu_1815_PBMC_clonotype5	Liu_1815_PBMC	TRUE	533	TRB	TRBV5-1	TRBD2	TRBJ2-5	TRBC2	TRUE	TRUE	CASSLFRDETQYF	TGCGCCAGCAGCTTGTTCCGGGACGAGACCCAGTACTTC	3619	9
Liu_1815_PBMC_AACTCAGCAACTGCTA	CD8_C4_CX3CR1	Liu_1815_PBMC_clonotype5	Liu_1815_PBMC	TRUE	506	TRA	TRAV4	None	TRAJ17	TRAC	TRUE	TRUE	CLVGPQAAGNKLTF	TGCCTCGTGGGTCCCCAGGCTGCAGGCAACAAGCTAACTTTT	450	2
Liu_1815_PBMC_AACTCAGCAATCACAC	CD8_C1_LEF1	Liu_1815_PBMC_clonotype8768	Liu_1815_PBMC	TRUE	536	TRA	TRAV27	None	TRAJ11	TRAC	TRUE	TRUE	CAGDELNSGYSTLTF	TGTGCAGGAGATGAACTGAATTCAGGATACAGCACCCTCACCTTT	3680	7
Liu_1815_PBMC_AACTCAGCAATCACAC	CD8_C1_LEF1	Liu_1815_PBMC_clonotype8768	Liu_1815_PBMC	TRUE	648	TRB	TRBV30	TRBD2	TRBJ2-7	TRBC2	TRUE	TRUE	CAWSSQGPYEQYF	TGTGCCTGGAGTTCCCAGGGACCCTACGAGCAGTACTTC	2311	6
Liu_1811_PBMC_AACTCAGCACCAACCG	CD8_C3_CMC1	Liu_1811_PBMC_clonotype3602	Liu_1811_PBMC	TRUE	507	TRB	TRBV3-1	TRBD2	TRBJ2-6	TRBC2	TRUE	TRUE	CASSPSGGRPSGANVLTF	TGTGCCAGCAGCCCTAGTGGCGGGAGGCCCTCTGGGGCCAACGTCCTGACTTTC	2812	3
Liu_1811_PBMC_AACTCAGCACCAACCG	CD8_C3_CMC1	Liu_1811_PBMC_clonotype3602	Liu_1811_PBMC	TRUE	541	TRA	TRAV27	None	TRAJ28	TRAC	TRUE	TRUE	CAGTYSGAGSYQLTF	TGTGCAGGCACATACTCTGGGGCTGGGAGTTACCAACTCACTTTC	5377	5
Liu_1815_Tumour_AACTCAGCACCGCTAG	CD8_C11_HAVCR2	Liu_1815_Tumour_clonotype539	Liu_1815_Tumour	TRUE	855	TRB	TRBV19	None	TRBJ2-1	TRBC2	TRUE	TRUE	CASSINSPYNEQFF	TGTGCCAGTAGTATAAATTCACCCTACAATGAGCAGTTCTTC	4540	17
Liu_1815_Tumour_AACTCAGCACCGCTAG	CD8_C11_HAVCR2	Liu_1815_Tumour_clonotype539	Liu_1815_Tumour	TRUE	660	TRA	TRAV21	None	TRAJ27	TRAC	TRUE	TRUE	CAVNTNAGKSTF	TGTGCTGTTAACACCAATGCAGGCAAATCAACCTTT	12128	27
Liu_1816_PBMC_AACTCAGCACGGCCAT	CD8_C4_CX3CR1	Liu_1816_PBMC_clonotype2337	Liu_1816_PBMC	TRUE	553	TRB	TRBV4-2	TRBD2	TRBJ1-1	TRBC1	TRUE	TRUE	CASSPVGGTEAFF	TGTGCCAGCAGCCCAGTGGGTGGCACTGAAGCTTTCTTT	2604	5
Liu_1816_PBMC_AACTCAGCACGGCCAT	CD8_C4_CX3CR1	Liu_1816_PBMC_clonotype2337	Liu_1816_PBMC	TRUE	554	TRA	TRAV12-3	None	TRAJ10	TRAC	TRUE	TRUE	CAMSTGGGNKLTF	TGTGCAATGTCCACGGGAGGAGGAAACAAACTCACCTTT	661	1
Liu_1805_PBMC_AACTCAGCACTTACGA	CD8_C4_CX3CR1	Liu_1805_PBMC_clonotype6	Liu_1805_PBMC	TRUE	552	TRB	TRBV2	TRBD2	TRBJ2-5	TRBC2	TRUE	TRUE	CASSGGAGGGETQYF	TGTGCCAGCAGTGGAGGCGCGGGGGGAGGAGAGACCCAGTACTTC	6053	17
Liu_1805_PBMC_AACTCAGCACTTACGA	CD8_C4_CX3CR1	Liu_1805_PBMC_clonotype6	Liu_1805_PBMC	TRUE	565	TRA	TRAV14DV4	None	TRAJ30	TRAC	TRUE	TRUE	CAMREGGGRDDKIIF	TGTGCAATGAGAGAGGGCGGAGGCAGAGATGACAAGATCATCTTT	2467	4
Liu_1816_Tumour_AACTCAGCAGACAAAT	CD8_C11_HAVCR2	Liu_1816_Tumour_clonotype23	Liu_1816_Tumour	TRUE	866	TRB	TRBV5-4	None	TRBJ2-7	TRBC2	TRUE	TRUE	CASSSPEDEQYF	TGTGCCAGCAGCTCGCCCGAGGACGAGCAGTACTTC	2780	9
Liu_1816_Tumour_AACTCAGCAGACAAAT	CD8_C11_HAVCR2	Liu_1816_Tumour_clonotype23	Liu_1816_Tumour	TRUE	566	TRA	TRAV17	None	TRAJ54	TRAC	TRUE	TRUE	CATDAGGAQKLVF	TGTGCTACGGACGCGGGGGGAGCCCAGAAGCTGGTATTT	1534	5
Liu_1806_Tumour_AACTCAGCAGCCAATT	CD8_C11_HAVCR2	Liu_1806_Tumour_clonotype2338	Liu_1806_Tumour	TRUE	550	TRA	TRAV12-2	None	TRAJ9	TRAC	TRUE	TRUE	CAVYTGGFKTIF	TGTGCCGTGTATACTGGAGGCTTCAAAACTATCTTT	2993	3
Liu_1806_Tumour_AACTCAGCAGCCAATT	CD8_C11_HAVCR2	Liu_1806_Tumour_clonotype2338	Liu_1806_Tumour	TRUE	523	TRB	TRBV27	TRBD2	TRBJ2-5	TRBC2	TRUE	TRUE	CASSLDEGGKTQYF	TGTGCCAGCAGTTTAGATGAGGGAGGGAAGACCCAGTACTTC	1418	3
Liu_1811_Tumour_AACTCAGCAGGTCGTC	CD8_C7_ZNF683	Liu_1811_Tumour_clonotype159	Liu_1811_Tumour	TRUE	571	TRA	TRAV29DV5	None	TRAJ34	TRAC	TRUE	TRUE	CAARRSDKLIF	TGTGCAGCAAGAAGGAGCGACAAGCTCATCTTT	960	1
Liu_1811_Tumour_AACTCAGCAGGTCGTC	CD8_C7_ZNF683	Liu_1811_Tumour_clonotype159	Liu_1811_Tumour	TRUE	513	TRB	TRBV7-9	TRBD1	TRBJ2-7	TRBC2	TRUE	TRUE	CASSPGQGGSYEQYF	TGTGCCAGCAGCCCCGGACAGGGGGGGTCCTACGAGCAGTACTTC	5398	10
Liu_1808_PBMC_AACTCAGCAGTCAGCC	CD8_C1_LEF1	Liu_1808_PBMC_clonotype8782	Liu_1808_PBMC	TRUE	681	TRB	TRBV19	TRBD2	TRBJ2-1	TRBC2	TRUE	TRUE	CASSPSGSSYNEQFF	TGTGCCAGTAGTCCTAGCGGGAGCTCCTACAATGAGCAGTTCTTC	3595	12
Liu_1808_PBMC_AACTCAGCAGTCAGCC	CD8_C1_LEF1	Liu_1808_PBMC_clonotype8782	Liu_1808_PBMC	TRUE	541	TRA	TRAV25	None	TRAJ27	TRAC	TRUE	TRUE	CAAALNTNAGKSTF	TGTGCAGCTGCACTTAACACCAATGCAGGCAAATCAACCTTT	1878	4
Liu_1816_Tumour_AACTCAGCATAAAGGT	CD8_C5_CXCR4	Liu_1816_Tumour_clonotype295	Liu_1816_Tumour	TRUE	743	TRB	TRBV15	TRBD1	TRBJ1-5	TRBC1	TRUE	TRUE	CATSRAGGKNQPQHF	TGTGCCACCAGCAGAGCCGGGGGCAAGAATCAGCCCCAGCATTTT	4530	12
Liu_1816_Tumour_AACTCAGCATAAAGGT	CD8_C5_CXCR4	Liu_1816_Tumour_clonotype295	Liu_1816_Tumour	TRUE	576	TRA	TRAV29DV5	None	TRAJ23	TRAC	TRUE	TRUE	CAARFSNQGGKLIF	TGTGCAGCCCGGTTCTCTAACCAGGGAGGAAAGCTTATCTTC	3048	8
Liu_1802_Tumour_AACTCAGCATTCCTCG	CD8_C11_HAVCR2	Liu_1802_Tumour_clonotype145	Liu_1802_Tumour	TRUE	604	TRB	TRBV24-1	TRBD1	TRBJ1-1	TRBC1	TRUE	TRUE	CATRDRNTEAFF	TGTGCCACCCGGGACAGGAACACTGAAGCTTTCTTT	802	7
Liu_1802_Tumour_AACTCAGCATTCCTCG	CD8_C11_HAVCR2	Liu_1802_Tumour_clonotype145	Liu_1802_Tumour	TRUE	580	TRA	TRAV13-2	None	TRAJ37	TRAC	TRUE	TRUE	CAENFVGSSNTGKLIF	TGTGCAGAGAATTTCGTTGGGTCTAGCAACACAGGCAAACTAATCTTT	1890	10
Liu_1808_Tumour_AACTCAGCATTTCAGG	CD8_C7_ZNF683	Liu_1808_Tumour_clonotype331	Liu_1808_Tumour	TRUE	572	TRB	TRBV7-7	TRBD2	TRBJ2-3	TRBC2	TRUE	TRUE	CASSLGLGWTQYF	TGTGCCAGCAGCCTCGGACTAGGTTGGACGCAGTATTTT	3729	20
Liu_1808_Tumour_AACTCAGCATTTCAGG	CD8_C7_ZNF683	Liu_1808_Tumour_clonotype331	Liu_1808_Tumour	TRUE	461	TRA	TRAV36DV7	None	TRAJ57	TRAC	TRUE	TRUE	CAVPSQGGSEKLVF	TGTGCTGTACCCTCTCAGGGCGGATCTGAAAAGCTGGTCTTT	1005	3
Liu_1811_PBMC_AACTCAGGTAAATGTG	CD8_C3_CMC1	Liu_1811_PBMC_clonotype8796	Liu_1811_PBMC	TRUE	534	TRB	TRBV6-5	None	TRBJ2-2	TRBC2	TRUE	TRUE	CASSPFTGELFF	TGTGCCAGCAGTCCGTTCACCGGGGAGCTGTTTTTT	6276	7
Liu_1811_PBMC_AACTCAGGTAAATGTG	CD8_C3_CMC1	Liu_1811_PBMC_clonotype8796	Liu_1811_PBMC	TRUE	558	TRA	TRAV19	None	TRAJ20	TRAC	TRUE	TRUE	CALSENDYKLSF	TGTGCTCTGAGTGAAAACGACTACAAGCTCAGCTTT	428	2
Liu_1813_Tumour_AACTCAGGTAACGTTC	CD8_C5_CXCR4	Liu_1813_Tumour_clonotype1442	Liu_1813_Tumour	TRUE	739	TRB	TRBV7-2	TRBD1	TRBJ2-7	TRBC2	TRUE	TRUE	CASSHGQTLGLHEQYF	TGTGCCAGCAGCCACGGACAAACCTTAGGTCTCCACGAGCAGTACTTC	13166	22
Liu_1813_Tumour_AACTCAGGTAACGTTC	CD8_C5_CXCR4	Liu_1813_Tumour_clonotype1442	Liu_1813_Tumour	TRUE	556	TRA	TRAV12-1	None	TRAJ33	TRAC	TRUE	TRUE	CVVISDSNYQLIW	TGTGTGGTGATCTCGGATAGCAACTATCAGTTAATCTGG	1776	4
Liu_1806_Tumour_AACTCAGGTAAGTAGT	CD8_C1_LEF1	Liu_1806_Tumour_clonotype273	Liu_1806_Tumour	TRUE	727	TRB	TRBV3-1	TRBD2	TRBJ2-7	TRBC2	TRUE	TRUE	CASSQGSGNFYEQYF	TGTGCCAGCAGCCAAGGTAGCGGGAATTTCTACGAGCAGTACTTC	9159	11
Liu_1806_Tumour_AACTCAGGTAAGTAGT	CD8_C1_LEF1	Liu_1806_Tumour_clonotype273	Liu_1806_Tumour	TRUE	575	TRA	TRAV20	None	TRAJ3	TRAC	TRUE	TRUE	CAREGSSASKIIF	TGTGCCCGGGAGGGCAGCAGTGCTTCCAAGATAATCTTT	3260	4
Liu_1806_Tumour_AACTCAGGTAAGTAGT	CD8_C1_LEF1	Liu_1806_Tumour_clonotype273	Liu_1806_Tumour	TRUE	513	TRA	TRAV1-1	None	TRAJ24	TRAC	TRUE	TRUE	CAVGATDSWGKLQF	TGCGCTGTGGGGGCCACTGACAGCTGGGGGAAATTGCAGTTT	1465	2
Liu_1807_Tumour_AACTCAGGTAGCTTGT	CD8_C5_CXCR4	Liu_1807_Tumour_clonotype1443	Liu_1807_Tumour	TRUE	500	TRB	TRBV3-1	TRBD1	TRBJ2-7	TRBC2	TRUE	TRUE	CASSQEWDRGGAYEQYF	TGTGCCAGCAGCCAGGAGTGGGACAGGGGGGGTGCCTACGAGCAGTACTTC	575	2
Liu_1807_Tumour_AACTCAGGTAGCTTGT	CD8_C5_CXCR4	Liu_1807_Tumour_clonotype1443	Liu_1807_Tumour	TRUE	595	TRA	TRAV5	None	TRAJ18	TRAC	TRUE	TRUE	CAEEGPADRGSTLGRLYF	TGTGCAGAGGAGGGGCCAGCCGACAGAGGCTCAACCCTGGGGAGGCTATACTTT	863	2
Liu_1802_PBMC_AACTCAGGTATATGGA	CD8_C3_CMC1	Liu_1802_PBMC_clonotype71	Liu_1802_PBMC	TRUE	588	TRA	TRAV29DV5	None	TRAJ39	TRAC	TRUE	TRUE	CAASGAGNMLTF	TGTGCAGCAAGCGGAGCAGGCAACATGCTCACCTTT	3111	10
Liu_1802_PBMC_AACTCAGGTATATGGA	CD8_C3_CMC1	Liu_1802_PBMC_clonotype71	Liu_1802_PBMC	TRUE	516	TRB	TRBV12-4	TRBD1	TRBJ2-7	TRBC2	TRUE	TRUE	CASSGQGPHSSYEQYF	TGTGCCAGCAGTGGACAGGGGCCACATAGCTCCTACGAGCAGTACTTC	4965	25
Liu_1816_PBMC_AACTCAGGTCAACTGT	CD8_C4_CX3CR1	Liu_1816_PBMC_clonotype18	Liu_1816_PBMC	TRUE	693	TRB	TRBV5-1	TRBD1	TRBJ2-1	TRBC2	TRUE	TRUE	CASSFEQGARSNEQFF	TGCGCCAGCAGCTTCGAACAGGGGGCGCGGTCAAATGAGCAGTTCTTC	6273	12
Liu_1816_PBMC_AACTCAGGTCAACTGT	CD8_C4_CX3CR1	Liu_1816_PBMC_clonotype18	Liu_1816_PBMC	TRUE	575	TRA	TRAV19	None	TRAJ22	TRAC	TRUE	TRUE	CALSDTDSGSARQLTF	TGTGCTCTGAGTGACACTGACTCTGGTTCTGCAAGGCAACTGACCTTT	1292	2
Liu_1802_PBMC_AACTCAGGTCAGTGGA	CD8_C4_CX3CR1	Liu_1802_PBMC_clonotype11	Liu_1802_PBMC	TRUE	703	TRB	TRBV25-1	None	TRBJ2-2	TRBC2	TRUE	TRUE	CASSDSGGELFF	TGTGCCAGCAGTGATTCTGGTGGGGAGCTGTTTTTT	2154	9
Liu_1802_PBMC_AACTCAGGTCAGTGGA	CD8_C4_CX3CR1	Liu_1802_PBMC_clonotype11	Liu_1802_PBMC	TRUE	681	TRA	TRAV8-3	None	TRAJ9	TRAC	TRUE	TRUE	CAVGTGGGFKTIF	TGTGCTGTGGGTACCGGTGGAGGCTTCAAAACTATCTTT	1818	8
Liu_1810_PBMC_AACTCAGGTCTCTTAT	CD8_C1_LEF1	Liu_1810_PBMC_clonotype8809	Liu_1810_PBMC	TRUE	500	TRB	TRBV9	TRBD1	TRBJ1-2	TRBC1	TRUE	TRUE	CASSIWDRENNGYTF	TGTGCCAGCAGCATCTGGGACAGGGAGAATAATGGCTACACCTTC	2203	4
Liu_1810_PBMC_AACTCAGGTCTCTTAT	CD8_C1_LEF1	Liu_1810_PBMC_clonotype8809	Liu_1810_PBMC	TRUE	540	TRA	TRAV12-2	None	TRAJ31	TRAC	TRUE	TRUE	CAVKDARLMF	TGTGCCGTGAAGGATGCCAGACTCATGTTT	2001	2
Liu_1811_Tumour_AACTCAGGTCTGATCA	CD8_C5_CXCR4	Liu_1811_Tumour_clonotype8810	Liu_1811_Tumour	TRUE	493	TRB	TRBV28	TRBD2	TRBJ2-1	TRBC2	TRUE	TRUE	CASKTYRTSGSIHEQFF	TGTGCCAGCAAAACTTACAGGACTAGCGGGAGTATCCATGAGCAGTTCTTC	6525	9
Liu_1811_Tumour_AACTCAGGTCTGATCA	CD8_C5_CXCR4	Liu_1811_Tumour_clonotype8810	Liu_1811_Tumour	TRUE	616	TRA	TRAV12-3	None	TRAJ24	TRAC	TRUE	TRUE	CAMSAGTDSWGKFQF	TGTGCAATGAGCGCGGGAACTGACAGCTGGGGGAAATTCCAGTTT	2089	5
Liu_1811_Tumour_AACTCAGGTCTGATCA	CD8_C5_CXCR4	Liu_1811_Tumour_clonotype8810	Liu_1811_Tumour	TRUE	520	TRA	TRAV5	None	TRAJ31	TRAC	TRUE	TRUE	CAESPRNNARLMF	TGTGCAGAGAGTCCGCGAAACAATGCCAGACTCATGTTT	1656	2
Liu_1808_Tumour_AACTCAGGTGCAACGA	CD8_C11_HAVCR2	Liu_1808_Tumour_clonotype3606	Liu_1808_Tumour	TRUE	519	TRB	TRBV10-2	TRBD1	TRBJ1-1	TRBC1	TRUE	TRUE	CASSEWQGNEAFF	TGCGCCAGCAGTGAGTGGCAGGGCAATGAAGCTTTCTTT	4607	20
Liu_1808_Tumour_AACTCAGGTGCAACGA	CD8_C11_HAVCR2	Liu_1808_Tumour_clonotype3606	Liu_1808_Tumour	TRUE	553	TRA	TRAV21	None	TRAJ3	TRAC	TRUE	TRUE	CAVRPDSSASKIIF	TGTGCTGTGAGGCCGGACAGCAGTGCTTCCAAGATAATCTTT	3376	11
Liu_1808_Tumour_AACTCAGGTGCAACGA	CD8_C11_HAVCR2	Liu_1808_Tumour_clonotype3606	Liu_1808_Tumour	TRUE	549	TRA	TRAV12-2	None	TRAJ22	TRAC	TRUE	TRUE	CAVGGSGSARQLTF	TGTGCCGTTGGGGGTTCTGGTTCTGCAAGGCAACTGACCTTT	1382	6
Liu_1808_Tumour_AACTCAGGTGCCTGGT	CD8_C6_ISG15	Liu_1808_Tumour_clonotype30	Liu_1808_Tumour	TRUE	511	TRA	TRAV35	None	TRAJ42	TRAC	TRUE	TRUE	CAGQLSRGSQGNLIF	TGTGCTGGGCAGCTCTCCCGAGGAAGCCAAGGAAATCTCATCTTT	411	2
Liu_1808_Tumour_AACTCAGGTGCCTGGT	CD8_C6_ISG15	Liu_1808_Tumour_clonotype30	Liu_1808_Tumour	TRUE	689	TRB	TRBV11-2	TRBD1	TRBJ2-2	TRBC2	TRUE	TRUE	CASRLVRGAGELFF	TGTGCCAGCAGACTAGTTAGGGGGGCCGGGGAGCTGTTTTTT	1858	13
Liu_1808_PBMC_AACTCAGGTGGTGTAG	CD8_C4_CX3CR1	Liu_1808_PBMC_clonotype219	Liu_1808_PBMC	TRUE	658	TRB	TRBV11-1	TRBD2	TRBJ2-3	TRBC2	TRUE	TRUE	CASSWQTSGRSDTQYF	TGTGCCAGCAGCTGGCAGACTAGCGGGAGATCCGATACGCAGTATTTT	4263	13
Liu_1808_PBMC_AACTCAGGTGGTGTAG	CD8_C4_CX3CR1	Liu_1808_PBMC_clonotype219	Liu_1808_PBMC	TRUE	607	TRA	TRAV8-4	None	TRAJ49	TRAC	TRUE	TRUE	CAVSDLGQFYF	TGTGCTGTGAGTGATCTGGGCCAGTTCTATTTT	512	2
Liu_1805_PBMC_AACTCAGGTTAAGTAG	CD8_C4_CX3CR1	Liu_1805_PBMC_clonotype6	Liu_1805_PBMC	TRUE	839	TRA	TRAV14DV4	None	TRAJ30	TRAC	TRUE	TRUE	CAMREGGGRDDKIIF	TGTGCAATGAGAGAGGGCGGAGGCAGAGATGACAAGATCATCTTT	10067	22
Liu_1805_PBMC_AACTCAGGTTAAGTAG	CD8_C4_CX3CR1	Liu_1805_PBMC_clonotype6	Liu_1805_PBMC	TRUE	735	TRB	TRBV2	TRBD2	TRBJ2-5	TRBC2	TRUE	TRUE	CASSGGAGGGETQYF	TGTGCCAGCAGTGGAGGCGCGGGGGGAGGAGAGACCCAGTACTTC	8449	23
Liu_1808_Tumour_AACTCAGGTTGAGGTG	CD8_C6_ISG15	Liu_1808_Tumour_clonotype504	Liu_1808_Tumour	TRUE	485	TRB	TRBV24-1	TRBD1	TRBJ1-5	TRBC1	TRUE	TRUE	CATSDTTGAAQHF	TGTGCCACCAGTGATACGACAGGGGCAGCCCAGCATTTT	936	4
Liu_1808_Tumour_AACTCAGGTTGAGGTG	CD8_C6_ISG15	Liu_1808_Tumour_clonotype504	Liu_1808_Tumour	TRUE	529	TRA	TRAV4	None	TRAJ39	TRAC	TRUE	TRUE	CLVNAGNMLTF	TGCCTCGTTAATGCAGGCAACATGCTCACCTTT	496	2
Liu_1808_Tumour_AACTCAGGTTTAAGCC	CD8_C7_ZNF683	Liu_1808_Tumour_clonotype2	Liu_1808_Tumour	TRUE	516	TRA	TRAV25	None	TRAJ22	TRAC	TRUE	TRUE	CAGAPRPSGSARQLTF	TGTGCAGGGGCCCCGAGACCTTCTGGTTCTGCAAGGCAACTGACCTTT	187	1
Liu_1808_Tumour_AACTCAGGTTTAAGCC	CD8_C7_ZNF683	Liu_1808_Tumour_clonotype2	Liu_1808_Tumour	TRUE	661	TRB	TRBV19	TRBD1	TRBJ1-1	TRBC1	TRUE	TRUE	CASSMGGFSAEAFF	TGTGCCAGTAGTATGGGGGGCTTCAGCGCTGAAGCTTTCTTT	746	6
Liu_1808_Tumour_AACTCAGGTTTAGCTG	CD8_C7_ZNF683	Liu_1808_Tumour_clonotype30	Liu_1808_Tumour	TRUE	689	TRB	TRBV11-2	TRBD1	TRBJ2-2	TRBC2	TRUE	TRUE	CASRLVRGAGELFF	TGTGCCAGCAGACTAGTTAGGGGGGCCGGGGAGCTGTTTTTT	2960	27
Liu_1808_Tumour_AACTCAGGTTTAGCTG	CD8_C7_ZNF683	Liu_1808_Tumour_clonotype30	Liu_1808_Tumour	TRUE	489	TRA	TRAV35	None	TRAJ42	TRAC	TRUE	TRUE	CAGQLSRGSQGNLIF	TGTGCTGGGCAGCTCTCCCGAGGAAGCCAAGGAAATCTCATCTTT	420	3
Liu_1802_Tumour_AACTCAGTCAAGGTAA	CD8_C11_HAVCR2	Liu_1802_Tumour_clonotype8825	Liu_1802_Tumour	TRUE	665	TRA	TRAV8-6	None	TRAJ42	TRAC	TRUE	TRUE	CAVSERGSQGNLIF	TGTGCTGTGAGTGAGAGAGGAAGCCAAGGAAATCTCATCTTT	323	2
Liu_1802_Tumour_AACTCAGTCAAGGTAA	CD8_C11_HAVCR2	Liu_1802_Tumour_clonotype8825	Liu_1802_Tumour	TRUE	557	TRB	TRBV5-1	None	TRBJ2-5	TRBC2	TRUE	TRUE	CASSLAPSALYQETQYF	TGCGCCAGCAGCTTGGCGCCCTCGGCCCTGTACCAAGAGACCCAGTACTTC	1379	11
Liu_1816_Tumour_AACTCAGTCAATCTCT	CD8_C11_HAVCR2	Liu_1816_Tumour_clonotype295	Liu_1816_Tumour	TRUE	575	TRA	TRAV29DV5	None	TRAJ23	TRAC	TRUE	TRUE	CAARFSNQGGKLIF	TGTGCAGCCCGGTTCTCTAACCAGGGAGGAAAGCTTATCTTC	2100	7
Liu_1816_Tumour_AACTCAGTCAATCTCT	CD8_C11_HAVCR2	Liu_1816_Tumour_clonotype295	Liu_1816_Tumour	TRUE	681	TRB	TRBV15	TRBD1	TRBJ1-5	TRBC1	TRUE	TRUE	CATSRAGGKNQPQHF	TGTGCCACCAGCAGAGCCGGGGGCAAGAATCAGCCCCAGCATTTT	6227	16
Liu_1807_PBMC_AACTCAGTCCACGACG	CD8_C1_LEF1	Liu_1807_PBMC_clonotype540	Liu_1807_PBMC	TRUE	820	TRB	TRBV19	TRBD1	TRBJ2-5	TRBC1	TRUE	TRUE	CASSSRTGRLSETQYF	TGTGCCAGTAGTTCTCGGACAGGGAGGCTGTCAGAGACCCAGTACTTC	2240	5
Liu_1807_PBMC_AACTCAGTCCACGACG	CD8_C1_LEF1	Liu_1807_PBMC_clonotype540	Liu_1807_PBMC	TRUE	569	TRA	TRAV17	None	TRAJ24	TRAC	TRUE	TRUE	CATADSWGKLQF	TGTGCTACGGCCGACAGCTGGGGGAAATTGCAGTTT	2772	4
Liu_1802_Tumour_AACTCAGTCGCAAGCC	CD8_C11_HAVCR2	Liu_1802_Tumour_clonotype2342	Liu_1802_Tumour	TRUE	525	TRB	TRBV5-1	TRBD1	TRBJ1-1	TRBC1	TRUE	TRUE	CASTWRGQGTEAFF	TGCGCCAGCACCTGGAGGGGGCAAGGCACTGAAGCTTTCTTT	3564	28
Liu_1802_Tumour_AACTCAGTCGCAAGCC	CD8_C11_HAVCR2	Liu_1802_Tumour_clonotype2342	Liu_1802_Tumour	TRUE	542	TRA	TRAV13-2	None	TRAJ26	TRAC	TRUE	TRUE	CAEKDNYGQNFVF	TGTGCAGAGAAGGATAACTATGGTCAGAATTTTGTCTTT	1363	5
Liu_1808_Tumour_AACTCAGTCGTCTGCT	CD8_C5_CXCR4	Liu_1808_Tumour_clonotype8852	Liu_1808_Tumour	TRUE	949	TRA	TRAV1-2	None	TRAJ33	TRAC	TRUE	TRUE	CAVRDEADSNYQLIW	TGTGCTGTGAGAGATGAGGCGGATAGCAACTATCAGTTAATCTGG	706	3
Liu_1808_Tumour_AACTCAGTCGTCTGCT	CD8_C5_CXCR4	Liu_1808_Tumour_clonotype8852	Liu_1808_Tumour	TRUE	487	TRB	TRBV7-9	TRBD1	TRBJ2-1	TRBC2	TRUE	TRUE	CASSTGQGGLNEQFF	TGTGCCAGCAGTACCGGACAGGGGGGCTTAAATGAGCAGTTCTTC	124	1
Liu_1816_Tumour_AACTCAGTCGTCTGCT	CD8_C5_CXCR4	Liu_1816_Tumour_clonotype23	Liu_1816_Tumour	TRUE	692	TRB	TRBV5-4	None	TRBJ2-7	TRBC2	TRUE	TRUE	CASSSPEDEQYF	TGTGCCAGCAGCTCGCCCGAGGACGAGCAGTACTTC	1217	5
Liu_1816_Tumour_AACTCAGTCGTCTGCT	CD8_C5_CXCR4	Liu_1816_Tumour_clonotype23	Liu_1816_Tumour	TRUE	515	TRA	TRAV17	None	TRAJ54	TRAC	TRUE	TRUE	CATDAGGAQKLVF	TGTGCTACGGACGCGGGGGGAGCCCAGAAGCTGGTATTT	497	1
Liu_1815_Tumour_AACTCAGTCTAACGGT	CD8_C5_CXCR4	Liu_1815_Tumour_clonotype8856	Liu_1815_Tumour	TRUE	774	TRB	TRBV5-1	None	TRBJ1-1	TRBC1	TRUE	TRUE	CASSLARTEAFF	TGCGCCAGCAGCTTGGCCAGGACTGAAGCTTTCTTT	10153	26
Liu_1815_Tumour_AACTCAGTCTAACGGT	CD8_C5_CXCR4	Liu_1815_Tumour_clonotype8856	Liu_1815_Tumour	TRUE	830	TRA	TRAV13-1	None	TRAJ50	TRAC	TRUE	TRUE	CAPGNSYDKVIF	TGTGCACCCGGCAACTCCTACGACAAGGTGATATTT	9348	20
Liu_1815_Tumour_AACTCAGTCTACTATC	CD8_C7_ZNF683	Liu_1815_Tumour_clonotype1226	Liu_1815_Tumour	TRUE	705	TRB	TRBV20-1	None	TRBJ2-3	TRBC1	TRUE	TRUE	CSALKGTRSTDTQYF	TGCAGTGCCCTCAAGGGTACGCGTAGCACAGATACGCAGTATTTT	6056	17
Liu_1815_Tumour_AACTCAGTCTACTATC	CD8_C7_ZNF683	Liu_1815_Tumour_clonotype1226	Liu_1815_Tumour	TRUE	517	TRA	TRAV5	None	TRAJ39	TRAC	TRUE	TRUE	CAESWGGNMLTF	TGTGCAGAGTCGTGGGGGGGCAACATGCTCACCTTT	645	2
Liu_1816_PBMC_AACTCAGTCTGAAAGA	CD8_C4_CX3CR1	Liu_1816_PBMC_clonotype3	Liu_1816_PBMC	TRUE	551	TRB	TRBV7-9	None	TRBJ1-1	TRBC1	TRUE	TRUE	CASSLANRDTEAFF	TGTGCCAGCAGCTTAGCGAATCGCGACACTGAAGCTTTCTTT	4841	10
Liu_1816_PBMC_AACTCAGTCTGAAAGA	CD8_C4_CX3CR1	Liu_1816_PBMC_clonotype3	Liu_1816_PBMC	TRUE	560	TRA	TRAV19	None	TRAJ21	TRAC	TRUE	TRUE	CAGYNFNKFYF	TGTGCCGGATACAACTTCAACAAATTTTACTTT	1887	3
Liu_1808_Tumour_AACTCAGTCTGTGCAA	CD8_C11_HAVCR2	Liu_1808_Tumour_clonotype107	Liu_1808_Tumour	TRUE	564	TRA	TRAV27	None	TRAJ3	TRAC	TRUE	TRUE	CAVVYSSASKIIF	TGTGCAGTCGTATACAGCAGTGCTTCCAAGATAATCTTT	3580	12
Liu_1808_Tumour_AACTCAGTCTGTGCAA	CD8_C11_HAVCR2	Liu_1808_Tumour_clonotype107	Liu_1808_Tumour	TRUE	583	TRB	TRBV14	None	TRBJ1-6	TRBC1	TRUE	TRUE	CASSQVMGYSPLHF	TGTGCCAGCAGCCAAGTGATGGGATATTCACCCCTCCACTTT	1382	8
Liu_1811_Tumour_AACTCAGTCTGTTGAG	CD8_C10_STMN1	Liu_1811_Tumour_clonotype3609	Liu_1811_Tumour	TRUE	504	TRB	TRBV4-1	TRBD2	TRBJ2-7	TRBC2	TRUE	TRUE	CASSPEGEGSYEQYF	TGCGCCAGCAGCCCCGAGGGGGAGGGCTCCTACGAGCAGTACTTC	7610	14
Liu_1811_Tumour_AACTCAGTCTGTTGAG	CD8_C10_STMN1	Liu_1811_Tumour_clonotype3609	Liu_1811_Tumour	TRUE	567	TRA	TRAV12-3	None	TRAJ31	TRAC	TRUE	TRUE	CAMIYARLMF	TGTGCAATGATTTATGCCAGACTCATGTTT	3677	7
Liu_1815_PBMC_AACTCCCAGAGGTAGA	CD8_C1_LEF1	Liu_1815_PBMC_clonotype8867	Liu_1815_PBMC	TRUE	687	TRA	TRAV8-3	None	TRAJ11	TRAC	TRUE	TRUE	CAVASSGYSTLTF	TGTGCTGTGGCTTCTTCAGGATACAGCACCCTCACCTTT	2069	6
Liu_1815_PBMC_AACTCCCAGAGGTAGA	CD8_C1_LEF1	Liu_1815_PBMC_clonotype8867	Liu_1815_PBMC	TRUE	680	TRB	TRBV5-1	TRBD1	TRBJ1-4	TRBC1	TRUE	TRUE	CASSPGGGQSEKLFF	TGCGCCAGCAGCCCGGGTGGGGGACAGAGTGAAAAACTGTTTTTT	798	2
Liu_1802_PBMC_AACTCCCAGATATACG	CD8_C4_CX3CR1	Liu_1802_PBMC_clonotype7	Liu_1802_PBMC	TRUE	576	TRB	TRBV7-9	None	TRBJ1-1	TRBC1	TRUE	TRUE	CASSASHSTRNTEAFF	TGTGCCAGCAGCGCAAGCCACTCTACACGGAACACTGAAGCTTTCTTT	4553	20
Liu_1802_PBMC_AACTCCCAGATATACG	CD8_C4_CX3CR1	Liu_1802_PBMC_clonotype7	Liu_1802_PBMC	TRUE	685	TRA	TRAV14DV4	None	TRAJ32	TRAC	TRUE	TRUE	CAMREANYGGATNKLIF	TGTGCAATGAGAGAGGCGAATTATGGTGGTGCTACAAACAAGCTCATCTTT	665	2
Liu_1802_PBMC_AACTCCCAGATATACG	CD8_C4_CX3CR1	Liu_1802_PBMC_clonotype7	Liu_1802_PBMC	TRUE	608	TRA	TRAV17	None	TRAJ15	TRAC	TRUE	TRUE	CATDLLANQAGTALIF	TGTGCTACGGACCTCCTGGCCAACCAGGCAGGAACTGCTCTGATCTTT	538	2
Liu_1816_PBMC_AACTCCCAGCACGCCT	CD8_C4_CX3CR1	Liu_1816_PBMC_clonotype1	Liu_1816_PBMC	TRUE	540	TRB	TRBV14	TRBD2	TRBJ2-2	TRBC2	TRUE	TRUE	CASSQAGGMDGELFF	TGTGCCAGCAGCCAGGCTGGAGGGATGGACGGGGAGCTGTTTTTT	3755	6
Liu_1816_PBMC_AACTCCCAGCACGCCT	CD8_C4_CX3CR1	Liu_1816_PBMC_clonotype1	Liu_1816_PBMC	TRUE	497	TRA	TRAV13-1	None	TRAJ33	TRAC	TRUE	TRUE	CAASWYQLIW	TGTGCAGCATCTTGGTATCAGTTAATCTGG	465	1
Liu_1810_PBMC_AACTCCCAGCCAGTTT	CD8_C1_LEF1	Liu_1810_PBMC_clonotype8873	Liu_1810_PBMC	TRUE	483	TRB	TRBV4-3	TRBD2	TRBJ1-5	TRBC1	TRUE	TRUE	CASSQESRSNQPQHF	TGCGCCAGCAGCCAAGAGAGCAGGTCTAATCAGCCCCAGCATTTT	218	1
Liu_1810_PBMC_AACTCCCAGCCAGTTT	CD8_C1_LEF1	Liu_1810_PBMC_clonotype8873	Liu_1810_PBMC	TRUE	498	TRA	TRAV4	None	TRAJ33	TRAC	TRUE	TRUE	CLVGDRGSNYQLIW	TGCCTCGTGGGTGACAGGGGGAGCAACTATCAGTTAATCTGG	167	1
Liu_1808_PBMC_AACTCCCAGCTCAACT	CD8_C4_CX3CR1	Liu_1808_PBMC_clonotype252	Liu_1808_PBMC	TRUE	524	TRB	TRBV12-3	TRBD2	TRBJ1-1	TRBC1	TRUE	TRUE	CASSPGTDPEAFF	TGTGCCAGCAGCCCCGGGACGGACCCTGAAGCTTTCTTT	5572	13
Liu_1808_PBMC_AACTCCCAGCTCAACT	CD8_C4_CX3CR1	Liu_1808_PBMC_clonotype252	Liu_1808_PBMC	TRUE	1023	TRA	TRAV1-2	None	TRAJ37	TRAC	TRUE	TRUE	CVRSGNTGKLIF	TGTGTTCGCTCTGGCAACACAGGCAAACTAATCTTT	1547	3
Liu_1811_Tumour_AACTCCCAGGCCATAG	CD8_C10_STMN1	Liu_1811_Tumour_clonotype1227	Liu_1811_Tumour	TRUE	528	TRA	TRAV27	None	TRAJ9	TRAC	TRUE	TRUE	CAGWPGGFKTIF	TGTGCAGGATGGCCTGGAGGCTTCAAAACTATCTTT	1610	2
Liu_1811_Tumour_AACTCCCAGGCCATAG	CD8_C10_STMN1	Liu_1811_Tumour_clonotype1227	Liu_1811_Tumour	TRUE	471	TRB	TRBV28	TRBD1	TRBJ2-1	TRBC2	TRUE	TRUE	CASSPPGQGWYYNEQFF	TGTGCCAGCAGTCCCCCGGGACAGGGGTGGTACTACAATGAGCAGTTCTTC	238	1
Liu_1810_PBMC_AACTCCCAGGGTGTGT	CD8_C4_CX3CR1	Liu_1810_PBMC_clonotype73	Liu_1810_PBMC	TRUE	632	TRB	TRBV19	TRBD2	TRBJ2-1	TRBC2	TRUE	TRUE	CASSTGTSGAKFF	TGTGCCAGTAGTACCGGGACTAGCGGAGCTAAGTTCTTC	2590	6
Liu_1810_PBMC_AACTCCCAGGGTGTGT	CD8_C4_CX3CR1	Liu_1810_PBMC_clonotype73	Liu_1810_PBMC	TRUE	550	TRA	TRAV5	None	TRAJ27	TRAC	TRUE	TRUE	CAATSNAGKSTF	TGTGCGGCTACTTCCAATGCAGGCAAATCAACCTTT	1073	1
Liu_1808_PBMC_AACTCCCAGGTAAACT	CD8_C3_CMC1	Liu_1808_PBMC_clonotype1071	Liu_1808_PBMC	TRUE	789	TRB	TRBV6-6	TRBD1	TRBJ1-5	TRBC1	TRUE	TRUE	CASISTGDAYSNQPQHF	TGTGCCAGCATTTCAACAGGGGATGCCTATAGCAATCAGCCCCAGCATTTT	1522	5
Liu_1808_PBMC_AACTCCCAGGTAAACT	CD8_C3_CMC1	Liu_1808_PBMC_clonotype1071	Liu_1808_PBMC	TRUE	967	TRA	TRAV1-2	None	TRAJ13	TRAC	TRUE	TRUE	CAVRLSGGYQKVTF	TGTGCTGTGAGACTATCTGGGGGTTACCAGAAAGTTACCTTT	711	3
Liu_1802_PBMC_AACTCCCAGTACCGGA	CD8_C4_CX3CR1	Liu_1802_PBMC_clonotype9	Liu_1802_PBMC	TRUE	829	TRB	TRBV19	TRBD2	TRBJ1-2	TRBC1	TRUE	TRUE	CASSFGSWYGYTF	TGTGCCAGTAGCTTCGGCAGTTGGTATGGCTACACCTTC	913	6
Liu_1802_PBMC_AACTCCCAGTACCGGA	CD8_C4_CX3CR1	Liu_1802_PBMC_clonotype9	Liu_1802_PBMC	TRUE	549	TRA	TRAV17	None	TRAJ23	TRAC	TRUE	TRUE	CATENQGGKLIF	TGTGCTACGGAAAACCAGGGAGGAAAGCTTATCTTC	960	4
Liu_1811_PBMC_AACTCCCAGTCGTTTG	CD8_C4_CX3CR1	Liu_1811_PBMC_clonotype168	Liu_1811_PBMC	TRUE	573	TRA	TRAV29DV5	None	TRAJ49	TRAC	TRUE	TRUE	CAASVTGNQFYF	TGTGCAGCAAGTGTCACCGGTAACCAGTTCTATTTT	1831	2
Liu_1811_PBMC_AACTCCCAGTCGTTTG	CD8_C4_CX3CR1	Liu_1811_PBMC_clonotype168	Liu_1811_PBMC	TRUE	496	TRB	TRBV5-5	TRBD2	TRBJ2-2	TRBC2	TRUE	TRUE	CASSLTAGAYSGELFF	TGTGCCAGCAGCTTGACAGCGGGAGCCTACTCCGGGGAGCTGTTTTTT	1665	3
Liu_1808_Tumour_AACTCCCAGTGTCCCG	CD8_C11_HAVCR2	Liu_1808_Tumour_clonotype30	Liu_1808_Tumour	TRUE	689	TRB	TRBV11-2	TRBD1	TRBJ2-2	TRBC1	TRUE	TRUE	CASRLVRGAGELFF	TGTGCCAGCAGACTAGTTAGGGGGGCCGGGGAGCTGTTTTTT	3591	22
Liu_1808_Tumour_AACTCCCAGTGTCCCG	CD8_C11_HAVCR2	Liu_1808_Tumour_clonotype30	Liu_1808_Tumour	TRUE	420	TRA	TRAV35	None	TRAJ42	TRAC	TRUE	TRUE	CAGQLSRGSQGNLIF	TGTGCTGGGCAGCTCTCCCGAGGAAGCCAAGGAAATCTCATCTTT	289	1
Liu_1815_PBMC_AACTCCCAGTGTTTGC	CD8_C2_IL7R	Liu_1815_PBMC_clonotype8894	Liu_1815_PBMC	TRUE	711	TRB	TRBV7-7	None	TRBJ2-5	TRBC2	TRUE	TRUE	CASSFTLGPTETQYF	TGTGCTAGCAGCTTCACTTTAGGTCCCACAGAGACCCAGTACTTC	5512	11
Liu_1815_PBMC_AACTCCCAGTGTTTGC	CD8_C2_IL7R	Liu_1815_PBMC_clonotype8894	Liu_1815_PBMC	TRUE	650	TRA	TRAV8-6	None	TRAJ54	TRAC	TRUE	TRUE	CAVRLQGAQKLVF	TGTGCTGTGAGGCTTCAGGGAGCCCAGAAGCTGGTATTT	750	2
Liu_1806_Tumour_AACTCCCAGTTCGCAT	CD8_C5_CXCR4	Liu_1806_Tumour_clonotype473	Liu_1806_Tumour	TRUE	529	TRB	TRBV7-6	None	TRBJ1-1	TRBC1	TRUE	TRUE	CASSLGASTEAFF	TGTGCCAGCAGCTTAGGGGCGAGCACTGAAGCTTTCTTT	2278	4
Liu_1806_Tumour_AACTCCCAGTTCGCAT	CD8_C5_CXCR4	Liu_1806_Tumour_clonotype473	Liu_1806_Tumour	TRUE	489	TRA	TRAV21	None	TRAJ35	TRAC	TRUE	TRUE	CAVRPPI	TGTGCTGTGAGGCCGCCGATA	2373	2
Liu_1813_Tumour_AACTCCCCAAACAACA	CD8_C5_CXCR4	Liu_1813_Tumour_clonotype332	Liu_1813_Tumour	TRUE	674	TRB	TRBV5-4	None	TRBJ2-5	TRBC2	TRUE	TRUE	CASSLFETQYF	TGTGCCAGCAGCTTGTTCGAGACCCAGTACTTC	1171	4
Liu_1813_Tumour_AACTCCCCAAACAACA	CD8_C5_CXCR4	Liu_1813_Tumour_clonotype332	Liu_1813_Tumour	TRUE	677	TRA	TRAV8-3	None	TRAJ42	TRAC	TRUE	TRUE	CAVGGDPYGGSQGNLIF	TGTGCTGTGGGTGGGGACCCTTATGGAGGAAGCCAAGGAAATCTCATCTTT	260	1
Liu_1807_PBMC_AACTCCCCAACACCTA	CD8_C3_CMC1	Liu_1807_PBMC_clonotype3614	Liu_1807_PBMC	TRUE	549	TRB	TRBV2	None	TRBJ1-1	TRBC1	TRUE	TRUE	CASSDLWGNTEAFF	TGTGCCAGCAGTGACTTATGGGGGAACACTGAAGCTTTCTTT	2669	7
Liu_1807_PBMC_AACTCCCCAACACCTA	CD8_C3_CMC1	Liu_1807_PBMC_clonotype3614	Liu_1807_PBMC	TRUE	930	TRA	TRAV8-3	None	TRAJ54	TRAC	TRUE	TRUE	CAVVQGAQKLVF	TGTGCTGTGGTTCAGGGAGCCCAGAAGCTGGTATTT	1655	3
Liu_1816_Tumour_AACTCCCCAACTGGCC	CD8_C11_HAVCR2	Liu_1816_Tumour_clonotype3615	Liu_1816_Tumour	TRUE	669	TRA	TRAV30	None	TRAJ3	TRAC	TRUE	TRUE	CGTDYSSASKIIF	TGTGGCACAGATTACAGCAGTGCTTCCAAGATAATCTTT	6902	17
Liu_1816_Tumour_AACTCCCCAACTGGCC	CD8_C11_HAVCR2	Liu_1816_Tumour_clonotype3615	Liu_1816_Tumour	TRUE	692	TRA	TRAV3	None	TRAJ44	TRAC	TRUE	TRUE	CAVLRWGGTASKLTF	TGTGCTGTCTTAAGGTGGGGCGGCACTGCCAGTAAACTCACCTTT	1871	6
Liu_1816_Tumour_AACTCCCCAACTGGCC	CD8_C11_HAVCR2	Liu_1816_Tumour_clonotype3615	Liu_1816_Tumour	TRUE	896	TRB	TRBV9	TRBD2	TRBJ2-3	TRBC2	TRUE	TRUE	CASSTGLQNTDTQYF	TGTGCCAGCAGCACGGGACTCCAGAACACAGATACGCAGTATTTT	3808	10
Liu_1808_Tumour_AACTCCCCAAGAGTCG	CD8_C10_STMN1	Liu_1808_Tumour_clonotype200	Liu_1808_Tumour	TRUE	500	TRA	TRAV6	None	TRAJ9	TRAC	TRUE	TRUE	CALYTGGFKTIF	TGTGCTCTTTATACTGGAGGCTTCAAAACTATCTTT	293	1
Liu_1808_Tumour_AACTCCCCAAGAGTCG	CD8_C10_STMN1	Liu_1808_Tumour_clonotype200	Liu_1808_Tumour	TRUE	513	TRB	TRBV7-3	TRBD2	TRBJ2-3	TRBC2	TRUE	TRUE	CASSSSDSVSDTQYF	TGTGCCAGCAGCTCTTCGGACTCGGTTTCAGATACGCAGTATTTT	1525	8
Liu_1808_Tumour_AACTCCCCAAGTACCT	CD8_C11_HAVCR2	Liu_1808_Tumour_clonotype582	Liu_1808_Tumour	TRUE	741	TRB	TRBV4-3	TRBD1	TRBJ1-4	TRBC1	TRUE	TRUE	CASSAGTGVGEKLFF	TGCGCCAGCAGCGCCGGGACAGGGGTAGGAGAAAAACTGTTTTTT	3195	17
Liu_1808_Tumour_AACTCCCCAAGTACCT	CD8_C11_HAVCR2	Liu_1808_Tumour_clonotype582	Liu_1808_Tumour	TRUE	575	TRA	TRAV19	None	TRAJ52	TRAC	TRUE	TRUE	CALSERGGGTSYGKLTF	TGTGCTCTGAGTGAGCGTGGTGGTGGTACTAGCTATGGAAAGCTGACATTT	433	2
Liu_1806_PBMC_AACTCCCCAAGTCTGT	CD8_C4_CX3CR1	Liu_1806_PBMC_clonotype841	Liu_1806_PBMC	TRUE	494	TRA	TRAV21	None	TRAJ43	TRAC	TRUE	TRUE	CAVMGDMRF	TGTGCTGTGATGGGTGACATGCGCTTT	5517	3
Liu_1806_PBMC_AACTCCCCAAGTCTGT	CD8_C4_CX3CR1	Liu_1806_PBMC_clonotype841	Liu_1806_PBMC	TRUE	511	TRB	TRBV7-9	TRBD2	TRBJ2-3	TRBC2	TRUE	TRUE	CASSTGTSERWADTQYF	TGTGCCAGCAGCACCGGGACTAGCGAACGATGGGCAGATACGCAGTATTTT	5264	6
Liu_1806_PBMC_AACTCCCCAAGTCTGT	CD8_C4_CX3CR1	Liu_1806_PBMC_clonotype841	Liu_1806_PBMC	TRUE	577	TRA	TRAV14DV4	None	TRAJ52	TRAC	TRUE	TRUE	CAMRVEAGGTSYGKLTF	TGTGCAATGAGAGTGGAAGCTGGTGGTACTAGCTATGGAAAGCTGACATTT	4794	3
Liu_1808_PBMC_AACTCCCCAATCCAAC	CD8_C1_LEF1	Liu_1808_PBMC_clonotype8903	Liu_1808_PBMC	TRUE	698	TRB	TRBV10-3	TRBD2	TRBJ2-1	TRBC2	TRUE	TRUE	CAISETGLAGNYNEQFF	TGTGCCATCAGTGAGACGGGACTAGCAGGAAATTACAATGAGCAGTTCTTC	12152	32
Liu_1808_PBMC_AACTCCCCAATCCAAC	CD8_C1_LEF1	Liu_1808_PBMC_clonotype8903	Liu_1808_PBMC	TRUE	526	TRA	TRAV29DV5	None	TRAJ37	TRAC	TRUE	TRUE	CAASGKDGSGNTGKLIF	TGTGCAGCAAGCGGAAAAGATGGCTCTGGCAACACAGGCAAACTAATCTTT	946	2
Liu_1813_PBMC_AACTCCCCAATGAATG	CD8_C1_LEF1	Liu_1813_PBMC_clonotype8904	Liu_1813_PBMC	TRUE	579	TRB	TRBV29-1	TRBD1	TRBJ1-4	TRBC1	TRUE	TRUE	CSVETGHNEKLFF	TGCAGCGTTGAGACAGGGCACAATGAAAAACTGTTTTTT	3548	4
Liu_1813_PBMC_AACTCCCCAATGAATG	CD8_C1_LEF1	Liu_1813_PBMC_clonotype8904	Liu_1813_PBMC	TRUE	578	TRA	TRAV17	None	TRAJ43	TRAC	TRUE	TRUE	CATYNNNDMRF	TGTGCTACGTACAATAACAATGACATGCGCTTT	350	1
Liu_1802_PBMC_AACTCCCCACAGAGGT	CD8_C3_CMC1	Liu_1802_PBMC_clonotype109	Liu_1802_PBMC	TRUE	534	TRA	TRAV25	None	TRAJ26	TRAC	TRUE	TRUE	CAGYNYGQNFVF	TGTGCAGGGTATAACTATGGTCAGAATTTTGTCTTT	372	1
Liu_1802_PBMC_AACTCCCCACAGAGGT	CD8_C3_CMC1	Liu_1802_PBMC_clonotype109	Liu_1802_PBMC	TRUE	502	TRB	TRBV27	TRBD1	TRBJ1-6	TRBC1	TRUE	TRUE	CASTIDRNNSPLHF	TGTGCCAGCACCATAGACAGGAATAATTCACCCCTCCACTTT	289	1
Liu_1806_Tumour_AACTCCCCACAGCCCA	CD8_C5_CXCR4	Liu_1806_Tumour_clonotype273	Liu_1806_Tumour	TRUE	712	TRB	TRBV3-1	TRBD2	TRBJ2-7	TRBC2	TRUE	TRUE	CASSQGSGNFYEQYF	TGTGCCAGCAGCCAAGGTAGCGGGAATTTCTACGAGCAGTACTTC	6451	7
Liu_1806_Tumour_AACTCCCCACAGCCCA	CD8_C5_CXCR4	Liu_1806_Tumour_clonotype273	Liu_1806_Tumour	TRUE	573	TRA	TRAV20	None	TRAJ3	TRAC	TRUE	TRUE	CAREGSSASKIIF	TGTGCCCGGGAGGGCAGCAGTGCTTCCAAGATAATCTTT	6485	7
Liu_1806_Tumour_AACTCCCCACAGCCCA	CD8_C5_CXCR4	Liu_1806_Tumour_clonotype273	Liu_1806_Tumour	TRUE	527	TRA	TRAV1-1	None	TRAJ24	TRAC	TRUE	TRUE	CAVGATDSWGKLQF	TGCGCTGTGGGGGCCACTGACAGCTGGGGGAAATTGCAGTTT	3132	3
Liu_1806_Tumour_AACTCCCCACAGGTTT	CD8_C7_ZNF683	Liu_1806_Tumour_clonotype74	Liu_1806_Tumour	TRUE	667	TRB	TRBV27	TRBD1	TRBJ2-5	TRBC2	TRUE	TRUE	CASRPADREETQYF	TGTGCCAGCAGACCCGCGGACAGGGAAGAGACCCAGTACTTC	6644	9
Liu_1806_Tumour_AACTCCCCACAGGTTT	CD8_C7_ZNF683	Liu_1806_Tumour_clonotype74	Liu_1806_Tumour	TRUE	584	TRA	TRAV5	None	TRAJ34	TRAC	TRUE	TRUE	CAESPGDKLIF	TGTGCAGAGAGTCCCGGCGACAAGCTCATCTTT	2024	2
Liu_1807_PBMC_AACTCCCCACCAGATT	CD8_C3_CMC1	Liu_1807_PBMC_clonotype3616	Liu_1807_PBMC	TRUE	577	TRA	TRAV29DV5	None	TRAJ23	TRAC	TRUE	TRUE	CAASAFQGGKLIF	TGTGCAGCAAGCGCGTTCCAGGGAGGAAAGCTTATCTTC	1557	2
Liu_1807_PBMC_AACTCCCCACCAGATT	CD8_C3_CMC1	Liu_1807_PBMC_clonotype3616	Liu_1807_PBMC	TRUE	674	TRB	TRBV7-3	TRBD2	TRBJ2-1	TRBC2	TRUE	TRUE	CASGDGDNEQFF	TGTGCCAGCGGGGACGGCGACAATGAGCAGTTCTTC	1911	4
Liu_1802_Tumour_AACTCCCCACGCATCG	CD8_C11_HAVCR2	Liu_1802_Tumour_clonotype127	Liu_1802_Tumour	TRUE	568	TRA	TRAV5	None	TRAJ9	TRAC	TRUE	TRUE	CAESTGGFKTIF	TGTGCAGAGTCTACTGGAGGCTTCAAAACTATCTTT	1937	10
Liu_1802_Tumour_AACTCCCCACGCATCG	CD8_C11_HAVCR2	Liu_1802_Tumour_clonotype127	Liu_1802_Tumour	TRUE	565	TRB	TRBV25-1	TRBD1	TRBJ1-3	TRBC1	TRUE	TRUE	CASSDWTGRAGNTIYF	TGTGCCAGCAGTGATTGGACAGGGAGAGCTGGAAACACCATATATTTT	1110	9
Liu_1802_PBMC_AACTCCCCACGCCAGT	CD8_C4_CX3CR1	Liu_1802_PBMC_clonotype7	Liu_1802_PBMC	TRUE	736	TRB	TRBV7-9	None	TRBJ1-1	TRBC1	TRUE	TRUE	CASSASHSTRNTEAFF	TGTGCCAGCAGCGCAAGCCACTCTACACGGAACACTGAAGCTTTCTTT	4170	16
Liu_1802_PBMC_AACTCCCCACGCCAGT	CD8_C4_CX3CR1	Liu_1802_PBMC_clonotype7	Liu_1802_PBMC	TRUE	634	TRA	TRAV17	None	TRAJ15	TRAC	TRUE	TRUE	CATDLLANQAGTALIF	TGTGCTACGGACCTCCTGGCCAACCAGGCAGGAACTGCTCTGATCTTT	1132	5
Liu_1802_PBMC_AACTCCCCACGCCAGT	CD8_C4_CX3CR1	Liu_1802_PBMC_clonotype7	Liu_1802_PBMC	TRUE	594	TRA	TRAV14DV4	None	TRAJ32	TRAC	TRUE	TRUE	CAMREANYGGATNKLIF	TGTGCAATGAGAGAGGCGAATTATGGTGGTGCTACAAACAAGCTCATCTTT	820	3
Liu_1807_PBMC_AACTCCCCACTTAACG	CD8_C1_LEF1	Liu_1807_PBMC_clonotype8914	Liu_1807_PBMC	TRUE	500	TRB	TRBV9	TRBD2	TRBJ2-7	TRBC2	TRUE	TRUE	CASSVGGTHEQYF	TGTGCCAGCAGCGTAGGAGGGACCCACGAGCAGTACTTC	814	1
Liu_1807_PBMC_AACTCCCCACTTAACG	CD8_C1_LEF1	Liu_1807_PBMC_clonotype8914	Liu_1807_PBMC	TRUE	525	TRA	TRAV17	None	TRAJ8	TRAC	TRUE	TRUE	CATDDPNTGFQKLVF	TGTGCTACGGACGACCCGAACACAGGCTTTCAGAAACTTGTATTT	948	1
Liu_1816_PBMC_AACTCCCCAGCCACCA	CD8_C3_CMC1	Liu_1816_PBMC_clonotype1445	Liu_1816_PBMC	TRUE	581	TRB	TRBV18	TRBD1	TRBJ2-1	TRBC2	TRUE	TRUE	CASSLGQGRMNEQFF	TGTGCCAGCTCACTCGGACAGGGGAGGATGAATGAGCAGTTCTTC	1793	4
Liu_1816_PBMC_AACTCCCCAGCCACCA	CD8_C3_CMC1	Liu_1816_PBMC_clonotype1445	Liu_1816_PBMC	TRUE	687	TRA	TRAV8-1	None	TRAJ49	TRAC	TRUE	TRUE	CALNTGNQFYF	TGTGCCTTGAACACCGGTAACCAGTTCTATTTT	2356	6
Liu_1815_Tumour_AACTCCCCAGGAACGT	CD8_C6_ISG15	Liu_1815_Tumour_clonotype8922	Liu_1815_Tumour	TRUE	593	TRB	TRBV6-3	TRBD1	TRBJ2-2	TRBC2	TRUE	TRUE	CASSYWRDRAINTGELFF	TGTGCCAGCAGTTACTGGCGGGACAGAGCCATTAACACCGGGGAGCTGTTTTTT	5351	15
Liu_1815_Tumour_AACTCCCCAGGAACGT	CD8_C6_ISG15	Liu_1815_Tumour_clonotype8922	Liu_1815_Tumour	TRUE	541	TRA	TRAV1-1	None	TRAJ41	TRAC	TRUE	TRUE	CAVSGSGYALNF	TGCGCTGTGAGCGGCTCCGGGTATGCACTCAACTTC	1896	5
Liu_1802_Tumour_AACTCCCCAGTCAGAG	CD8_C10_STMN1	Liu_1802_Tumour_clonotype8927	Liu_1802_Tumour	TRUE	591	TRA	TRAV29DV5	None	TRAJ27	TRAC	TRUE	TRUE	CAASAKANAGKSTF	TGTGCAGCAAGCGCGAAGGCCAATGCAGGCAAATCAACCTTT	1483	9
Liu_1802_Tumour_AACTCCCCAGTCAGAG	CD8_C10_STMN1	Liu_1802_Tumour_clonotype8927	Liu_1802_Tumour	TRUE	705	TRB	TRBV20-1	TRBD2	TRBJ2-1	TRBC2	TRUE	TRUE	CSARGPGGPFGEQFF	TGCAGTGCTAGAGGGCCGGGAGGGCCGTTCGGAGAGCAGTTCTTC	3041	25
Liu_1802_Tumour_AACTCCCCAGTCAGAG	CD8_C10_STMN1	Liu_1802_Tumour_clonotype8927	Liu_1802_Tumour	TRUE	788	TRB	TRBV30	TRBD1	TRBJ1-2	TRBC1	TRUE	TRUE	CAWSHGGGYGYTF	TGTGCCTGGAGTCACGGGGGCGGCTATGGCTACACCTTC	922	6
Liu_1807_Tumour_AACTCCCCATACTCTT	CD8_C11_HAVCR2	Liu_1807_Tumour_clonotype941	Liu_1807_Tumour	TRUE	729	TRB	TRBV20-1	TRBD1	TRBJ2-1	TRBC2	TRUE	TRUE	CSAPGGFPNEQFF	TGCAGTGCCCCAGGGGGGTTCCCCAATGAGCAGTTCTTC	8035	28
Liu_1807_Tumour_AACTCCCCATACTCTT	CD8_C11_HAVCR2	Liu_1807_Tumour_clonotype941	Liu_1807_Tumour	TRUE	491	TRA	TRAV12-2	None	TRAJ31	TRAC	TRUE	TRUE	CAVHNARLMF	TGTGCCGTCCATAATGCCAGACTCATGTTT	622	1
Liu_1815_PBMC_AACTCCCCATGGTAGG	CD8_C4_CX3CR1	Liu_1815_PBMC_clonotype154	Liu_1815_PBMC	TRUE	535	TRB	TRBV20-1	TRBD2	TRBJ2-1	TRBC2	TRUE	TRUE	CSARDPYLAGERNEQFF	TGCAGTGCTAGAGATCCCTACCTAGCGGGGGAGAGGAATGAGCAGTTCTTC	2048	4
Liu_1815_PBMC_AACTCCCCATGGTAGG	CD8_C4_CX3CR1	Liu_1815_PBMC_clonotype154	Liu_1815_PBMC	TRUE	707	TRA	TRAV3	None	TRAJ10	TRAC	TRUE	TRUE	CAVRVFTGGGNKLTF	TGTGCTGTGAGAGTTTTCACGGGAGGAGGAAACAAACTCACCTTT	2243	5
Liu_1802_Tumour_AACTCCCCATTGGCGC	CD8_C5_CXCR4	Liu_1802_Tumour_clonotype90	Liu_1802_Tumour	TRUE	560	TRA	TRAV26-1	None	TRAJ42	TRAC	TRUE	TRUE	CIVSRGPLTPGGSQGNLIF	TGCATCGTCAGTCGAGGGCCTTTAACCCCTGGAGGAAGCCAAGGAAATCTCATCTTT	189	1
Liu_1802_Tumour_AACTCCCCATTGGCGC	CD8_C5_CXCR4	Liu_1802_Tumour_clonotype90	Liu_1802_Tumour	TRUE	735	TRB	TRBV7-8	TRBD1	TRBJ2-1	TRBC2	TRUE	TRUE	CASTLTGDDNEQFF	TGTGCCAGCACCCTGACAGGGGACGACAATGAGCAGTTCTTC	1986	16
Liu_1808_Tumour_AACTCCCGTCATCCCT	CD8_C5_CXCR4	Liu_1808_Tumour_clonotype641	Liu_1808_Tumour	TRUE	515	TRB	TRBV9	TRBD1	TRBJ2-1	TRBC2	TRUE	TRUE	CASSPWGSNEQFF	TGTGCCAGCAGCCCTTGGGGGTCTAATGAGCAGTTCTTC	2534	15
Liu_1808_Tumour_AACTCCCGTCATCCCT	CD8_C5_CXCR4	Liu_1808_Tumour_clonotype641	Liu_1808_Tumour	TRUE	571	TRA	TRAV13-2	None	TRAJ15	TRAC	TRUE	TRUE	CAENGDQAGTALIF	TGTGCAGAGAATGGGGACCAGGCAGGAACTGCTCTGATCTTT	754	2
Liu_1813_PBMC_AACTCCCGTCCGAAGA	CD8_C4_CX3CR1	Liu_1813_PBMC_clonotype29	Liu_1813_PBMC	TRUE	527	TRB	TRBV13	TRBD1	TRBJ2-5	TRBC2	TRUE	TRUE	CASSLGTTPGETQYF	TGTGCCAGCAGCTTAGGGACAACCCCAGGGGAGACCCAGTACTTC	4470	6
Liu_1813_PBMC_AACTCCCGTCCGAAGA	CD8_C4_CX3CR1	Liu_1813_PBMC_clonotype29	Liu_1813_PBMC	TRUE	540	TRA	TRAV14DV4	None	TRAJ9	TRAC	TRUE	TRUE	CAMGETGGFKTIF	TGTGCAATGGGGGAAACTGGAGGCTTCAAAACTATCTTT	1658	2
Liu_1805_PBMC_AACTCCCGTCTGGTCG	CD8_C4_CX3CR1	Liu_1805_PBMC_clonotype6	Liu_1805_PBMC	TRUE	612	TRA	TRAV14DV4	None	TRAJ30	TRAC	TRUE	TRUE	CAMREGGGRDDKIIF	TGTGCAATGAGAGAGGGCGGAGGCAGAGATGACAAGATCATCTTT	3588	7
Liu_1805_PBMC_AACTCCCGTCTGGTCG	CD8_C4_CX3CR1	Liu_1805_PBMC_clonotype6	Liu_1805_PBMC	TRUE	747	TRB	TRBV2	TRBD2	TRBJ2-5	TRBC2	TRUE	TRUE	CASSGGAGGGETQYF	TGTGCCAGCAGTGGAGGCGCGGGGGGAGGAGAGACCCAGTACTTC	3251	9
Liu_1806_Tumour_AACTCCCGTGCACCAC	CD8_C7_ZNF683	Liu_1806_Tumour_clonotype74	Liu_1806_Tumour	TRUE	519	TRA	TRAV5	None	TRAJ34	TRAC	TRUE	TRUE	CAESPGDKLIF	TGTGCAGAGAGTCCCGGCGACAAGCTCATCTTT	2114	2
Liu_1806_Tumour_AACTCCCGTGCACCAC	CD8_C7_ZNF683	Liu_1806_Tumour_clonotype74	Liu_1806_Tumour	TRUE	504	TRB	TRBV27	TRBD1	TRBJ2-5	TRBC2	TRUE	TRUE	CASRPADREETQYF	TGTGCCAGCAGACCCGCGGACAGGGAAGAGACCCAGTACTTC	1232	2
Liu_1802_Tumour_AACTCCCGTGTCCTCT	CD8_C10_STMN1	Liu_1802_Tumour_clonotype8958	Liu_1802_Tumour	TRUE	736	TRB	TRBV7-3	TRBD2	TRBJ2-2	TRBC2	TRUE	TRUE	CASSPGGGAGELFF	TGTGCCAGCAGCCCCGGAGGAGGGGCGGGGGAGCTGTTTTTT	6940	59
Liu_1802_Tumour_AACTCCCGTGTCCTCT	CD8_C10_STMN1	Liu_1802_Tumour_clonotype8958	Liu_1802_Tumour	TRUE	764	TRA	TRAV20	None	TRAJ54	TRAC	TRUE	TRUE	CAVLLIQGAQKLVF	TGTGCTGTGCTGCTTATTCAGGGAGCCCAGAAGCTGGTATTT	3698	19
Liu_1811_Tumour_AACTCCCGTGTTGAGG	CD8_C8_CXCL13	Liu_1811_Tumour_clonotype8961	Liu_1811_Tumour	TRUE	693	TRB	TRBV12-5	TRBD1	TRBJ1-5	TRBC1	TRUE	TRUE	CASAPPPGHRLLLNQPQHF	TGTGCTAGTGCCCCTCCACCGGGACATAGGCTTCTCCTAAATCAGCCCCAGCATTTT	5492	11
Liu_1811_Tumour_AACTCCCGTGTTGAGG	CD8_C8_CXCL13	Liu_1811_Tumour_clonotype8961	Liu_1811_Tumour	TRUE	554	TRA	TRAV16	None	TRAJ8	TRAC	TRUE	TRUE	CAVDPMNTGFQKLVF	TGTGCCGTCGACCCTATGAACACAGGCTTTCAGAAACTTGTATTT	1102	2
Liu_1806_Tumour_AACTCCCTCACCTTAT	CD8_C5_CXCR4	Liu_1806_Tumour_clonotype8976	Liu_1806_Tumour	TRUE	548	TRB	TRBV27	TRBD1	TRBJ2-7	TRBC2	TRUE	TRUE	CASSLGGTGGYEQYF	TGTGCCAGCAGTTTAGGGGGGACAGGGGGCTACGAGCAGTACTTC	1705	4
Liu_1806_Tumour_AACTCCCTCACCTTAT	CD8_C5_CXCR4	Liu_1806_Tumour_clonotype8976	Liu_1806_Tumour	TRUE	577	TRA	TRAV5	None	TRAJ3	TRAC	TRUE	TRUE	CAESTDSSASKIIF	TGTGCAGAGAGTACGGATAGCAGTGCTTCCAAGATAATCTTT	740	1
Liu_1802_Tumour_AACTCCCTCAGGCCCA	CD8_C11_HAVCR2	Liu_1802_Tumour_clonotype272	Liu_1802_Tumour	TRUE	570	TRA	TRAV29DV5	None	TRAJ43	TRAC	TRUE	TRUE	CAASAHNNDMRF	TGTGCAGCAAGCGCGCATAACAATGACATGCGCTTT	1604	9
Liu_1802_Tumour_AACTCCCTCAGGCCCA	CD8_C11_HAVCR2	Liu_1802_Tumour_clonotype272	Liu_1802_Tumour	TRUE	657	TRB	TRBV28	TRBD1	TRBJ2-7	TRBC2	TRUE	TRUE	CASSLAGAFYEQYF	TGTGCCAGCAGTTTGGCGGGGGCCTTCTACGAGCAGTACTTC	2160	19
Liu_1813_Tumour_AACTCCCTCATTCACT	CD8_C7_ZNF683	Liu_1813_Tumour_clonotype8	Liu_1813_Tumour	TRUE	537	TRB	TRBV6-3	None	TRBJ1-1	TRBC1	TRUE	TRUE	CASSYEFLVSEAFF	TGTGCCAGCAGTTACGAGTTCTTAGTATCTGAAGCTTTCTTT	3085	5
Liu_1813_Tumour_AACTCCCTCATTCACT	CD8_C7_ZNF683	Liu_1813_Tumour_clonotype8	Liu_1813_Tumour	TRUE	573	TRA	TRAV19	None	TRAJ53	TRAC	TRUE	TRUE	CALTGDSGGSNYKLTF	TGTGCTCTGACGGGGGATAGTGGAGGTAGCAACTATAAACTGACATTT	574	1
Liu_1808_Tumour_AACTCCCTCCAGATCA	CD8_C5_CXCR4	Liu_1808_Tumour_clonotype1791	Liu_1808_Tumour	TRUE	742	TRB	TRBV5-4	TRBD1	TRBJ2-3	TRBC2	TRUE	TRUE	CASSKSRADTQYF	TGTGCCAGCTCCAAGTCCAGGGCAGATACGCAGTATTTT	2067	14
Liu_1808_Tumour_AACTCCCTCCAGATCA	CD8_C5_CXCR4	Liu_1808_Tumour_clonotype1791	Liu_1808_Tumour	TRUE	498	TRA	TRAV38-2DV8	None	TRAJ43	TRAC	TRUE	TRUE	CAYRSADNNNDMRF	TGTGCTTATAGGAGCGCGGACAATAACAATGACATGCGCTTT	1877	8
Liu_1811_Tumour_AACTCCCTCCAGATCA	CD8_C10_STMN1	Liu_1811_Tumour_clonotype8984	Liu_1811_Tumour	TRUE	559	TRB	TRBV3-1	TRBD1	TRBJ1-2	TRBC1	TRUE	TRUE	CASSQEGGAGYGYTF	TGTGCCAGCAGCCAAGAAGGGGGGGCGGGCTATGGCTACACCTTC	2736	5
Liu_1811_Tumour_AACTCCCTCCAGATCA	CD8_C10_STMN1	Liu_1811_Tumour_clonotype8984	Liu_1811_Tumour	TRUE	500	TRB	TRBV9	TRBD2	TRBJ2-3	TRBC2	TRUE	TRUE	CASSLGGIGDTQYF	TGTGCCAGCAGCCTGGGCGGGATCGGGGATACGCAGTATTTT	2649	4
Liu_1811_Tumour_AACTCCCTCCAGATCA	CD8_C10_STMN1	Liu_1811_Tumour_clonotype8984	Liu_1811_Tumour	TRUE	568	TRA	TRAV29DV5	None	TRAJ15	TRAC	TRUE	TRUE	CAARQAGTALIF	TGTGCAGCAAGACAGGCAGGAACTGCTCTGATCTTT	772	3
Liu_1802_Tumour_AACTCCCTCCTGTAGA	CD8_C11_HAVCR2	Liu_1802_Tumour_clonotype3622	Liu_1802_Tumour	TRUE	729	TRB	TRBV4-3	None	TRBJ1-4	TRBC1	TRUE	TRUE	CASSDGEKLFF	TGCGCCAGCTCCGACGGTGAAAAACTGTTTTTT	7950	52
Liu_1802_Tumour_AACTCCCTCCTGTAGA	CD8_C11_HAVCR2	Liu_1802_Tumour_clonotype3622	Liu_1802_Tumour	TRUE	519	TRA	TRAV13-1	None	TRAJ11	TRAC	TRUE	TRUE	CAASVSGYSTLTF	TGTGCAGCAAGTGTGTCAGGATACAGCACCCTCACCTTT	1392	6
Liu_1807_PBMC_AACTCCCTCGAGAGCA	CD8_C4_CX3CR1	Liu_1807_PBMC_clonotype62	Liu_1807_PBMC	TRUE	684	TRB	TRBV14	TRBD1	TRBJ2-7	TRBC2	TRUE	TRUE	CASSQDRVEQYF	TGTGCCAGCAGCCAGGACAGGGTCGAGCAGTACTTC	2093	4
Liu_1807_PBMC_AACTCCCTCGAGAGCA	CD8_C4_CX3CR1	Liu_1807_PBMC_clonotype62	Liu_1807_PBMC	TRUE	666	TRA	TRAV8-6	None	TRAJ34	TRAC	TRUE	TRUE	CAVSPRGNTDKLIF	TGTGCTGTGAGTCCCCGGGGAAACACCGACAAGCTCATCTTT	528	1
Liu_1802_PBMC_AACTCCCTCGCGTAGC	CD8_C4_CX3CR1	Liu_1802_PBMC_clonotype39	Liu_1802_PBMC	TRUE	600	TRB	TRBV6-3	TRBD2	TRBJ2-7	TRBC2	TRUE	TRUE	CASSSPGLAGGSPYEQYF	TGTGCCAGCAGTTCCCCGGGACTAGCGGGAGGAAGCCCCTACGAGCAGTACTTC	611	3
Liu_1802_PBMC_AACTCCCTCGCGTAGC	CD8_C4_CX3CR1	Liu_1802_PBMC_clonotype39	Liu_1802_PBMC	TRUE	493	TRA	TRAV4	None	TRAJ36	TRAC	TRUE	TRUE	CLGLTGANNLFF	TGCCTCGGGCTCACTGGGGCAAACAACCTCTTCTTT	918	2
Liu_1815_Tumour_AACTCCCTCGCTAGCG	CD8_C11_HAVCR2	Liu_1815_Tumour_clonotype8993	Liu_1815_Tumour	TRUE	660	TRB	TRBV19	None	TRBJ2-7	TRBC2	TRUE	TRUE	CASSYGANEQYF	TGTGCCAGTAGTTATGGGGCCAACGAGCAGTACTTC	2382	9
Liu_1815_Tumour_AACTCCCTCGCTAGCG	CD8_C11_HAVCR2	Liu_1815_Tumour_clonotype8993	Liu_1815_Tumour	TRUE	757	TRA	TRAV1-2	None	TRAJ35	TRAC	TRUE	TRUE	CAVRGFGNVLHC	TGTGCTGTGAGGGGCTTTGGGAATGTGCTGCATTGC	2016	4
Liu_1808_Tumour_AACTCCCTCGGGAGTA	CD8_C6_ISG15	Liu_1808_Tumour_clonotype10	Liu_1808_Tumour	TRUE	555	TRA	TRAV21	None	TRAJ56	TRAC	TRUE	TRUE	CAVGANTGANSKLTF	TGTGCTGTGGGGGCTAATACTGGAGCCAATAGTAAGCTGACATTT	1903	7
Liu_1808_Tumour_AACTCCCTCGGGAGTA	CD8_C6_ISG15	Liu_1808_Tumour_clonotype10	Liu_1808_Tumour	TRUE	844	TRB	TRBV19	None	TRBJ1-2	TRBC1	TRUE	TRUE	CASSIRDGYTF	TGTGCCAGTAGTATACGAGATGGCTACACCTTC	1538	11
Liu_1808_Tumour_AACTCCCTCGGGAGTA	CD8_C6_ISG15	Liu_1808_Tumour_clonotype10	Liu_1808_Tumour	TRUE	624	TRA	TRAV12-1	None	TRAJ20	TRAC	TRUE	TRUE	CAVTSVEYDYKLSF	TGTGCGGTGACCTCGGTGGAGTACGACTACAAGCTCAGCTTT	250	2
Liu_1811_PBMC_AACTCCCTCTAACGGT	CD8_C1_LEF1	Liu_1811_PBMC_clonotype8996	Liu_1811_PBMC	TRUE	514	TRA	TRAV10	None	TRAJ40	TRAC	TRUE	TRUE	CVVTRKRFSGTYKYIF	TGTGTGGTGACCCGTAAGAGGTTCTCAGGAACCTACAAATACATCTTT	1813	2
Liu_1811_PBMC_AACTCCCTCTAACGGT	CD8_C1_LEF1	Liu_1811_PBMC_clonotype8996	Liu_1811_PBMC	TRUE	659	TRB	TRBV5-6	None	TRBJ2-1	TRBC2	TRUE	TRUE	CASSFEEAVHEQFF	TGTGCCAGCAGCTTCGAGGAAGCCGTCCATGAGCAGTTCTTC	3760	6
Liu_1805_Tumour_AACTCCCTCTAACTCT	CD8_C3_CMC1	Liu_1805_Tumour_clonotype8997	Liu_1805_Tumour	TRUE	716	TRB	TRBV20-1	TRBD2	TRBJ2-1	TRBC1	TRUE	TRUE	CSAPPDLTGASGSDVDEQFF	TGCAGTGCTCCACCCGATCTGACAGGGGCTAGCGGGAGTGATGTCGATGAGCAGTTCTTC	1979	4
Liu_1805_Tumour_AACTCCCTCTAACTCT	CD8_C3_CMC1	Liu_1805_Tumour_clonotype8997	Liu_1805_Tumour	TRUE	529	TRA	TRAV13-2	None	TRAJ8	TRAC	TRUE	TRUE	CAERVSFQKLVF	TGTGCAGAGAGGGTCAGCTTTCAGAAACTTGTATTT	1185	2
Liu_1815_Tumour_AACTCCCTCTATCGCC	CD8_C5_CXCR4	Liu_1815_Tumour_clonotype768	Liu_1815_Tumour	TRUE	446	TRA	TRAV39	None	TRAJ40	TRAC	TRUE	TRUE	CAVDTSGTYKYIF	TGTGCCGTGGACACCTCAGGAACCTACAAATACATCTTT	606	1
Liu_1815_Tumour_AACTCCCTCTATCGCC	CD8_C5_CXCR4	Liu_1815_Tumour_clonotype768	Liu_1815_Tumour	TRUE	501	TRB	TRBV5-1	TRBD1	TRBJ2-7	TRBC2	TRUE	TRUE	CASSFQGTVYEQYF	TGCGCCAGCAGCTTCCAGGGGACCGTCTACGAGCAGTACTTC	3697	11
Liu_1816_Tumour_AACTCCCTCTGCGGCA	CD8_C6_ISG15	Liu_1816_Tumour_clonotype9002	Liu_1816_Tumour	TRUE	591	TRB	TRBV10-2	TRBD1	TRBJ2-2	TRBC2	TRUE	TRUE	CASRAGTANTGELFF	TGCGCCAGCAGAGCCGGGACAGCGAACACCGGGGAGCTGTTTTTT	4898	11
Liu_1816_Tumour_AACTCCCTCTGCGGCA	CD8_C6_ISG15	Liu_1816_Tumour_clonotype9002	Liu_1816_Tumour	TRUE	526	TRA	TRAV24	None	TRAJ42	TRAC	TRUE	TRUE	CAFIDYGGSQGNLIF	TGTGCCTTTATTGACTATGGAGGAAGCCAAGGAAATCTCATCTTT	1751	5
Liu_1808_Tumour_AACTCCCTCTGTTGAG	CD8_C5_CXCR4	Liu_1808_Tumour_clonotype9008	Liu_1808_Tumour	TRUE	526	TRB	TRBV4-2	TRBD2	TRBJ2-2	TRBC2	TRUE	TRUE	CASSQDIVLADTTGELFF	TGTGCCAGCAGCCAAGATATCGTGCTAGCGGATACTACCGGGGAGCTGTTTTTT	1569	9
Liu_1808_Tumour_AACTCCCTCTGTTGAG	CD8_C5_CXCR4	Liu_1808_Tumour_clonotype9008	Liu_1808_Tumour	TRUE	511	TRB	TRBV21-1	TRBD2	TRBJ2-3	TRBC2	TRUE	TRUE	CASSSPGLAVSTDTQYF	TGTGCCAGCAGCTCTCCGGGACTAGCGGTGAGCACAGATACGCAGTATTTT	548	4
Liu_1808_Tumour_AACTCCCTCTGTTGAG	CD8_C5_CXCR4	Liu_1808_Tumour_clonotype9008	Liu_1808_Tumour	TRUE	453	TRA	TRAV4	None	TRAJ37	TRAC	TRUE	TRUE	CLVGETGSGNTGKLIF	TGCCTCGTGGGTGAAACGGGCTCTGGCAACACAGGCAAACTAATCTTT	352	1
Liu_1808_Tumour_AACTCTTAGAAACGAG	CD8_C10_STMN1	Liu_1808_Tumour_clonotype137	Liu_1808_Tumour	TRUE	559	TRB	TRBV6-3	TRBD1	TRBJ1-1	TRBC2	TRUE	TRUE	CASRKGTDPEAFF	TGTGCCAGCAGAAAGGGGACAGATCCTGAAGCTTTCTTT	5783	30
Liu_1808_Tumour_AACTCTTAGAAACGAG	CD8_C10_STMN1	Liu_1808_Tumour_clonotype137	Liu_1808_Tumour	TRUE	679	TRA	TRAV3	None	TRAJ21	TRAC	TRUE	TRUE	CAVRDVFNKFYF	TGTGCTGTGAGAGACGTCTTCAACAAATTTTACTTT	5186	27
Liu_1815_Tumour_AACTCTTAGAAACGCC	CD8_C11_HAVCR2	Liu_1815_Tumour_clonotype769	Liu_1815_Tumour	TRUE	648	TRA	TRAV21	None	TRAJ12	TRAC	TRUE	TRUE	CAVRPMDSSYKLIF	TGTGCTGTGAGGCCTATGGATAGCAGCTATAAATTGATCTTC	11590	28
Liu_1815_Tumour_AACTCTTAGAAACGCC	CD8_C11_HAVCR2	Liu_1815_Tumour_clonotype769	Liu_1815_Tumour	TRUE	689	TRB	TRBV11-2	None	TRBJ1-2	TRBC1	TRUE	TRUE	CASSPLGADYGYTF	TGTGCCAGCAGCCCCCTCGGGGCTGACTATGGCTACACCTTC	8599	28
Liu_1808_Tumour_AACTCTTAGACAAAGG	CD8_C5_CXCR4	Liu_1808_Tumour_clonotype1073	Liu_1808_Tumour	TRUE	717	TRB	TRBV19	TRBD2	TRBJ2-1	TRBC2	TRUE	TRUE	CASSIGGSSYNEQFF	TGTGCCAGTAGTATAGGCGGGAGCTCCTACAATGAGCAGTTCTTC	2239	18
Liu_1808_Tumour_AACTCTTAGACAAAGG	CD8_C5_CXCR4	Liu_1808_Tumour_clonotype1073	Liu_1808_Tumour	TRUE	520	TRA	TRAV20	None	TRAJ38	TRAC	TRUE	TRUE	CAVLLSNAGNNRKLIW	TGTGCTGTGCTCCTCTCTAATGCTGGCAACAACCGTAAGCTGATTTGG	740	3
[truncated: 170,990 more rows]
