# Supplementary material for: Single-cell and spatial transcriptome analyses reveal tertiary lymphoid structures linked to tumour progression and immunotherapy response in nasopharyngeal carcinoma
Source: Nat Commun. 2024 Sep 4;15:7713. doi: 10.1038/s41467-024-52153-4 (PMC11375053; doi:10.1038/s41467-024-52153-4)
Supplement: Supplementary file 9 — Supplementary Data 6 [file 41467_2024_52153_MOESM9_ESM.xlsx]

## Sheet: Sheet1
Supplementary Data 6 | Prognostic value of TLS in the microarray and Bulk-RNA-seq NPC sample collections.
	Univariate analysis		Multivariate analysis
Variable	Hazard Ratio (95% CI)	P value	Hazard Ratio (95% CI)	P value	Survival	Number of samples	Cohort
TLS	0.19 (0.09-0.41)	2e-05	0.19 (0.088-0.4)	1.8e-05	OS	150	Microarray
TLS	0.32 (0.17-0.59)	0.00033	0.19 (0.09-0.41)	0.000321	PFS	150	Microarray
TLS	0.34 (0.099-1.2)	0.092	0.28 (0.078-1)	0.05	PFS	59	Bulk-RNA-seq
