# Supplementary material for: Single-cell and spatial transcriptome analyses reveal tertiary lymphoid structures linked to tumour progression and immunotherapy response in nasopharyngeal carcinoma
Source: Nat Commun. 2024 Sep 4;15:7713. doi: 10.1038/s41467-024-52153-4 (PMC11375053; doi:10.1038/s41467-024-52153-4)
Supplement: Supplementary file 10 — Supplementary Data 7 [file 41467_2024_52153_MOESM10_ESM.xlsx]

## Sheet: Sheet1
Supplementary Data 7 | Primer-id sequence (5'-3')
Gene	Sequence
VCAM1	F:AAAAGCTCTTGTTTGTCAGGCT; R:ATCTCTGGGGGCAACATTGA
ICAM1	F:TTCGTGTCCTGTATGGCCC; R:AGTCACTGATTCCCCGATGG
TNFSF13B	F:ACCACGCGGAGAAGCTGCCAG; R:CTGCTGTTCTGACTGGAGTTGC
C3	F:CGCTGTGCTGAGGAGAATTG; R:GCCTGACTTGATGGTCTGCT
CXCL13	F:CTCTCTCCAGTCCAAGGTGTTC; R:CATTCCCACGGGGCAAGAT
BALF5	F:CAACGAGGCTGACCTGATCC; R:GGTCACAATCTCCACGCTGA
