# Supplementary material for: Single-cell and spatial transcriptome analyses reveal tertiary lymphoid structures linked to tumour progression and immunotherapy response in nasopharyngeal carcinoma
Source: Nat Commun. 2024 Sep 4;15:7713. doi: 10.1038/s41467-024-52153-4 (PMC11375053; doi:10.1038/s41467-024-52153-4)
Supplement: Supplementary file 12 — Source Data [file 41467_2024_52153_MOESM12_ESM.xlsx]

## Sheet: Fig1e
Stereo-seq cohort				Visium cohort
region	variable	value		region	therapy	variable	value
TCA	CD8_C8_CXCL13	-0.242904		TCA	R	GC_B	0.261663
TLS	CD8_C8_CXCL13	0.866676		TCA	R	GC_B	-0.120582
TCA	CD8_C8_CXCL13	0.151209		TCA	R	GC_B	-0.0772599
TCA	CD8_C8_CXCL13	-0.266438		TLS	R	GC_B	-0.039856
TCA	CD8_C8_CXCL13	0.333507		TCA	R	GC_B	-0.103842
TCA	CD8_C8_CXCL13	-0.258828		TCA	R	GC_B	-0.059212
TCA	CD8_C8_CXCL13	0.103429		TLS	R	GC_B	-0.0761159
TCA	CD8_C8_CXCL13	-0.0626928		TCA	R	GC_B	-0.0391706
Stromal	CD8_C8_CXCL13	0.89017		TCA	R	GC_B	-0.105705
TCA	CD8_C8_CXCL13	-0.246021		TCA	R	GC_B	-0.0956022
TCA	CD8_C8_CXCL13	0.207075		TCA	R	GC_B	-0.0485203
TCA	CD8_C8_CXCL13	0.579337		TLS	R	GC_B	0.237108
TCA	CD8_C8_CXCL13	0.306469		TCA	R	GC_B	0.119273
Stromal	CD8_C8_CXCL13	0.133514		TCA	R	GC_B	-0.0192257
TCA	CD8_C8_CXCL13	-0.180827		Stromal	R	GC_B	0.202157
TCA	CD8_C8_CXCL13	-0.240045		TCA	R	GC_B	-0.0485203
Stromal	CD8_C8_CXCL13	0.100957		TCA	R	GC_B	0.108876
TCA	CD8_C8_CXCL13	0.2868		TCA	R	GC_B	-0.0384176
TCA	CD8_C8_CXCL13	-0.0980994		TCA	R	GC_B	-0.109171
TCA	CD8_C8_CXCL13	-0.0487912		TLS	R	GC_B	0.117835
TCA	CD8_C8_CXCL13	-0.200568		TCA	R	GC_B	0.114794
TCA	CD8_C8_CXCL13	-0.142042		TCA	R	GC_B	0.0922667
TCA	CD8_C8_CXCL13	-0.157788		TCA	R	GC_B	-0.0529997
TCA	CD8_C8_CXCL13	-0.147716		TLS	R	GC_B	0.258174
TCA	CD8_C8_CXCL13	-0.157111		TCA	R	GC_B	-0.0605201
TCA	CD8_C8_CXCL13	-0.231709		TCA	R	GC_B	0.206777
TLS	CD8_C8_CXCL13	0.127442		TCA	R	GC_B	-0.0164792
TCA	CD8_C8_CXCL13	-0.251588		TLS	R	GC_B	-0.0847802
Stromal	CD8_C8_CXCL13	0.528737		TCA	R	GC_B	-0.0311916
TCA	CD8_C8_CXCL13	-0.265415		TCA	R	GC_B	-0.0426025
Stromal	CD8_C8_CXCL13	0.202066		TCA	R	GC_B	-0.0739583
Stromal	CD8_C8_CXCL13	0.0271294		TCA	R	GC_B	-0.0302118
TCA	CD8_C8_CXCL13	-0.118201		TLS	R	GC_B	-0.035671
TCA	CD8_C8_CXCL13	-0.180793		TCA	R	GC_B	-0.0473763
TCA	CD8_C8_CXCL13	-0.200939		TLS	R	GC_B	0.307598
TCA	CD8_C8_CXCL13	-0.182649		TLS	R	GC_B	-0.0502532
TCA	CD8_C8_CXCL13	-0.0593397		TCA	R	GC_B	0.104691
TCA	CD8_C8_CXCL13	-0.108149		TCA	R	GC_B	0.0721915
TCA	CD8_C8_CXCL13	-0.150043		Stromal	R	GC_B	0.194647
TCA	CD8_C8_CXCL13	-0.217538		TCA	R	GC_B	-0.0693147
Stromal	CD8_C8_CXCL13	-0.224704		TLS	R	GC_B	-0.0247188
TCA	CD8_C8_CXCL13	0.104968		TCA	R	GC_B	-0.0491092
Stromal	CD8_C8_CXCL13	0.212204		TLS	R	GC_B	-0.0443354
TCA	CD8_C8_CXCL13	-0.147197		TCA	R	GC_B	0.287362
TCA	CD8_C8_CXCL13	-0.0656114		Stromal	R	GC_B	-0.115677
TCA	CD8_C8_CXCL13	0.114892		TCA	R	GC_B	0.0590478
TCA	CD8_C8_CXCL13	-0.0895139		TLS	R	GC_B	-0.110184
TCA	CD8_C8_CXCL13	-0.251633		TLS	R	GC_B	0.138629
TCA	CD8_C8_CXCL13	-0.231002		TCA	R	GC_B	-0.0357049
Stromal	CD8_C8_CXCL13	-0.164986		TLS	R	GC_B	0.223965
Stromal	CD8_C8_CXCL13	0.0961343		TCA	R	GC_B	-0.0317495
TCA	CD8_C8_CXCL13	-0.275814		TCA	R	GC_B	0.230284
TCA	CD8_C8_CXCL13	0.138385		TLS	R	GC_B	0.141243
TCA	CD8_C8_CXCL13	-0.209454		TCA	R	GC_B	-0.0346574
TCA	CD8_C8_CXCL13	-0.259725		TCA	R	GC_B	-0.0443354
Stromal	CD8_C8_CXCL13	-0.244005		TLS	R	GC_B	-0.0277259
TCA	CD8_C8_CXCL13	0.115137		TCA	R	GC_B	-0.0584928
TCA	CD8_C8_CXCL13	-0.0675662		TCA	R	GC_B	-0.0584928
Stromal	CD8_C8_CXCL13	-0.17314		TCA	R	GC_B	-0.0470819
TCA	CD8_C8_CXCL13	0.11022		TCA	R	GC_B	-0.041198
TCA	CD8_C8_CXCL13	-0.0901188		TCA	R	GC_B	0.0950133
TCA	CD8_C8_CXCL13	0.100363		TCA	R	GC_B	-0.0137327
TCA	CD8_C8_CXCL13	-0.249025		TCA	R	GC_B	-0.0329245
TCA	CD8_C8_CXCL13	-0.246362		TCA	R	GC_B	-0.0313558
TCA	CD8_C8_CXCL13	-0.270174		TLS	R	GC_B	-0.0158903
TCA	CD8_C8_CXCL13	-0.116887		TCA	R	GC_B	-0.0277259
TCA	CD8_C8_CXCL13	-0.0498071		TCA	R	GC_B	-0.0859242
TCA	CD8_C8_CXCL13	-0.223874		TCA	R	GC_B	0.143828
TCA	CD8_C8_CXCL13	-0.209049		TCA	R	GC_B	-0.0605201
TCA	CD8_C8_CXCL13	-0.111579		TLS	R	GC_B	-0.0311916
TCA	CD8_C8_CXCL13	-0.0857561		TLS	R	GC_B	0.0631025
TCA	CD8_C8_CXCL13	0.193443		TLS	R	GC_B	-0.0192257
TCA	CD8_C8_CXCL13	-0.0631259		TCA	R	GC_B	0.249934
TCA	CD8_C8_CXCL13	-0.167442		TCA	R	GC_B	-0.0177562
TCA	CD8_C8_CXCL13	0.185282		TCA	R	GC_B	-0.0192257
TCA	CD8_C8_CXCL13	-0.26175		Stromal	R	GC_B	-0.0661434
TCA	CD8_C8_CXCL13	-0.0975801		TCA	R	GC_B	-0.0830474
Stromal	CD8_C8_CXCL13	-0.0793578		TCA	R	GC_B	-0.0930198
TCA	CD8_C8_CXCL13	-0.234222		TCA	R	GC_B	0.107863
TCA	CD8_C8_CXCL13	-0.10364		TLS	R	GC_B	-0.0443354
TCA	CD8_C8_CXCL13	-0.261856		Stromal	R	GC_B	-0.10976
TCA	CD8_C8_CXCL13	-0.0973652		TCA	R	GC_B	-0.0374039
Stromal	CD8_C8_CXCL13	0.458804		TLS	R	GC_B	-0.021222
TCA	CD8_C8_CXCL13	-0.0872276		TCA	R	GC_B	-0.0934135
Stromal	CD8_C8_CXCL13	-0.0981464		TCA	R	GC_B	-0.0433217
TCA	CD8_C8_CXCL13	-0.107931		TCA	R	GC_B	-0.0966159
TCA	CD8_C8_CXCL13	-0.227761		TCA	R	GC_B	-0.0316502
Stromal	CD8_C8_CXCL13	0.100465		TLS	R	GC_B	-0.030931
TCA	CD8_C8_CXCL13	-0.0352214		TCA	R	GC_B	-0.0892596
TLS	CD8_C8_CXCL13	0.23033		TCA	R	GC_B	-0.030931
TCA	CD8_C8_CXCL13	0.0570338		TLS	R	GC_B	-0.061664
TCA	CD8_C8_CXCL13	0.259526		TCA	R	GC_B	-0.0456124
TCA	CD8_C8_CXCL13	0.04891		TCA	R	GC_B	-0.0574791
TCA	CD8_C8_CXCL13	-0.179319		TCA	R	GC_B	-0.133301
TCA	CD8_C8_CXCL13	-0.182637		TCA	R	GC_B	-0.0706228
TCA	CD8_C8_CXCL13	-0.285478		TCA	R	GC_B	-0.025993
TCA	CD8_C8_CXCL13	-0.102385		TCA	R	GC_B	-0.0443354
Stromal	CD8_C8_CXCL13	-0.0956564		TCA	R	GC_B	-0.0467874
TCA	CD8_C8_CXCL13	-0.143811		TCA	R	GC_B	-0.0259958
TCA	CD8_C8_CXCL13	-0.189722		TLS	R	GC_B	-0.0207944
TCA	CD8_C8_CXCL13	-0.141838		TLS	R	GC_B	-0.0364241
TCA	CD8_C8_CXCL13	-0.17069		TCA	R	GC_B	-0.0668626
TCA	CD8_C8_CXCL13	0.0362665		TLS	R	GC_B	0.242602
TCA	CD8_C8_CXCL13	-0.162001		TCA	R	GC_B	0.221064
TCA	CD8_C8_CXCL13	-0.229741		TCA	R	GC_B	-0.0609448
TCA	CD8_C8_CXCL13	-0.168543		TLS	R	GC_B	0.474511
TCA	CD8_C8_CXCL13	-0.13472		TCA	R	GC_B	-0.0771296
TCA	CD8_C8_CXCL13	-0.240102		TLS	R	GC_B	0.155958
Stromal	CD8_C8_CXCL13	0.341672		TCA	R	GC_B	0.136897
TCA	CD8_C8_CXCL13	-0.0839399		TCA	R	GC_B	-0.115677
Stromal	CD8_C8_CXCL13	0.372837		TCA	R	GC_B	0.118979
TCA	CD8_C8_CXCL13	-0.226075		TLS	R	GC_B	-0.0433217
Stromal	CD8_C8_CXCL13	0.604928		TCA	R	GC_B	-0.0408696
Stromal	CD8_C8_CXCL13	0.0237779		TCA	R	GC_B	-0.0668626
TCA	CD8_C8_CXCL13	-0.234942		TCA	R	GC_B	-0.0433217
TCA	CD8_C8_CXCL13	-0.244939		TCA	R	GC_B	-0.0203697
TCA	CD8_C8_CXCL13	-0.15241		TLS	R	GC_B	-0.0334824
Stromal	CD8_C8_CXCL13	-0.00649087		TCA	R	GC_B	-0.0270067
TCA	CD8_C8_CXCL13	-0.262434		TCA	R	GC_B	0.0890955
TCA	CD8_C8_CXCL13	-0.212269		TCA	R	GC_B	-0.025993
TCA	CD8_C8_CXCL13	-0.196579		TCA	R	GC_B	-0.0109861
TCA	CD8_C8_CXCL13	-0.248034		TLS	R	GC_B	-0.0205028
TCA	CD8_C8_CXCL13	-0.0639093		TLS	R	GC_B	-0.0304724
Stromal	CD8_C8_CXCL13	-0.234294		TCA	R	GC_B	0.242708
TCA	CD8_C8_CXCL13	0.240533		TCA	R	GC_B	-0.0450546
TCA	CD8_C8_CXCL13	0.0801952		TLS	R	GC_B	-0.025993
TLS	CD8_C8_CXCL13	0.334016		TCA	R	GC_B	-0.0274653
TLS	CD8_C8_CXCL13	0.252856		TCA	R	GC_B	-0.0376983
TCA	CD8_C8_CXCL13	-0.171229		TCA	R	GC_B	-0.0824585
Stromal	CD8_C8_CXCL13	0.528021		TLS	R	GC_B	0.301944
TCA	CD8_C8_CXCL13	-0.0320729		Stromal	R	GC_B	0.0864792
TCA	CD8_C8_CXCL13	-0.199371		TCA	R	GC_B	0.291547
TCA	CD8_C8_CXCL13	-0.159308		TCA	R	GC_B	-0.0287424
TCA	CD8_C8_CXCL13	0.0403252		TCA	R	GC_B	-0.0709173
TCA	CD8_C8_CXCL13	-0.199065		TCA	R	GC_B	-0.0443354
TCA	CD8_C8_CXCL13	-0.02627		TCA	R	GC_B	-0.0494376
Stromal	CD8_C8_CXCL13	0.073099		Stromal	R	GC_B	-0.100639
Stromal	CD8_C8_CXCL13	0.74066		TLS	R	GC_B	0.157691
Stromal	CD8_C8_CXCL13	0.378948		TLS	R	GC_B	-0.041198
TCA	CD8_C8_CXCL13	-0.14615		TCA	R	GC_B	-0.0547326
TCA	CD8_C8_CXCL13	0.112134		TCA	R	GC_B	-0.038681
TCA	CD8_C8_CXCL13	-0.113733		TCA	R	GC_B	-0.0878212
TCA	CD8_C8_CXCL13	0.0454241		TCA	R	GC_B	-0.0247188
TCA	CD8_C8_CXCL13	-0.154293		TCA	R	GC_B	-0.0342326
TCA	CD8_C8_CXCL13	-0.155287		TCA	R	GC_B	-0.0219722
Stromal	CD8_C8_CXCL13	0.339553		Stromal	R	GC_B	0.115088
TCA	CD8_C8_CXCL13	-0.0266373		TCA	R	GC_B	0.307142
TCA	CD8_C8_CXCL13	0.0714847		TCA	R	GC_B	0.111623
TCA	CD8_C8_CXCL13	-0.112802		TLS	R	GC_B	-0.0182121
TLS	CD8_C8_CXCL13	-0.205382		Stromal	R	GC_B	0.120154
TCA	CD8_C8_CXCL13	-0.165828		TCA	R	GC_B	-0.0207944
TCA	CD8_C8_CXCL13	-0.201018		TCA	R	GC_B	-0.0394312
TCA	CD8_C8_CXCL13	-0.0793748		TCA	R	GC_B	-0.0450546
TCA	CD8_C8_CXCL13	0.269805		TCA	R	GC_B	0.126205
Stromal	CD8_C8_CXCL13	-0.0190599		TCA	R	GC_B	-0.0192257
TCA	CD8_C8_CXCL13	-0.19779		TLS	R	GC_B	-0.0426364
Stromal	CD8_C8_CXCL13	0.10263		TLS	R	GC_B	0.105705
TCA	CD8_C8_CXCL13	-0.170157		TLS	R	GC_B	-0.0192257
TCA	CD8_C8_CXCL13	-0.206183		TCA	R	GC_B	0.112472
TCA	CD8_C8_CXCL13	-0.210119		TCA	R	GC_B	-0.039856
Stromal	CD8_C8_CXCL13	0.222845		Stromal	R	GC_B	-0.0983487
Stromal	CD8_C8_CXCL13	0.757094		TCA	R	GC_B	-0.0407083
TCA	CD8_C8_CXCL13	0.0815624		TCA	R	GC_B	-0.0547326
TCA	CD8_C8_CXCL13	0.11406		TCA	R	GC_B	-0.06889
TCA	CD8_C8_CXCL13	0.242153		TCA	R	GC_B	-0.0488148
TCA	CD8_C8_CXCL13	-0.223212		TLS	R	GC_B	-0.0363902
Stromal	CD8_C8_CXCL13	-0.126715		TCA	R	GC_B	-0.0488148
TCA	CD8_C8_CXCL13	0.281679		TLS	R	GC_B	-0.0329584
TCA	CD8_C8_CXCL13	-0.0887883		TCA	R	GC_B	-0.0986121
TCA	CD8_C8_CXCL13	-0.212497		TCA	R	GC_B	-0.0619585
TCA	CD8_C8_CXCL13	-0.177983		TCA	R	GC_B	0.0826198
Stromal	CD8_C8_CXCL13	-0.00405862		TLS	R	GC_B	0.239243
TLS	CD8_C8_CXCL13	0.795201		TCA	R	GC_B	-0.0772599
Stromal	CD8_C8_CXCL13	0.199517		TCA	R	GC_B	0.127643
TCA	CD8_C8_CXCL13	-0.250534		TCA	R	GC_B	-0.0274653
TCA	CD8_C8_CXCL13	0.11479		TCA	R	GC_B	0.240869
TCA	CD8_C8_CXCL13	-0.0197809		TCA	R	GC_B	-0.0726502
TCA	CD8_C8_CXCL13	-0.219245		TCA	R	GC_B	-0.0608145
TCA	CD8_C8_CXCL13	-0.234409		TCA	R	GC_B	-0.056862
TCA	CD8_C8_CXCL13	-0.163465		TCA	R	GC_B	-0.0600953
TLS	CD8_C8_CXCL13	0.310832		TLS	R	GC_B	-0.0247188
TCA	CD8_C8_CXCL13	-0.238762		TLS	R	GC_B	0.125191
Stromal	CD8_C8_CXCL13	0.153394		TLS	R	GC_B	0.0828832
TCA	CD8_C8_CXCL13	-0.237188		TCA	R	GC_B	-0.0841913
TCA	CD8_C8_CXCL13	-0.235778		TLS	R	GC_B	-0.0606504
TCA	CD8_C8_CXCL13	-0.104417		TCA	R	GC_B	-0.049534
TCA	CD8_C8_CXCL13	-0.276108		TCA	R	GC_B	-0.0114109
TCA	CD8_C8_CXCL13	-0.277021		TCA	R	GC_B	-0.00823959
TCA	CD8_C8_CXCL13	-0.249109		TCA	R	GC_B	-0.0522805
TCA	CD8_C8_CXCL13	0.233247		TCA	R	GC_B	0.093572
TCA	CD8_C8_CXCL13	-0.215589		TCA	R	GC_B	-0.0221025
TCA	CD8_C8_CXCL13	0.0976601		TCA	R	GC_B	-0.0674516
TCA	CD8_C8_CXCL13	-0.170053		TCA	R	GC_B	-0.0401504
Stromal	CD8_C8_CXCL13	0.0645937		TCA	R	GC_B	0.218445
TCA	CD8_C8_CXCL13	-0.265858		TCA	R	GC_B	0.428584
Stromal	CD8_C8_CXCL13	-0.193412		TCA	R	GC_B	-0.0300166
TCA	CD8_C8_CXCL13	-0.232626		TLS	R	GC_B	-0.0322053
TCA	CD8_C8_CXCL13	-0.177654		TCA	R	GC_B	0.102369
TCA	CD8_C8_CXCL13	-0.266587		TCA	R	GC_B	-0.0213833
Stromal	CD8_C8_CXCL13	0.136632		TCA	R	GC_B	-0.0547326
TCA	CD8_C8_CXCL13	-0.232171		TCA	R	GC_B	-0.115383
TCA	CD8_C8_CXCL13	-0.0787083		TCA	R	GC_B	-0.0109861
Stromal	CD8_C8_CXCL13	0.282235		TLS	R	GC_B	0.112342
TCA	CD8_C8_CXCL13	-0.241431		TCA	R	GC_B	-0.0522805
TCA	CD8_C8_CXCL13	-0.126045		TCA	R	GC_B	0.0746436
TCA	CD8_C8_CXCL13	-0.171454		TLS	R	GC_B	-0.0595064
TCA	CD8_C8_CXCL13	-0.132203		TCA	R	GC_B	-0.0332189
TCA	CD8_C8_CXCL13	-0.23278		TCA	R	GC_B	-0.0850436
TCA	CD8_C8_CXCL13	-0.236755		TLS	R	GC_B	0.126499
TCA	CD8_C8_CXCL13	0.314343		Stromal	R	GC_B	-0.0805953
TCA	CD8_C8_CXCL13	-0.04432		TCA	R	GC_B	-0.0137327
TCA	CD8_C8_CXCL13	-0.257601		TLS	R	GC_B	0.127938
TCA	CD8_C8_CXCL13	-0.234719		TCA	R	GC_B	-0.0919751
Stromal	CD8_C8_CXCL13	0.0535416		TCA	R	GC_B	-0.0535886
TCA	CD8_C8_CXCL13	-0.209774		TLS	R	GC_B	0.263667
TCA	CD8_C8_CXCL13	-0.180646		TCA	R	GC_B	-0.0779791
Stromal	CD8_C8_CXCL13	0.0882505		TCA	R	GC_B	-0.038259
TCA	CD8_C8_CXCL13	0.0158407		TCA	R	GC_B	0.259643
Stromal	CD8_C8_CXCL13	0.0545472		TCA	R	GC_B	0.241695
TCA	CD8_C8_CXCL13	0.201371		TCA	R	GC_B	-0.0329584
TCA	CD8_C8_CXCL13	0.163397		TLS	R	GC_B	-0.0164792
TCA	CD8_C8_CXCL13	-0.186372		TCA	R	GC_B	-0.0973351
TCA	CD8_C8_CXCL13	-0.259911		TCA	R	GC_B	-0.0247188
Stromal	CD8_C8_CXCL13	-0.226496		TCA	R	GC_B	-0.0681708
TCA	CD8_C8_CXCL13	-0.100629		TLS	R	GC_B	0.319992
TCA	CD8_C8_CXCL13	-0.171117		TCA	R	GC_B	0.252681
TCA	CD8_C8_CXCL13	-0.251502		TCA	R	GC_B	-0.0756912
TCA	CD8_C8_CXCL13	-0.226227		TCA	R	GC_B	0.0606504
Stromal	CD8_C8_CXCL13	0.387172		TLS	R	GC_B	-0.0304724
TCA	CD8_C8_CXCL13	-0.0153567		TCA	R	GC_B	-0.0661434
Stromal	CD8_C8_CXCL13	-0.125239		TCA	R	GC_B	-0.0173287
Stromal	CD8_C8_CXCL13	-0.108214		Stromal	R	GC_B	-0.113916
TCA	CD8_C8_CXCL13	0.00748025		TLS	R	GC_B	-0.0314861
TCA	CD8_C8_CXCL13	-0.181665		TCA	R	GC_B	0.129671
Stromal	CD8_C8_CXCL13	0.704091		TLS	R	GC_B	-0.0450546
Stromal	CD8_C8_CXCL13	0.00384069		TCA	R	GC_B	-0.0302118
TCA	CD8_C8_CXCL13	-0.192533		Stromal	R	GC_B	-0.0918759
Stromal	CD8_C8_CXCL13	0.469601		TCA	R	GC_B	0
TCA	CD8_C8_CXCL13	-0.251766		TCA	R	GC_B	-0.0548657
TCA	CD8_C8_CXCL13	-0.165216		TCA	R	GC_B	-0.0505476
Stromal	CD8_C8_CXCL13	0.00434638		TCA	R	GC_B	-0.0696092
Stromal	CD8_C8_CXCL13	-0.211912		TCA	R	GC_B	-0.0460682
Stromal	CD8_C8_CXCL13	-0.233129		TLS	R	GC_B	0.140362
Stromal	CD8_C8_CXCL13	-0.222941		TCA	R	GC_B	-0.0103972
TCA	CD8_C8_CXCL13	-0.136339		TCA	R	GC_B	-0.0189313
TLS	CD8_C8_CXCL13	0.0290677		TCA	R	GC_B	-0.0294588
TCA	CD8_C8_CXCL13	-0.108768		TLS	R	GC_B	-0.0232493
TLS	CD8_C8_CXCL13	0.109816		TLS	R	GC_B	-0.0276865
Stromal	CD8_C8_CXCL13	0.607802		TCA	R	GC_B	-0.0436162
Stromal	CD8_C8_CXCL13	0.001238		TLS	R	GC_B	-0.0221025
Stromal	CD8_C8_CXCL13	0.428553		TLS	R	GC_B	0.0586231
TCA	CD8_C8_CXCL13	-0.0232244		TLS	R	GC_B	-0.0945885
Stromal	CD8_C8_CXCL13	-0.153192		TCA	R	GC_B	-0.0567599
TCA	CD8_C8_CXCL13	-0.224075		TCA	R	GC_B	-0.0374378
TCA	CD8_C8_CXCL13	-0.257056		TCA	R	GC_B	-0.0691844
TCA	CD8_C8_CXCL13	0.244706		TCA	R	GC_B	-0.0205028
TCA	CD8_C8_CXCL13	0.100715		TCA	R	GC_B	-0.100671
TCA	CD8_C8_CXCL13	-0.127794		TCA	R	GC_B	-0.0602256
TCA	CD8_C8_CXCL13	-0.218337		TLS	R	GC_B	-0.0199449
TCA	CD8_C8_CXCL13	-0.00135882		TCA	R	GC_B	-0.0567599
TCA	CD8_C8_CXCL13	-0.178963		TCA	R	GC_B	0.0672874
TCA	CD8_C8_CXCL13	-0.0237314		TCA	R	GC_B	-0.0654242
TCA	CD8_C8_CXCL13	0.134958		TLS	R	GC_B	-0.0456435
TCA	CD8_C8_CXCL13	-0.057053		TCA	R	GC_B	-0.118424
TCA	CD8_C8_CXCL13	-0.147879		TCA	R	GC_B	0.195496
TCA	CD8_C8_CXCL13	-0.161213		TCA	R	GC_B	-0.0970406
TCA	CD8_C8_CXCL13	-0.08283		TCA	R	GC_B	-0.0879515
Stromal	CD8_C8_CXCL13	0.524505		TLS	R	GC_B	-0.0164792
TCA	CD8_C8_CXCL13	-0.149311		TCA	R	GC_B	-0.025993
TCA	CD8_C8_CXCL13	0.00538188		TCA	R	GC_B	-0.0529997
Stromal	CD8_C8_CXCL13	-0.120727		TCA	R	GC_B	0.0697395
TCA	CD8_C8_CXCL13	-0.161976		TLS	R	GC_B	-0.0498284
TCA	CD8_C8_CXCL13	-0.230964		TLS	R	GC_B	0.259188
TCA	CD8_C8_CXCL13	-0.183987		TCA	R	GC_B	0.142814
TCA	CD8_C8_CXCL13	-0.201835		TCA	R	GC_B	-0.0540134
TCA	CD8_C8_CXCL13	-0.0486685		TCA	R	GC_B	-0.0329245
TCA	CD8_C8_CXCL13	-0.252481		TCA	R	GC_B	-0.0339382
TCA	CD8_C8_CXCL13	-0.249447		TCA	R	GC_B	-0.0515613
TCA	CD8_C8_CXCL13	-0.230885		TCA	R	GC_B	-0.0768351
TCA	CD8_C8_CXCL13	0.0111739		TCA	R	GC_B	-0.0311916
TCA	CD8_C8_CXCL13	-0.207181		TCA	R	GC_B	0.139054
TCA	CD8_C8_CXCL13	-0.186956		TCA	R	GC_B	0.138629
TCA	CD8_C8_CXCL13	-0.248639		TLS	R	GC_B	-0.036982
Stromal	CD8_C8_CXCL13	0.0428329		TCA	R	GC_B	-0.0681708
TCA	CD8_C8_CXCL13	-0.202477		TCA	R	GC_B	-0.106852
TCA	CD8_C8_CXCL13	0.0796345		TLS	R	GC_B	-0.0247188
TLS	CD8_C8_CXCL13	0.524339		TCA	R	GC_B	-0.0849105
TCA	CD8_C8_CXCL13	-0.0840025		TCA	R	GC_B	-0.0795816
TCA	CD8_C8_CXCL13	-0.203487		TLS	R	GC_B	-0.00823959
TCA	CD8_C8_CXCL13	-0.196901		TCA	R	GC_B	0.247188
TLS	CD8_C8_CXCL13	0.269403		TCA	R	GC_B	-0.0154655
TCA	CD8_C8_CXCL13	-0.168632		TCA	R	GC_B	-0.0522805
TLS	CD8_C8_CXCL13	0.930157		TCA	R	GC_B	-0.0997871
Stromal	CD8_C8_CXCL13	0.688461		TCA	R	GC_B	0.106424
TCA	CD8_C8_CXCL13	0.142768		TCA	R	GC_B	-0.0980543
TCA	CD8_C8_CXCL13	0.0776335		TCA	R	GC_B	-0.0200752
TCA	CD8_C8_CXCL13	-0.223388		TCA	R	GC_B	0.0873626
TCA	CD8_C8_CXCL13	-0.160971		TCA	R	GC_B	-0.0473763
TCA	CD8_C8_CXCL13	-0.222843		TLS	R	GC_B	-0.0242602
Stromal	CD8_C8_CXCL13	0.164422		TLS	R	GC_B	0.140787
TCA	CD8_C8_CXCL13	-0.144826		TCA	R	GC_B	-0.0529997
TCA	CD8_C8_CXCL13	-0.0908979		Stromal	R	GC_B	-0.0722254
TCA	CD8_C8_CXCL13	0.0346266		TCA	R	GC_B	-0.0151711
TCA	CD8_C8_CXCL13	-0.191718		TLS	R	GC_B	-0.0329584
TCA	CD8_C8_CXCL13	-0.0790022		TCA	R	GC_B	-0.042897
TCA	CD8_C8_CXCL13	-0.103515		TCA	R	GC_B	-0.0745133
Stromal	CD8_C8_CXCL13	0.058327		TLS	R	GC_B	-0.0289037
TCA	CD8_C8_CXCL13	0.185503		TCA	R	GC_B	-0.0792872
TCA	CD8_C8_CXCL13	-0.266234		TCA	R	GC_B	-0.0301808
TCA	CD8_C8_CXCL13	0.19792		TCA	R	GC_B	-0.0319447
TCA	CD8_C8_CXCL13	-0.249281		TLS	R	GC_B	-0.0137327
TCA	CD8_C8_CXCL13	-0.249125		TCA	R	GC_B	-0.0109861
TCA	CD8_C8_CXCL13	-0.235665		TCA	R	GC_B	-0.0876571
TCA	CD8_C8_CXCL13	-0.176015		TCA	R	GC_B	-0.0491092
TCA	CD8_C8_CXCL13	-0.108905		TCA	R	GC_B	-0.0685955
Stromal	CD8_C8_CXCL13	0.0716952		TCA	R	GC_B	-0.0274653
TCA	CD8_C8_CXCL13	-0.187154		TCA	R	GC_B	-0.0237051
Stromal	CD8_C8_CXCL13	-0.223589		TCA	R	GC_B	-0.104267
TCA	CD8_C8_CXCL13	-0.122923		TCA	R	GC_B	0.119273
TCA	CD8_C8_CXCL13	0.0729416		Stromal	R	GC_B	-0.0841913
TCA	CD8_C8_CXCL13	-0.166083		TLS	R	GC_B	-0.0329245
TCA	CD8_C8_CXCL13	-0.00779039		Stromal	R	GC_B	-0.081609
Stromal	CD8_C8_CXCL13	1.10603		TLS	R	GC_B	0.234763
TCA	CD8_C8_CXCL13	-0.200018		TCA	R	GC_B	-0.061664
Stromal	CD8_C8_CXCL13	0.259604		TCA	R	GC_B	-0.0841913
TCA	CD8_C8_CXCL13	0.103429		TCA	R	GC_B	-0.0225273
Stromal	CD8_C8_CXCL13	0.231226		TCA	R	GC_B	-0.0813145
Stromal	CD8_C8_CXCL13	-0.260562		TLS	R	GC_B	-0.0302118
TCA	CD8_C8_CXCL13	0.0277864		TCA	R	GC_B	0.141537
Stromal	CD8_C8_CXCL13	0.755005		TCA	R	GC_B	-0.045349
Stromal	CD8_C8_CXCL13	0.790241		TLS	R	GC_B	-0.0397257
Stromal	CD8_C8_CXCL13	0.829748		TLS	R	GC_B	0.226852
TCA	CD8_C8_CXCL13	-0.188451		TCA	R	GC_B	-0.0612393
TCA	CD8_C8_CXCL13	0.196279		TCA	R	GC_B	-0.0782735
TCA	CD8_C8_CXCL13	-0.208593		TLS	R	GC_B	-0.0397285
TCA	CD8_C8_CXCL13	0.0991173		TCA	R	GC_B	-0.045349
TCA	CD8_C8_CXCL13	-0.257914		TCA	R	GC_B	-0.0262875
TCA	CD8_C8_CXCL13	-0.189289		TLS	R	GC_B	-0.0164792
TCA	CD8_C8_CXCL13	-0.280854		TCA	R	GC_B	-0.0896844
TCA	CD8_C8_CXCL13	-0.0325046		TLS	R	GC_B	-0.0329245
TCA	CD8_C8_CXCL13	-0.0518895		TCA	R	GC_B	-0.075527
Stromal	CD8_C8_CXCL13	0.251828		Stromal	R	GC_B	-0.0236458
TCA	CD8_C8_CXCL13	-0.22507		TLS	R	GC_B	0.115088
TCA	CD8_C8_CXCL13	-0.200451		TCA	R	GC_B	-0.0917117
TCA	CD8_C8_CXCL13	-0.225267		TCA	R	GC_B	0.11378
TCA	CD8_C8_CXCL13	-0.203336		TCA	R	GC_B	-0.0675818
TCA	CD8_C8_CXCL13	-0.0185022		TLS	R	GC_B	0.117835
TCA	CD8_C8_CXCL13	0.180504		TCA	R	GC_B	-0.0418833
TCA	CD8_C8_CXCL13	-0.100217		TCA	R	GC_B	-0.04839
Stromal	CD8_C8_CXCL13	-0.171228		TLS	R	GC_B	0.127938
TCA	CD8_C8_CXCL13	-0.0570599		TCA	R	GC_B	-0.0391706
TCA	CD8_C8_CXCL13	-0.199248		TLS	R	GC_B	0.141082
TCA	CD8_C8_CXCL13	-0.0917042		TCA	R	GC_B	-0.0404449
TCA	CD8_C8_CXCL13	-0.200774		TLS	R	GC_B	0.139349
TCA	CD8_C8_CXCL13	-0.158369		TCA	R	GC_B	-0.0433217
Stromal	CD8_C8_CXCL13	0.0659568		TCA	R	GC_B	-0.0480956
TCA	CD8_C8_CXCL13	-0.179549		TCA	R	GC_B	0.269314
Stromal	CD8_C8_CXCL13	-0.0547062		TCA	R	GC_B	0.0840272
Stromal	CD8_C8_CXCL13	0.171913		TCA	R	GC_B	-0.030931
TCA	CD8_C8_CXCL13	-0.064635		TCA	R	GC_B	-0.0730749
TCA	CD8_C8_CXCL13	0.325663		TCA	R	GC_B	-0.081609
TCA	CD8_C8_CXCL13	-0.119949		TCA	R	GC_B	0.278828
TCA	CD8_C8_CXCL13	-0.133944		TLS	R	GC_B	0.101945
TCA	CD8_C8_CXCL13	0.0505703		TCA	R	GC_B	-0.0515613
Stromal	CD8_C8_CXCL13	0.00446312		TCA	R	GC_B	-0.0327631
TCA	CD8_C8_CXCL13	0.0563084		TLS	R	GC_B	-0.0563351
Stromal	CD8_C8_CXCL13	0.639088		TCA	R	GC_B	0.104822
TCA	CD8_C8_CXCL13	0.029911		TCA	R	GC_B	-0.0567599
TCA	CD8_C8_CXCL13	-0.165395		TCA	R	GC_B	-0.0670268
TCA	CD8_C8_CXCL13	-0.129303		Stromal	R	GC_B	-0.114664
TLS	CD8_C8_CXCL13	0.187206		TLS	R	GC_B	-0.0635611
TCA	CD8_C8_CXCL13	-0.222094		TCA	R	GC_B	-0.0374039
TCA	CD8_C8_CXCL13	0.225858		TCA	R	GC_B	-0.0164792
TCA	CD8_C8_CXCL13	-0.232192		TCA	R	GC_B	-0.0219722
TCA	CD8_C8_CXCL13	-0.0651877		TCA	R	GC_B	-0.0681708
TCA	CD8_C8_CXCL13	-0.233561		TCA	R	GC_B	-0.104986
TCA	CD8_C8_CXCL13	0.0184117		TCA	R	GC_B	-0.0762462
TCA	CD8_C8_CXCL13	-0.242274		TCA	R	GC_B	-0.085205
TCA	CD8_C8_CXCL13	-0.224153		TLS	R	GC_B	0.327512
TCA	CD8_C8_CXCL13	0.0150389		TCA	R	GC_B	-0.0138629
Stromal	CD8_C8_CXCL13	0.401114		TCA	R	GC_B	-0.0740886
TCA	CD8_C8_CXCL13	-0.132879		TCA	R	GC_B	0.347434
Stromal	CD8_C8_CXCL13	-0.185273		TLS	R	GC_B	-0.0336776
TCA	CD8_C8_CXCL13	-0.181373		TCA	R	GC_B	-0.0668626
Stromal	CD8_C8_CXCL13	0.627178		TLS	R	GC_B	-0.0426025
Stromal	CD8_C8_CXCL13	0.147967		TLS	R	GC_B	0.244605
TCA	CD8_C8_CXCL13	-0.252988		TCA	R	GC_B	0.0882121
Stromal	CD8_C8_CXCL13	0.547824		TCA	R	GC_B	-0.0415888
TCA	CD8_C8_CXCL13	-0.190221		TCA	R	GC_B	0.13415
TCA	CD8_C8_CXCL13	-0.200567		TCA	R	GC_B	-0.0255683
TCA	CD8_C8_CXCL13	0.0700593		TLS	R	GC_B	-0.025993
Stromal	CD8_C8_CXCL13	-0.0817969		TCA	R	GC_B	0.138335
TCA	CD8_C8_CXCL13	-0.0627228		TCA	R	GC_B	-0.0505476
TCA	CD8_C8_CXCL13	-0.0495018		TCA	R	GC_B	0.0987735
TCA	CD8_C8_CXCL13	0.0613419		TCA	R	GC_B	-0.0779791
TCA	CD8_C8_CXCL13	-0.260153		TLS	R	GC_B	-0.0329245
TCA	CD8_C8_CXCL13	-0.236217		TLS	R	GC_B	-0.0247188
TCA	CD8_C8_CXCL13	-0.225717		TCA	R	GC_B	-0.0164792
TCA	CD8_C8_CXCL13	-0.0692288		TLS	R	GC_B	-0.0277259
Stromal	CD8_C8_CXCL13	-0.0217665		TCA	R	GC_B	-0.0404449
Stromal	CD8_C8_CXCL13	0.271508		TCA	R	GC_B	0.277389
TCA	CD8_C8_CXCL13	0.126709		TCA	R	GC_B	0.141082
Stromal	CD8_C8_CXCL13	0.237943		TCA	R	GC_B	-0.0164792
TCA	CD8_C8_CXCL13	-0.023912		TCA	R	GC_B	-0.055027
TCA	CD8_C8_CXCL13	0.0792553		TCA	R	GC_B	0.089945
TCA	CD8_C8_CXCL13	-0.239028		TCA	R	GC_B	-0.0797119
Stromal	CD8_C8_CXCL13	0.0615464		TCA	R	GC_B	-0.036982
TCA	CD8_C8_CXCL13	-0.181762		TLS	R	GC_B	-0.0681708
TCA	CD8_C8_CXCL13	-0.265943		TCA	R	GC_B	-0.0470819
Stromal	CD8_C8_CXCL13	-0.141114		TCA	R	GC_B	0.225838
TLS	CD8_C8_CXCL13	0.314548		TLS	R	GC_B	0.252975
TCA	CD8_C8_CXCL13	-0.261139		TLS	R	GC_B	0.26092
TCA	CD8_C8_CXCL13	-0.220556		TCA	R	GC_B	-0.045349
TCA	CD8_C8_CXCL13	0.190526		TCA	R	GC_B	0.283338
TCA	CD8_C8_CXCL13	-0.21931		TCA	R	GC_B	-0.0751022
TCA	CD8_C8_CXCL13	-0.248752		TCA	R	GC_B	0.0776846
TCA	CD8_C8_CXCL13	-0.188949		TCA	R	GC_B	0.21616
Stromal	CD8_C8_CXCL13	0.21689		TCA	R	GC_B	-0.0439106
TCA	CD8_C8_CXCL13	-0.0151959		TCA	R	GC_B	-0.0485203
TCA	CD8_C8_CXCL13	-0.244429		TCA	R	GC_B	-0.0207944
TCA	CD8_C8_CXCL13	-0.0461985		TCA	R	GC_B	-0.0997871
TCA	CD8_C8_CXCL13	-0.254025		TCA	R	GC_B	-0.0322053
TCA	CD8_C8_CXCL13	0.50653		TCA	R	GC_B	-0.0448932
Stromal	CD8_C8_CXCL13	0.1408		Stromal	R	GC_B	0.0306309
Stromal	CD8_C8_CXCL13	0.0978451		TCA	R	GC_B	-0.025993
Stromal	CD8_C8_CXCL13	-0.241312		TCA	R	GC_B	0.0850408
Stromal	CD8_C8_CXCL13	0.24284		TCA	R	GC_B	-0.0723557
TCA	CD8_C8_CXCL13	0.0862232		TCA	R	GC_B	0.102369
TCA	CD8_C8_CXCL13	-0.234118		TCA	R	GC_B	0.123195
TCA	CD8_C8_CXCL13	-0.149659		TLS	R	GC_B	0.306423
TCA	CD8_C8_CXCL13	-0.26265		TCA	R	GC_B	-0.0576433
Stromal	CD8_C8_CXCL13	0.315544		TCA	R	GC_B	-0.0336776
TCA	CD8_C8_CXCL13	-0.180753		TLS	R	GC_B	0.135164
TCA	CD8_C8_CXCL13	-0.223128		TCA	R	GC_B	-0.045349
Stromal	CD8_C8_CXCL13	0.476359		TCA	R	GC_B	-0.0723557
TCA	CD8_C8_CXCL13	-0.129961		TCA	R	GC_B	0.0870681
Stromal	CD8_C8_CXCL13	0.334068		Stromal	R	GC_B	-0.116266
TCA	CD8_C8_CXCL13	-0.124851		TLS	R	GC_B	-0.0329245
TCA	CD8_C8_CXCL13	-0.259329		TCA	R	GC_B	-0.0467874
Stromal	CD8_C8_CXCL13	0.285791		TCA	R	GC_B	-0.0654242
TCA	CD8_C8_CXCL13	-0.136292		TCA	R	GC_B	-0.0834721
TCA	CD8_C8_CXCL13	-0.0490276		TLS	R	GC_B	-0.0137327
TCA	CD8_C8_CXCL13	-0.21813		TLS	R	GC_B	-0.0863828
TCA	CD8_C8_CXCL13	-0.276785		TCA	R	GC_B	0.0655545
TCA	CD8_C8_CXCL13	-0.233455		TCA	R	GC_B	-0.0363902
TCA	CD8_C8_CXCL13	-0.188129		TCA	R	GC_B	-0.0336776
TCA	CD8_C8_CXCL13	0.214857		Stromal	R	GC_B	0.114794
TCA	CD8_C8_CXCL13	-0.237167		TCA	R	GC_B	0.288081
TCA	CD8_C8_CXCL13	-0.089341		TCA	R	GC_B	0.282882
TCA	CD8_C8_CXCL13	-0.190541		TCA	R	GC_B	-0.0164792
TCA	CD8_C8_CXCL13	-0.183644		TCA	R	GC_B	-0.0322053
Stromal	CD8_C8_CXCL13	0.0833231		TCA	R	GC_B	0.416748
TCA	CD8_C8_CXCL13	-0.24408		TCA	R	GC_B	0.0850408
Stromal	CD8_C8_CXCL13	0.538482		TLS	R	GC_B	-0.0137327
TCA	CD8_C8_CXCL13	-0.117226		TCA	R	GC_B	-0.0154655
TCA	CD8_C8_CXCL13	-0.242805		TLS	R	GC_B	-0.0501568
TCA	CD8_C8_CXCL13	-0.0556481		TCA	R	GC_B	-0.0280203
TCA	CD8_C8_CXCL13	-0.0392354		TLS	R	GC_B	-0.0247188
TCA	CD8_C8_CXCL13	-0.109146		TCA	R	GC_B	-0.0138629
Stromal	CD8_C8_CXCL13	-0.16134		TCA	R	GC_B	-0.101095
TCA	CD8_C8_CXCL13	0.0955089		TCA	R	GC_B	-0.112636
TCA	CD8_C8_CXCL13	-0.241933		TCA	R	GC_B	-0.0329584
TCA	CD8_C8_CXCL13	-0.0971583		TLS	R	GC_B	-0.0446637
TCA	CD8_C8_CXCL13	-0.247549		TCA	R	GC_B	-0.0888349
Stromal	CD8_C8_CXCL13	-0.126804		TLS	R	GC_B	-0.0366847
TCA	CD8_C8_CXCL13	-0.182993		TCA	R	GC_B	-0.0488148
Stromal	CD8_C8_CXCL13	-0.128662		TLS	R	GC_B	-0.0439445
TCA	CD8_C8_CXCL13	-0.173349		TLS	R	GC_B	0.493656
TCA	CD8_C8_CXCL13	-0.0804025		TCA	R	GC_B	0.098479
TCA	CD8_C8_CXCL13	0.0336386		TCA	R	GC_B	-0.0391368
Stromal	CD8_C8_CXCL13	0.888771		TCA	R	GC_B	-0.0381231
TCA	CD8_C8_CXCL13	-0.199658		TCA	R	GC_B	-0.0339382
TCA	CD8_C8_CXCL13	-0.0161368		TCA	R	GC_B	-0.0540134
Stromal	CD8_C8_CXCL13	-0.155613		TLS	R	GC_B	0.241431
TCA	CD8_C8_CXCL13	-0.227013		TCA	R	GC_B	-0.100671
Stromal	CD8_C8_CXCL13	-0.178682		TLS	R	GC_B	-0.0537189
TCA	CD8_C8_CXCL13	-0.223763		TCA	R	GC_B	0.108582
Stromal	CD8_C8_CXCL13	-0.0961032		TCA	R	GC_B	-0.0418833
TCA	CD8_C8_CXCL13	-0.269533		TCA	R	GC_B	-0.091842
TCA	CD8_C8_CXCL13	0.218482		TCA	R	GC_B	-0.0418833
Stromal	CD8_C8_CXCL13	0.430177		TLS	R	GC_B	0.25415
TCA	CD8_C8_CXCL13	-0.181631		TCA	R	GC_B	-0.0792872
TCA	CD8_C8_CXCL13	-0.268458		TCA	R	GC_B	-0.0219722
Stromal	CD8_C8_CXCL13	-0.25014		TCA	R	GC_B	-0.0626777
TCA	CD8_C8_CXCL13	-0.0228244		TCA	R	GC_B	-0.0478011
TCA	CD8_C8_CXCL13	-0.125057		TCA	R	GC_B	0.0890955
Stromal	CD8_C8_CXCL13	0.285094		TCA	R	GC_B	0.258197
TCA	CD8_C8_CXCL13	-0.195876		TLS	R	GC_B	-0.0339382
TCA	CD8_C8_CXCL13	0.12923		TCA	R	GC_B	-0.0664379
TCA	CD8_C8_CXCL13	-0.0768697		TLS	R	GC_B	-0.0218081
TCA	CD8_C8_CXCL13	-0.177668		TCA	R	GC_B	-0.0560407
TCA	CD8_C8_CXCL13	-0.239581		TCA	R	GC_B	-0.0671571
TCA	CD8_C8_CXCL13	-0.0489623		TCA	R	GC_B	-0.0532942
TCA	CD8_C8_CXCL13	-0.215577		TLS	R	GC_B	-0.0164792
TCA	CD8_C8_CXCL13	-0.208551		TCA	R	GC_B	-0.0573178
TCA	CD8_C8_CXCL13	0.020546		TCA	R	GC_B	-0.0920062
TCA	CD8_C8_CXCL13	-0.133682		TCA	R	GC_B	-0.0463627
TCA	CD8_C8_CXCL13	-0.151793		TCA	R	GC_B	-0.0274653
TCA	CD8_C8_CXCL13	0.0915971		TCA	R	GC_B	0.149027
TCA	CD8_C8_CXCL13	-0.159409		TLS	R	GC_B	-0.0173287
TCA	CD8_C8_CXCL13	-0.071275		TCA	R	GC_B	-0.0782735
Stromal	CD8_C8_CXCL13	0.106405		TCA	R	GC_B	0.130684
TCA	CD8_C8_CXCL13	-0.0194289		TCA	R	GC_B	-0.0346574
TCA	CD8_C8_CXCL13	-0.0446241		TLS	R	GC_B	0.291841
TCA	CD8_C8_CXCL13	0.00412518		TCA	R	GC_B	-0.061664
TCA	CD8_C8_CXCL13	0.518836		TLS	R	GC_B	-0.0242602
TCA	CD8_C8_CXCL13	-0.127783		Stromal	R	GC_B	-0.0726502
TCA	CD8_C8_CXCL13	-0.0930082		TLS	R	GC_B	-0.0329584
TCA	CD8_C8_CXCL13	-0.0487373		TLS	R	GC_B	0.059767
TCA	CD8_C8_CXCL13	0.378177		TCA	R	GC_B	-0.0192257
TCA	CD8_C8_CXCL13	-0.258761		TLS	R	GC_B	-0.0209586
TCA	CD8_C8_CXCL13	-0.0888042		TCA	R	GC_B	-0.0668626
TCA	CD8_C8_CXCL13	-0.116227		TCA	R	GC_B	0.114794
TCA	CD8_C8_CXCL13	-0.157548		TCA	R	GC_B	-0.0232493
TCA	CD8_C8_CXCL13	-0.147633		TLS	R	GC_B	0.115808
TCA	CD8_C8_CXCL13	-0.185099		TCA	R	GC_B	-0.0518557
TCA	CD8_C8_CXCL13	-0.179713		TCA	R	GC_B	-0.0820337
TCA	CD8_C8_CXCL13	-0.128605		Stromal	R	GC_B	-0.110317
TCA	CD8_C8_CXCL13	-0.216325		TCA	R	GC_B	-0.0671571
TCA	CD8_C8_CXCL13	-0.21145		TCA	R	GC_B	-0.0237051
TCA	CD8_C8_CXCL13	-0.220607		Stromal	R	GC_B	-0.0733694
Stromal	CD8_C8_CXCL13	0.422274		TLS	R	GC_B	-0.0277259
TCA	CD8_C8_CXCL13	-0.193542		TCA	R	GC_B	-0.0274653
TCA	CD8_C8_CXCL13	-0.291476		TCA	R	GC_B	-0.038157
TCA	CD8_C8_CXCL13	-0.145229		TCA	R	GC_B	-0.0847492
TCA	CD8_C8_CXCL13	-0.269111		TLS	R	GC_B	-0.0302118
TCA	CD8_C8_CXCL13	-0.121434		TCA	R	GC_B	-0.085205
TLS	CD8_C8_CXCL13	0.744325		TCA	R	GC_B	-0.038712
TCA	CD8_C8_CXCL13	-0.13548		TLS	R	GC_B	-0.0287395
TCA	CD8_C8_CXCL13	-0.255273		TCA	R	GC_B	-0.0654242
Stromal	CD8_C8_CXCL13	0.663348		Stromal	R	GC_B	0.0593423
TCA	CD8_C8_CXCL13	-0.268088		TLS	R	GC_B	-0.0490782
TCA	CD8_C8_CXCL13	-0.0616775		TCA	R	GC_B	-0.0270067
Stromal	CD8_C8_CXCL13	0.200657		TCA	R	GC_B	0.209229
TCA	CD8_C8_CXCL13	-0.243799		TCA	R	GC_B	-0.0311916
TCA	CD8_C8_CXCL13	-0.0370078		TCA	R	GC_B	-0.090698
TCA	CD8_C8_CXCL13	-0.235405		TCA	R	GC_B	0.0944244
TLS	CD8_C8_CXCL13	-0.174159		TCA	R	GC_B	-0.109009
Stromal	CD8_C8_CXCL13	0.00965134		TCA	R	GC_B	-0.039856
Stromal	CD8_C8_CXCL13	-0.101907		TCA	R	GC_B	0.372901
Stromal	CD8_C8_CXCL13	-0.193184		TCA	R	GC_B	0.255427
TCA	CD8_C8_CXCL13	-0.149347		TLS	R	GC_B	0.437107
TCA	CD8_C8_CXCL13	0.176877		TCA	R	GC_B	-0.0329584
TCA	CD8_C8_CXCL13	0.0269987		TCA	R	GC_B	0.131404
TCA	CD8_C8_CXCL13	-0.11811		TCA	R	GC_B	-0.0277259
TCA	CD8_C8_CXCL13	-0.201711		Stromal	R	GC_B	0.217752
TCA	CD8_C8_CXCL13	-0.187054		TCA	R	GC_B	-0.110643
Stromal	CD8_C8_CXCL13	-0.11823		TCA	R	GC_B	0.299492
TCA	CD8_C8_CXCL13	-0.223249		TCA	R	GC_B	-0.0618282
TCA	CD8_C8_CXCL13	0.0824288		TCA	R	GC_B	0.126499
TCA	CD8_C8_CXCL13	-0.244989		TCA	R	GC_B	0.135883
Stromal	CD8_C8_CXCL13	0.221968		TLS	R	GC_B	0.067024
TCA	CD8_C8_CXCL13	-0.238218		TCA	R	GC_B	-0.0886707
TCA	CD8_C8_CXCL13	-0.23075		TCA	R	GC_B	-0.0355097
TCA	CD8_C8_CXCL13	-0.100941		TCA	R	GC_B	0.0905339
TCA	CD8_C8_CXCL13	-0.086951		TLS	R	GC_B	-0.0983487
TCA	CD8_C8_CXCL13	-0.192914		TLS	R	GC_B	0.240975
Stromal	CD8_C8_CXCL13	0.550793		TCA	R	GC_B	-0.059212
Stromal	CD8_C8_CXCL13	0.0133092		TLS	R	GC_B	-0.0782735
TCA	CD8_C8_CXCL13	-0.188164		TCA	R	GC_B	-0.055027
TCA	CD8_C8_CXCL13	-0.24513		TCA	R	GC_B	-0.0322053
TLS	CD8_C8_CXCL13	0.743726		TCA	R	GC_B	-0.108451
TCA	CD8_C8_CXCL13	-0.275981		TCA	R	GC_B	0.099623
Stromal	CD8_C8_CXCL13	0.0906325		TCA	R	GC_B	-0.0307669
Stromal	CD8_C8_CXCL13	0.19902		TLS	R	GC_B	-0.0329245
TCA	CD8_C8_CXCL13	0.198794		TCA	R	GC_B	-0.0381231
TCA	CD8_C8_CXCL13	-0.00249419		TCA	R	GC_B	-0.0248491
TCA	CD8_C8_CXCL13	-0.0961213		TCA	R	GC_B	-0.0612393
TCA	CD8_C8_CXCL13	-0.183457		TCA	R	GC_B	-0.0319447
TCA	CD8_C8_CXCL13	0.135709		Stromal	R	GC_B	-0.071342
TCA	CD8_C8_CXCL13	0.147594		TCA	R	GC_B	0.252681
TCA	CD8_C8_CXCL13	-0.235553		Stromal	R	GC_B	-0.0830474
TLS	CD8_C8_CXCL13	1.34204		TLS	R	GC_B	0.232736
TCA	CD8_C8_CXCL13	-0.0229296		TCA	R	GC_B	0.0890955
TCA	CD8_C8_CXCL13	-0.177639		TCA	R	GC_B	-0.0415888
TCA	CD8_C8_CXCL13	-0.203727		TCA	R	GC_B	-0.0144519
TCA	CD8_C8_CXCL13	-0.0521349		TCA	R	GC_B	-0.0564654
TCA	CD8_C8_CXCL13	-0.11379		TCA	R	GC_B	-0.103972
TCA	CD8_C8_CXCL13	0.278156		TCA	R	GC_B	-0.0436162
TCA	CD8_C8_CXCL13	-0.0121649		TCA	R	GC_B	-0.0886707
TCA	CD8_C8_CXCL13	-0.237746		TLS	R	GC_B	0.305704
TCA	CD8_C8_CXCL13	-0.144163		TCA	R	GC_B	-0.0150097
TCA	CD8_C8_CXCL13	-0.254045		TCA	R	GC_B	0.256897
TCA	CD8_C8_CXCL13	-0.252977		TCA	R	GC_B	0.118554
TCA	CD8_C8_CXCL13	-0.119078		TLS	R	GC_B	-0.0238354
TCA	CD8_C8_CXCL13	-0.183631		TCA	R	GC_B	-0.0419172
TCA	CD8_C8_CXCL13	-0.115473		TCA	R	GC_B	-0.0270067
TCA	CD8_C8_CXCL13	-0.251291		TCA	R	GC_B	0.0922667
TCA	CD8_C8_CXCL13	-0.233565		TCA	R	GC_B	-0.0505476
TCA	CD8_C8_CXCL13	-0.219844		TCA	R	GC_B	-0.0729446
TCA	CD8_C8_CXCL13	-0.179007		TCA	R	GC_B	-0.0917117
Stromal	CD8_C8_CXCL13	-0.142649		TCA	R	GC_B	-0.0899788
Stromal	CD8_C8_CXCL13	0.639637		TCA	R	GC_B	-0.0511704
TCA	CD8_C8_CXCL13	-0.119534		TCA	R	GC_B	0.0977598
TCA	CD8_C8_CXCL13	0.0376815		TCA	R	GC_B	0.0776846
TCA	CD8_C8_CXCL13	-0.204828		TCA	R	GC_B	0.105116
TCA	CD8_C8_CXCL13	-0.202722		TCA	R	GC_B	-0.0274653
TCA	CD8_C8_CXCL13	-0.243733		TCA	R	GC_B	-0.065849
TCA	CD8_C8_CXCL13	-0.0954212		TCA	R	GC_B	0.0981846
TCA	CD8_C8_CXCL13	-0.241869		TCA	R	GC_B	-0.0629722
TCA	CD8_C8_CXCL13	-0.172797		TCA	R	GC_B	-0.0664068
TCA	CD8_C8_CXCL13	-0.122679		TLS	R	GC_B	-0.0164792
TCA	CD8_C8_CXCL13	-0.237845		TLS	R	GC_B	0.26454
TCA	CD8_C8_CXCL13	-0.213657		TCA	R	GC_B	-0.0287424
TCA	CD8_C8_CXCL13	-0.230373		Stromal	R	GC_B	0.0570205
TCA	CD8_C8_CXCL13	-0.237253		TCA	R	GC_B	-0.0339382
TCA	CD8_C8_CXCL13	-0.0693865		TLS	R	GC_B	0.224684
TCA	CD8_C8_CXCL13	-0.128567		TCA	R	GC_B	-0.0346574
TCA	CD8_C8_CXCL13	-0.20126		TLS	R	GC_B	-0.0507146
TCA	CD8_C8_CXCL13	-0.111143		TLS	R	GC_B	-0.0247188
TCA	CD8_C8_CXCL13	-0.0906601		TLS	R	GC_B	-0.0209586
TCA	CD8_C8_CXCL13	0.262477		TLS	R	GC_B	0.135164
TCA	CD8_C8_CXCL13	-0.176937		TCA	R	GC_B	-0.0411641
Stromal	CD8_C8_CXCL13	-0.265124		TCA	R	GC_B	0.258174
Stromal	CD8_C8_CXCL13	0.12753		TCA	R	GC_B	-0.0660132
TCA	CD8_C8_CXCL13	-0.14648		TCA	R	GC_B	-0.0247188
TCA	CD8_C8_CXCL13	-0.0916518		TCA	R	GC_B	-0.0999513
TCA	CD8_C8_CXCL13	-0.234091		TLS	R	GC_B	-0.0241299
Stromal	CD8_C8_CXCL13	0.290819		TLS	R	GC_B	-0.055027
TCA	CD8_C8_CXCL13	-0.0161821		TCA	R	GC_B	-0.0329245
TCA	CD8_C8_CXCL13	-0.192568		TCA	R	GC_B	-0.0540134
TCA	CD8_C8_CXCL13	-0.13051		TCA	R	GC_B	-0.0274653
TCA	CD8_C8_CXCL13	-0.082088		TCA	R	GC_B	-0.0654242
TCA	CD8_C8_CXCL13	-0.225107		TCA	R	GC_B	-0.0753967
TCA	CD8_C8_CXCL13	-0.130731		TLS	R	GC_B	-0.0274653
TCA	CD8_C8_CXCL13	-0.271462		Stromal	R	GC_B	-0.0415888
TCA	CD8_C8_CXCL13	-0.202225		TCA	R	GC_B	-0.0629722
Stromal	CD8_C8_CXCL13	-0.125368		TLS	R	GC_B	-0.0277259
TCA	CD8_C8_CXCL13	-0.16577		Stromal	R	GC_B	-0.104827
TCA	CD8_C8_CXCL13	-0.233214		TCA	R	GC_B	-0.0433217
TCA	CD8_C8_CXCL13	-0.223359		TCA	R	GC_B	-0.0148766
TCA	CD8_C8_CXCL13	-0.101757		Stromal	R	GC_B	-0.0661434
Stromal	CD8_C8_CXCL13	0.424356		TCA	R	GC_B	-0.0473763
TCA	CD8_C8_CXCL13	-0.0837822		TCA	R	GC_B	-0.0873344
TCA	CD8_C8_CXCL13	-0.212896		TLS	R	GC_B	-0.0612393
Stromal	CD8_C8_CXCL13	-0.113319		TCA	R	GC_B	-0.0446298
TCA	CD8_C8_CXCL13	-0.236569		TCA	R	GC_B	-0.0563351
TCA	CD8_C8_CXCL13	0.652893		Stromal	R	GC_B	-0.129869
TCA	CD8_C8_CXCL13	-0.245289		TCA	R	GC_B	-0.0426025
TCA	CD8_C8_CXCL13	-0.17168		TCA	R	GC_B	-0.10528
TCA	CD8_C8_CXCL13	-0.227028		TCA	R	GC_B	-0.0844858
TCA	CD8_C8_CXCL13	-0.223062		TCA	R	GC_B	-0.0164792
TCA	CD8_C8_CXCL13	-0.0292415		TCA	R	GC_B	-0.0834721
TCA	CD8_C8_CXCL13	0.0389296		TLS	R	GC_B	-0.0247188
TCA	CD8_C8_CXCL13	0.148135		TCA	R	GC_B	-0.0450546
TCA	CD8_C8_CXCL13	-0.22088		TLS	R	GC_B	-0.0247188
TCA	CD8_C8_CXCL13	-0.201677		TCA	R	GC_B	-0.055027
Stromal	CD8_C8_CXCL13	0.140373		TCA	R	GC_B	-0.0401504
TCA	CD8_C8_CXCL13	0.0136484		TCA	R	GC_B	-0.0363902
TCA	CD8_C8_CXCL13	-0.0750701		TCA	R	GC_B	-0.0597698
TCA	CD8_C8_CXCL13	-0.232354		TCA	R	GC_B	-0.0849105
TCA	CD8_C8_CXCL13	-0.238941		TCA	R	GC_B	-0.0678763
TCA	CD8_C8_CXCL13	-0.238667		TCA	R	GC_B	-0.0639858
TCA	CD8_C8_CXCL13	-0.213248		TCA	R	GC_B	-0.0491092
TCA	CD8_C8_CXCL13	0.0443605		TCA	R	GC_B	0.252999
TCA	CD8_C8_CXCL13	-0.243544		TCA	R	GC_B	-0.0270067
TCA	CD8_C8_CXCL13	-0.109196		TCA	R	GC_B	-0.00693147
Stromal	CD8_C8_CXCL13	0.290181		TCA	R	GC_B	-0.0626777
TLS	CD8_C8_CXCL13	-0.212319		TLS	R	GC_B	-0.0294588
TCA	CD8_C8_CXCL13	-0.00783811		TCA	R	GC_B	0.236202
TCA	CD8_C8_CXCL13	-0.101189		TCA	R	GC_B	-0.0574791
TCA	CD8_C8_CXCL13	0.41521		TCA	R	GC_B	0.246469
TCA	CD8_C8_CXCL13	-0.10008		TCA	R	GC_B	-0.0463627
TCA	CD8_C8_CXCL13	-0.230184		TCA	R	GC_B	0.0687258
TCA	CD8_C8_CXCL13	-0.216516		TCA	R	GC_B	-0.0346574
Stromal	CD8_C8_CXCL13	0.230342		TLS	R	GC_B	0.308156
TCA	CD8_C8_CXCL13	-0.0780966		TCA	R	GC_B	-0.0685955
TCA	CD8_C8_CXCL13	-0.245698		Stromal	R	GC_B	0.0636885
TCA	CD8_C8_CXCL13	-0.15068		TCA	R	GC_B	-0.0498284
TCA	CD8_C8_CXCL13	-0.0760978		TCA	R	GC_B	-0.055027
TCA	CD8_C8_CXCL13	-0.199071		TCA	R	GC_B	-0.0302118
Stromal	CD8_C8_CXCL13	0.377285		TLS	R	GC_B	-0.025993
Stromal	CD8_C8_CXCL13	0.0147192		TLS	R	GC_B	-0.00823959
TCA	CD8_C8_CXCL13	-0.177198		TCA	R	GC_B	-0.0532942
TCA	CD8_C8_CXCL13	-0.0890564		TLS	R	GC_B	0.141082
TCA	CD8_C8_CXCL13	-0.0844914		TCA	R	GC_B	-0.107865
TCA	CD8_C8_CXCL13	0.0830108		TLS	R	GC_B	-0.0182121
Stromal	CD8_C8_CXCL13	0.352305		TCA	R	GC_B	-0.0710476
TCA	CD8_C8_CXCL13	-0.0899504		TCA	R	GC_B	0.231722
TCA	CD8_C8_CXCL13	-0.239666		TLS	R	GC_B	-0.0571846
TCA	CD8_C8_CXCL13	-0.229103		TCA	R	GC_B	-0.0329584
TCA	CD8_C8_CXCL13	-0.237504		TCA	R	GC_B	-0.0274653
TCA	CD8_C8_CXCL13	-0.183547		TCA	R	GC_B	0.275656
TCA	CD8_C8_CXCL13	-0.2495		TCA	R	GC_B	-0.0384176
TCA	CD8_C8_CXCL13	-0.161887		TCA	R	GC_B	0.109038
Stromal	CD8_C8_CXCL13	0.316139		TCA	R	GC_B	-0.0277259
TCA	CD8_C8_CXCL13	0.211556		TLS	R	GC_B	-0.0762462
TCA	CD8_C8_CXCL13	-0.19164		TCA	R	GC_B	-0.0484239
TCA	CD8_C8_CXCL13	-0.252355		TCA	R	GC_B	-0.0798761
Stromal	CD8_C8_CXCL13	0.135277		TCA	R	GC_B	-0.0823282
TCA	CD8_C8_CXCL13	-0.252253		TCA	R	GC_B	-0.0498284
TCA	CD8_C8_CXCL13	-0.0992056		TCA	R	GC_B	-0.0182121
TCA	CD8_C8_CXCL13	-0.215943		TLS	R	GC_B	-0.0467874
TCA	CD8_C8_CXCL13	-0.066576		TLS	R	GC_B	0.127938
TCA	CD8_C8_CXCL13	-0.23222		TCA	R	GC_B	-0.0972048
TCA	CD8_C8_CXCL13	-0.17132		TCA	R	GC_B	0.109595
TCA	CD8_C8_CXCL13	0.0430856		TCA	R	GC_B	-0.0730749
TCA	CD8_C8_CXCL13	-0.23832		TLS	R	GC_B	-0.0294588
TCA	CD8_C8_CXCL13	-0.00891596		Stromal	R	GC_B	0.213805
TCA	CD8_C8_CXCL13	-0.162807		TLS	R	GC_B	-0.0859242
TCA	CD8_C8_CXCL13	-0.222672		TCA	R	GC_B	-0.0875268
TCA	CD8_C8_CXCL13	-0.0693709		TCA	R	GC_B	0.233643
TCA	CD8_C8_CXCL13	-0.143816		TCA	R	GC_B	-0.0209586
Stromal	CD8_C8_CXCL13	0.234625		TCA	R	GC_B	-0.0685955
Stromal	CD8_C8_CXCL13	0.0328347		TCA	R	GC_B	-0.0244243
TCA	CD8_C8_CXCL13	-0.171374		TCA	R	GC_B	-0.071931
Stromal	CD8_C8_CXCL13	-0.0942859		TCA	R	GC_B	0.132417
TCA	CD8_C8_CXCL13	-0.0149311		TLS	R	GC_B	-0.0778488
TCA	CD8_C8_CXCL13	-0.243815		TLS	R	GC_B	-0.0225273
TCA	CD8_C8_CXCL13	-0.174715		TCA	R	GC_B	-0.062253
TCA	CD8_C8_CXCL13	-0.0868934		TLS	R	GC_B	0.40707
TCA	CD8_C8_CXCL13	-0.00993635		TCA	R	GC_B	-0.0644106
TCA	CD8_C8_CXCL13	-0.262816		TCA	R	GC_B	-0.109465
TCA	CD8_C8_CXCL13	-0.218819		TCA	R	GC_B	-0.035671
TCA	CD8_C8_CXCL13	-0.243381		TLS	R	GC_B	-0.0270067
TCA	CD8_C8_CXCL13	-0.0653121		TCA	R	GC_B	-0.012719
Stromal	CD8_C8_CXCL13	-0.230412		TCA	R	GC_B	-0.0667324
TCA	CD8_C8_CXCL13	-0.0530455		TCA	R	GC_B	-0.0505476
TCA	CD8_C8_CXCL13	-0.174404		TCA	R	GC_B	0.123753
TCA	CD8_C8_CXCL13	0.0533281		TCA	R	GC_B	0.11378
TCA	CD8_C8_CXCL13	0.0745217		TCA	R	GC_B	-0.0529997
TCA	CD8_C8_CXCL13	-0.0807768		TCA	R	GC_B	-0.0446637
TCA	CD8_C8_CXCL13	0.0688982		TCA	R	GC_B	-0.0242602
TCA	CD8_C8_CXCL13	0.1772		TCA	R	GC_B	0.0786983
Stromal	CD8_C8_CXCL13	-0.273784		TLS	R	GC_B	-0.0581983
TCA	CD8_C8_CXCL13	-0.0868911		TCA	R	GC_B	-0.0825916
TCA	CD8_C8_CXCL13	-0.0543315		TLS	R	GC_B	-0.0219722
Stromal	CD8_C8_CXCL13	0.0928821		TCA	R	GC_B	-0.0429308
TCA	CD8_C8_CXCL13	0.0478335		TCA	R	GC_B	-0.0779791
TCA	CD8_C8_CXCL13	-0.11767		TCA	R	GC_B	-0.0274653
TCA	CD8_C8_CXCL13	-0.243166		TCA	R	GC_B	-0.0488148
TCA	CD8_C8_CXCL13	0.245767		TCA	R	GC_B	-0.0609448
TLS	CD8_C8_CXCL13	0.128835		TLS	R	GC_B	-0.025438
Stromal	CD8_C8_CXCL13	0.13124		TLS	R	GC_B	-0.0218081
TCA	CD8_C8_CXCL13	-0.237574		TCA	R	GC_B	0.0847464
TCA	CD8_C8_CXCL13	-0.145441		TLS	R	GC_B	-0.0329584
TCA	CD8_C8_CXCL13	-0.0735594		TCA	R	GC_B	-0.0106917
TCA	CD8_C8_CXCL13	-0.156037		TCA	R	GC_B	-0.0900698
TCA	CD8_C8_CXCL13	-0.0993204		TLS	R	GC_B	-0.0528384
TCA	CD8_C8_CXCL13	-0.225294		TLS	R	GC_B	0.121168
TCA	CD8_C8_CXCL13	-0.0801203		TCA	R	GC_B	-0.0577736
TCA	CD8_C8_CXCL13	-0.146043		TCA	R	GC_B	0.102239
TCA	CD8_C8_CXCL13	-0.12103		TCA	R	GC_B	0.263667
TCA	CD8_C8_CXCL13	-0.195868		TCA	R	GC_B	-0.0488148
TCA	CD8_C8_CXCL13	-0.103433		TCA	R	GC_B	-0.0467874
Stromal	CD8_C8_CXCL13	0.200002		TCA	R	GC_B	0.0784038
TCA	CD8_C8_CXCL13	-0.0586704		TCA	R	GC_B	-0.0498284
TCA	CD8_C8_CXCL13	-0.0673231		TCA	R	GC_B	-0.0426025
TCA	CD8_C8_CXCL13	-0.230366		TCA	R	GC_B	-0.0709173
TCA	CD8_C8_CXCL13	-0.100789		TLS	R	GC_B	-0.045349
TCA	CD8_C8_CXCL13	-0.225567		TCA	R	GC_B	-0.0291982
TCA	CD8_C8_CXCL13	-0.0862363		TCA	R	GC_B	-0.0817393
TCA	CD8_C8_CXCL13	-0.0650714		TCA	R	GC_B	-0.0567599
TCA	CD8_C8_CXCL13	-0.235631		TCA	R	GC_B	0.257184
TCA	CD8_C8_CXCL13	0.184462		Stromal	R	GC_B	-0.0924309
TCA	CD8_C8_CXCL13	-0.108935		TLS	R	GC_B	-0.0334824
TCA	CD8_C8_CXCL13	-0.149887		TCA	R	GC_B	-0.0532942
TCA	CD8_C8_CXCL13	-0.252326		TCA	R	GC_B	-0.0963214
TCA	CD8_C8_CXCL13	-0.0885613		TCA	R	GC_B	-0.0642803
TCA	CD8_C8_CXCL13	-0.0487922		TCA	R	GC_B	0.099623
TCA	CD8_C8_CXCL13	-0.191935		TLS	R	GC_B	-0.0349518
TCA	CD8_C8_CXCL13	-0.249809		TCA	R	GC_B	0.379899
Stromal	CD8_C8_CXCL13	-0.0139569		TLS	R	GC_B	-0.100345
Stromal	CD8_C8_CXCL13	0.320603		TCA	R	GC_B	0.124178
TCA	CD8_C8_CXCL13	-0.22898		TCA	R	GC_B	-0.0366847
TCA	CD8_C8_CXCL13	-0.213891		TCA	R	GC_B	-0.0374039
TCA	CD8_C8_CXCL13	-0.192729		TCA	R	GC_B	0.139349
TCA	CD8_C8_CXCL13	-0.156477		TCA	R	GC_B	-0.0751022
TCA	CD8_C8_CXCL13	-0.268652		TCA	R	GC_B	-0.0636914
TCA	CD8_C8_CXCL13	-0.239004		TLS	R	GC_B	-0.0274653
Stromal	CD8_C8_CXCL13	0.213346		TCA	R	GC_B	-0.0426364
TLS	CD8_C8_CXCL13	0.329716		TCA	R	GC_B	-0.0302118
TCA	CD8_C8_CXCL13	-0.160183		TLS	R	GC_B	0.255427
TCA	CD8_C8_CXCL13	-0.247701		TCA	R	GC_B	-0.0983487
TCA	CD8_C8_CXCL13	0.0354472		TCA	R	GC_B	0.112342
TCA	CD8_C8_CXCL13	-0.280688		TCA	R	GC_B	-0.0674516
TCA	CD8_C8_CXCL13	-0.244236		TLS	R	GC_B	0.325485
Stromal	CD8_C8_CXCL13	0.0643718		TCA	R	GC_B	0.0769654
TCA	CD8_C8_CXCL13	-0.0328132		Stromal	R	GC_B	0.112048
Stromal	CD8_C8_CXCL13	0.166862		TCA	R	GC_B	-0.0384176
Stromal	CD8_C8_CXCL13	-0.0739882		TCA	R	GC_B	-0.0346574
TCA	CD8_C8_CXCL13	0.050778		TCA	R	GC_B	-0.0760848
Stromal	CD8_C8_CXCL13	0.314477		TCA	R	GC_B	-0.0485203
TCA	CD8_C8_CXCL13	-0.157319		TCA	R	GC_B	-0.0999202
TCA	CD8_C8_CXCL13	-0.0908316		Stromal	R	GC_B	-0.136211
TCA	CD8_C8_CXCL13	-0.196297		TCA	R	GC_B	-0.0247188
TCA	CD8_C8_CXCL13	-0.0920519		TCA	R	GC_B	-0.0574791
TCA	CD8_C8_CXCL13	-0.225069		TCA	R	GC_B	0.132417
Stromal	CD8_C8_CXCL13	-0.260721		TCA	R	GC_B	-0.0346574
TCA	CD8_C8_CXCL13	-0.232648		TCA	R	GC_B	-0.0543078
Stromal	CD8_C8_CXCL13	0.150794		TCA	R	GC_B	-0.122153
Stromal	CD8_C8_CXCL13	0.492892		TLS	R	GC_B	-0.0274653
Stromal	CD8_C8_CXCL13	0.0245198		TCA	R	GC_B	-0.0207944
TCA	CD8_C8_CXCL13	-0.239742		TCA	R	GC_B	-0.084061
TCA	CD8_C8_CXCL13	-0.263222		TCA	R	GC_B	-0.0391368
TCA	CD8_C8_CXCL13	-0.085565		TCA	R	GC_B	0.0941299
TCA	CD8_C8_CXCL13	-0.24268		TCA	R	GC_B	-0.0522805
TCA	CD8_C8_CXCL13	-0.178675		Stromal	R	GC_B	-0.0633969
TCA	CD8_C8_CXCL13	-0.286193		TCA	R	GC_B	0.146999
TCA	CD8_C8_CXCL13	-0.225852		TCA	R	GC_B	0.237671
Stromal	CD8_C8_CXCL13	0.599544		TCA	R	GC_B	-0.0426025
TCA	CD8_C8_CXCL13	-0.23914		TCA	R	GC_B	-0.0137327
TCA	CD8_C8_CXCL13	0.0387758		TCA	R	GC_B	-0.0709173
TCA	CD8_C8_CXCL13	-0.162923		TCA	R	GC_B	-0.0584928
TCA	CD8_C8_CXCL13	0.140666		TCA	R	GC_B	-0.0498284
TCA	CD8_C8_CXCL13	-0.264504		TCA	R	GC_B	0.311916
TCA	CD8_C8_CXCL13	-0.0430563		TCA	R	GC_B	0.372737
TCA	CD8_C8_CXCL13	-0.0253066		TCA	R	GC_B	-0.0274653
Stromal	CD8_C8_CXCL13	0.257279		TCA	R	GC_B	-0.0703284
Stromal	CD8_C8_CXCL13	0.630555		TLS	R	GC_B	0.135164
TCA	CD8_C8_CXCL13	-0.243742		TLS	R	GC_B	0.455155
TLS	CD8_C8_CXCL13	0.781703		TLS	R	GC_B	0.213805
Stromal	CD8_C8_CXCL13	0.0994214		TCA	R	GC_B	-0.0443354
TCA	CD8_C8_CXCL13	-0.224821		TLS	R	GC_B	-0.0150097
TCA	CD8_C8_CXCL13	0.288994		TCA	R	GC_B	-0.0213833
TCA	CD8_C8_CXCL13	0.0141699		Stromal	R	GC_B	-0.0599312
TCA	CD8_C8_CXCL13	-0.223818		TCA	R	GC_B	-0.0137327
TCA	CD8_C8_CXCL13	-0.234247		TCA	R	GC_B	0.260222
TLS	CD8_C8_CXCL13	0.364539		TCA	R	GC_B	-0.0381231
TCA	CD8_C8_CXCL13	-0.0803104		Stromal	R	GC_B	-0.0860884
TCA	CD8_C8_CXCL13	-0.104419		TCA	R	GC_B	-0.0171984
TCA	CD8_C8_CXCL13	-0.168029		Stromal	R	GC_B	0.0876542
Stromal	CD8_C8_CXCL13	-0.0130982		TCA	R	GC_B	-0.0363902
TCA	CD8_C8_CXCL13	-0.0602128		TCA	R	GC_B	-0.0797119
TCA	CD8_C8_CXCL13	-0.231013		TCA	R	GC_B	-0.0349518
TCA	CD8_C8_CXCL13	-0.157864		TCA	R	GC_B	-0.0446637
TCA	CD8_C8_CXCL13	-0.0638667		TCA	R	GC_B	-0.0339382
TCA	CD8_C8_CXCL13	-0.272641		TCA	R	GC_B	0.0898147
TCA	CD8_C8_CXCL13	-0.168595		TCA	R	GC_B	-0.0418833
TCA	CD8_C8_CXCL13	-0.0965025		TLS	R	GC_B	0.0717668
TCA	CD8_C8_CXCL13	-0.110144		TCA	R	GC_B	-0.0381231
TCA	CD8_C8_CXCL13	-0.17326		TCA	R	GC_B	-0.071931
TCA	CD8_C8_CXCL13	0.0678585		TCA	R	GC_B	-0.055027
TCA	CD8_C8_CXCL13	-0.106053		TCA	R	GC_B	-0.0389754
TCA	CD8_C8_CXCL13	-0.177624		TCA	R	GC_B	-0.0478011
TCA	CD8_C8_CXCL13	-0.160759		TCA	R	GC_B	-0.0733694
TCA	CD8_C8_CXCL13	-0.199615		TCA	R	GC_B	-0.0252738
Stromal	CD8_C8_CXCL13	-0.274956		TCA	R	GC_B	0
TCA	CD8_C8_CXCL13	-0.218727		TCA	R	GC_B	-0.039856
TCA	CD8_C8_CXCL13	0.141312		TCA	R	GC_B	0.234763
TCA	CD8_C8_CXCL13	0.184446		TCA	R	GC_B	-0.0629722
TCA	CD8_C8_CXCL13	-0.0647613		Stromal	R	GC_B	0.0991982
Stromal	CD8_C8_CXCL13	0.0810583		TLS	R	GC_B	-0.00549306
TCA	CD8_C8_CXCL13	-0.14587		TCA	R	GC_B	0.28419
TCA	CD8_C8_CXCL13	-0.143404		TCA	R	GC_B	-0.0225273
TCA	CD8_C8_CXCL13	-0.0835508		TCA	R	GC_B	-0.0518557
TCA	CD8_C8_CXCL13	-0.273958		TLS	R	GC_B	-0.0574791
TCA	CD8_C8_CXCL13	-0.182549		TLS	R	GC_B	-0.035671
TCA	CD8_C8_CXCL13	-0.238131		TLS	R	GC_B	-0.0788624
TCA	CD8_C8_CXCL13	-0.207905		TCA	R	GC_B	-0.0756912
TCA	CD8_C8_CXCL13	-0.165013		TCA	R	GC_B	0.115808
TCA	CD8_C8_CXCL13	-0.22766		TCA	R	GC_B	-0.0237051
TCA	CD8_C8_CXCL13	-0.173661		TCA	R	GC_B	-0.075527
TCA	CD8_C8_CXCL13	-0.248503		TCA	R	GC_B	-0.100082
TCA	CD8_C8_CXCL13	-0.0367897		TCA	R	GC_B	-0.0865131
TCA	CD8_C8_CXCL13	-0.0791126		TCA	R	GC_B	0.257903
TCA	CD8_C8_CXCL13	-0.247233		TCA	R	GC_B	-0.0439106
TCA	CD8_C8_CXCL13	-0.167083		TCA	R	GC_B	-0.0893899
Stromal	CD8_C8_CXCL13	0.113981		TCA	R	GC_B	-0.0274653
TCA	CD8_C8_CXCL13	-0.185059		TCA	R	GC_B	-0.0701981
TCA	CD8_C8_CXCL13	-0.1367		Stromal	R	GC_B	-0.118129
TCA	CD8_C8_CXCL13	-0.161741		TCA	R	GC_B	-0.0869379
TCA	CD8_C8_CXCL13	-0.268327		TCA	R	GC_B	-0.042897
TCA	CD8_C8_CXCL13	-0.10294		TCA	R	GC_B	-0.0553215
TCA	CD8_C8_CXCL13	-0.122831		TLS	R	GC_B	-0.0314889
TCA	CD8_C8_CXCL13	-0.180469		TCA	R	GC_B	-0.0560407
TCA	CD8_C8_CXCL13	-0.158509		TLS	R	GC_B	-0.051986
TCA	CD8_C8_CXCL13	-0.215451		TCA	R	GC_B	0.112636
TCA	CD8_C8_CXCL13	-0.195511		TCA	R	GC_B	-0.0346574
TCA	CD8_C8_CXCL13	0.0097538		TCA	R	GC_B	-0.0987735
TCA	CD8_C8_CXCL13	-0.232428		TCA	R	GC_B	0.255427
TCA	CD8_C8_CXCL13	-0.207902		TCA	R	GC_B	-0.0699036
TCA	CD8_C8_CXCL13	-0.250413		TLS	R	GC_B	-0.029034
TCA	CD8_C8_CXCL13	-0.0593999		TLS	R	GC_B	-0.0164792
Stromal	CD8_C8_CXCL13	0.154101		TLS	R	GC_B	0.244441
TCA	CD8_C8_CXCL13	-0.216264		TLS	R	GC_B	0.108876
TCA	CD8_C8_CXCL13	-0.0636175		TCA	R	GC_B	0.140362
Stromal	CD8_C8_CXCL13	-0.0715823		TCA	R	GC_B	-0.0443354
TCA	CD8_C8_CXCL13	-0.20191		TCA	R	GC_B	-0.0192257
TCA	CD8_C8_CXCL13	-0.218688		TCA	R	GC_B	0.082164
TCA	CD8_C8_CXCL13	-0.244047		TLS	R	GC_B	0.0856297
TCA	CD8_C8_CXCL13	-0.251298		Stromal	R	GC_B	-0.0450546
TLS	CD8_C8_CXCL13	0.676279		TCA	R	GC_B	-0.0953077
TCA	CD8_C8_CXCL13	-0.136763		TCA	R	GC_B	0.109301
TCA	CD8_C8_CXCL13	-0.205703		TCA	R	GC_B	-0.0249822
TCA	CD8_C8_CXCL13	-0.162564		TCA	R	GC_B	-0.0737941
TCA	CD8_C8_CXCL13	-0.198059		TLS	R	GC_B	-0.0357049
TCA	CD8_C8_CXCL13	-0.0945923		TCA	R	GC_B	-0.0605201
TCA	CD8_C8_CXCL13	-0.131495		TCA	R	GC_B	-0.0404449
TCA	CD8_C8_CXCL13	-0.268992		TCA	R	GC_B	-0.0408696
Stromal	CD8_C8_CXCL13	-0.15499		TCA	R	GC_B	-0.0667324
TCA	CD8_C8_CXCL13	-0.208373		TCA	R	GC_B	-0.0696092
TCA	CD8_C8_CXCL13	-0.282768		TCA	R	GC_B	-0.0470819
TCA	CD8_C8_CXCL13	-0.246562		TCA	R	GC_B	-0.0753967
TCA	CD8_C8_CXCL13	-0.204358		TCA	R	GC_B	-0.101095
TCA	CD8_C8_CXCL13	-0.12223		TCA	R	GC_B	-0.0439106
TCA	CD8_C8_CXCL13	-0.0121826		TCA	R	GC_B	-0.0889652
TCA	CD8_C8_CXCL13	-0.13169		TCA	R	GC_B	-0.0381231
TCA	CD8_C8_CXCL13	-0.224152		TCA	R	GC_B	0.543248
TCA	CD8_C8_CXCL13	-0.195533		TCA	R	GC_B	-0.0294588
TCA	CD8_C8_CXCL13	-0.186916		TLS	R	GC_B	-0.0237051
TCA	CD8_C8_CXCL13	-0.224291		TCA	R	GC_B	0.124472
TCA	CD8_C8_CXCL13	-0.0266757		TCA	R	GC_B	-0.0359655
TCA	CD8_C8_CXCL13	-0.254561		TCA	R	GC_B	0.141082
TCA	CD8_C8_CXCL13	-0.117003		TCA	R	GC_B	-0.0488148
TCA	CD8_C8_CXCL13	0.0573172		TLS	R	GC_B	-0.0363902
TCA	CD8_C8_CXCL13	-0.2107		TLS	R	GC_B	0.143828
TCA	CD8_C8_CXCL13	0.144751		Stromal	R	GC_B	0.0617943
TCA	CD8_C8_CXCL13	0.53768		TCA	R	GC_B	-0.0911228
TCA	CD8_C8_CXCL13	-0.248834		TCA	R	GC_B	-0.0876571
TCA	CD8_C8_CXCL13	-0.203145		TLS	R	GC_B	-0.0207944
TCA	CD8_C8_CXCL13	-0.1279		TCA	R	GC_B	-0.00823959
TCA	CD8_C8_CXCL13	-0.249732		TLS	R	GC_B	-0.0532942
TCA	CD8_C8_CXCL13	-0.189364		TCA	R	GC_B	-0.0329584
TCA	CD8_C8_CXCL13	-0.259152		TCA	R	GC_B	-0.0814448
TCA	CD8_C8_CXCL13	-0.113462		TCA	R	GC_B	-0.081609
TCA	CD8_C8_CXCL13	-0.257124		TCA	R	GC_B	-0.0567599
TCA	CD8_C8_CXCL13	0.209628		TCA	R	GC_B	-0.0381231
TCA	CD8_C8_CXCL13	-0.17154		Stromal	R	GC_B	0.0654214
TCA	CD8_C8_CXCL13	-0.00892129		TLS	R	GC_B	-0.025993
TCA	CD8_C8_CXCL13	-0.199408		TCA	R	GC_B	-0.0745133
TCA	CD8_C8_CXCL13	0.0960906		Stromal	R	GC_B	-0.102403
TCA	CD8_C8_CXCL13	0.305647		TLS	R	GC_B	-0.0401504
TCA	CD8_C8_CXCL13	-0.215551		TCA	R	GC_B	-0.052575
TCA	CD8_C8_CXCL13	-0.177354		TLS	R	GC_B	0.123034
TCA	CD8_C8_CXCL13	-0.116954		TCA	R	GC_B	0.13415
Stromal	CD8_C8_CXCL13	-0.191248		TCA	R	GC_B	-0.0577736
TCA	CD8_C8_CXCL13	-0.226417		TCA	R	GC_B	0.151935
TCA	CD8_C8_CXCL13	-0.189453		TCA	R	GC_B	0.0853353
TCA	CD8_C8_CXCL13	-0.206811		TCA	R	GC_B	-0.0408696
TCA	CD8_C8_CXCL13	-0.0798818		TLS	R	GC_B	-0.0636914
TCA	CD8_C8_CXCL13	-0.277374		TCA	R	GC_B	-0.0512668
TCA	CD8_C8_CXCL13	-0.0958152		TCA	R	GC_B	-0.0219722
Stromal	CD8_C8_CXCL13	-0.258753		TLS	R	GC_B	0.118554
TCA	CD8_C8_CXCL13	-0.00624806		TCA	R	GC_B	-0.0190615
TCA	CD8_C8_CXCL13	-0.227359		TLS	R	GC_B	0.147294
TCA	CD8_C8_CXCL13	-0.261068		TLS	R	GC_B	-0.0164792
TCA	CD8_C8_CXCL13	-0.185338		TCA	R	GC_B	-0.055027
TCA	CD8_C8_CXCL13	0.355017		TCA	R	GC_B	-0.0768351
TCA	CD8_C8_CXCL13	0.215761		TCA	R	GC_B	-0.0311916
TCA	CD8_C8_CXCL13	-0.226292		TCA	R	GC_B	-0.0701981
TCA	CD8_C8_CXCL13	-0.0049937		TCA	R	GC_B	-0.0515613
TCA	CD8_C8_CXCL13	-0.0521854		TCA	R	GC_B	-0.00274653
TCA	CD8_C8_CXCL13	-0.219368		TCA	R	GC_B	-0.0401504
TCA	CD8_C8_CXCL13	-0.180002		TLS	R	GC_B	0.0674177
TCA	CD8_C8_CXCL13	-0.282375		TCA	R	GC_B	0.259472
TCA	CD8_C8_CXCL13	-0.266861		TCA	R	GC_B	-0.0696092
TCA	CD8_C8_CXCL13	-0.1665		TCA	R	GC_B	-0.103417
TCA	CD8_C8_CXCL13	-0.213245		TLS	R	GC_B	-0.0577736
TCA	CD8_C8_CXCL13	-0.273574		TCA	R	GC_B	-0.0319447
TCA	CD8_C8_CXCL13	-0.0597281		TLS	R	GC_B	0.0742189
Stromal	CD8_C8_CXCL13	0.0807302		TCA	R	GC_B	-0.039856
TCA	CD8_C8_CXCL13	-0.150765		TCA	R	GC_B	-0.0369791
TCA	CD8_C8_CXCL13	0.61154		TCA	R	GC_B	-0.0314889
TCA	CD8_C8_CXCL13	-0.0670681		TCA	R	GC_B	-0.0463627
TCA	CD8_C8_CXCL13	-0.28304		TCA	R	GC_B	-0.0364241
TCA	CD8_C8_CXCL13	-0.228779		TCA	R	GC_B	-0.0629722
Stromal	CD8_C8_CXCL13	0.055686		TCA	R	GC_B	-0.0339382
TCA	CD8_C8_CXCL13	-0.129525		TCA	R	GC_B	-0.0205028
TCA	CD8_C8_CXCL13	-0.161183		TLS	R	GC_B	0.264681
TCA	CD8_C8_CXCL13	-0.0414082		TLS	R	GC_B	-0.0549306
TCA	CD8_C8_CXCL13	-0.0837284		TCA	R	GC_B	0.120712
TCA	CD8_C8_CXCL13	-0.257649		TCA	R	GC_B	-0.0391368
TCA	CD8_C8_CXCL13	-0.0886181		TCA	R	GC_B	-0.0476708
Stromal	CD8_C8_CXCL13	0.0927947		TCA	R	GC_B	-0.0771296
TCA	CD8_C8_CXCL13	0.0870469		TCA	R	GC_B	-0.0466571
TCA	CD8_C8_CXCL13	-0.0630459		TCA	R	GC_B	-0.0498284
Stromal	CD8_C8_CXCL13	-0.185861		TCA	R	GC_B	-0.0376983
TCA	CD8_C8_CXCL13	-0.0855592		TCA	R	GC_B	-0.0782735
Stromal	CD8_C8_CXCL13	-0.139366		TCA	R	GC_B	-0.0258627
TCA	CD8_C8_CXCL13	-0.154435		TCA	R	GC_B	-0.0171984
TCA	CD8_C8_CXCL13	-0.237642		TCA	R	GC_B	-0.0687597
TCA	CD8_C8_CXCL13	-0.246491		TLS	R	GC_B	0.242445
TCA	CD8_C8_CXCL13	-0.267121		TCA	R	GC_B	0.120712
TCA	CD8_C8_CXCL13	-0.129441		TCA	R	GC_B	-0.08102
TCA	CD8_C8_CXCL13	-0.248321		TCA	R	GC_B	-0.0791569
TCA	CD8_C8_CXCL13	-0.228561		TCA	R	GC_B	-0.0291982
TCA	CD8_C8_CXCL13	-0.0300035		TLS	R	GC_B	-0.0322053
TCA	CD8_C8_CXCL13	-0.115355		TLS	R	GC_B	0.131698
TCA	CD8_C8_CXCL13	-0.123487		TCA	R	GC_B	0.0898147
TCA	CD8_C8_CXCL13	-0.116924		TLS	R	GC_B	-0.0109861
TCA	CD8_C8_CXCL13	-0.0771621		TCA	R	GC_B	0.116821
TCA	CD8_C8_CXCL13	-0.219056		TLS	R	GC_B	0.102958
TCA	CD8_C8_CXCL13	-0.060888		TCA	R	GC_B	0.145561
TCA	CD8_C8_CXCL13	-0.146544		TCA	R	GC_B	-0.0300194
TCA	CD8_C8_CXCL13	-0.300719		TLS	R	GC_B	-0.0349518
TCA	CD8_C8_CXCL13	0.317904		TCA	R	GC_B	-0.102828
TCA	CD8_C8_CXCL13	-0.268535		TCA	R	GC_B	-0.0720612
TCA	CD8_C8_CXCL13	-0.132315		TCA	R	GC_B	0.111623
TCA	CD8_C8_CXCL13	-0.10003		TCA	R	GC_B	-0.0456124
TCA	CD8_C8_CXCL13	-0.200925		TCA	R	GC_B	-0.0207944
Stromal	CD8_C8_CXCL13	-0.0656235		TCA	R	GC_B	0.095438
TCA	CD8_C8_CXCL13	-0.263183		TCA	R	GC_B	-0.0779791
TCA	CD8_C8_CXCL13	-0.175015		TLS	R	GC_B	-0.0433217
TCA	CD8_C8_CXCL13	-0.232229		TLS	R	GC_B	0.301519
TCA	CD8_C8_CXCL13	-0.175644		TCA	R	GC_B	-0.0446298
TCA	CD8_C8_CXCL13	-0.155761		TCA	R	GC_B	-0.0706228
TCA	CD8_C8_CXCL13	-0.198338		TCA	R	GC_B	-0.0633969
TCA	CD8_C8_CXCL13	0.00243056		TCA	R	GC_B	-0.0817393
TCA	CD8_C8_CXCL13	-0.23459		TCA	R	GC_B	0.26916
Stromal	CD8_C8_CXCL13	0.126442		TCA	R	GC_B	-0.0758214
TCA	CD8_C8_CXCL13	-0.261889		TCA	R	GC_B	-0.085205
Stromal	CD8_C8_CXCL13	0.937031		TCA	R	GC_B	-0.035671
TCA	CD8_C8_CXCL13	-0.204984		TLS	R	GC_B	-0.0274653
TCA	CD8_C8_CXCL13	-0.145576		TCA	R	GC_B	-0.0904036
Stromal	CD8_C8_CXCL13	-0.0935737		TCA	R	GC_B	-0.0844858
TCA	CD8_C8_CXCL13	-0.0839911		TCA	R	GC_B	-0.0164792
TCA	CD8_C8_CXCL13	-0.121915		Stromal	R	GC_B	-0.0583004
TCA	CD8_C8_CXCL13	-0.166634		TCA	R	GC_B	0.108287
TCA	CD8_C8_CXCL13	-0.174262		TCA	R	GC_B	-0.0450546
TCA	CD8_C8_CXCL13	-0.191569		TCA	R	GC_B	0.244441
TCA	CD8_C8_CXCL13	-0.0840153		TCA	R	GC_B	-0.0401504
TCA	CD8_C8_CXCL13	-0.250166		TCA	R	GC_B	-0.0920062
TCA	CD8_C8_CXCL13	0.0539562		TLS	R	GC_B	-0.0674516
TLS	CD8_C8_CXCL13	0.00561238		TCA	R	GC_B	-0.0109861
TCA	CD8_C8_CXCL13	0.432603		TCA	R	GC_B	-0.0294588
TCA	CD8_C8_CXCL13	-0.148488		TCA	R	GC_B	-0.0557462
TCA	CD8_C8_CXCL13	0.0146624		TCA	R	GC_B	-0.0976295
TLS	CD8_C8_CXCL13	0.596037		Stromal	R	GC_B	-0.0837666
TCA	CD8_C8_CXCL13	-0.18058		Stromal	R	GC_B	0.0915475
TCA	CD8_C8_CXCL13	-0.246348		TLS	R	GC_B	0.119729
TCA	CD8_C8_CXCL13	-0.25614		TCA	R	GC_B	-0.0277259
TCA	CD8_C8_CXCL13	-0.271325		TCA	R	GC_B	-0.0401504
TCA	CD8_C8_CXCL13	-0.258543		TLS	R	GC_B	-0.0219722
TCA	CD8_C8_CXCL13	0.390612		TCA	R	GC_B	-0.030931
TCA	CD8_C8_CXCL13	0.161109		TCA	R	GC_B	-0.0795816
TCA	CD8_C8_CXCL13	-0.23723		TCA	R	GC_B	-0.0602256
TCA	CD8_C8_CXCL13	0.00268722		TCA	R	GC_B	-0.0584928
TCA	CD8_C8_CXCL13	-0.191163		TLS	R	GC_B	0.138629
TCA	CD8_C8_CXCL13	-0.216755		TCA	R	GC_B	0.125486
TCA	CD8_C8_CXCL13	-0.0128596		TCA	R	GC_B	-0.0287424
TCA	CD8_C8_CXCL13	-0.273494		TCA	R	GC_B	-0.0712118
TCA	CD8_C8_CXCL13	-0.248252		TCA	R	GC_B	-0.0314861
TCA	CD8_C8_CXCL13	0.0067282		TCA	R	GC_B	0.271766
Stromal	CD8_C8_CXCL13	-0.168257		TCA	R	GC_B	-0.0450546
TCA	CD8_C8_CXCL13	-0.0401994		TCA	R	GC_B	0.122445
Stromal	CD8_C8_CXCL13	0.184327		TCA	R	GC_B	-0.0443354
Stromal	CD8_C8_CXCL13	-0.0807651		TCA	R	GC_B	-0.0219722
TCA	CD8_C8_CXCL13	-0.209555		TCA	R	GC_B	-0.0426025
Stromal	CD8_C8_CXCL13	-0.114872		TLS	R	GC_B	-0.0192257
TCA	CD8_C8_CXCL13	-0.07688		TCA	R	GC_B	-0.0200752
Stromal	CD8_C8_CXCL13	-0.0119368		TCA	R	GC_B	-0.0782735
TCA	CD8_C8_CXCL13	0.280963		TCA	R	GC_B	-0.0911228
TCA	CD8_C8_CXCL13	-0.267895		TLS	R	GC_B	-0.0109861
Stromal	CD8_C8_CXCL13	0.117013		TLS	R	GC_B	-0.0384514
TCA	CD8_C8_CXCL13	-0.218591		TCA	R	GC_B	-0.025993
TLS	CD8_C8_CXCL13	1.1957		TCA	R	GC_B	-0.0518557
Stromal	CD8_C8_CXCL13	0.225094		TLS	R	GC_B	-0.0642492
TCA	CD8_C8_CXCL13	-0.170766		TCA	R	GC_B	-0.0354104
TCA	CD8_C8_CXCL13	-0.165329		TCA	R	GC_B	-0.0699036
TCA	CD8_C8_CXCL13	-0.179015		TCA	R	GC_B	0.140362
Stromal	CD8_C8_CXCL13	-0.121287		TLS	R	GC_B	-0.0329584
TCA	CD8_C8_CXCL13	-0.148662		TCA	R	GC_B	-0.0463627
Stromal	CD8_C8_CXCL13	0.249862		TCA	R	GC_B	-0.0177562
TCA	CD8_C8_CXCL13	-0.241773		TCA	R	GC_B	0.0937362
TLS	CD8_C8_CXCL13	0.171659		TCA	R	GC_B	-0.0287424
Stromal	CD8_C8_CXCL13	0.608895		TLS	R	GC_B	-0.0274653
Stromal	CD8_C8_CXCL13	-0.213975		TLS	R	GC_B	0.252681
Stromal	CD8_C8_CXCL13	-0.103424		TLS	R	GC_B	-0.0727805
TCA	CD8_C8_CXCL13	-0.232772		TCA	R	GC_B	0.106554
TCA	CD8_C8_CXCL13	0.169389		Stromal	R	GC_B	0.0365205
TCA	CD8_C8_CXCL13	-0.085912		TCA	R	GC_B	-0.0460682
TCA	CD8_C8_CXCL13	0.304682		TCA	R	GC_B	-0.074383
TCA	CD8_C8_CXCL13	0.145338		TCA	R	GC_B	-0.0878212
TLS	CD8_C8_CXCL13	0.161192		TLS	R	GC_B	0.138629
TCA	CD8_C8_CXCL13	-0.201077		TCA	R	GC_B	-0.0352463
TCA	CD8_C8_CXCL13	-0.153498		TCA	R	GC_B	0.105116
TCA	CD8_C8_CXCL13	0.22937		TCA	R	GC_B	-0.055027
TCA	CD8_C8_CXCL13	-0.223476		TLS	R	GC_B	-0.0304724
TCA	CD8_C8_CXCL13	-0.149367		Stromal	R	GC_B	0.137616
TCA	CD8_C8_CXCL13	-0.071044		TCA	R	GC_B	0.0749381
TCA	CD8_C8_CXCL13	0.358431		TCA	R	GC_B	0.143828
Stromal	CD8_C8_CXCL13	-0.224724		TCA	R	GC_B	0.0915475
Stromal	CD8_C8_CXCL13	0.16499		TCA	R	GC_B	-0.0238354
TCA	CD8_C8_CXCL13	-0.0461098		TCA	R	GC_B	-0.0342326
TCA	CD8_C8_CXCL13	0.46887		TCA	R	GC_B	0.0953077
Stromal	CD8_C8_CXCL13	0.159835		TLS	R	GC_B	-0.0192257
Stromal	CD8_C8_CXCL13	-0.127178		TCA	R	GC_B	-0.0261572
Stromal	CD8_C8_CXCL13	-0.215786		TCA	R	GC_B	-0.0485203
TCA	CD8_C8_CXCL13	-0.0378911		TLS	R	GC_B	-0.035671
TCA	CD8_C8_CXCL13	-0.0610573		TCA	R	GC_B	-0.0225273
TCA	CD8_C8_CXCL13	-0.143528		TCA	R	GC_B	-0.0896844
Stromal	CD8_C8_CXCL13	0.753745		TCA	R	GC_B	-0.0772599
TCA	CD8_C8_CXCL13	-0.234345		TCA	R	GC_B	-0.052575
Stromal	CD8_C8_CXCL13	0.338879		TCA	R	GC_B	-0.0277259
TCA	CD8_C8_CXCL13	-0.224488		TCA	R	GC_B	-0.0329584
TCA	CD8_C8_CXCL13	-0.131404		TCA	R	GC_B	-0.0429308
TCA	CD8_C8_CXCL13	-0.124414		TCA	R	GC_B	-0.0508421
Stromal	CD8_C8_CXCL13	0.267182		TCA	R	GC_B	-0.0371433
Stromal	CD8_C8_CXCL13	0.499159		TCA	R	GC_B	-0.0868076
Stromal	CD8_C8_CXCL13	0.488671		TLS	R	GC_B	-0.0264516
TCA	CD8_C8_CXCL13	-0.117731		TLS	R	GC_B	-0.0277259
TCA	CD8_C8_CXCL13	-0.120781		TLS	R	GC_B	-0.0173287
Stromal	CD8_C8_CXCL13	0.183848		TCA	R	GC_B	-0.0164792
TCA	CD8_C8_CXCL13	0.311251		TLS	R	GC_B	0.141082
Stromal	CD8_C8_CXCL13	-0.0650301		TCA	R	GC_B	-0.0619585
TCA	CD8_C8_CXCL13	-0.0311948		TLS	R	GC_B	-0.0199449
TCA	CD8_C8_CXCL13	-0.206414		TCA	R	GC_B	-0.0945885
TCA	CD8_C8_CXCL13	-0.128182		TCA	R	GC_B	0.0932804
TCA	CD8_C8_CXCL13	-0.274265		TCA	R	GC_B	-0.065849
TCA	CD8_C8_CXCL13	-0.156063		TCA	R	GC_B	-0.0830474
TCA	CD8_C8_CXCL13	-0.220607		TCA	R	GC_B	-0.0779791
TCA	CD8_C8_CXCL13	-0.278104		TCA	R	GC_B	-0.0336776
TCA	CD8_C8_CXCL13	-0.231184		TCA	R	GC_B	-0.0319447
TCA	CD8_C8_CXCL13	-0.0984576		TCA	R	GC_B	-0.0577736
TCA	CD8_C8_CXCL13	-0.0841456		TCA	R	GC_B	-0.0277259
TCA	CD8_C8_CXCL13	0.132171		TLS	R	GC_B	-0.119862
TCA	CD8_C8_CXCL13	0.246132		TCA	R	GC_B	-0.0691844
TCA	CD8_C8_CXCL13	-0.280122		Stromal	R	GC_B	-0.0699036
TLS	CD8_C8_CXCL13	0.0906217		TCA	R	GC_B	0.092986
TCA	CD8_C8_CXCL13	-0.0410439		TLS	R	GC_B	-0.0219722
TLS	CD8_C8_CXCL13	0.891337		TCA	R	GC_B	-0.064782
Stromal	CD8_C8_CXCL13	-0.121127		TLS	R	GC_B	-0.0589175
TCA	CD8_C8_CXCL13	-0.0553993		TLS	R	GC_B	-0.0494376
TCA	CD8_C8_CXCL13	0.279731		TLS	R	GC_B	-0.0540134
TCA	CD8_C8_CXCL13	-0.199146		TLS	R	GC_B	-0.0355125
TCA	CD8_C8_CXCL13	-0.185683		TCA	R	GC_B	-0.0626777
TCA	CD8_C8_CXCL13	-0.221757		TLS	R	GC_B	0.080267
Stromal	CD8_C8_CXCL13	-0.192318		TCA	R	GC_B	-0.0408696
TCA	CD8_C8_CXCL13	-0.218979		Stromal	R	GC_B	-0.119862
Stromal	CD8_C8_CXCL13	0.160776		TCA	R	GC_B	-0.0537189
TCA	CD8_C8_CXCL13	0.342575		TCA	R	GC_B	-0.0264516
TCA	CD8_C8_CXCL13	-0.168136		TCA	R	GC_B	-0.0865131
TCA	CD8_C8_CXCL13	-0.0504529		TLS	R	GC_B	0.582684
TCA	CD8_C8_CXCL13	0.110592		TLS	R	GC_B	-0.0398898
Stromal	CD8_C8_CXCL13	0.0827539		TCA	R	GC_B	0.1145
Stromal	CD8_C8_CXCL13	0.19312		TCA	R	GC_B	-0.0788624
TCA	CD8_C8_CXCL13	-0.240651		Stromal	R	GC_B	0.0799725
Stromal	CD8_C8_CXCL13	0.169849		TCA	R	GC_B	-0.0654242
Stromal	CD8_C8_CXCL13	0.518446		Stromal	R	GC_B	0.0441712
Stromal	CD8_C8_CXCL13	-0.166241		TCA	R	GC_B	0.137616
TCA	CD8_C8_CXCL13	0.169091		TCA	R	GC_B	-0.0384514
TCA	CD8_C8_CXCL13	-0.162328		TLS	R	GC_B	-0.0703284
TCA	CD8_C8_CXCL13	-0.193284		TCA	R	GC_B	-0.0800064
TCA	CD8_C8_CXCL13	0.0200934		TCA	R	GC_B	-0.0329245
Stromal	CD8_C8_CXCL13	-0.0416351		TCA	R	GC_B	0.122739
TCA	CD8_C8_CXCL13	-0.27061		TCA	R	GC_B	-0.105544
TCA	CD8_C8_CXCL13	-0.136733		TCA	R	GC_B	-0.0317495
TCA	CD8_C8_CXCL13	-0.208317		TLS	R	GC_B	-0.0501229
TCA	CD8_C8_CXCL13	-0.0263238		TCA	R	GC_B	-0.0304724
Stromal	CD8_C8_CXCL13	0.143743		TCA	R	GC_B	-0.0450546
TLS	CD8_C8_CXCL13	0.430482		TCA	R	GC_B	-0.0329245
Stromal	CD8_C8_CXCL13	-0.1647		TCA	R	GC_B	-0.0247188
TCA	CD8_C8_CXCL13	0.0424449		TCA	R	GC_B	0.351324
TCA	CD8_C8_CXCL13	-0.24816		TCA	R	GC_B	-0.0307669
Stromal	CD8_C8_CXCL13	-0.222145		TCA	R	GC_B	-0.0501568
TCA	CD8_C8_CXCL13	-0.191341		TCA	R	GC_B	-0.0225273
Stromal	CD8_C8_CXCL13	-0.246889		Stromal	R	GC_B	-0.124931
TCA	CD8_C8_CXCL13	0.207461		TCA	R	GC_B	-0.0418833
TCA	CD8_C8_CXCL13	-0.226122		TCA	R	GC_B	-0.0795816
TCA	CD8_C8_CXCL13	-0.146532		TCA	R	GC_B	0.102106
TCA	CD8_C8_CXCL13	-0.165669		TCA	R	GC_B	-0.0294588
TCA	CD8_C8_CXCL13	-0.0232244		TCA	R	GC_B	-0.114664
Stromal	CD8_C8_CXCL13	0.0936791		TCA	R	GC_B	-0.0426025
TCA	CD8_C8_CXCL13	-0.0338731		TLS	R	GC_B	-0.0573488
TCA	CD8_C8_CXCL13	-0.0522026		TCA	R	GC_B	-0.0287395
TCA	CD8_C8_CXCL13	-0.12212		TCA	R	GC_B	-0.0505476
TCA	CD8_C8_CXCL13	-0.160561		TCA	R	GC_B	-0.103842
TLS	CD8_C8_CXCL13	0.578539		TCA	R	GC_B	-0.0654242
Stromal	CD8_C8_CXCL13	0.338941		TCA	R	GC_B	0.113061
TCA	CD8_C8_CXCL13	-0.139157		TLS	R	GC_B	-0.0394312
TCA	CD8_C8_CXCL13	0.0480962		TLS	R	GC_B	-0.0192257
Stromal	CD8_C8_CXCL13	0.226798		TCA	R	GC_B	-0.0329245
TCA	CD8_C8_CXCL13	-0.100587		TLS	R	GC_B	-0.055027
TCA	CD8_C8_CXCL13	0.43489		TCA	R	GC_B	-0.0225273
TCA	CD8_C8_CXCL13	0.144255		TCA	R	GC_B	-0.0844858
Stromal	CD8_C8_CXCL13	0.519482		TCA	R	GC_B	-0.0237051
TCA	CD8_C8_CXCL13	0.180578		TCA	R	GC_B	-0.0304752
Stromal	CD8_C8_CXCL13	0.501071		TCA	R	GC_B	-0.0797119
TCA	CD8_C8_CXCL13	-0.252916		TCA	R	GC_B	0.195791
TCA	CD8_C8_CXCL13	-0.0339791		TCA	R	GC_B	-0.0232493
TCA	CD8_C8_CXCL13	-0.0285418		TLS	R	GC_B	0.241695
TCA	CD8_C8_CXCL13	-0.104001		TCA	R	GC_B	-0.0381231
TCA	CD8_C8_CXCL13	-0.0894407		TLS	R	GC_B	-0.0339382
TCA	CD8_C8_CXCL13	0.350473		TCA	R	GC_B	-0.0242602
Stromal	CD8_C8_CXCL13	0.146838		TCA	R	GC_B	-0.0609448
TCA	CD8_C8_CXCL13	0.166875		TLS	R	GC_B	-0.0164792
Stromal	CD8_C8_CXCL13	0.212046		TCA	R	GC_B	-0.0164792
TCA	CD8_C8_CXCL13	-0.0155473		TCA	R	GC_B	-0.0382562
TCA	CD8_C8_CXCL13	-0.18646		TLS	R	GC_B	0.133431
Stromal	CD8_C8_CXCL13	0.417311		TCA	R	GC_B	-0.0888349
TCA	CD8_C8_CXCL13	-0.248271		TLS	R	GC_B	0.0690203
TCA	CD8_C8_CXCL13	-0.206772		Stromal	R	GC_B	-0.0794513
TCA	CD8_C8_CXCL13	0.216422		TCA	R	GC_B	-0.0219722
TCA	CD8_C8_CXCL13	-0.0984245		TCA	R	GC_B	-0.0512668
TCA	CD8_C8_CXCL13	-0.156861		TCA	R	GC_B	-0.0639858
TLS	CD8_C8_CXCL13	-0.182569		TCA	R	GC_B	-0.0192257
Stromal	CD8_C8_CXCL13	0.23189		TCA	R	GC_B	-0.025993
TCA	CD8_C8_CXCL13	-0.115453		TCA	R	GC_B	-0.074383
Stromal	CD8_C8_CXCL13	-0.240485		TLS	R	GC_B	-0.0574791
Stromal	CD8_C8_CXCL13	-0.189738		TCA	R	GC_B	-0.0545712
TCA	CD8_C8_CXCL13	-0.0105813		TCA	R	GC_B	-0.0602256
TCA	CD8_C8_CXCL13	-0.25851		TLS	R	GC_B	-0.0192257
TCA	CD8_C8_CXCL13	0.138691		TCA	R	GC_B	-0.00997246
Stromal	CD8_C8_CXCL13	0.438755		TLS	R	GC_B	0.122739
TCA	CD8_C8_CXCL13	-0.0542325		Stromal	R	GC_B	0.121462
TCA	CD8_C8_CXCL13	-0.250471		TLS	R	GC_B	-0.0192257
TLS	CD8_C8_CXCL13	0.419413		TCA	R	GC_B	-0.0225273
TCA	CD8_C8_CXCL13	-0.0760282		TCA	R	GC_B	-0.0329245
TCA	CD8_C8_CXCL13	-0.097342		TCA	R	GC_B	-0.0329245
TCA	CD8_C8_CXCL13	-0.222919		TCA	R	GC_B	-0.0242602
Stromal	CD8_C8_CXCL13	-0.203024		TCA	R	GC_B	-0.0384514
Stromal	CD8_C8_CXCL13	-0.200966		TCA	R	GC_B	0.226711
TCA	CD8_C8_CXCL13	-0.0207287		TLS	R	GC_B	-0.0381231
TCA	CD8_C8_CXCL13	-0.235106		TCA	R	GC_B	-0.0426025
Stromal	CD8_C8_CXCL13	0.0249791		TCA	R	GC_B	0.0819998
TCA	CD8_C8_CXCL13	-0.254981		TLS	R	GC_B	-0.0485203
TCA	CD8_C8_CXCL13	0.218552		TCA	R	GC_B	-0.0478011
Stromal	CD8_C8_CXCL13	0.69085		Stromal	R	GC_B	-0.123594
TCA	CD8_C8_CXCL13	-0.247899		TCA	R	GC_B	-0.0771296
Stromal	CD8_C8_CXCL13	0.173326		TCA	R	GC_B	-0.0706228
TCA	CD8_C8_CXCL13	-0.168603		TLS	R	GC_B	-0.0837355
TCA	CD8_C8_CXCL13	-0.193632		TCA	R	GC_B	-0.0557462
Stromal	CD8_C8_CXCL13	0.41753		TCA	R	GC_B	-0.0176231
TCA	CD8_C8_CXCL13	-0.261454		TLS	R	GC_B	0.0472122
Stromal	CD8_C8_CXCL13	-0.19432		TLS	R	GC_B	-0.0460682
Stromal	CD8_C8_CXCL13	0.126683		TCA	R	GC_B	-0.0357049
TCA	CD8_C8_CXCL13	-0.139394		TLS	R	GC_B	-0.0218081
Stromal	CD8_C8_CXCL13	-0.040223		TLS	R	GC_B	0.118554
TCA	CD8_C8_CXCL13	0.249021		TCA	R	GC_B	-0.0171984
TCA	CD8_C8_CXCL13	-0.177933		TCA	R	GC_B	0.249934
Stromal	CD8_C8_CXCL13	0.620829		TCA	R	GC_B	-0.0584928
TCA	CD8_C8_CXCL13	0.0463984		TLS	R	GC_B	0.124472
TCA	CD8_C8_CXCL13	0.214973		TCA	R	GC_B	-0.061664
TCA	CD8_C8_CXCL13	-0.188181		TCA	R	GC_B	-0.090698
TCA	CD8_C8_CXCL13	-0.17348		TCA	R	GC_B	-0.0192257
Stromal	CD8_C8_CXCL13	0.546397		TCA	R	GC_B	-0.0866434
TCA	CD8_C8_CXCL13	0.047694		TCA	R	GC_B	-0.0619585
TCA	CD8_C8_CXCL13	-0.0115173		TCA	R	GC_B	-0.0488148
TCA	CD8_C8_CXCL13	-0.181974		TCA	R	GC_B	-0.0164792
TCA	CD8_C8_CXCL13	-0.148761		TLS	R	GC_B	0.117541
Stromal	CD8_C8_CXCL13	-0.206194		TLS	R	GC_B	-0.0247188
TCA	CD8_C8_CXCL13	-0.258138		TLS	R	GC_B	-0.0899788
TCA	CD8_C8_CXCL13	-0.26315		TLS	R	GC_B	-0.0294588
TCA	CD8_C8_CXCL13	-0.0953137		Stromal	R	GC_B	-0.0443354
TCA	CD8_C8_CXCL13	0.00896519		TLS	R	GC_B	0.243003
TCA	CD8_C8_CXCL13	-0.193597		TCA	R	GC_B	-0.0450546
Stromal	CD8_C8_CXCL13	0.19631		TCA	R	GC_B	-0.078568
Stromal	CD8_C8_CXCL13	0.0184509		Stromal	R	GC_B	-0.118982
TCA	CD8_C8_CXCL13	-0.169353		TCA	R	GC_B	-0.0703284
TCA	CD8_C8_CXCL13	-0.244727		TLS	R	GC_B	-0.0282837
TCA	CD8_C8_CXCL13	-0.0288882		TCA	R	GC_B	-0.0297532
TCA	CD8_C8_CXCL13	0.249136		TCA	R	GC_B	-0.0311916
Stromal	CD8_C8_CXCL13	0.104899		TCA	R	GC_B	-0.049534
TCA	CD8_C8_CXCL13	-0.20165		Stromal	R	GC_B	-0.0999513
TCA	CD8_C8_CXCL13	-0.238748		TCA	R	GC_B	-0.0657187
Stromal	CD8_C8_CXCL13	0.199943		TCA	R	GC_B	-0.0602256
TCA	CD8_C8_CXCL13	-0.223891		Stromal	R	GC_B	-0.0854994
TCA	CD8_C8_CXCL13	0.234401		TCA	R	GC_B	-0.058068
TCA	CD8_C8_CXCL13	-0.103823		TLS	R	GC_B	-0.067715
TCA	CD8_C8_CXCL13	-0.106523		TCA	R	GC_B	-0.0868076
TCA	CD8_C8_CXCL13	-0.107924		TCA	R	GC_B	-0.0983487
TCA	CD8_C8_CXCL13	0.0237314		TCA	R	GC_B	-0.0218081
Stromal	CD8_C8_CXCL13	0.770949		TCA	R	GC_B	-0.0543078
TCA	CD8_C8_CXCL13	-0.273613		TLS	R	GC_B	-0.0433217
TCA	CD8_C8_CXCL13	-0.0546168		Stromal	R	GC_B	0.232629
TCA	CD8_C8_CXCL13	-0.233435		TLS	R	GC_B	-0.0294588
TCA	CD8_C8_CXCL13	-0.216539		TCA	R	GC_B	-0.0583314
TCA	CD8_C8_CXCL13	-0.000880676		TCA	R	GC_B	-0.0450546
Stromal	CD8_C8_CXCL13	0.207311		TLS	R	GC_B	0.238229
TCA	CD8_C8_CXCL13	-0.214011		TLS	R	GC_B	0.154944
TCA	CD8_C8_CXCL13	-0.143577		TCA	R	GC_B	-0.0945885
Stromal	CD8_C8_CXCL13	-0.097575		TLS	R	GC_B	0.135883
Stromal	CD8_C8_CXCL13	-0.0532477		TCA	R	GC_B	-0.0993624
TCA	CD8_C8_CXCL13	-0.105496		TCA	R	GC_B	0.0831777
Stromal	CD8_C8_CXCL13	0.590667		TCA	R	GC_B	-0.075527
TCA	CD8_C8_CXCL13	-0.175138		TCA	R	GC_B	-0.0639858
TCA	CD8_C8_CXCL13	-0.0767377		TCA	R	GC_B	-0.0661434
TCA	CD8_C8_CXCL13	-0.0780979		TCA	R	GC_B	-0.0232493
TCA	CD8_C8_CXCL13	0.0532376		TCA	R	GC_B	-0.0259958
Stromal	CD8_C8_CXCL13	0.156812		TCA	R	GC_B	-0.0557462
TCA	CD8_C8_CXCL13	-0.222558		TCA	R	GC_B	0.108582
TCA	CD8_C8_CXCL13	0.178901		TLS	R	GC_B	-0.0287395
Stromal	CD8_C8_CXCL13	0.441704		TCA	R	GC_B	-0.0329245
TCA	CD8_C8_CXCL13	0.116501		TCA	R	GC_B	-0.0553215
TCA	CD8_C8_CXCL13	-0.00885067		TCA	R	GC_B	-0.0515613
TCA	CD8_C8_CXCL13	-0.190601		TCA	R	GC_B	0.10541
Stromal	CD8_C8_CXCL13	-0.109447		TLS	R	GC_B	-0.036982
TCA	CD8_C8_CXCL13	-0.206794		TCA	R	GC_B	-0.0564654
Stromal	CD8_C8_CXCL13	-0.187389		TCA	R	GC_B	0.0811503
TCA	CD8_C8_CXCL13	0.0713292		TCA	R	GC_B	-0.0727805
TCA	CD8_C8_CXCL13	-0.119793		TCA	R	GC_B	-0.100801
TCA	CD8_C8_CXCL13	-0.144061		TCA	R	GC_B	-0.0577736
TCA	CD8_C8_CXCL13	-0.181066		TCA	R	GC_B	-0.0203697
TCA	CD8_C8_CXCL13	-0.0195654		TLS	R	GC_B	-0.0173287
TCA	CD8_C8_CXCL13	-0.26884		TCA	R	GC_B	-0.0625474
Stromal	CD8_C8_CXCL13	0.101233		TCA	R	GC_B	0.0693147
TCA	CD8_C8_CXCL13	-0.209285		TCA	R	GC_B	-0.0795816
TCA	CD8_C8_CXCL13	-0.243417		TCA	R	GC_B	-0.0644106
Stromal	CD8_C8_CXCL13	-0.20841		TLS	R	GC_B	-0.0924309
TCA	CD8_C8_CXCL13	-0.218056		TLS	R	GC_B	-0.0508421
TCA	CD8_C8_CXCL13	-0.084085		TCA	R	GC_B	-0.019356
TCA	CD8_C8_CXCL13	-0.245486		TCA	R	GC_B	0.245455
TCA	CD8_C8_CXCL13	-0.173117		TCA	R	GC_B	-0.0409035
TLS	CD8_C8_CXCL13	0.517979		TCA	R	GC_B	0.0674487
TCA	CD8_C8_CXCL13	0.215389		TCA	R	GC_B	-0.0137327
TCA	CD8_C8_CXCL13	0.3502		TLS	R	GC_B	0.235376
TCA	CD8_C8_CXCL13	-0.221625		TCA	R	GC_B	-0.025993
TCA	CD8_C8_CXCL13	-0.0863053		TLS	R	GC_B	-0.0304724
TCA	CD8_C8_CXCL13	-0.265198		TCA	R	GC_B	0.082164
TCA	CD8_C8_CXCL13	-0.194398		TCA	R	GC_B	-0.0404449
Stromal	CD8_C8_CXCL13	1.01202		TCA	R	GC_B	-0.0537189
TCA	CD8_C8_CXCL13	-0.192661		TCA	R	GC_B	-0.0225273
TCA	CD8_C8_CXCL13	0.0728289		TCA	R	GC_B	-0.0287395
TCA	CD8_C8_CXCL13	0.326883		TCA	R	GC_B	-0.0605201
TCA	CD8_C8_CXCL13	-0.253362		TCA	R	GC_B	-0.0502532
TCA	CD8_C8_CXCL13	-0.187108		TCA	R	GC_B	-0.0429308
TCA	CD8_C8_CXCL13	-0.263747		TCA	R	GC_B	-0.0329584
TCA	CD8_C8_CXCL13	-0.230231		TLS	R	GC_B	-0.00549306
Stromal	CD8_C8_CXCL13	-0.112037		TCA	R	GC_B	-0.0182121
TCA	CD8_C8_CXCL13	-0.163998		TLS	R	GC_B	0.0558765
TCA	CD8_C8_CXCL13	0.0717463		TCA	R	GC_B	-0.0529997
TCA	CD8_C8_CXCL13	-0.234962		TCA	R	GC_B	-0.0901091
TCA	CD8_C8_CXCL13	-0.217712		TCA	R	GC_B	-0.0997871
TCA	CD8_C8_CXCL13	-0.217342		TCA	R	GC_B	-0.046691
TCA	CD8_C8_CXCL13	-0.226714		TCA	R	GC_B	-0.0329245
TCA	CD8_C8_CXCL13	-0.251388		TCA	R	GC_B	-0.0515613
TCA	CD8_C8_CXCL13	0.193153		TCA	R	GC_B	-0.0274653
TCA	CD8_C8_CXCL13	0.0848621		TCA	R	GC_B	-0.0532942
TCA	CD8_C8_CXCL13	-0.044986		TCA	R	GC_B	-0.0789927
Stromal	CD8_C8_CXCL13	-0.153753		TCA	R	GC_B	0.117541
TCA	CD8_C8_CXCL13	-0.188462		TCA	R	GC_B	-0.0584928
TCA	CD8_C8_CXCL13	-0.243416		TCA	R	GC_B	-0.0516633
TCA	CD8_C8_CXCL13	0.65747		TCA	R	GC_B	-0.0287424
TCA	CD8_C8_CXCL13	-0.15502		TLS	R	GC_B	0.131404
TCA	CD8_C8_CXCL13	-0.210353		TLS	R	GC_B	0.140362
TCA	CD8_C8_CXCL13	-0.159773		TCA	R	GC_B	-0.0363902
TCA	CD8_C8_CXCL13	-0.25746		TCA	R	GC_B	0.232924
TCA	CD8_C8_CXCL13	-0.117022		TLS	R	GC_B	-0.0311916
TCA	CD8_C8_CXCL13	-0.180401		TCA	R	GC_B	-0.0629722
TCA	CD8_C8_CXCL13	-0.155406		TCA	R	GC_B	-0.0339382
TCA	CD8_C8_CXCL13	0.0620386		TCA	R	GC_B	0.101356
TCA	CD8_C8_CXCL13	-0.0936902		TCA	R	GC_B	-0.0745133
TCA	CD8_C8_CXCL13	-0.144663		TCA	R	GC_B	-0.0612393
Stromal	CD8_C8_CXCL13	-0.224594		TCA	R	GC_B	-0.0649995
TCA	CD8_C8_CXCL13	-0.252169		TCA	R	GC_B	-0.0302118
TCA	CD8_C8_CXCL13	-0.058368		TCA	R	GC_B	-0.0901091
Stromal	CD8_C8_CXCL13	-0.0728658		TCA	R	GC_B	-0.0619585
TCA	CD8_C8_CXCL13	-0.155981		TCA	R	GC_B	0.132417
TCA	CD8_C8_CXCL13	-0.131172		TCA	R	GC_B	-0.0363902
TCA	CD8_C8_CXCL13	-0.00598408		TCA	R	GC_B	-0.0802698
TCA	CD8_C8_CXCL13	-0.0795049		TCA	R	GC_B	-0.0543078
TCA	CD8_C8_CXCL13	-0.266234		TLS	R	GC_B	-0.0369791
Stromal	CD8_C8_CXCL13	0.0730734		TCA	R	GC_B	-0.0696092
TCA	CD8_C8_CXCL13	-0.258246		TCA	R	GC_B	-0.059212
Stromal	CD8_C8_CXCL13	0.674452		TCA	R	GC_B	-0.0619585
TCA	CD8_C8_CXCL13	0.0146602		Stromal	R	GC_B	-0.11433
TCA	CD8_C8_CXCL13	-0.154216		TLS	R	GC_B	-0.0336776
TCA	CD8_C8_CXCL13	-0.264821		TLS	R	GC_B	-0.0109861
TCA	CD8_C8_CXCL13	0.0765091		TCA	R	GC_B	0.236071
TCA	CD8_C8_CXCL13	-0.237886		TCA	R	GC_B	-0.0349518
TCA	CD8_C8_CXCL13	0.00751488		Stromal	R	GC_B	-0.134739
Stromal	CD8_C8_CXCL13	-0.0350362		TCA	R	GC_B	0.123164
TCA	CD8_C8_CXCL13	-0.249964		TCA	R	GC_B	-0.0322053
TLS	CD8_C8_CXCL13	-0.172537		TCA	R	GC_B	-0.0633969
TCA	CD8_C8_CXCL13	-0.162946		TCA	R	GC_B	-0.0493726
TCA	CD8_C8_CXCL13	-0.238246		TCA	R	GC_B	-0.0660132
TCA	CD8_C8_CXCL13	-0.0505238		TLS	R	GC_B	-0.0270067
TLS	CD8_C8_CXCL13	0.601032		TCA	R	GC_B	0.39412
TCA	CD8_C8_CXCL13	-0.165128		TCA	R	GC_B	-0.0281845
TCA	CD8_C8_CXCL13	-0.105403		TCA	R	GC_B	-0.113095
TCA	CD8_C8_CXCL13	-0.219782		TCA	R	GC_B	0.135588
TCA	CD8_C8_CXCL13	-0.00405771		TCA	R	GC_B	-0.0574791
TCA	CD8_C8_CXCL13	-0.229845		TCA	R	GC_B	-0.108321
TCA	CD8_C8_CXCL13	-0.134768		TCA	R	GC_B	-0.0564654
TCA	CD8_C8_CXCL13	0.367054		TCA	R	GC_B	-0.0433217
TCA	CD8_C8_CXCL13	0.0544759		TCA	R	GC_B	-0.0274653
TCA	CD8_C8_CXCL13	-0.23045		TCA	R	GC_B	-0.0219722
TCA	CD8_C8_CXCL13	-0.0193793		TLS	R	GC_B	-0.0651298
TCA	CD8_C8_CXCL13	-0.236236		TCA	R	GC_B	0.103972
Stromal	CD8_C8_CXCL13	-0.259943		TCA	R	GC_B	-0.0694789
Stromal	CD8_C8_CXCL13	-0.213447		TLS	R	GC_B	-0.0484239
TCA	CD8_C8_CXCL13	-0.0618449		TLS	R	GC_B	-0.012719
TCA	CD8_C8_CXCL13	-0.0286795		TCA	R	GC_B	0.11826
TCA	CD8_C8_CXCL13	-0.17548		TLS	R	GC_B	-0.0456435
TCA	CD8_C8_CXCL13	-0.0707982		TLS	R	GC_B	-0.0304724
Stromal	CD8_C8_CXCL13	0.229246		TLS	R	GC_B	-0.0474102
Stromal	CD8_C8_CXCL13	-0.159061		TCA	R	GC_B	-0.0439445
Stromal	CD8_C8_CXCL13	-0.137592		TCA	R	GC_B	-0.0255683
TCA	CD8_C8_CXCL13	-0.202767		TLS	R	GC_B	0.154225
TCA	CD8_C8_CXCL13	0.0982004		TCA	R	GC_B	-0.0131437
Stromal	CD8_C8_CXCL13	0.0857975		TCA	R	GC_B	-0.0436162
TCA	CD8_C8_CXCL13	-0.242333		TCA	R	GC_B	-0.0480956
TCA	CD8_C8_CXCL13	0.493564		TCA	R	GC_B	0.388627
TCA	CD8_C8_CXCL13	-0.0974529		TCA	R	GC_B	0.0864792
TCA	CD8_C8_CXCL13	-0.152547		TLS	R	GC_B	0.153931
TCA	CD8_C8_CXCL13	-0.2338		TCA	R	GC_B	-0.0207944
TCA	CD8_C8_CXCL13	-0.0492325		TLS	R	GC_B	0.0710476
TCA	CD8_C8_CXCL13	0.0719706		TCA	R	GC_B	-0.0706228
TCA	CD8_C8_CXCL13	-0.206074		TLS	R	GC_B	-0.0138629
Stromal	CD8_C8_CXCL13	-0.0732206		TCA	R	GC_B	-0.0357049
TCA	CD8_C8_CXCL13	-0.189797		TLS	R	GC_B	0.469998
TCA	CD8_C8_CXCL13	-0.0824386		TCA	R	GC_B	-0.0364241
TCA	CD8_C8_CXCL13	0.163035		TCA	R	GC_B	-0.0247188
TLS	CD8_C8_CXCL13	-0.0136557		TCA	R	GC_B	-0.0431604
TCA	CD8_C8_CXCL13	-0.232789		TCA	R	GC_B	-0.06889
TCA	CD8_C8_CXCL13	-0.270093		TCA	R	GC_B	-0.0409035
TCA	CD8_C8_CXCL13	0.0536391		TCA	R	GC_B	0.102075
TCA	CD8_C8_CXCL13	-0.155901		TCA	R	GC_B	-0.0164792
TCA	CD8_C8_CXCL13	0.150313		TCA	R	GC_B	-0.104561
TCA	CD8_C8_CXCL13	-0.0433234		TLS	R	GC_B	-0.0277259
TCA	CD8_C8_CXCL13	-0.265212		TCA	R	GC_B	-0.0274653
Stromal	CD8_C8_CXCL13	-0.122533		TLS	R	GC_B	0.142814
TCA	CD8_C8_CXCL13	0.0856439		TCA	R	GC_B	-0.0727805
TCA	CD8_C8_CXCL13	-0.247963		TCA	R	GC_B	-0.039856
TCA	CD8_C8_CXCL13	0.129541		Stromal	R	GC_B	-0.120876
TCA	CD8_C8_CXCL13	-0.262683		TLS	R	GC_B	-0.0294588
TCA	CD8_C8_CXCL13	-0.0737256		TCA	R	GC_B	0.0641161
TCA	CD8_C8_CXCL13	-0.253222		TCA	R	GC_B	-0.0401504
Stromal	CD8_C8_CXCL13	0.358802		TCA	R	GC_B	-0.0304724
TCA	CD8_C8_CXCL13	0.0285916		TLS	R	GC_B	-0.0439445
TCA	CD8_C8_CXCL13	-0.0650377		TCA	R	GC_B	-0.0528384
TCA	CD8_C8_CXCL13	-0.0406616		TCA	R	GC_B	-0.0391368
TCA	CD8_C8_CXCL13	-0.0602759		TCA	R	GC_B	-0.0329245
TCA	CD8_C8_CXCL13	-0.0695765		TCA	R	GC_B	-0.0354104
TCA	CD8_C8_CXCL13	-0.181455		TCA	R	GC_B	0.0830135
TCA	CD8_C8_CXCL13	-0.00892552		TLS	R	GC_B	0.0964517
TLS	CD8_C8_CXCL13	0.809724		TCA	R	GC_B	0.119993
TCA	CD8_C8_CXCL13	-0.158938		TLS	R	GC_B	-0.0137327
Stromal	CD8_C8_CXCL13	0.17314		TCA	R	GC_B	-0.0401843
TCA	CD8_C8_CXCL13	0.254291		TCA	R	GC_B	0.131109
TCA	CD8_C8_CXCL13	0.14753		TLS	R	GC_B	0.124766
TCA	CD8_C8_CXCL13	-0.174925		TCA	R	GC_B	-0.051986
Stromal	CD8_C8_CXCL13	0.0198883		TCA	R	GC_B	0.100637
TCA	CD8_C8_CXCL13	0.102179		TCA	R	GC_B	0.254732
TCA	CD8_C8_CXCL13	-0.232456		TCA	R	GC_B	-0.0418833
TCA	CD8_C8_CXCL13	-0.15095		TCA	R	GC_B	-0.0326639
TCA	CD8_C8_CXCL13	-0.265973		TCA	R	GC_B	-0.0274653
TCA	CD8_C8_CXCL13	-0.225701		TCA	R	GC_B	-0.107732
Stromal	CD8_C8_CXCL13	-0.130477		TLS	R	GC_B	0.137616
TCA	CD8_C8_CXCL13	-0.262452		TCA	R	GC_B	-0.0364241
TCA	CD8_C8_CXCL13	-0.195179		TLS	R	GC_B	-0.0277259
TCA	CD8_C8_CXCL13	-0.0294601		TCA	R	GC_B	-0.0529997
TCA	CD8_C8_CXCL13	-0.173093		TCA	R	GC_B	-0.0319447
TCA	CD8_C8_CXCL13	0.0544098		TCA	R	GC_B	-0.042897
TCA	CD8_C8_CXCL13	-0.255032		TLS	R	GC_B	0.0707531
TCA	CD8_C8_CXCL13	-0.230455		TCA	R	GC_B	0.0892258
TCA	CD8_C8_CXCL13	-0.172297		TCA	R	GC_B	-0.0751022
TCA	CD8_C8_CXCL13	-0.252378		TLS	R	GC_B	0.255427
TCA	CD8_C8_CXCL13	-0.0171593		TCA	R	GC_B	-0.0384176
TCA	CD8_C8_CXCL13	-0.200749		Stromal	R	GC_B	-0.0920062
TLS	CD8_C8_CXCL13	0.745935		TCA	R	GC_B	-0.0470819
TCA	CD8_C8_CXCL13	-0.216283		TCA	R	GC_B	0.0836024
TCA	CD8_C8_CXCL13	-0.275129		TCA	R	GC_B	-0.0381231
TCA	CD8_C8_CXCL13	-0.253363		TCA	R	GC_B	0.0915475
TCA	CD8_C8_CXCL13	-0.153167		TLS	R	GC_B	0.217893
TCA	CD8_C8_CXCL13	0.354607		TLS	R	GC_B	-0.0418833
TCA	CD8_C8_CXCL13	-0.262554		TCA	R	GC_B	-0.0857939
TCA	CD8_C8_CXCL13	-0.0590145		TCA	R	GC_B	-0.078568
TCA	CD8_C8_CXCL13	-0.153705		TCA	R	GC_B	-0.0745133
TCA	CD8_C8_CXCL13	0.385513		TCA	R	GC_B	-0.0626777
TCA	CD8_C8_CXCL13	-0.0244957		TLS	R	GC_B	-0.064705
Stromal	CD8_C8_CXCL13	0.588299		TCA	R	GC_B	-0.0651298
TCA	CD8_C8_CXCL13	-0.178113		TCA	R	GC_B	-0.0505476
TCA	CD8_C8_CXCL13	0.000403501		TLS	R	GC_B	-0.0277259
TCA	CD8_C8_CXCL13	-0.0493315		TCA	R	GC_B	-0.0543417
TCA	CD8_C8_CXCL13	-0.285843		TCA	R	GC_B	-0.0391368
TCA	CD8_C8_CXCL13	-0.129099		TCA	R	GC_B	-0.118424
TCA	CD8_C8_CXCL13	0.132762		TCA	R	GC_B	-0.052575
TCA	CD8_C8_CXCL13	-0.131827		TCA	R	GC_B	-0.102534
TCA	CD8_C8_CXCL13	-0.122272		TCA	R	GC_B	0.119698
TCA	CD8_C8_CXCL13	0.103633		TCA	R	GC_B	-0.0587872
TCA	CD8_C8_CXCL13	0.0816525		TLS	R	GC_B	-0.0302118
TCA	CD8_C8_CXCL13	-0.241336		TCA	R	GC_B	-0.042897
Stromal	CD8_C8_CXCL13	0.461017		TCA	R	GC_B	0.0860545
TCA	CD8_C8_CXCL13	-0.0294367		TCA	R	GC_B	-0.0697423
TCA	CD8_C8_CXCL13	-0.217051		TCA	R	GC_B	-0.110479
TCA	CD8_C8_CXCL13	-0.0876578		TLS	R	GC_B	-0.0433217
Stromal	CD8_C8_CXCL13	0.108171		TCA	R	GC_B	-0.0408696
TCA	CD8_C8_CXCL13	0.0493788		TCA	R	GC_B	-0.0219722
TCA	CD8_C8_CXCL13	-0.226745		TLS	R	GC_B	-0.0297532
TCA	CD8_C8_CXCL13	0.138028		TCA	R	GC_B	-0.119438
TCA	CD8_C8_CXCL13	-0.222479		TCA	R	GC_B	-0.0338079
Stromal	CD8_C8_CXCL13	0.250063		TCA	R	GC_B	-0.0450491
TCA	CD8_C8_CXCL13	-0.139496		TCA	R	GC_B	-0.0391706
TCA	CD8_C8_CXCL13	-0.166161		TLS	R	GC_B	-0.0277259
TCA	CD8_C8_CXCL13	0.282402		TCA	R	GC_B	-0.0329584
TCA	CD8_C8_CXCL13	-0.15555		TLS	R	GC_B	-0.0219722
TCA	CD8_C8_CXCL13	-0.139545		TCA	R	GC_B	-0.0349518
TCA	CD8_C8_CXCL13	-0.178608		TLS	R	GC_B	-0.0294588
TCA	CD8_C8_CXCL13	0.00282251		TCA	R	GC_B	-0.0581983
Stromal	CD8_C8_CXCL13	-0.267537		TCA	R	GC_B	-0.0411641
TCA	CD8_C8_CXCL13	-0.244618		Stromal	R	GC_B	-0.0931108
TCA	CD8_C8_CXCL13	0.291552		TCA	R	GC_B	-0.0311916
TCA	CD8_C8_CXCL13	-0.0298998		TCA	R	GC_B	-0.0270067
TCA	CD8_C8_CXCL13	-0.141189		TLS	R	GC_B	-0.0247188
TCA	CD8_C8_CXCL13	-0.175204		TCA	R	GC_B	-0.0247188
TCA	CD8_C8_CXCL13	-0.0372612		TCA	R	GC_B	0.0511027
TCA	CD8_C8_CXCL13	-0.120587		TCA	R	GC_B	-0.0463966
TCA	CD8_C8_CXCL13	-0.251085		TCA	R	GC_B	-0.0415888
TCA	CD8_C8_CXCL13	-0.278291		TCA	R	GC_B	0.0960269
TCA	CD8_C8_CXCL13	-0.14797		TCA	R	GC_B	-0.0164792
TCA	CD8_C8_CXCL13	0.125535		TLS	R	GC_B	-0.0198506
TCA	CD8_C8_CXCL13	-0.20824		TCA	R	GC_B	-0.0934135
TCA	CD8_C8_CXCL13	-0.134591		TLS	R	GC_B	-0.00549306
Stromal	CD8_C8_CXCL13	0.563391		TCA	R	GC_B	-0.112931
Stromal	CD8_C8_CXCL13	0.0470261		TCA	R	GC_B	0.134869
Stromal	CD8_C8_CXCL13	0.206198		TCA	R	GC_B	-0.0426025
Stromal	CD8_C8_CXCL13	0.00339639		TCA	R	GC_B	0.115808
TCA	CD8_C8_CXCL13	-0.0997512		TLS	R	GC_B	-0.0314889
TCA	CD8_C8_CXCL13	-0.224413		TLS	R	GC_B	-0.0192257
TCA	CD8_C8_CXCL13	-0.0440675		TLS	R	GC_B	-0.0644106
Stromal	CD8_C8_CXCL13	0.374683		TCA	R	GC_B	-0.0408696
TCA	CD8_C8_CXCL13	-0.0187655		TLS	R	GC_B	-0.0411641
TCA	CD8_C8_CXCL13	-0.152752		Stromal	R	GC_B	-0.106164
TCA	CD8_C8_CXCL13	-0.191315		Stromal	R	GC_B	-0.074383
TCA	CD8_C8_CXCL13	-0.146052		TCA	R	GC_B	-0.0740886
TCA	CD8_C8_CXCL13	-0.019086		TCA	R	GC_B	0.0947188
TCA	CD8_C8_CXCL13	-0.214626		TCA	R	GC_B	-0.0411641
TCA	CD8_C8_CXCL13	0.0250768		TCA	R	GC_B	-0.0418833
Stromal	CD8_C8_CXCL13	0.172757		TLS	R	GC_B	0.0745133
TCA	CD8_C8_CXCL13	-0.238091		TCA	R	GC_B	-0.0758214
TCA	CD8_C8_CXCL13	-0.0587276		TCA	R	GC_B	-0.106719
TCA	CD8_C8_CXCL13	-0.0232951		TCA	R	GC_B	-0.055027
TCA	CD8_C8_CXCL13	-0.155843		TCA	R	GC_B	0.147294
TCA	CD8_C8_CXCL13	0.0673413		TCA	R	GC_B	-0.0401504
TCA	CD8_C8_CXCL13	-0.107874		TCA	R	GC_B	-0.112506
TCA	CD8_C8_CXCL13	0.111877		TCA	R	GC_B	-0.0131437
TCA	CD8_C8_CXCL13	-0.243761		TCA	R	GC_B	0
Stromal	CD8_C8_CXCL13	0.111673		TLS	R	GC_B	-0.042897
TCA	CD8_C8_CXCL13	-0.248404		TLS	R	GC_B	-0.0346574
TCA	CD8_C8_CXCL13	-0.23818		TLS	R	GC_B	0.258622
TCA	CD8_C8_CXCL13	-0.154095		TCA	R	GC_B	-0.0271708
TCA	CD8_C8_CXCL13	-0.246149		TCA	R	GC_B	-0.0595064
TCA	CD8_C8_CXCL13	-0.174124		TLS	R	GC_B	-0.0574791
Stromal	CD8_C8_CXCL13	-0.123712		TCA	R	GC_B	-0.0287395
Stromal	CD8_C8_CXCL13	0.529057		TLS	R	GC_B	0.0837327
TCA	CD8_C8_CXCL13	-0.0792006		TCA	R	GC_B	-0.0896844
Stromal	CD8_C8_CXCL13	-0.0903091		TCA	R	GC_B	-0.0833418
Stromal	CD8_C8_CXCL13	0.673065		TCA	R	GC_B	-0.0311916
TCA	CD8_C8_CXCL13	-0.149565		TCA	R	GC_B	-0.0274653
TCA	CD8_C8_CXCL13	0.274321		TCA	R	GC_B	-0.0792872
TCA	CD8_C8_CXCL13	-0.110433		TCA	R	GC_B	-0.0391368
TCA	CD8_C8_CXCL13	-0.223093		TCA	R	GC_B	-0.0595064
TCA	CD8_C8_CXCL13	-0.292584		TCA	R	GC_B	-0.0358352
TCA	CD8_C8_CXCL13	0.370377		TCA	R	GC_B	-0.0505476
TCA	CD8_C8_CXCL13	-0.169138		TLS	R	GC_B	-0.0369481
TCA	CD8_C8_CXCL13	-0.221095		TCA	R	GC_B	-0.0639858
TCA	CD8_C8_CXCL13	-0.177335		TCA	R	GC_B	-0.0681708
TCA	CD8_C8_CXCL13	-0.222563		TLS	R	GC_B	-0.0397285
TCA	CD8_C8_CXCL13	-0.214841		TLS	R	GC_B	-0.0352152
TCA	CD8_C8_CXCL13	0.417585		TCA	R	GC_B	-0.0885404
TCA	CD8_C8_CXCL13	-0.156065		TCA	R	GC_B	-0.0304724
TCA	CD8_C8_CXCL13	-0.228782		TCA	R	GC_B	-0.0602256
TCA	CD8_C8_CXCL13	0.735707		Stromal	R	GC_B	-0.0795816
TCA	CD8_C8_CXCL13	-0.19802		TCA	R	GC_B	0.110315
Stromal	CD8_C8_CXCL13	-0.271333		TCA	R	GC_B	0.540631
TCA	CD8_C8_CXCL13	-0.138159		TCA	R	GC_B	0.0970406
TCA	CD8_C8_CXCL13	-0.157735		TCA	R	GC_B	0.0950133
TCA	CD8_C8_CXCL13	-0.0274418		TCA	R	GC_B	-0.0567599
TCA	CD8_C8_CXCL13	-0.265075		TLS	R	GC_B	-0.0379928
TCA	CD8_C8_CXCL13	-0.169995		TCA	R	GC_B	-0.0262875
TLS	CD8_C8_CXCL13	1.3762		TCA	R	GC_B	-0.0346574
Stromal	CD8_C8_CXCL13	-0.229204		TCA	R	GC_B	-0.0751022
Stromal	CD8_C8_CXCL13	0.195125		TCA	R	GC_B	-0.0294588
TCA	CD8_C8_CXCL13	-0.143918		TCA	R	GC_B	-0.0164792
TCA	CD8_C8_CXCL13	0.274062		TLS	R	GC_B	0.452998
Stromal	CD8_C8_CXCL13	0.216687		TCA	R	GC_B	-0.0242602
Stromal	CD8_C8_CXCL13	0.175644		TCA	R	GC_B	-0.0739583
TCA	CD8_C8_CXCL13	0.0736504		TCA	R	GC_B	-0.0535886
TCA	CD8_C8_CXCL13	-0.170614		TCA	R	GC_B	0.353351
TCA	CD8_C8_CXCL13	-0.259296		TCA	R	GC_B	-0.0192257
TCA	CD8_C8_CXCL13	-0.0971875		TCA	R	GC_B	-0.0329584
TCA	CD8_C8_CXCL13	-0.0818388		TCA	R	GC_B	-0.0219722
TCA	CD8_C8_CXCL13	-0.263906		TCA	R	GC_B	0.143828
TCA	CD8_C8_CXCL13	-0.257398		TCA	R	GC_B	-0.00823959
TCA	CD8_C8_CXCL13	-0.256438		TCA	R	GC_B	0.127219
TCA	CD8_C8_CXCL13	-0.177907		TCA	R	GC_B	-0.0207944
TCA	CD8_C8_CXCL13	-0.249917		TCA	R	GC_B	0.128232
TCA	CD8_C8_CXCL13	-0.233751		TCA	R	GC_B	-0.0639858
TCA	CD8_C8_CXCL13	-0.0834267		TCA	R	GC_B	-0.075527
TCA	CD8_C8_CXCL13	-0.241812		TCA	R	GC_B	-0.0781432
TCA	CD8_C8_CXCL13	-0.198065		TCA	R	GC_B	-0.0109861
TCA	CD8_C8_CXCL13	0.264291		TCA	R	GC_B	-0.0609448
TCA	CD8_C8_CXCL13	-0.170353		TCA	R	GC_B	-0.0664379
TCA	CD8_C8_CXCL13	-0.0580862		TCA	R	GC_B	-0.0602256
TCA	CD8_C8_CXCL13	0.135185		TCA	R	GC_B	-0.0540134
TCA	CD8_C8_CXCL13	-0.203359		TCA	R	GC_B	-0.0850747
TCA	CD8_C8_CXCL13	-0.0282215		TLS	R	GC_B	0.293999
TCA	CD8_C8_CXCL13	-0.230713		TCA	R	GC_B	-0.112212
TCA	CD8_C8_CXCL13	0.0438866		TLS	R	GC_B	-0.0336776
TCA	CD8_C8_CXCL13	-0.239616		TLS	R	GC_B	-0.0524136
TCA	CD8_C8_CXCL13	-0.253688		TCA	R	GC_B	0.217174
TCA	CD8_C8_CXCL13	-0.0307579		TCA	R	GC_B	-0.0467874
TCA	CD8_C8_CXCL13	-0.0652365		TCA	R	GC_B	-0.0274653
TCA	CD8_C8_CXCL13	-0.239782		TCA	R	GC_B	-0.0374039
Stromal	CD8_C8_CXCL13	0.40814		TCA	R	GC_B	-0.0357049
TCA	CD8_C8_CXCL13	0.0475238		Stromal	R	GC_B	-0.118132
TCA	CD8_C8_CXCL13	-0.076397		TCA	R	GC_B	-0.0824585
TCA	CD8_C8_CXCL13	-0.0640625		TCA	R	GC_B	-0.0841913
Stromal	CD8_C8_CXCL13	0.536867		TCA	R	GC_B	0
TCA	CD8_C8_CXCL13	0.0565052		Stromal	R	GC_B	0.0473425
Stromal	CD8_C8_CXCL13	0.119632		TCA	R	GC_B	-0.0768351
TCA	CD8_C8_CXCL13	-0.241881		TCA	R	GC_B	-0.0498284
TCA	CD8_C8_CXCL13	0.169702		TLS	R	GC_B	0.145561
Stromal	CD8_C8_CXCL13	0.387875		TCA	R	GC_B	0.445772
TCA	CD8_C8_CXCL13	-0.25545		TCA	R	GC_B	-0.0564654
TCA	CD8_C8_CXCL13	-0.0999005		TCA	R	GC_B	-0.0415888
TLS	CD8_C8_CXCL13	-0.0205012		TCA	R	GC_B	-0.091287
TCA	CD8_C8_CXCL13	-0.114752		TCA	R	GC_B	-0.0329245
TCA	CD8_C8_CXCL13	-0.278304		TLS	R	GC_B	-0.0911228
TCA	CD8_C8_CXCL13	-0.0594204		TLS	R	GC_B	-0.0164792
TCA	CD8_C8_CXCL13	-0.223936		TLS	R	GC_B	0.102958
TCA	CD8_C8_CXCL13	-0.219032		TCA	R	GC_B	-0.0415888
Stromal	CD8_C8_CXCL13	-0.100949		TCA	R	GC_B	-0.0791569
TCA	CD8_C8_CXCL13	0.193971		TCA	R	GC_B	-0.0668626
TCA	CD8_C8_CXCL13	-0.189237		TCA	R	GC_B	-0.0219722
TCA	CD8_C8_CXCL13	0.308554		TCA	R	GC_B	0.117541
TCA	CD8_C8_CXCL13	0.0640695		Stromal	R	GC_B	-0.0433217
Stromal	CD8_C8_CXCL13	-0.142099		TCA	R	GC_B	0.251691
TCA	CD8_C8_CXCL13	-0.206577		Stromal	R	GC_B	-0.0936165
Stromal	CD8_C8_CXCL13	-0.109865		TCA	R	GC_B	-0.0654242
TCA	CD8_C8_CXCL13	-0.115416		TCA	R	GC_B	0.0828832
TCA	CD8_C8_CXCL13	-0.139273		TCA	R	GC_B	-0.0888349
TCA	CD8_C8_CXCL13	-0.136622		TCA	R	GC_B	-0.0192257
TCA	CD8_C8_CXCL13	-0.123226		TCA	R	GC_B	-0.0467874
TCA	CD8_C8_CXCL13	-0.109683		TCA	R	GC_B	-0.0311916
TCA	CD8_C8_CXCL13	-0.0156427		TCA	R	GC_B	-0.0451877
TCA	CD8_C8_CXCL13	-0.00917109		TCA	R	GC_B	-0.0419172
TCA	CD8_C8_CXCL13	-0.233726		TCA	R	GC_B	-0.025993
Stromal	CD8_C8_CXCL13	0.131015		TLS	R	GC_B	-0.0775543
TCA	CD8_C8_CXCL13	-0.141374		TLS	R	GC_B	0.26916
TCA	CD8_C8_CXCL13	0.218726		TCA	R	GC_B	-0.0460682
TCA	CD8_C8_CXCL13	-0.232022		TCA	R	GC_B	0.110609
TCA	CD8_C8_CXCL13	-0.175316		TLS	R	GC_B	-0.0953416
Stromal	CD8_C8_CXCL13	0.46994		TCA	R	GC_B	0.104102
TCA	CD8_C8_CXCL13	-0.00730721		TCA	R	GC_B	-0.0515613
TCA	CD8_C8_CXCL13	-0.0916404		TCA	R	GC_B	-0.0415888
TCA	CD8_C8_CXCL13	-0.262147		TCA	R	GC_B	-0.0587872
TCA	CD8_C8_CXCL13	-0.181418		TCA	R	GC_B	-0.0571846
TCA	CD8_C8_CXCL13	-0.249838		TLS	R	GC_B	-0.0173287
Stromal	CD8_C8_CXCL13	-0.128803		TLS	R	GC_B	-0.0415888
Stromal	CD8_C8_CXCL13	-0.10511		TCA	R	GC_B	-0.0849105
TCA	CD8_C8_CXCL13	-0.143013		TCA	R	GC_B	-0.0401504
TCA	CD8_C8_CXCL13	-0.141073		TLS	R	GC_B	0.138335
TCA	CD8_C8_CXCL13	-0.118155		TCA	R	GC_B	-0.0314861
TCA	CD8_C8_CXCL13	-0.260107		TCA	R	GC_B	-0.039856
TCA	CD8_C8_CXCL13	-0.230859		TLS	R	GC_B	-0.0319447
TCA	CD8_C8_CXCL13	-0.171047		TCA	R	GC_B	-0.0914173
TCA	CD8_C8_CXCL13	-0.257783		TCA	R	GC_B	-0.0602256
TCA	CD8_C8_CXCL13	-0.0452361		TCA	R	GC_B	0.0880818
Stromal	CD8_C8_CXCL13	-0.166667		TCA	R	GC_B	-0.0762462
TCA	CD8_C8_CXCL13	-0.166411		TCA	R	GC_B	-0.0644106
TCA	CD8_C8_CXCL13	-0.210191		TCA	R	GC_B	0.1145
TCA	CD8_C8_CXCL13	-0.225191		TLS	R	GC_B	-0.0274653
TCA	CD8_C8_CXCL13	-0.213119		TCA	R	GC_B	-0.0294588
TCA	CD8_C8_CXCL13	0.0278723		TCA	R	GC_B	-0.0324997
Stromal	CD8_C8_CXCL13	-0.124932		TLS	R	GC_B	0.239962
TCA	CD8_C8_CXCL13	-0.278272		TLS	R	GC_B	0.139054
TCA	CD8_C8_CXCL13	0.128303		TCA	R	GC_B	0.0880818
TCA	CD8_C8_CXCL13	-0.239585		TCA	R	GC_B	-0.0219722
TCA	CD8_C8_CXCL13	-0.264247		TCA	R	GC_B	-0.0876571
TCA	CD8_C8_CXCL13	-0.269929		TCA	R	GC_B	-0.0467874
TCA	CD8_C8_CXCL13	-0.261261		TCA	R	GC_B	-0.0696092
TCA	CD8_C8_CXCL13	-0.195925		TLS	R	GC_B	-0.0311916
TCA	CD8_C8_CXCL13	-0.290787		TCA	R	GC_B	-0.0712118
TCA	CD8_C8_CXCL13	-0.113126		TCA	R	GC_B	-0.0329584
Stromal	CD8_C8_CXCL13	0.111073		TCA	R	GC_B	-0.0901091
TCA	CD8_C8_CXCL13	-0.194427		TCA	R	GC_B	-0.0805953
TCA	CD8_C8_CXCL13	-0.22543		TCA	R	GC_B	-0.0557462
TCA	CD8_C8_CXCL13	-0.187073		TLS	R	GC_B	-0.0443354
TCA	CD8_C8_CXCL13	0.0228199		TCA	R	GC_B	-0.0612393
TCA	CD8_C8_CXCL13	0.165598		TCA	R	GC_B	-0.042897
TCA	CD8_C8_CXCL13	0.280241		TCA	R	GC_B	-0.0505476
TCA	CD8_C8_CXCL13	0.00491428		TCA	R	GC_B	-0.0641161
TCA	CD8_C8_CXCL13	-0.161209		TCA	R	GC_B	-0.0329584
TCA	CD8_C8_CXCL13	-0.0825748		Stromal	R	GC_B	-0.0560407
Stromal	CD8_C8_CXCL13	0.365853		TCA	R	GC_B	-0.0664379
Stromal	CD8_C8_CXCL13	-0.108466		TCA	R	GC_B	0.263667
TCA	CD8_C8_CXCL13	0.130185		TCA	R	GC_B	-0.0612393
TCA	CD8_C8_CXCL13	-0.144947		TLS	R	GC_B	-0.0192257
TCA	CD8_C8_CXCL13	-0.153883		TCA	R	GC_B	-0.0242602
Stromal	CD8_C8_CXCL13	0.361659		TCA	R	GC_B	-0.0841913
TCA	CD8_C8_CXCL13	-0.231131		Stromal	R	GC_B	-0.0678763
Stromal	CD8_C8_CXCL13	0.0355214		TCA	R	GC_B	-0.0789927
TCA	CD8_C8_CXCL13	-0.129054		TLS	R	GC_B	0.224496
TCA	CD8_C8_CXCL13	-0.168446		TLS	R	GC_B	-0.0759856
TCA	CD8_C8_CXCL13	0.103317		TCA	R	GC_B	-0.0602256
TCA	CD8_C8_CXCL13	-0.208701		TCA	R	GC_B	-0.0681708
TCA	CD8_C8_CXCL13	0.246135		TCA	R	GC_B	0.127219
Stromal	CD8_C8_CXCL13	-0.152074		TCA	R	GC_B	-0.0734603
TCA	CD8_C8_CXCL13	0.155388		TLS	R	GC_B	-0.0904036
TCA	CD8_C8_CXCL13	-0.149804		TLS	R	GC_B	-0.0264516
TCA	CD8_C8_CXCL13	-0.211023		TCA	R	GC_B	0.223517
TCA	CD8_C8_CXCL13	-0.129005		TLS	R	GC_B	-0.0364241
TLS	CD8_C8_CXCL13	0.828474		TCA	R	GC_B	-0.0355125
TCA	CD8_C8_CXCL13	-0.0585281		TCA	R	GC_B	-0.0379928
TCA	CD8_C8_CXCL13	-0.250668		TLS	R	GC_B	-0.0173287
TCA	CD8_C8_CXCL13	-0.208004		TCA	R	GC_B	0.131698
TLS	CD8_C8_CXCL13	1.03211		TLS	R	GC_B	-0.0122632
TCA	CD8_C8_CXCL13	-0.045078		TLS	R	GC_B	-0.0426364
TCA	CD8_C8_CXCL13	-0.313402		TCA	R	GC_B	0.129671
TCA	CD8_C8_CXCL13	-0.160984		Stromal	R	GC_B	-0.103547
TCA	CD8_C8_CXCL13	-0.192037		TLS	R	GC_B	-0.0904036
TCA	CD8_C8_CXCL13	-0.0741208		TCA	R	GC_B	-0.0584928
TCA	CD8_C8_CXCL13	-0.0873164		TCA	R	GC_B	-0.0426025
TCA	CD8_C8_CXCL13	-0.18622		TLS	R	GC_B	-0.0219722
TCA	CD8_C8_CXCL13	-0.167208		TCA	R	GC_B	-0.0556159
TCA	CD8_C8_CXCL13	-0.00323557		TLS	R	GC_B	-0.0579067
TCA	CD8_C8_CXCL13	-0.14263		TCA	R	GC_B	-0.0346912
TCA	CD8_C8_CXCL13	-0.000921774		TCA	R	GC_B	-0.0478011
Stromal	CD8_C8_CXCL13	0.00610489		TCA	R	GC_B	-0.0667324
Stromal	CD8_C8_CXCL13	0.0300403		TCA	R	GC_B	0.123458
TCA	CD8_C8_CXCL13	0.034622		TCA	R	GC_B	-0.039856
TCA	CD8_C8_CXCL13	-0.1192		TCA	R	GC_B	-0.123623
TCA	CD8_C8_CXCL13	0.198303		TLS	R	GC_B	0.313649
TCA	CD8_C8_CXCL13	-0.259781		TCA	R	GC_B	0.125486
TCA	CD8_C8_CXCL13	-0.132129		TCA	R	GC_B	-0.0823282
Stromal	CD8_C8_CXCL13	-0.146912		TCA	R	GC_B	-0.0304724
TLS	CD8_C8_CXCL13	0.83277		TCA	R	GC_B	-0.0277259
TCA	CD8_C8_CXCL13	0.210921		TCA	R	GC_B	-0.0574791
TCA	CD8_C8_CXCL13	-0.243821		TCA	R	GC_B	-0.0570544
TCA	CD8_C8_CXCL13	-0.14357		TCA	R	GC_B	0.317115
TCA	CD8_C8_CXCL13	-0.19076		TLS	R	GC_B	-0.0322053
Stromal	CD8_C8_CXCL13	-0.123082		Stromal	R	GC_B	-0.0912559
Stromal	CD8_C8_CXCL13	0.156545		TCA	R	GC_B	-0.0540134
Stromal	CD8_C8_CXCL13	0.230031		TCA	R	GC_B	-0.0817393
TCA	CD8_C8_CXCL13	-0.0259886		TCA	R	GC_B	-0.029034
TCA	CD8_C8_CXCL13	0.0261933		TCA	R	GC_B	-0.0927254
TCA	CD8_C8_CXCL13	-0.036804		TCA	R	GC_B	-0.0237051
TCA	CD8_C8_CXCL13	-0.125623		TCA	R	GC_B	-0.0401504
TCA	CD8_C8_CXCL13	-0.0538866		TCA	R	GC_B	0.501505
TCA	CD8_C8_CXCL13	-0.0525787		TCA	R	GC_B	0.112342
Stromal	CD8_C8_CXCL13	0.373795		TCA	R	GC_B	-0.0807256
TCA	CD8_C8_CXCL13	-0.0543203		TLS	R	GC_B	-0.025993
TCA	CD8_C8_CXCL13	-0.00699344		Stromal	R	GC_B	-0.0859242
TCA	CD8_C8_CXCL13	0.0220811		TCA	R	GC_B	0.105705
TCA	CD8_C8_CXCL13	-0.0493412		TCA	R	GC_B	-0.06889
TCA	CD8_C8_CXCL13	0.0776203		TCA	R	GC_B	0.0746747
TCA	CD8_C8_CXCL13	-0.0234671		TCA	R	GC_B	-0.0433217
TCA	CD8_C8_CXCL13	-0.291112		TCA	R	GC_B	0.248657
TCA	CD8_C8_CXCL13	-0.177023		TCA	R	GC_B	-0.020118
TCA	CD8_C8_CXCL13	0.0543325		TCA	R	GC_B	0.117246
Stromal	CD8_C8_CXCL13	-0.114205		TCA	R	GC_B	0.249934
TCA	CD8_C8_CXCL13	-0.236443		TCA	R	GC_B	-0.0363902
TCA	CD8_C8_CXCL13	-0.0162035		TCA	R	GC_B	-0.0401504
TCA	CD8_C8_CXCL13	0.153307		TLS	R	GC_B	-0.0649995
Stromal	CD8_C8_CXCL13	0.0560401		TLS	R	GC_B	0.241989
Stromal	CD8_C8_CXCL13	0.271416		TLS	R	GC_B	0.149027
TCA	CD8_C8_CXCL13	-0.0408881		TCA	R	GC_B	-0.0491092
TCA	CD8_C8_CXCL13	-0.0538898		TCA	R	GC_B	-0.0164792
TCA	CD8_C8_CXCL13	-0.0940877		TCA	R	GC_B	-0.0166095
TCA	CD8_C8_CXCL13	0.0171969		TCA	R	GC_B	-0.0571846
TCA	CD8_C8_CXCL13	-0.202852		TCA	R	GC_B	0.140362
TCA	CD8_C8_CXCL13	-0.0313212		TLS	R	GC_B	-0.0311916
TCA	CD8_C8_CXCL13	0.0398279		TCA	R	GC_B	-0.0808898
TCA	CD8_C8_CXCL13	-0.203086		TLS	R	GC_B	-0.0274653
TCA	CD8_C8_CXCL13	-0.205356		TLS	R	GC_B	-0.0252738
TCA	CD8_C8_CXCL13	-0.148395		TCA	R	GC_B	0.252681
TCA	CD8_C8_CXCL13	-0.115926		TLS	R	GC_B	-0.0219722
TCA	CD8_C8_CXCL13	-0.266415		TCA	R	GC_B	-0.0247188
TCA	CD8_C8_CXCL13	-0.125262		TLS	R	GC_B	-0.11365
Stromal	CD8_C8_CXCL13	0.496227		TCA	R	GC_B	-0.102109
TCA	CD8_C8_CXCL13	-0.0165226		TCA	R	GC_B	-0.00549306
TCA	CD8_C8_CXCL13	-0.218288		TLS	R	GC_B	-0.0302118
TCA	CD8_C8_CXCL13	-0.21147		TLS	R	GC_B	0.255427
TCA	CD8_C8_CXCL13	-0.255697		TCA	R	GC_B	-0.0329245
Stromal	CD8_C8_CXCL13	-0.078089		TCA	R	GC_B	0.142095
TCA	CD8_C8_CXCL13	-0.289085		TCA	R	GC_B	-0.089523
Stromal	CD8_C8_CXCL13	0.612973		TLS	R	GC_B	0.0953077
TCA	CD8_C8_CXCL13	0.0299748		TCA	R	GC_B	-0.102534
TCA	CD8_C8_CXCL13	-0.233804		TCA	R	GC_B	-0.127383
TCA	CD8_C8_CXCL13	-0.135623		TCA	R	GC_B	-0.074383
TCA	CD8_C8_CXCL13	0.548498		TCA	R	GC_B	-0.0463966
Stromal	CD8_C8_CXCL13	0.118439		TCA	R	GC_B	-0.0439106
TCA	CD8_C8_CXCL13	-0.091893		TCA	R	GC_B	-0.0844858
TCA	CD8_C8_CXCL13	-0.297827		TCA	R	GC_B	-0.0446637
TCA	CD8_C8_CXCL13	-0.265478		TLS	R	GC_B	-0.0537189
TCA	CD8_C8_CXCL13	-0.124904		TCA	R	GC_B	-0.0928557
TCA	CD8_C8_CXCL13	-0.26244		TCA	R	GC_B	0.241695
Stromal	CD8_C8_CXCL13	0.389798		TCA	R	GC_B	-0.040609
Stromal	CD8_C8_CXCL13	-0.0655708		TCA	R	GC_B	-0.0902733
TCA	CD8_C8_CXCL13	-0.062814		TCA	R	GC_B	-0.0274653
TCA	CD8_C8_CXCL13	-0.274404		TCA	R	GC_B	-0.0742217
TCA	CD8_C8_CXCL13	-0.0376257		TLS	R	GC_B	0.508437
TCA	CD8_C8_CXCL13	-0.140313		TCA	R	GC_B	-0.0931501
TCA	CD8_C8_CXCL13	0.300536		TCA	R	GC_B	-0.0636914
TCA	CD8_C8_CXCL13	-0.174773		TLS	R	GC_B	-0.0501229
Stromal	CD8_C8_CXCL13	-0.0493997		TCA	R	GC_B	-0.0463627
TCA	CD8_C8_CXCL13	-0.0852989		TCA	R	GC_B	-0.0329245
TCA	CD8_C8_CXCL13	0.146916		TCA	R	GC_B	-0.049534
TCA	CD8_C8_CXCL13	0.207097		TCA	R	GC_B	-0.0847802
Stromal	CD8_C8_CXCL13	0.155167		TCA	R	GC_B	-0.0478011
TCA	CD8_C8_CXCL13	-0.141732		TCA	R	GC_B	0.0697395
TCA	CD8_C8_CXCL13	-0.249987		TCA	R	GC_B	-0.107013
TCA	CD8_C8_CXCL13	0.0543237		TLS	R	GC_B	0.123753
TCA	CD8_C8_CXCL13	-0.175734		TCA	R	GC_B	0.20779
Stromal	CD8_C8_CXCL13	0.00177815		TCA	R	GC_B	-0.0836363
TCA	CD8_C8_CXCL13	-0.171975		TLS	R	GC_B	0.133136
TCA	CD8_C8_CXCL13	-0.210794		TLS	R	GC_B	0.104133
Stromal	CD8_C8_CXCL13	0.712713		TCA	R	GC_B	-0.045349
TLS	CD8_C8_CXCL13	0.573686		TCA	R	GC_B	-0.0342354
TCA	CD8_C8_CXCL13	-0.174356		TCA	R	GC_B	-0.0304724
TCA	CD8_C8_CXCL13	-0.104773		Stromal	R	GC_B	-0.124342
TCA	CD8_C8_CXCL13	-0.0969154		TCA	R	GC_B	-0.0280203
TCA	CD8_C8_CXCL13	-0.0877696		TLS	R	GC_B	0.401283
Stromal	CD8_C8_CXCL13	0.138439		TCA	R	GC_B	-0.0818724
Stromal	CD8_C8_CXCL13	-0.0251735		TCA	R	GC_B	0.0877874
Stromal	CD8_C8_CXCL13	-0.0500839		TCA	R	GC_B	-0.0670268
TCA	CD8_C8_CXCL13	-0.244192		TCA	R	GC_B	-0.00722593
TCA	CD8_C8_CXCL13	-0.0520289		TCA	R	GC_B	-0.0291982
TCA	CD8_C8_CXCL13	-0.227336		TLS	R	GC_B	0.293279
TLS	CD8_C8_CXCL13	0.207015		TCA	R	GC_B	-0.0745133
TCA	CD8_C8_CXCL13	-0.288587		TCA	R	GC_B	-0.0294588
TCA	CD8_C8_CXCL13	-0.113676		TLS	R	GC_B	0.500351
TCA	CD8_C8_CXCL13	-0.211207		TCA	R	GC_B	0.0776846
TCA	CD8_C8_CXCL13	-0.214644		TCA	R	GC_B	0.0957325
TCA	CD8_C8_CXCL13	-0.136632		TCA	R	GC_B	-0.0654242
TCA	CD8_C8_CXCL13	-0.250867		TLS	R	GC_B	0.245914
TCA	CD8_C8_CXCL13	-0.274107		TCA	R	GC_B	0.252681
TCA	CD8_C8_CXCL13	-0.218742		TLS	R	GC_B	-0.0228217
TCA	CD8_C8_CXCL13	-0.28689		TCA	R	GC_B	-0.0557462
TCA	CD8_C8_CXCL13	0.00292094		TCA	R	GC_B	-0.039856
TLS	CD8_C8_CXCL13	1.13302		Stromal	R	GC_B	-0.11277
TCA	CD8_C8_CXCL13	0.102842		TLS	R	GC_B	-0.0418833
Stromal	CD8_C8_CXCL13	-0.13314		TCA	R	GC_B	-0.0746775
TCA	CD8_C8_CXCL13	-0.00801213		TCA	R	GC_B	-0.071342
TLS	CD8_C8_CXCL13	0.332965		Stromal	R	GC_B	-0.132876
TCA	CD8_C8_CXCL13	-0.0783495		TCA	R	GC_B	0.107143
TCA	CD8_C8_CXCL13	0.0283477		TCA	R	GC_B	-0.0480956
TCA	CD8_C8_CXCL13	0.0599415		TLS	R	GC_B	-0.0274653
Stromal	CD8_C8_CXCL13	0.305389		TCA	R	GC_B	-0.0540134
Stromal	CD8_C8_CXCL13	-0.226565		TLS	R	GC_B	-0.0287395
TCA	CD8_C8_CXCL13	-0.242818		TCA	R	GC_B	0.116821
TCA	CD8_C8_CXCL13	-0.252342		TCA	R	GC_B	0.124472
TCA	CD8_C8_CXCL13	-0.256039		TCA	R	GC_B	0.0950133
TCA	CD8_C8_CXCL13	-0.176215		TCA	R	GC_B	0.124766
TCA	CD8_C8_CXCL13	-0.11585		TCA	R	GC_B	-0.0242602
TCA	CD8_C8_CXCL13	-0.230908		TCA	R	GC_B	-0.0584928
TCA	CD8_C8_CXCL13	-0.256291		TCA	R	GC_B	-0.0302118
TCA	CD8_C8_CXCL13	-0.0104472		TCA	R	GC_B	-0.0137327
TCA	CD8_C8_CXCL13	-0.106428		TCA	R	GC_B	-0.049534
TCA	CD8_C8_CXCL13	-0.138361		TCA	R	GC_B	-0.0668626
Stromal	CD8_C8_CXCL13	-0.171691		TCA	R	GC_B	-0.039856
TCA	CD8_C8_CXCL13	-0.108999		TLS	R	GC_B	-0.0547326
Stromal	CD8_C8_CXCL13	-0.0438992		TCA	R	GC_B	-0.0357049
Stromal	CD8_C8_CXCL13	0.151928		TCA	R	GC_B	-0.088246
TCA	CD8_C8_CXCL13	-0.266045		TCA	R	GC_B	0.117541
TCA	CD8_C8_CXCL13	-0.0923728		TCA	R	GC_B	-0.0703284
Stromal	CD8_C8_CXCL13	-0.266701		TCA	R	GC_B	-0.0498284
TCA	CD8_C8_CXCL13	-0.0533773		TCA	R	GC_B	-0.0247188
TCA	CD8_C8_CXCL13	0.0977429		TCA	R	GC_B	-0.0274653
TCA	CD8_C8_CXCL13	-0.106557		TCA	R	GC_B	-0.0856326
Stromal	CD8_C8_CXCL13	0.251342		TCA	R	GC_B	0.0752325
TCA	CD8_C8_CXCL13	-0.148384		TCA	R	GC_B	-0.0814448
TCA	CD8_C8_CXCL13	-0.154543		TCA	R	GC_B	-0.0577736
TCA	CD8_C8_CXCL13	-0.126478		TLS	R	GC_B	-0.0626777
TCA	CD8_C8_CXCL13	-0.196935		TCA	R	GC_B	-0.0138629
TCA	CD8_C8_CXCL13	-0.23618		TCA	R	GC_B	-0.0433217
TCA	CD8_C8_CXCL13	-0.18986		TLS	R	GC_B	-0.0474102
TLS	CD8_C8_CXCL13	0.663153		TCA	R	GC_B	-0.0173287
TCA	CD8_C8_CXCL13	-0.0565933		TLS	R	GC_B	0.374634
TCA	CD8_C8_CXCL13	-0.239771		TCA	R	GC_B	-0.0216778
TCA	CD8_C8_CXCL13	-0.223732		TCA	R	GC_B	-0.0391368
TCA	CD8_C8_CXCL13	-0.225458		Stromal	R	GC_B	-0.124475
Stromal	CD8_C8_CXCL13	0.481295		TCA	R	GC_B	-0.0450546
TCA	CD8_C8_CXCL13	-0.162578		TCA	R	GC_B	-0.0792872
TCA	CD8_C8_CXCL13	-0.144535		TCA	R	GC_B	-0.039856
TCA	CD8_C8_CXCL13	-0.243078		TCA	R	GC_B	0.250971
TCA	CD8_C8_CXCL13	-0.215694		TLS	R	GC_B	0.252681
TCA	CD8_C8_CXCL13	-0.149799		Stromal	R	GC_B	-0.0795816
TCA	CD8_C8_CXCL13	0.121526		TCA	R	GC_B	-0.0293285
TCA	CD8_C8_CXCL13	-0.242185		TCA	R	GC_B	0.122739
Stromal	CD8_C8_CXCL13	-0.0612066		TLS	R	GC_B	-0.0498284
TCA	CD8_C8_CXCL13	-0.124869		TCA	R	GC_B	-0.0485203
Stromal	CD8_C8_CXCL13	-0.241906		TLS	R	GC_B	0.136602
Stromal	CD8_C8_CXCL13	-0.204042		TCA	R	GC_B	0.138629
TCA	CD8_C8_CXCL13	-0.283487		TCA	R	GC_B	-0.0820337
TCA	CD8_C8_CXCL13	-0.20183		TLS	R	GC_B	0.0828832
TCA	CD8_C8_CXCL13	-0.157708		TLS	R	GC_B	-0.0245264
TCA	CD8_C8_CXCL13	-0.0241682		TLS	R	GC_B	-0.0322053
Stromal	CD8_C8_CXCL13	-0.248362		TCA	R	GC_B	-0.0498284
TCA	CD8_C8_CXCL13	-0.23181		TCA	R	GC_B	-0.08102
TCA	CD8_C8_CXCL13	-0.243703		TCA	R	GC_B	-0.0758214
TCA	CD8_C8_CXCL13	-0.10453		Stromal	R	GC_B	0.046493
TCA	CD8_C8_CXCL13	-0.12122		TCA	R	GC_B	-0.0636914
TCA	CD8_C8_CXCL13	-0.197967		TCA	R	GC_B	-0.059212
TCA	CD8_C8_CXCL13	0.274574		TCA	R	GC_B	-0.100082
TCA	CD8_C8_CXCL13	-0.0112896		TLS	R	GC_B	0.157691
TCA	CD8_C8_CXCL13	0.526854		TLS	R	GC_B	-0.0859242
Stromal	CD8_C8_CXCL13	0.01955		Stromal	R	GC_B	-0.04839
Stromal	CD8_C8_CXCL13	-0.0601126		TCA	R	GC_B	-0.0830474
TCA	CD8_C8_CXCL13	0.114497		TCA	R	GC_B	-0.0443354
Stromal	CD8_C8_CXCL13	0.234844		TCA	R	GC_B	-0.0480956
Stromal	CD8_C8_CXCL13	0.161877		TCA	R	GC_B	-0.0274653
Stromal	CD8_C8_CXCL13	-0.218814		TCA	R	GC_B	-0.0691844
TCA	CD8_C8_CXCL13	-0.041381		TCA	R	GC_B	-0.0391368
TCA	CD8_C8_CXCL13	-0.0765385		TCA	R	GC_B	-0.0401843
Stromal	CD8_C8_CXCL13	0.495569		TCA	R	GC_B	-0.0720612
Stromal	CD8_C8_CXCL13	0.250231		TLS	R	GC_B	-0.0384176
TCA	CD8_C8_CXCL13	-0.172581		TCA	R	GC_B	-0.0817393
Stromal	CD8_C8_CXCL13	0.795558		TCA	R	GC_B	-0.0701981
Stromal	CD8_C8_CXCL13	1.04192		TCA	R	GC_B	0.275232
Stromal	CD8_C8_CXCL13	0.739551		TCA	R	GC_B	-0.0418833
TLS	CD8_C8_CXCL13	0.277508		TLS	R	GC_B	-0.0553215
Stromal	CD8_C8_CXCL13	0.45125		TCA	R	GC_B	0.0665682
Stromal	CD8_C8_CXCL13	0.0883915		TLS	R	GC_B	-0.0470819
Stromal	CD8_C8_CXCL13	0.600298		TCA	R	GC_B	-0.0893899
TLS	CD8_C8_CXCL13	0.0838075		TCA	R	GC_B	-0.049534
TCA	CD8_C8_CXCL13	-0.0657306		TCA	R	GC_B	0.258174
Stromal	CD8_C8_CXCL13	-0.0263994		Stromal	R	GC_B	0.0389726
Stromal	CD8_C8_CXCL13	0.309754		TCA	R	GC_B	-0.0505476
Stromal	CD8_C8_CXCL13	0.805011		TCA	R	GC_B	-0.0570544
TLS	CD8_C8_CXCL13	1.02903		TLS	R	GC_B	0.521841
Stromal	CD8_C8_CXCL13	-0.197663		TCA	R	GC_B	-0.059212
TCA	CD8_C8_CXCL13	0.0970838		TCA	R	GC_B	-0.0339382
Stromal	CD8_C8_CXCL13	0.604584		TCA	R	GC_B	-0.0296229
Stromal	CD8_C8_CXCL13	0.180625		TCA	R	GC_B	-0.0302118
Stromal	CD8_C8_CXCL13	0.180786		TCA	R	GC_B	-0.065849
Stromal	CD8_C8_CXCL13	-0.120447		TLS	R	GC_B	-0.0326639
TLS	CD8_C8_CXCL13	0.709404		TCA	R	GC_B	-0.0201268
Stromal	CD8_C8_CXCL13	0.289295		TLS	R	GC_B	-0.0508421
Stromal	CD8_C8_CXCL13	0.374454		TLS	R	GC_B	-0.0476708
Stromal	CD8_C8_CXCL13	0.60764		TCA	R	GC_B	0.100637
TCA	CD8_C8_CXCL13	-0.0856537		TLS	R	GC_B	0.309889
Stromal	CD8_C8_CXCL13	0.0186766		TLS	R	GC_B	-0.0137327
Stromal	CD8_C8_CXCL13	0.257966		TCA	R	GC_B	0.123164
TLS	CD8_C8_CXCL13	0.0647841		TCA	R	GC_B	-0.0322053
Stromal	CD8_C8_CXCL13	0.287414		TLS	R	GC_B	-0.0433217
TLS	CD8_C8_CXCL13	0.32686		TCA	R	GC_B	0.255427
Stromal	CD8_C8_CXCL13	0.0992908		TCA	R	GC_B	-0.00823959
Stromal	CD8_C8_CXCL13	0.0374148		TCA	R	GC_B	-0.0408696
Stromal	CD8_C8_CXCL13	0.62816		TCA	R	GC_B	-0.034496
Stromal	CD8_C8_CXCL13	0.187756		TLS	R	GC_B	-0.0164792
TCA	CD8_C8_CXCL13	0.0953051		TCA	R	GC_B	-0.0401532
TCA	CD8_C8_CXCL13	1.02588		TCA	R	GC_B	-0.0439106
Stromal	CD8_C8_CXCL13	0.0521729		TCA	R	GC_B	-0.0450546
TCA	CD8_C8_CXCL13	-0.11301		TCA	R	GC_B	-0.0883763
Stromal	CD8_C8_CXCL13	0.148306		TCA	R	GC_B	-0.0225273
Stromal	CD8_C8_CXCL13	0.350436		TCA	R	GC_B	-0.0595064
TLS	CD8_C8_CXCL13	0.189348		TCA	R	GC_B	-0.025438
Stromal	CD8_C8_CXCL13	0.636713		TLS	R	GC_B	0.0642464
Stromal	CD8_C8_CXCL13	0.287822		TCA	R	GC_B	0.129965
Stromal	CD8_C8_CXCL13	0.0266064		TCA	R	GC_B	-0.0418833
Stromal	CD8_C8_CXCL13	0.0863374		TLS	R	GC_B	0.261934
Stromal	CD8_C8_CXCL13	0.189989		TLS	R	GC_B	-0.0173287
Stromal	CD8_C8_CXCL13	-0.217973		TCA	R	GC_B	-0.045349
Stromal	CD8_C8_CXCL13	0.420311		TCA	R	GC_B	-0.0219722
Stromal	CD8_C8_CXCL13	0.191851		TCA	R	GC_B	-0.0363902
Stromal	CD8_C8_CXCL13	0.635366		TCA	R	GC_B	0.131698
Stromal	CD8_C8_CXCL13	0.491292		TLS	R	GC_B	0.0732052
Stromal	CD8_C8_CXCL13	0.680416		TCA	R	GC_B	-0.00346574
TLS	CD8_C8_CXCL13	1.00268		TLS	R	GC_B	-0.0235409
Stromal	CD8_C8_CXCL13	0.114496		TCA	R	GC_B	-0.084061
Stromal	CD8_C8_CXCL13	0.566069		TCA	R	GC_B	-0.0657187
TCA	CD8_C8_CXCL13	-0.00185099		TLS	R	GC_B	0.10701
Stromal	CD8_C8_CXCL13	1.36399		TCA	R	GC_B	-0.0209586
TCA	CD8_C8_CXCL13	-0.252452		TCA	R	GC_B	-0.0674516
Stromal	CD8_C8_CXCL13	-0.215442		TCA	R	GC_B	-0.0408696
Stromal	CD8_C8_CXCL13	0.800294		Stromal	R	GC_B	-0.100082
Stromal	CD8_C8_CXCL13	0.645539		TCA	R	GC_B	-0.0577736
Stromal	CD8_C8_CXCL13	0.469992		TLS	R	GC_B	-0.0346574
TLS	CD8_C8_CXCL13	0.0771587		TCA	R	GC_B	-0.0577736
Stromal	CD8_C8_CXCL13	0.35836		TCA	R	GC_B	-0.0329245
Stromal	CD8_C8_CXCL13	-0.0499473		TLS	R	GC_B	-0.0814448
TLS	CD8_C8_CXCL13	0.21417		TCA	R	GC_B	-0.0381231
TCA	CD8_C8_CXCL13	0.52385		TLS	R	GC_B	-0.0342326
Stromal	CD8_C8_CXCL13	0.701091		TCA	R	GC_B	-0.0726502
Stromal	CD8_C8_CXCL13	0.101738		TCA	R	GC_B	-0.0456435
Stromal	CD8_C8_CXCL13	0.481912		TLS	R	GC_B	0.129965
Stromal	CD8_C8_CXCL13	-0.0361348		TCA	R	GC_B	-0.0225273
Stromal	CD8_C8_CXCL13	0.163362		TCA	R	GC_B	-0.0706228
Stromal	CD8_C8_CXCL13	0.189925		TCA	R	GC_B	-0.0535886
Stromal	CD8_C8_CXCL13	0.457425		TCA	R	GC_B	-0.0336776
Stromal	CD8_C8_CXCL13	0.674075		TLS	R	GC_B	-0.0391368
TLS	CD8_C8_CXCL13	0.37314		TCA	R	GC_B	-0.0470819
Stromal	CD8_C8_CXCL13	0.141367		TCA	R	GC_B	-0.0494376
Stromal	CD8_C8_CXCL13	0.379954		TCA	R	GC_B	-0.0987735
TCA	CD8_C8_CXCL13	0.136169		TLS	R	GC_B	0.249934
Stromal	CD8_C8_CXCL13	0.044016		TCA	R	GC_B	-0.0485203
Stromal	CD8_C8_CXCL13	0.177313		TCA	R	GC_B	0.0905339
TCA	CD8_C8_CXCL13	-0.170242		Stromal	R	GC_B	0.0939996
Stromal	CD8_C8_CXCL13	0.11167		TCA	R	GC_B	-0.0902733
TLS	CD8_C8_CXCL13	0.00651909		Stromal	R	GC_B	-0.11365
Stromal	CD8_C8_CXCL13	0.279361		TCA	R	GC_B	-0.0528384
TCA	CD8_C8_CXCL13	0.0776027		TLS	R	GC_B	-0.0972048
TCA	CD8_C8_CXCL13	0.264746		TLS	R	GC_B	-0.0232493
Stromal	CD8_C8_CXCL13	-0.185282		TCA	R	GC_B	0.112767
Stromal	CD8_C8_CXCL13	-0.159518		Stromal	R	GC_B	-0.0977937
TLS	CD8_C8_CXCL13	0.663748		TCA	R	GC_B	0.278403
TLS	CD8_C8_CXCL13	0.331042		TCA	R	GC_B	0.400139
Stromal	CD8_C8_CXCL13	-0.157848		TCA	R	GC_B	-0.10829
Stromal	CD8_C8_CXCL13	0.155309		TCA	R	GC_B	-0.0414275
TCA	CD8_C8_CXCL13	-0.266007		TCA	R	GC_B	-0.0470819
TLS	CD8_C8_CXCL13	0.0163412		TCA	R	GC_B	-0.107896
TCA	CD8_C8_CXCL13	0.388518		Stromal	R	GC_B	-0.0597698
TCA	CD8_C8_CXCL13	-0.209083		TCA	R	GC_B	-0.0635611
Stromal	CD8_C8_CXCL13	0.198431		TCA	R	GC_B	-0.0629722
Stromal	CD8_C8_CXCL13	0.348967		TCA	R	GC_B	0.232051
TCA	CD8_C8_CXCL13	0.111768		TCA	R	GC_B	-0.0247188
Stromal	CD8_C8_CXCL13	0.22158		TCA	R	GC_B	-0.0666359
Stromal	CD8_C8_CXCL13	-0.0825947		TCA	R	GC_B	-0.0164792
TCA	CD8_C8_CXCL13	-0.119605		TCA	R	GC_B	-0.0837666
TCA	CD8_C8_CXCL13	-0.244589		TCA	R	GC_B	-0.0834721
Stromal	CD8_C8_CXCL13	0.430885		TCA	R	GC_B	0.12591
Stromal	CD8_C8_CXCL13	0.568741		TLS	R	GC_B	-0.0155958
Stromal	CD8_C8_CXCL13	0.226773		TLS	R	GC_B	-0.0247188
TCA	CD8_C8_CXCL13	0.206354		TCA	R	GC_B	-0.0415888
[truncated: 150,273 more rows]

## Sheet: Fig2a
DC1	DC2	DC3	dpt_pseudotime	type	MF	clone_status	mu_freq	c_call
-0.000936812	0.000819458	0.00315403	0.00578933	Naive_B	None	NoClonal	0	IGHM
-0.000907931	0.000775588	0.00302728	0.00373992	Naive_B	None	NoClonal	0	IGHM
-0.00100449	0.000888777	0.00402511	0.00762978	Naive_B	None	NoClonal	0	IGHD
-0.000836277	0.000719023	0.00265621	0.0131989	Naive_B	None	NoClonal	0	IGHM
-0.00088659	0.000834824	0.00318501	0.00721702	Naive_B	None	NoClonal	0	IGHM
-0.00101018	0.00064484	0.00219921	0.00797147	Naive_B	None	NoClonal	0	IGHM
-0.000207168	0.000865242	0.00361052	0.0101023	Naive_B	None	NoClonal	0	IGHM
-0.000942578	0.000627691	0.00238294	0.00805673	Naive_B	None	NoClonal	0	IGHM
-0.000792293	0.000751546	0.00258841	0.0044223	Naive_B	None	NoClonal	0	IGHD
-0.000862493	0.000773729	0.00259968	0.00869197	Naive_B	None	NoClonal	0	IGHM
-0.00086932	0.00089194	0.00343685	0.000993307	Naive_B	None	NoClonal	0	IGHM
-0.000990071	0.000765642	0.00251041	0.00428256	Naive_B	None	NoClonal	0	IGHM
-0.00116914	0.000914794	0.00447794	0.0100109	Naive_B	None	NoClonal	0	IGHM
-0.000981845	0.000906065	0.00395169	0.0036204	Naive_B	None	NoClonal	0	IGHD
-0.000931068	0.000876075	0.0030938	0.0127062	Naive_B	None	NoClonal	0	IGHM
-0.000914356	0.000831501	0.00114641	0.0087516	Memory_B	Low	NoClonal	0.00909091	IGHM
-0.000811165	0.000705234	0.0024701	0.0132905	Naive_B	None	NoClonal	0	IGHM
-0.00103279	0.000822497	0.0034739	0.00694866	Naive_B	None	NoClonal	0	IGHM
-0.0009041	0.000703601	0.00256118	0.00258267	Naive_B	None	NoClonal	0	IGHM
-0.000917796	0.000901174	0.00379708	0.00937972	Naive_B	None	NoClonal	0	IGHM
-0.00113981	0.000877427	0.00336155	0.00291066	Naive_B	None	NoClonal	0	IGHM
-0.000987531	0.00092068	0.00380626	0.00491125	Naive_B	None	NoClonal	0	IGHM
-0.000948556	0.000798214	0.00299316	0.00131407	Naive_B	None	NoClonal	0	IGHM
-0.00100764	0.000891341	0.00388036	0.00322965	Naive_B	None	NoClonal	0	IGHM
-0.000973559	0.000895852	0.00366261	0.0026588	Naive_B	None	NoClonal	0	IGHM
-0.000896659	0.000758039	0.00302786	0.0115316	Naive_B	None	NoClonal	0	IGHM
-0.00108025	0.000762741	0.00375474	0.0186739	Naive_B	None	NoClonal	0	IGHM
-0.00104889	0.000824701	0.0032686	0.00231494	Naive_B	None	NoClonal	0	IGHM
-0.00125333	0.000899106	0.00467264	0.00563098	Naive_B	None	NoClonal	0	IGHM
-0.00102639	0.000904876	0.00364154	0.00366222	Naive_B	None	NoClonal	0	IGHM
-0.000793842	0.000765113	0.00335944	0.00854745	Naive_B	None	NoClonal	0	IGHM
-0.00106369	0.000651991	0.00252469	0.0168987	Naive_B	None	NoClonal	0	IGHM
-0.000882081	0.000762134	0.00335848	0.00291191	Naive_B	None	NoClonal	0	IGHM
-0.000720644	0.000858242	0.0037742	0.012709	Naive_B	None	Clonal	0	IGHM
-0.00114628	0.000790697	0.000233565	0.0178547	Memory_B	High	NoClonal	0.0282486	IGHM
-0.000949605	0.000708862	0.00270055	0.0154057	Naive_B	None	NoClonal	0	IGHM
-0.000975969	0.000847615	0.00369916	0.00233692	Naive_B	None	NoClonal	0	IGHM
-0.000904866	0.000799194	0.00349053	0.00736882	Naive_B	None	NoClonal	0	IGHD
-0.00103903	0.000886281	0.00423027	0.0047512	Naive_B	None	NoClonal	0	IGHM
-0.000805122	0.000786999	0.00252277	0.00353662	Naive_B	None	NoClonal	0	IGHD
-0.000944121	0.000764832	0.00309507	0.0014203	Naive_B	Low	Clonal	0.00280899	IGHD
-0.00118221	0.000936189	0.00476472	0.00507929	Naive_B	None	NoClonal	0	IGHM
-0.0010454	0.000871916	0.00196827	0.00853413	Naive_B	None	NoClonal	0	IGHM
-0.000930678	0.000675377	0.00262913	0.0123681	Naive_B	None	NoClonal	0	IGHM
-0.00117838	0.000914298	0.0045031	0.00758935	Naive_B	None	NoClonal	0	IGHM
-0.000919038	0.000761545	0.00297529	0.00405925	Naive_B	None	NoClonal	0	IGHM
-0.000965387	0.000866148	0.00366992	0.00631045	Naive_B	None	NoClonal	0	IGHM
-0.00117155	0.000926713	0.00428042	0.00487224	Naive_B	Low	NoClonal	0.00295858	IGHM
-0.000943988	0.00093436	0.00297033	0.0198588	Naive_B	None	NoClonal	0	IGHD
-0.00109824	0.000788754	0.0034916	0.00372859	Naive_B	None	NoClonal	0	IGHM
-0.000957471	0.000875014	0.00309624	0.0078688	Naive_B	None	NoClonal	0	IGHM
-0.000914221	0.000824718	0.00377245	0.00836286	Naive_B	Low	NoClonal	0.00293255	IGHM
-0.000981444	0.000781221	0.00291783	0.00908057	Naive_B	None	NoClonal	0	IGHD
-0.00083061	0.000873769	0.00101373	0.0124009	Memory_B	Low	NoClonal	0.0179104	IGHM
-0.0010269	0.000862616	0.00328416	0.00784576	Naive_B	None	NoClonal	0	IGHD
-0.000966546	0.000851868	0.00239443	0.00455838	Naive_B	None	NoClonal	0	IGHM
-0.00104596	0.000895471	0.00408417	0.00388351	Naive_B	None	NoClonal	0	IGHM
-0.000793789	0.000796561	0.0031039	0.0209222	Naive_B	None	NoClonal	0	IGHM
-0.000809109	0.000809845	0.00326736	0.0197496	Naive_B	None	NoClonal	0	IGHM
-0.000875328	0.000743024	0.0032168	0.00548049	Naive_B	Low	NoClonal	0.00282486	IGHM
-0.00109942	0.00083869	0.00284249	0.0148921	Naive_B	None	NoClonal	0	IGHM
-0.000952863	0.000800056	0.00320422	0.00414106	Naive_B	None	NoClonal	0	IGHM
-0.000957178	0.000720747	0.00266917	0.0125788	Naive_B	None	NoClonal	0	IGHM
-0.000674769	0.000696675	0.00265448	0.0155474	Naive_B	None	NoClonal	0	IGHD
-0.00105614	0.000864636	0.00401997	0.00680366	Naive_B	None	NoClonal	0	IGHM
-0.000856708	0.000824236	0.00280276	0.0114468	Naive_B	None	NoClonal	0	IGHM
-0.000924431	0.000850773	0.00216724	0.0176755	Naive_B	None	NoClonal	0	IGHD
-0.000875692	0.000683886	0.00252367	0.0018744	Naive_B	None	NoClonal	0	IGHM
-0.000843699	0.000715243	0.00272758	0.00275609	Naive_B	Low	NoClonal	0.00298507	IGHD
-0.000849667	0.000948001	0.0036666	0.00284504	Naive_B	None	NoClonal	0	IGHD
-0.00103379	0.000808931	0.00409574	0.00837087	Naive_B	None	NoClonal	0	IGHM
-0.000859282	0.000751446	0.0026728	0.0133575	Naive_B	Low	NoClonal	0.00293255	IGHM
-0.00102355	0.000776681	0.00309267	0.0157577	Naive_B	None	NoClonal	0	IGHM
-0.000961992	0.000883954	0.00358201	0.00427712	Naive_B	None	NoClonal	0	IGHD
-0.000908562	0.000612332	0.00350275	0.0135821	Naive_B	None	Clonal	0	IGHM
-0.00107266	0.000766514	0.00253505	0.0127256	Naive_B	None	NoClonal	0	IGHD
-0.00085198	0.000751162	0.00303085	0.0223563	Naive_B	Low	NoClonal	0.00291545	IGHM
-0.000651318	0.000761206	0.00270879	0.0043226	Naive_B	None	NoClonal	0	IGHM
-0.000934146	0.000852192	0.00372981	0.00861167	Naive_B	None	NoClonal	0	IGHM
-0.000831538	0.000854223	0.00365494	0.00902379	Naive_B	None	NoClonal	0	IGHM
-0.000989397	0.000859915	0.00368933	0.00287447	Naive_B	None	NoClonal	0	IGHM
-0.000880274	0.000842203	0.00313554	0.00869484	Naive_B	Low	NoClonal	0.00298507	IGHD
-0.000965801	0.000842956	0.00355367	0.00479984	Naive_B	None	NoClonal	0	IGHD
-0.00107086	0.000902611	0.00412543	0.00277085	Naive_B	None	NoClonal	0	IGHM
-0.00106716	0.000925598	0.00352619	0.000669957	Naive_B	None	NoClonal	0	IGHM
-0.00103925	0.000876372	0.00273824	0.00545052	Naive_B	None	NoClonal	0	IGHM
-0.000812333	0.000730516	0.00273399	0.00281412	Naive_B	None	NoClonal	0	IGHM
-0.000961412	0.000737453	0.00325679	0.00636322	Naive_B	None	NoClonal	0	IGHM
-0.00110409	0.000660016	0.00258883	0.00448025	Naive_B	None	NoClonal	0	IGHM
-0.000973761	0.000817678	0.0030329	0.00381616	Naive_B	None	NoClonal	0	IGHM
-0.00111473	0.000866847	0.00381862	0.00826022	Naive_B	None	NoClonal	0	IGHM
-0.000887948	0.000770975	0.0026439	0.0121818	Naive_B	None	NoClonal	0	IGHM
-0.00100915	0.000886533	0.00325326	0.00213092	Naive_B	None	NoClonal	0	IGHM
-0.000817873	0.000739086	0.00306044	0.00820862	Naive_B	Low	NoClonal	0.00302115	IGHD
-0.000813172	0.000636594	0.00320737	0.0108175	Naive_B	None	NoClonal	0	IGHM
-0.00113165	0.000900342	0.00377663	0.00393748	Naive_B	None	NoClonal	0	IGHD
-0.000979622	0.000833074	0.0032692	0.00774214	Naive_B	None	NoClonal	0	IGHM
-0.00104303	0.000730908	0.00293918	0.00430335	Naive_B	Low	NoClonal	0.00299401	IGHM
-0.0010435	0.00079797	0.00333162	0.00806344	Naive_B	None	NoClonal	0	IGHD
-0.00108576	0.000854454	0.00323625	0	Naive_B	None	NoClonal	0	IGHM
-0.00107047	0.000859416	0.00421012	0.01009	Naive_B	Low	NoClonal	0.00297619	IGHM
-0.000586788	0.00081877	0.00337661	0.00382865	Naive_B	None	NoClonal	0	IGHM
-0.000281952	0.000747681	0.00297742	0.0134384	Naive_B	None	NoClonal	0	IGHM
-0.00100425	0.000883834	0.00293724	0.0131524	Naive_B	None	NoClonal	0	IGHD
-0.00101548	0.000789187	0.00340875	0.00759474	Naive_B	Low	NoClonal	0.00292398	IGHM
-0.000977866	0.000808694	0.00264855	0.0134295	Naive_B	None	NoClonal	0	IGHM
-0.000904418	0.000712233	0.00281355	0.0072416	Naive_B	None	NoClonal	0	IGHM
-0.000863267	0.000744131	0.00321413	0.00828581	Naive_B	None	NoClonal	0	IGHM
-0.00085039	0.000862633	0.00339718	0.0107095	Naive_B	None	NoClonal	0	IGHD
-0.000921233	0.000799708	0.00320119	0.0130914	Naive_B	Low	NoClonal	0.00291545	IGHM
-0.000907231	0.000869561	0.00344293	0.00569452	Naive_B	None	NoClonal	0	IGHM
-0.0010126	0.000837462	0.00257873	0.0044517	Naive_B	None	NoClonal	0	IGHM
-0.0010194	0.000760513	0.00253592	0.018531	Naive_B	None	NoClonal	0	IGHM
-0.000960325	0.000893465	0.00327091	0.00550823	Naive_B	None	NoClonal	0	IGHM
-0.000862937	0.000842413	0.00311632	0.00205686	Naive_B	None	NoClonal	0	IGHM
-0.000925126	0.00085471	0.00287963	0.00477788	Naive_B	Low	NoClonal	0.00294118	IGHM
-0.000990814	0.000831026	0.00353907	0.00189262	Naive_B	None	NoClonal	0	IGHM
-0.000843545	0.000742654	0.00262536	0.0232202	Naive_B	None	NoClonal	0	IGHD
-0.00104256	0.000852478	0.0025437	0.00784552	Naive_B	None	NoClonal	0	IGHM
-0.000858684	0.000772655	0.00259003	0.0166606	Naive_B	None	NoClonal	0	IGHM
-0.0010683	0.000844535	0.00262243	0.00457016	Naive_B	None	NoClonal	0	IGHM
-0.000891143	0.000805705	0.00346622	0.00743101	Naive_B	None	NoClonal	0	IGHM
-0.000879491	0.000819718	0.0030825	0.00588956	Naive_B	None	NoClonal	0	IGHM
-0.000870804	0.000723107	0.00272818	0.00774974	Naive_B	Low	NoClonal	0.00290698	IGHD
-0.00112142	0.000916388	0.00393673	0.00324416	Naive_B	Low	NoClonal	0.00294985	IGHM
-0.000917525	0.000762752	0.00294059	0.0117991	Naive_B	None	NoClonal	0	IGHD
-0.000983282	0.000782076	0.00273881	0.0148149	Naive_B	None	NoClonal	0	IGHM
-0.000892809	0.00078075	0.00339806	0.00128693	Naive_B	None	NoClonal	0	IGHM
-0.000628154	0.00084878	0.00332429	0.0104807	Naive_B	None	NoClonal	0	IGHM
-0.000955648	0.000686528	0.00308989	0.00446395	Naive_B	None	NoClonal	0	IGHM
-0.0007541	0.000784769	0.00277525	0.0129654	Naive_B	None	NoClonal	0	IGHD
-0.000949719	0.000812488	0.00309001	0.00723661	Naive_B	None	NoClonal	0	IGHM
-0.000902986	0.000802932	0.00297183	0.00891809	Naive_B	None	NoClonal	0	IGHM
-0.00105211	0.000844023	0.00395818	0.00284077	Naive_B	None	NoClonal	0	IGHD
-0.000804914	0.000782659	0.00284823	0.0143026	Naive_B	None	NoClonal	0	IGHM
-0.000884897	0.000731084	0.00278054	0.00908599	Naive_B	Low	NoClonal	0.0058997	IGHM
-0.000861321	0.000792641	0.003298	0.0118804	Naive_B	Low	NoClonal	0.00293255	IGHM
-0.000817	0.000570611	0.00213868	0.0173916	Naive_B	None	NoClonal	0	IGHD
-0.000933389	0.000783653	0.00262896	0.0171609	Naive_B	Low	NoClonal	0.00295858	IGHM
-0.000987679	0.000644352	0.00200349	0.0133366	Naive_B	None	NoClonal	0	IGHM
-0.000969869	0.000813958	0.00341745	0.00174011	Naive_B	None	NoClonal	0	IGHM
-0.000945727	0.000859666	0.00223435	0.00268588	Naive_B	None	NoClonal	0	IGHM
-0.00104008	0.000691863	0.001735	0.00712868	Naive_B	None	NoClonal	0	IGHD
-0.000955066	0.000751463	0.00255724	0.0109058	Naive_B	None	NoClonal	0	IGHM
-0.000966588	0.000791056	0.00290326	0.00669101	Naive_B	None	NoClonal	0	IGHM
-0.000847805	0.000784163	0.00306844	0.0197976	Naive_B	None	NoClonal	0	IGHM
-0.000898632	0.000694393	0.00285896	0.00455571	Naive_B	None	NoClonal	0	IGHM
-0.000947301	0.000819636	0.00344879	0.000818854	Naive_B	None	NoClonal	0	IGHD
-0.00100698	0.000888139	0.00346591	0.00226681	Naive_B	None	NoClonal	0	IGHM
-0.000959762	0.000863835	0.00367306	0.00544676	Naive_B	None	NoClonal	0	IGHM
-0.00102708	0.000843915	0.00294082	0.0101718	Naive_B	None	NoClonal	0	IGHD
-0.00098511	0.000815706	0.00323479	0.00845809	Naive_B	None	NoClonal	0	IGHM
-0.00107506	0.000783864	0.00379653	0.00717749	Naive_B	None	NoClonal	0	IGHM
-0.00101575	0.00085388	0.00331726	0.00334294	Naive_B	None	NoClonal	0	IGHM
-0.000951469	0.000858512	0.00306942	0.00575732	Naive_B	None	NoClonal	0	IGHM
-0.000890829	0.000724571	0.00278258	0.00952907	Naive_B	None	NoClonal	0	IGHM
-0.000888206	0.000784408	0.00320685	0.000685567	Naive_B	Low	NoClonal	0.00294118	IGHM
-0.00083102	0.000720353	0.00311713	0.0160569	Naive_B	None	NoClonal	0	IGHM
-0.00106937	0.000987014	0.00417867	0.00225076	Naive_B	None	NoClonal	0	IGHD
-0.000826649	0.000787441	0.00321277	0.00921152	Naive_B	None	NoClonal	0	IGHD
-0.000874285	0.000845609	0.00320746	0.00255166	Naive_B	None	NoClonal	0	IGHM
-0.00101672	0.000887949	0.00355483	0.00299828	Naive_B	None	NoClonal	0	IGHM
-0.000951542	0.000730288	0.00242603	0.0079022	Naive_B	Low	NoClonal	0.00593472	IGHM
-0.00102663	0.000851493	0.00392657	0.00595079	Naive_B	None	NoClonal	0	IGHM
-0.000957447	0.000922252	0.00356441	0.00285649	Naive_B	None	NoClonal	0	IGHM
-0.00101708	0.000446514	0.00374281	0.00232053	Naive_B	None	NoClonal	0	IGHM
-0.000874511	0.000789216	0.00340572	0.00968325	Naive_B	None	NoClonal	0	IGHM
-0.000989092	0.000860644	0.00291397	0.00738023	Naive_B	None	NoClonal	0	IGHM
-0.000635614	0.000726122	0.00258985	0.0075344	Naive_B	Low	NoClonal	0.00890208	IGHM
-0.000937023	0.000743043	0.00252029	0.0069955	Naive_B	None	NoClonal	0	IGHM
-0.000950992	0.000840845	0.00366192	0.00251327	Naive_B	Low	NoClonal	0.00293255	IGHM
-0.000969133	0.000721632	0.00282405	0.00834869	Naive_B	Low	NoClonal	0.00282486	IGHM
-0.00117659	0.000909912	0.00451291	0.00849511	Naive_B	None	NoClonal	0	IGHM
-0.00114223	0.00085654	0.00397282	0.00195677	Naive_B	None	NoClonal	0	IGHM
-0.000858965	0.000801314	0.00294897	0.0096588	Naive_B	None	NoClonal	0	IGHD
-0.000840723	0.000783719	0.00221496	0.00264714	Naive_B	None	NoClonal	0	IGHD
-0.000854368	0.000751284	0.00324778	0.00518774	Naive_B	None	NoClonal	0	IGHM
-0.000916576	0.000918617	0.00377498	0.00134492	Naive_B	None	NoClonal	0	IGHM
-0.00102727	0.000863932	0.00357934	0.00292849	Naive_B	Low	NoClonal	0.00284091	IGHM
-0.000739533	0.00076401	0.00253189	0.0112655	Naive_B	None	NoClonal	0	IGHM
-0.00109391	0.000887724	0.00365887	0.00332879	Naive_B	None	NoClonal	0	IGHM
-0.000997802	0.000782279	0.00257871	0.00187112	Naive_B	Low	NoClonal	0.00286533	IGHM
-0.00109738	0.000905071	0.00422353	0.00233754	Naive_B	None	NoClonal	0	IGHM
-0.0010332	0.000904383	0.00421554	0.0102813	Naive_B	None	NoClonal	0	IGHM
-0.000800512	0.000797955	0.0027821	0.00734081	Naive_B	None	NoClonal	0	IGHM
-0.00107647	0.000884414	0.00374402	0.00596922	Naive_B	None	NoClonal	0	IGHM
-0.000931389	0.000799782	0.00343185	0.00667669	Naive_B	Low	NoClonal	0.00284091	IGHM
-0.00103852	0.000807776	0.00350565	0.00123999	Naive_B	None	NoClonal	0	IGHD
-0.00093362	0.000817215	0.00330417	0.00183968	Naive_B	None	NoClonal	0	IGHM
-0.000844603	0.000663682	0.00248352	0.0125721	Naive_B	None	NoClonal	0	IGHM
-0.000895511	0.00085717	0.00340129	0.0127219	Naive_B	None	NoClonal	0	IGHM
-0.000962623	0.000918141	0.00311923	0.0052335	Naive_B	Low	NoClonal	0.00294118	IGHM
-0.00088274	0.000819737	0.0035005	0.00677141	Naive_B	None	NoClonal	0	IGHM
-0.00109479	0.000923204	0.00396392	0.0126136	Naive_B	None	NoClonal	0	IGHM
-0.00104504	0.00082651	0.00329042	0.00413598	Naive_B	None	NoClonal	0	IGHM
0.00110024	0.000553783	0.00254687	0.00177644	Naive_B	None	NoClonal	0	IGHM
-0.00102219	0.000495932	0.00368752	0.00387644	Naive_B	None	NoClonal	0	IGHM
-0.000948665	0.000880228	0.00374399	0.00615123	Naive_B	None	NoClonal	0	IGHD
-0.000941099	0.000759293	0.00322739	0.00397215	Naive_B	None	NoClonal	0	IGHM
-0.00103878	0.000184165	0.00363714	0.00410625	Naive_B	None	NoClonal	0	IGHM
-0.000611359	0.000835633	0.00300841	0.015093	Naive_B	None	NoClonal	0	IGHM
-0.00106957	0.000896136	0.00292449	0.0102777	Naive_B	Low	NoClonal	0.00294118	IGHM
-0.000934497	0.000730423	0.00309086	0.00277496	Naive_B	Low	NoClonal	0.00291545	IGHM
-0.00116175	0.000731573	0.00434438	0.00467782	Naive_B	Low	NoClonal	0.00282486	IGHM
-0.000834897	0.000715002	0.0027055	0.00318094	Naive_B	None	NoClonal	0	IGHD
-0.00110769	0.000706734	0.00222756	0.013236	Naive_B	None	NoClonal	0	IGHM
-0.000927075	0.000779031	0.00294321	0.0146571	Naive_B	None	NoClonal	0	IGHD
-0.000998282	0.000661738	0.002274	0.00312277	Naive_B	None	NoClonal	0	IGHM
-0.000859094	0.000795012	0.00321226	0.0161144	Naive_B	None	NoClonal	0	IGHM
-0.00104432	0.000897319	0.00368703	0.00204567	Naive_B	None	NoClonal	0	IGHM
-0.00109042	0.000766805	0.00378502	0.00512544	Naive_B	Low	NoClonal	0.00296736	IGHM
-0.000821452	0.000716549	0.0023348	0.0411307	Naive_B	None	NoClonal	0	IGHD
-0.00118143	0.000908785	0.00455807	0.00397151	Naive_B	None	NoClonal	0	IGHM
-0.00099783	0.000822649	0.00375153	0.00404521	Naive_B	None	NoClonal	0	IGHM
-0.00123043	0.000968202	0.00442606	0.00296272	Naive_B	None	NoClonal	0	IGHM
-0.000966229	0.000834715	0.00262981	0.0090125	Naive_B	None	NoClonal	0	IGHM
-0.000842438	0.000865512	0.00335965	0.00642292	Naive_B	None	NoClonal	0	IGHM
-0.0010389	0.000950462	0.00399782	0.0023186	Naive_B	None	NoClonal	0	IGHM
-0.000801149	0.000881058	0.00330039	0.00330933	Naive_B	Low	NoClonal	0.00292398	IGHM
-0.00110947	0.000938267	0.00443807	0.00291539	Naive_B	Low	NoClonal	0.00298507	IGHM
-0.000962758	0.000883075	0.00299686	0.00955337	Naive_B	None	NoClonal	0	IGHM
-0.000965195	0.000908537	0.00377273	0.00657605	Naive_B	None	NoClonal	0	IGHM
-0.000841247	0.000845535	0.00331039	0.0162422	Naive_B	None	NoClonal	0	IGHM
-0.00090362	0.000776857	0.00210301	0.0146638	Naive_B	None	NoClonal	0	IGHM
-0.000889276	0.00080843	0.0027441	0.00306722	Naive_B	None	NoClonal	0	IGHM
-0.000916103	0.000732471	0.00285798	0.0169795	Naive_B	None	NoClonal	0	IGHM
-0.000791796	0.000756408	0.00272167	0.0043284	Naive_B	None	NoClonal	0	IGHD
-0.00085915	0.000913673	0.00406045	0.0146877	Naive_B	None	NoClonal	0	IGHM
-0.00105933	0.000799583	0.00387517	0.0139406	Naive_B	None	NoClonal	0	IGHM
-0.000827665	0.000727298	0.00283924	0.00390316	Naive_B	None	NoClonal	0	IGHD
-0.000696036	0.000848639	0.00333538	0.0196491	Naive_B	None	NoClonal	0	IGHM
-0.000875295	0.000766727	0.00324964	0.0220104	Naive_B	None	NoClonal	0	IGHM
-0.000880468	0.000777791	0.00333053	0.00192092	Naive_B	None	NoClonal	0	IGHM
-0.00123448	0.000752034	0.00297471	0.00595091	Naive_B	None	NoClonal	0	IGHM
-0.000840155	0.000736595	0.00300965	0.00253184	Naive_B	None	NoClonal	0	IGHM
-0.00105145	0.000921217	0.00398926	0.00194856	Naive_B	None	NoClonal	0	IGHM
-0.00125917	0.000947894	0.00426273	0.00561007	Naive_B	None	NoClonal	0	IGHD
-0.000951149	0.000812931	0.00337815	0.00215296	Naive_B	None	NoClonal	0	IGHM
-0.00114033	0.000934886	0.0041869	0.00628577	Naive_B	None	NoClonal	0	IGHM
-0.00117809	0.000935531	0.000955693	0.018982	Memory_B	Low	Clonal	0.0151515	IGHM
-0.000847166	0.000817324	0.00305717	0.0057457	Naive_B	None	NoClonal	0	IGHM
-0.000921495	0.000754501	0.00288143	0.00118269	Naive_B	None	NoClonal	0	IGHM
-0.000896447	0.000787833	0.00259864	0.0189449	Naive_B	Low	NoClonal	0.00291545	IGHM
-0.000973213	0.00074803	0.00334979	0.00229148	Naive_B	None	NoClonal	0	IGHD
-0.000844077	0.000818451	0.00318248	0.00564703	Naive_B	Low	NoClonal	0.00294118	IGHM
-0.0010853	0.000862463	0.00441943	0.00446946	Naive_B	None	NoClonal	0	IGHM
-0.00113384	0.000875051	0.00458736	0.00782978	Naive_B	None	NoClonal	0	IGHM
-0.00105241	0.000859184	0.00415263	0.0142342	Naive_B	None	NoClonal	0	IGHM
-0.00105678	0.000871948	0.00364959	0.00360284	Naive_B	None	NoClonal	0	IGHM
-0.00107215	0.00100668	0.00374542	0.0131111	Naive_B	None	NoClonal	0	IGHM
-0.000936467	0.00076765	0.00285874	0.00507411	Naive_B	None	NoClonal	0	IGHM
-0.00100133	0.000756176	0.00221012	0.00632913	Naive_B	Low	NoClonal	0.00293255	IGHM
-0.00109932	0.000854321	0.00281777	0.00212103	Naive_B	None	NoClonal	0	IGHM
-0.000831713	0.000778477	0.00267599	0.0150245	Naive_B	None	NoClonal	0	IGHD
-0.00114088	0.000932718	0.00435094	0.00345744	Naive_B	None	NoClonal	0	IGHM
-0.000995428	0.000851786	0.00402266	0.015885	Naive_B	None	NoClonal	0	IGHM
-0.00113502	0.000955064	0.00421495	0.00164315	Naive_B	None	NoClonal	0	IGHM
-0.000971177	0.000931377	0.00378422	0.00529549	Naive_B	None	NoClonal	0	IGHD
-0.000920538	0.000755292	0.00344126	0.00328361	Naive_B	None	NoClonal	0	IGHM
-0.000899433	0.000769957	0.00256213	0.0130374	Naive_B	None	NoClonal	0	IGHD
-0.000887366	0.00082377	0.00342021	0.00158138	Naive_B	None	NoClonal	0	IGHM
-0.00106667	0.000898657	0.00415219	0.0101667	Naive_B	None	NoClonal	0	IGHD
-0.000898448	0.000700319	0.00207619	0.00647161	Naive_B	None	NoClonal	0	IGHM
-0.000833401	0.000713942	0.00242655	0.0131955	Naive_B	None	NoClonal	0	IGHM
-0.00103151	0.000799082	0.00319581	0.00447387	Naive_B	None	NoClonal	0	IGHM
-0.000862563	0.000808236	0.0031053	0.00642118	Naive_B	None	NoClonal	0	IGHM
-0.000910273	0.000811843	0.00325462	0.0124846	Naive_B	None	NoClonal	0	IGHM
-0.00110873	0.000842758	0.00428859	0.0095064	Naive_B	None	NoClonal	0	IGHD
-0.000996385	0.000868384	0.00241034	0.00538163	Naive_B	None	NoClonal	0	IGHM
-0.000940516	0.000694967	0.00257705	0.0118557	Naive_B	None	NoClonal	0	IGHM
-0.00101694	0.000861489	0.00356974	0.00548836	Naive_B	None	NoClonal	0	IGHM
-0.0012973	0.000992409	0.0051956	0.00339247	Naive_B	None	NoClonal	0	IGHM
-0.000927728	0.000758471	0.00270197	0.00997763	Naive_B	None	NoClonal	0	IGHM
-0.00116836	0.000491489	0.00210617	0.00326912	Naive_B	None	NoClonal	0	IGHM
-0.000910068	0.000842692	0.00378491	0.00315465	Naive_B	None	NoClonal	0	IGHM
-0.00093379	0.000820892	0.0032616	0.00478794	Naive_B	None	NoClonal	0	IGHD
-0.00103615	0.000883141	0.00143336	0.0147427	Memory_B	High	NoClonal	0.026393	IGHM
-0.00083315	0.000666248	0.00279986	0.0045413	Naive_B	None	NoClonal	0	IGHM
-0.00102086	0.000957844	0.0041958	0.00507588	Naive_B	Low	NoClonal	0.00299401	IGHM
-0.00115656	0.000898687	0.00406271	0.000969245	Naive_B	None	NoClonal	0	IGHD
-0.000945997	0.000803579	0.000745588	0.0129386	Memory_B	High	NoClonal	0.0638889	IGHG1
-0.00110534	0.000995529	0.00480471	0.00492479	Naive_B	None	NoClonal	0	IGHM
-0.00102602	0.000915892	0.00425369	0.00590691	Naive_B	None	NoClonal	0	IGHM
-0.00119395	0.000976052	0.00499939	0.00308495	Naive_B	Low	NoClonal	0.00296736	IGHM
-0.000882161	0.000942141	0.00153211	0.00628637	Memory_B	High	NoClonal	0.0636364	IGHM
-0.00120322	0.000881476	0.0041456	0.00318059	Naive_B	None	NoClonal	0	IGHD
-0.000784668	0.000796669	0.00319322	0.0170185	Naive_B	None	NoClonal	0	IGHM
-0.000873988	0.000701001	0.00314414	0.00256595	Naive_B	None	NoClonal	0	IGHM
-0.000839979	0.000924149	0.0022506	0.00677585	Memory_B	High	NoClonal	0.0302115	IGHM
-0.00099438	0.000859879	0.00406305	0.00428397	Naive_B	Low	NoClonal	0.00600601	IGHM
-0.000847585	0.000803245	0.00343703	0.00588522	Naive_B	None	NoClonal	0	IGHM
-0.000865311	0.000958262	0.00232937	0.00627039	Memory_B	High	NoClonal	0.0318841	IGHM
-0.000876527	0.000843457	0.00326057	0.00580407	Naive_B	None	NoClonal	0	IGHM
-0.00100654	0.000769958	0.00194365	0.00484645	Memory_B	None	NoClonal	0	IGHM
-0.000933406	0.000873657	0.00399963	0.00385827	Naive_B	None	NoClonal	0	IGHM
-0.00101385	0.000948219	0.000892379	0.00978419	Memory_B	Low	NoClonal	0.0147059	IGHG1
-0.00102591	0.000781907	0.00390846	0.00742863	Naive_B	None	NoClonal	0	IGHD
-0.000982047	0.000925919	0.00435275	0.00479161	Naive_B	Low	NoClonal	0.00561798	IGHM
-0.000899246	0.000784105	0.00291673	0.00966375	Naive_B	None	NoClonal	0	IGHM
-0.000901127	0.00088674	0.00384275	0.0111011	Naive_B	None	NoClonal	0	IGHM
-0.000890361	0.000900438	0.00226774	0.0107694	Naive_B	Low	NoClonal	0.0117647	IGHM
-0.00104901	0.000827711	0.00392771	0.00741933	Naive_B	None	NoClonal	0	IGHM
-0.000888787	0.000867057	0.00381733	0.00147528	Naive_B	None	NoClonal	0	IGHM
-0.000854753	0.000740268	0.00309994	0.0083876	Naive_B	Low	NoClonal	0.00280899	IGHD
-0.00100763	0.000784899	0.00210696	0.0066587	Naive_B	Low	NoClonal	0.0176991	IGHM
-0.000974901	0.000932493	0.00397055	0.00929589	Naive_B	None	NoClonal	0	IGHM
-0.000979797	0.000863881	0.00399538	0.00312269	Naive_B	None	NoClonal	0	IGHM
-0.000721189	0.000739023	0.00277845	0.00962709	Naive_B	None	NoClonal	0	IGHM
-0.000879715	0.000881459	0.00377536	0.0128445	Naive_B	None	NoClonal	0	IGHM
-0.000967195	0.000871631	0.00389992	0.00511885	Naive_B	None	NoClonal	0	IGHM
-0.000706805	0.000999051	0.0041294	0.000946432	Naive_B	None	NoClonal	0	IGHM
-0.00108675	0.000958717	0.00427421	0.00310707	Naive_B	None	NoClonal	0	IGHM
-0.000908981	0.000796393	0.00338485	0.00424513	Naive_B	Low	NoClonal	0.0058997	IGHM
-0.000922927	0.000775861	0.00334077	0.00310959	Naive_B	None	NoClonal	0	IGHM
-0.000922855	0.000860298	0.00328856	0.0109172	Naive_B	None	NoClonal	0	IGHM
-0.00112455	0.00089948	0.00429929	0.00894495	Naive_B	None	NoClonal	0	IGHM
-0.000961608	0.000749664	0.00105555	0.0141399	Memory_B	None	NoClonal	0	IGHM
-0.000933315	0.000739756	0.00335127	0.00492582	Naive_B	None	NoClonal	0	IGHM
-0.000836703	0.000827592	0.00342913	0.00199031	Naive_B	Low	NoClonal	0.00294118	IGHM
-0.000565922	0.000914926	0.00250709	0.0147419	Memory_B	High	NoClonal	0.0867052	IGHM
-0.000996559	0.000868533	0.0037336	0.0027705	Naive_B	None	NoClonal	0	IGHM
-0.000729107	0.000891464	0.00321781	0.0249792	Naive_B	None	NoClonal	0	IGHM
-0.00089024	0.000816669	0.00333677	0.00944631	Naive_B	None	NoClonal	0	IGHM
-0.000899973	0.000766963	0.00300848	0.00582468	Naive_B	None	NoClonal	0	IGHM
-0.00122951	0.000950496	0.00460597	0.00391618	Naive_B	Low	NoClonal	0.00294118	IGHD
-0.00106783	0.000942043	0.00450908	0.00850651	Naive_B	None	NoClonal	0	IGHM
-0.000750547	0.000755595	0.00284244	0.00391816	Naive_B	Low	NoClonal	0.00303951	IGHM
-0.000733044	0.000971874	0.00232402	0.00762151	Memory_B	Low	NoClonal	0.0116959	IGHM
-0.00107926	0.00085249	0.00374111	0.00756419	Naive_B	None	NoClonal	0	IGHM
-0.000867766	0.000809288	0.00337273	0.0047014	Naive_B	None	NoClonal	0	IGHM
-0.000961085	0.000751988	0.00299648	0.00636993	Naive_B	None	NoClonal	0	IGHM
-0.00074747	0.000842189	0.00258959	0.00907832	Naive_B	High	NoClonal	0.0235988	IGHM
-0.00101623	0.000916178	0.00431315	0.00469789	Naive_B	None	NoClonal	0	IGHM
-0.00110468	0.000854954	0.00392618	0.00522508	Naive_B	Low	NoClonal	0.00600601	IGHM
-0.00116584	0.000898344	0.00224062	0.00294608	Naive_B	High	NoClonal	0.0504451	IGHM
-0.00081476	0.00095528	0.00227847	0.00919486	Naive_B	High	NoClonal	0.0600601	IGHM
-0.00112232	0.000921293	0.0044792	0.0049633	Naive_B	Low	NoClonal	0.00296736	IGHM
-0.000935865	0.000896039	0.00181028	0.00511591	Memory_B	High	NoClonal	0.0442478	IGHM
-0.00113436	0.000878165	0.00447668	0.00529805	Naive_B	None	NoClonal	0	IGHM
-0.000819245	0.000839284	0.00333823	0.00866129	Naive_B	None	NoClonal	0	IGHM
-0.000886735	0.000871623	0.00313521	0.00807322	Naive_B	None	NoClonal	0	IGHD
-0.00103443	0.000882561	0.00416055	0.00545102	Naive_B	None	NoClonal	0	IGHM
-0.00128104	0.00100334	0.00516046	0.00465361	Naive_B	None	NoClonal	0	IGHM
-0.00117087	0.00078787	0.00437899	0.00562554	Naive_B	None	NoClonal	0	IGHM
-0.00104573	0.000829551	0.00370934	0.00246731	Naive_B	None	NoClonal	0	IGHM
-0.000817195	0.000795556	0.00330982	0.0177801	Naive_B	None	NoClonal	0	IGHM
-0.000627868	0.000977649	0.00403895	0.0164951	Naive_B	None	NoClonal	0	IGHM
-0.00114897	0.000887327	0.00428731	0.00901109	Naive_B	None	NoClonal	0	IGHM
-0.000907691	0.000903811	0.00180556	0.0124606	Naive_B	High	NoClonal	0.0512821	IGHG3
-0.000947727	0.000937209	0.0038379	0.0130395	Naive_B	None	NoClonal	0	IGHM
-0.00104282	0.000961311	0.00444269	0.0157762	Naive_B	Low	NoClonal	0.00298507	IGHM
-0.000982093	0.000895676	0.00394584	0.00174863	Naive_B	None	NoClonal	0	IGHM
-0.000877821	0.000879339	0.00356173	0.0150416	Naive_B	None	NoClonal	0	IGHM
-0.0010045	0.000919602	0.00415824	0.0142888	Naive_B	None	NoClonal	0	IGHM
-0.000757986	0.000866305	0.0030973	0.00727768	Naive_B	None	NoClonal	0	IGHM
-0.00104374	0.0008403	0.00392905	0.016862	Naive_B	None	NoClonal	0	IGHM
-0.000897723	0.000924203	0.00411319	0.00509033	Naive_B	None	NoClonal	0	IGHM
-0.000929207	0.000928439	0.00366633	0.00370401	Naive_B	None	NoClonal	0	IGHM
-0.000967151	0.000873102	0.00166651	0.00963231	Memory_B	High	NoClonal	0.0267062	IGHG3
-0.00103851	0.000794644	0.00345108	0.0076234	Naive_B	None	NoClonal	0	IGHM
-0.00104153	0.000966917	0.00362979	0.00777891	Naive_B	None	NoClonal	0	IGHM
-0.0008619	0.000729537	0.0031028	0.00797074	Naive_B	None	NoClonal	0	IGHM
-0.000867703	0.000888799	0.00301998	0.00723858	Naive_B	None	NoClonal	0	IGHM
-0.00108667	0.00106378	0.00426945	0.0101922	Naive_B	Low	NoClonal	0.00292398	IGHM
-0.000759703	0.000801394	0.00334859	0.0194661	Naive_B	None	NoClonal	0	IGHM
-0.000768983	0.000867725	0.0033086	0.0196144	Naive_B	None	NoClonal	0	IGHM
-0.00122403	0.000962684	0.00481732	0.00347389	Naive_B	None	NoClonal	0	IGHM
-0.0010051	0.000888561	0.00390553	0.00657136	Naive_B	None	NoClonal	0	IGHM
-0.000905029	0.000866348	0.00385562	0.0149386	Naive_B	None	NoClonal	0	IGHM
-0.00100702	0.000951936	0.00125362	0.0104672	Memory_B	High	NoClonal	0.0375723	IGHM
-0.00099613	0.000851721	0.00385311	0.0042455	Naive_B	None	NoClonal	0	IGHM
-0.00101912	0.000924792	0.00409825	0.00430038	Naive_B	None	NoClonal	0	IGHM
-0.000886685	0.000855268	0.00348056	0.00900416	Naive_B	None	NoClonal	0	IGHM
-0.000957939	0.000886788	0.00405001	0.00576436	Naive_B	None	NoClonal	0	IGHM
-0.000974253	0.000849483	0.00367386	0.0131862	Naive_B	None	NoClonal	0	IGHM
-0.00101672	0.00086245	0.00386459	0.00606495	Naive_B	None	NoClonal	0	IGHM
-0.000955154	0.000887091	0.00290004	0.00846513	Naive_B	None	NoClonal	0	IGHM
-0.000915349	0.000931665	0.00407399	0.00643305	Naive_B	None	NoClonal	0	IGHD
-0.0011243	0.000826062	0.00389995	0.00385092	Naive_B	None	NoClonal	0	IGHM
-0.00101042	0.000874162	0.0034246	0.0118976	Naive_B	None	NoClonal	0	IGHM
-0.00101038	0.000871964	0.00361114	0.00659709	Naive_B	None	NoClonal	0	IGHM
-0.000779263	0.000884938	0.00351096	0.00961153	Naive_B	None	NoClonal	0	IGHM
-0.000904238	0.000891933	0.00339481	0.00517401	Naive_B	None	NoClonal	0	IGHM
-0.000814197	0.000734955	0.00288732	0.0194263	Naive_B	None	NoClonal	0	IGHM
-0.000840369	0.000875652	0.00381779	0.019376	Naive_B	None	NoClonal	0	IGHM
-0.000843871	0.000825767	0.00288753	0.0153979	Naive_B	None	NoClonal	0	IGHM
-0.000651648	0.000928347	0.00364623	0.015881	Naive_B	None	NoClonal	0	IGHM
-0.000992386	0.000873523	0.00410239	0.0040553	Naive_B	None	NoClonal	0	IGHM
-0.000828979	0.000894461	0.00375955	0.0113085	Naive_B	None	NoClonal	0	IGHM
-0.000791872	0.000753058	0.00297519	0.0114561	Naive_B	None	NoClonal	0	IGHM
-0.000685631	0.000739184	0.00267048	0.00481223	Naive_B	None	NoClonal	0	IGHM
-0.000987359	0.000929741	0.00438125	0.0112526	Naive_B	None	NoClonal	0	IGHM
-0.000937439	0.000883207	0.00196926	0.00661981	Memory_B	Low	NoClonal	0.0058651	IGHM
-0.000826711	0.000934572	0.00385537	0.0172994	Naive_B	Low	NoClonal	0.00285714	IGHM
-0.0010396	0.000934719	0.00445955	0.00777374	Naive_B	None	NoClonal	0	IGHM
-0.000855774	0.000785817	0.00313648	0.0177316	Naive_B	None	NoClonal	0	IGHM
-0.000916348	0.00082394	0.00348006	0.0135165	Naive_B	None	NoClonal	0	IGHM
-0.000971284	0.000816179	0.00334779	0.0131862	Naive_B	None	NoClonal	0	IGHD
-0.00125331	0.000669848	-0.00031348	0.0207493	Memory_B	Low	NoClonal	0.0120482	IGHM
-0.0010469	0.000900206	0.00220145	0.0146938	Naive_B	Low	NoClonal	0.00890208	IGHM
-0.00092163	0.000820555	0.00374427	0.0127842	Naive_B	None	NoClonal	0	IGHM
-0.000849228	0.000893391	0.00376668	0.0174803	Naive_B	None	NoClonal	0	IGHM
-0.00099698	0.000896255	0.00416083	0.00333037	Naive_B	None	NoClonal	0	IGHM
-0.000938546	0.000688897	0.00314315	0.0102005	Naive_B	None	NoClonal	0	IGHM
-0.00109459	0.000900686	0.00441218	0.0070455	Naive_B	Low	NoClonal	0.00296736	IGHM
-0.000963294	0.000885245	0.00403929	0.00733826	Naive_B	Low	NoClonal	0.0060241	IGHM
-0.00128734	0.00087187	-0.000406253	0.00696789	Memory_B	High	NoClonal	0.0342857	IGHM
-0.00103209	0.000825754	0.00378114	0.0033391	Naive_B	None	NoClonal	0	IGHM
-0.00131285	0.000786226	0.00537111	0.00592264	Naive_B	Low	NoClonal	0.00282486	IGHM
-0.000664254	0.000911691	0.00348912	0.00637014	Naive_B	None	NoClonal	0	IGHM
-0.00114352	0.000947835	0.00460919	0.0052451	Naive_B	None	NoClonal	0	IGHM
-0.00110949	0.000922158	0.0044038	0.00333042	Naive_B	None	NoClonal	0	IGHD
-0.00121093	0.000974365	0.00482985	0.00715097	Naive_B	None	NoClonal	0	IGHM
-0.00105554	0.000824892	0.00391343	0.00696848	Naive_B	None	NoClonal	0	IGHM
-0.000933176	0.000813273	0.00252782	0.00716398	Naive_B	None	NoClonal	0	IGHM
-0.000981004	0.000902149	0.00413599	0.00559996	Naive_B	None	NoClonal	0	IGHM
-0.00122129	0.000616324	0.00412688	0.00407945	Naive_B	None	NoClonal	0	IGHD
-0.000767043	0.00083321	0.00212414	0.0123558	Memory_B	Low	NoClonal	0.0118343	IGHM
-0.000904523	0.000989734	0.002299	0.00695356	Memory_B	High	NoClonal	0.0238806	IGHM
-0.000896	0.000900972	0.00185213	0.00868661	Memory_B	High	NoClonal	0.042042	IGHM
-0.000775838	0.000957375	0.00380342	0.0071994	Naive_B	None	NoClonal	0	IGHM
-0.00090032	0.000846909	0.00382667	0.00854797	Naive_B	None	NoClonal	0	IGHM
-0.000969426	0.000809108	0.00349519	0.00655952	Naive_B	None	NoClonal	0	IGHM
-0.000951628	0.000861338	0.00397481	0.017514	Naive_B	None	NoClonal	0	IGHM
-0.000896096	0.000679438	0.0030949	0.00842532	Naive_B	None	NoClonal	0	IGHM
-0.000874532	0.00075879	0.0031768	0.0117252	Naive_B	None	NoClonal	0	IGHM
-0.00115686	0.00102041	0.00414559	0.00331654	Naive_B	None	NoClonal	0	IGHD
-0.000735973	0.000845418	0.00339829	0.00375621	Naive_B	None	NoClonal	0	IGHM
-0.000697589	0.000910543	0.00179415	0.0148164	Memory_B	High	NoClonal	0.0490798	IGHG1
-0.00089122	0.000806918	0.00218464	0.00293658	Naive_B	None	NoClonal	0	IGHM
-0.000892238	0.000864231	0.00388982	0.0159792	Naive_B	Low	NoClonal	0.00294985	IGHM
-0.000864879	0.000877481	0.0038043	0.0172953	Naive_B	None	NoClonal	0	IGHM
-0.000826	0.00088167	0.00344611	0.0261327	Naive_B	None	NoClonal	0	IGHM
-0.000882329	0.000836255	0.00362866	0.00650084	Naive_B	None	NoClonal	0	IGHM
-0.00100411	0.000820412	0.00373762	0.0165287	Naive_B	None	NoClonal	0	IGHM
-0.00103241	0.000892833	0.00403402	0.00765622	Naive_B	None	NoClonal	0	IGHM
-0.000855868	0.000798291	0.00302695	0.00952973	Naive_B	None	NoClonal	0	IGHM
-0.001011	0.000914168	0.0044037	0.00545819	Naive_B	Low	NoClonal	0.0030303	IGHM
-0.000974659	0.000803614	0.00326341	0.00436922	Naive_B	None	NoClonal	0	IGHM
-0.00105635	0.000908182	0.00440055	0.00599726	Naive_B	None	NoClonal	0	IGHM
-0.00113121	0.000907433	0.00447802	0.00563899	Naive_B	None	NoClonal	0	IGHM
-0.000969748	0.000766745	0.00329936	0.00391886	Naive_B	None	NoClonal	0	IGHM
-0.000981938	0.00093108	0.00419323	0.00655833	Naive_B	None	NoClonal	0	IGHM
-0.00107554	0.000830698	0.0040867	0.00403384	Naive_B	None	NoClonal	0	IGHM
-0.000849394	0.00092847	0.00403924	0.0189764	Naive_B	None	NoClonal	0	IGHM
-0.000880505	0.000933031	0.00344367	0.00690576	Naive_B	None	NoClonal	0	IGHM
-0.000880437	0.00084313	0.00330964	0.0219711	Naive_B	Low	NoClonal	0.00291545	IGHM
-0.00121619	0.00086331	0.000901165	0.00708686	Memory_B	Low	NoClonal	0.017192	IGHM
-0.00104212	0.00105742	0.00407575	0.00852325	Naive_B	None	NoClonal	0	IGHM
-0.000806469	0.00077621	0.00328397	0.00863111	Naive_B	None	NoClonal	0	IGHM
-0.0010878	0.000968136	0.00463575	0.00513348	Naive_B	None	NoClonal	0	IGHM
-0.000940812	0.000829986	0.00361015	0.00690965	Naive_B	None	NoClonal	0	IGHM
-0.000836965	0.000783705	0.00339524	0.00941126	Naive_B	None	NoClonal	0	IGHM
-0.000817919	0.000797117	0.00275561	0.00968364	Naive_B	None	NoClonal	0	IGHM
-0.00107385	0.000909213	0.00397286	0.00702022	Naive_B	Low	NoClonal	0.00296736	IGHM
-0.000987108	0.000820765	0.00354434	0.00207146	Naive_B	None	NoClonal	0	IGHM
-0.00105676	0.000905216	0.00441712	0.00751762	Naive_B	None	NoClonal	0	IGHM
-0.000790197	0.000684725	0.00244286	0.0121566	Naive_B	None	NoClonal	0	IGHM
-0.000562994	0.000824999	0.00287703	0.0128874	Naive_B	None	NoClonal	0	IGHM
-0.00113356	0.000857436	0.0038804	0.0121506	Naive_B	None	NoClonal	0	IGHM
-0.00110519	0.000916951	0.00454841	0.00480192	Naive_B	None	NoClonal	0	IGHM
-0.00093078	0.000927083	0.00422472	0.00879922	Naive_B	None	NoClonal	0	IGHM
-0.000944219	0.000926383	0.00364643	0.00999337	Naive_B	None	NoClonal	0	IGHD
-0.000997812	0.000965999	0.00139189	0.0114777	Memory_B	High	NoClonal	0.0735294	IGHG1
-0.000953759	0.00085151	0.00206002	0.00631554	Naive_B	None	NoClonal	0	IGHM
-0.00107111	0.000835619	0.000846158	0.0132808	Memory_B	High	NoClonal	0.0810811	IGHG1
-0.000737641	0.000833187	0.00331275	0.0159057	Naive_B	None	NoClonal	0	IGHM
-0.000901156	0.000815708	0.00274824	0.0179124	Naive_B	None	NoClonal	0	IGHM
-0.000297136	0.000908365	0.00358839	0.00982193	Naive_B	None	NoClonal	0	IGHM
-0.00102532	0.000910863	0.00344872	0.00322017	Naive_B	None	NoClonal	0	IGHM
-0.00120739	0.000928802	0.00480349	0.00466572	Naive_B	None	NoClonal	0	IGHM
-0.00112875	0.000916448	0.00437574	0.00357551	Naive_B	None	NoClonal	0	IGHM
-0.000904607	0.000753288	0.00295358	0.0136326	Naive_B	None	NoClonal	0	IGHM
-0.00102618	0.000849694	0.00398261	0.0102655	Naive_B	None	NoClonal	0	IGHM
-0.000631774	0.000974919	0.00363793	0.0061391	Naive_B	None	NoClonal	0	IGHD
-0.000963526	0.000814789	0.00373389	0.0104774	Naive_B	None	NoClonal	0	IGHM
-0.000983824	0.000911054	0.00420286	0.0174034	Naive_B	None	NoClonal	0	IGHM
-0.00121195	0.000940695	0.00469751	0.0105905	Naive_B	None	NoClonal	0	IGHM
-0.00122499	0.000706754	-0.000589552	0.00840254	Memory_B	High	NoClonal	0.0261628	IGHM
-0.000850889	0.000847072	0.0014654	0.0128864	Memory_B	Low	NoClonal	0.0181269	IGHM
-0.00109882	0.000912072	0.00447602	0.00366991	Naive_B	None	NoClonal	0	IGHM
-0.000736594	0.000764997	0.00304349	0.0177389	Naive_B	None	NoClonal	0	IGHM
-0.000729519	0.000868877	0.00297067	0.00678627	Naive_B	None	NoClonal	0	IGHM
-0.000886098	0.000823672	0.00341937	0.0067361	Naive_B	None	NoClonal	0	IGHM
-0.000851281	0.000838945	0.00356403	0.00891254	Naive_B	None	NoClonal	0	IGHM
-0.000902548	0.000881284	0.00342336	0.0112954	Naive_B	Low	NoClonal	0.00295858	IGHM
-0.00125236	0.00105623	0.00472578	0.00628408	Naive_B	None	NoClonal	0	IGHM
-0.000682926	0.000921424	0.00401707	0.0165267	Naive_B	None	NoClonal	0	IGHM
-0.000910339	0.000817819	0.00345483	0.0190991	Naive_B	None	NoClonal	0	IGHM
-0.00120616	0.000585009	0.00133338	0.0224243	Naive_B	None	NoClonal	0	IGHM
-0.00121533	0.000953312	0.00488138	0.00712794	Naive_B	None	NoClonal	0	IGHM
-0.000969126	0.000832334	0.00381397	0.0173882	Naive_B	Low	NoClonal	0.00291545	IGHM
-0.000852982	0.000779176	0.00342124	0.0129919	Naive_B	None	NoClonal	0	IGHM
-0.000927498	0.000835593	0.0036374	0.00433545	Naive_B	None	NoClonal	0	IGHM
-0.000957526	0.000877505	0.00394623	0.00201582	Naive_B	None	NoClonal	0	IGHM
-0.000918453	0.000796643	0.00334137	0.00523933	Naive_B	None	NoClonal	0	IGHM
-0.00098781	0.000849218	0.00380993	0.00280954	Naive_B	None	NoClonal	0	IGHM
-0.000971378	0.00092839	0.00411065	0.00356941	Naive_B	None	NoClonal	0	IGHM
-0.000966336	0.00085266	0.00361718	0.00476089	Naive_B	None	NoClonal	0	IGHM
-0.000894458	0.000724857	0.00233059	0.011679	Naive_B	Low	NoClonal	0.00874636	IGHM
-0.00110398	0.000862463	0.00309372	0.0036997	Naive_B	None	NoClonal	0	IGHM
-0.00113836	0.000907759	0.00449256	0.019187	Naive_B	None	NoClonal	0	IGHD
-0.00093126	0.000845486	0.00346854	0.00882267	Naive_B	None	NoClonal	0	IGHM
-0.000944921	0.000860431	0.00387545	0.00195518	Naive_B	None	NoClonal	0	IGHM
-0.00106734	0.000947405	0.00424037	0.00741993	Naive_B	None	NoClonal	0	IGHM
-0.000943298	0.000800351	0.00365752	0.00702929	Naive_B	None	NoClonal	0	IGHM
-0.000806489	0.00105401	0.00360337	0.00527024	Naive_B	Low	NoClonal	0.00290698	IGHM
-0.00106048	0.000913394	0.00407277	0.0118158	Naive_B	None	NoClonal	0	IGHM
-0.000865495	0.000772523	0.00319706	0.0110794	Naive_B	None	NoClonal	0	IGHM
-0.000806857	0.000895296	0.00193421	0.00646566	Memory_B	High	NoClonal	0.0268657	IGHM
-0.000952027	0.000867307	0.00354688	0.00600384	Naive_B	None	NoClonal	0	IGHM
-0.00106208	0.000867925	0.00387187	0.00469056	Naive_B	None	NoClonal	0	IGHM
-0.00101201	0.000933221	0.00160856	0.0067176	Memory_B	High	NoClonal	0.041791	IGHM
-0.000972633	0.000895122	0.00417818	0.0116911	Naive_B	None	NoClonal	0	IGHM
-0.000908978	0.000918036	0.00400156	0.00597861	Naive_B	Low	NoClonal	0.00584795	IGHM
-0.000906256	0.000868134	0.00366021	0.00770518	Naive_B	None	NoClonal	0	IGHM
-0.000869204	0.000800109	0.00337345	0.0113315	Naive_B	None	NoClonal	0	IGHM
-0.000921463	0.000890309	0.00383675	0.0104923	Naive_B	None	NoClonal	0	IGHM
-0.000997191	0.000884222	0.00392288	0.00498436	Naive_B	None	NoClonal	0	IGHM
-0.00117312	0.000837718	0.0040318	0.00322756	Naive_B	Low	NoClonal	0.00591716	IGHM
-0.00086518	0.0007825	0.00333156	0.0123895	Naive_B	None	NoClonal	0	IGHM
-0.00114176	0.000954427	0.00464745	0.00632198	Naive_B	None	NoClonal	0	IGHM
-0.000909026	0.000867488	0.002931	0.00544795	Naive_B	None	NoClonal	0	IGHM
-0.00107228	0.000876669	0.00280301	0.00325748	Naive_B	None	NoClonal	0	IGHM
-0.0010095	0.00087176	0.00394255	0.0133098	Naive_B	None	NoClonal	0	IGHM
-0.00116281	0.00104849	0.00454331	0.00561006	Naive_B	None	NoClonal	0	IGHM
-0.000804115	0.000924766	0.00278693	0.0131355	Memory_B	High	NoClonal	0.0518732	IGHM
-0.000845976	0.00089479	0.00170461	0.0203646	Naive_B	Low	NoClonal	0.0151057	IGHM
-0.000798297	0.000699804	0.00279277	0.0231078	Naive_B	None	NoClonal	0	IGHD
-0.00114338	0.000883585	0.00416737	0.00497404	Naive_B	None	NoClonal	0	IGHM
-0.000863678	0.000779237	0.00340256	0.00379948	Naive_B	None	NoClonal	0	IGHM
-0.000769935	0.000733379	0.00281433	0.0119574	Naive_B	None	NoClonal	0	IGHM
-0.000599281	0.000826404	0.00262882	0.0086904	Naive_B	None	NoClonal	0	IGHM
-0.000798069	0.00075175	0.00295529	0.0104502	Naive_B	None	NoClonal	0	IGHM
-0.000883445	0.000836911	0.00326634	0.00558328	Naive_B	None	NoClonal	0	IGHD
-0.00079277	0.000881797	0.00288142	0.0148956	Naive_B	Low	NoClonal	0.00600601	IGHD
-0.000997646	0.000102909	0.00267571	0.0202269	Naive_B	None	NoClonal	0	IGHM
-0.000932873	0.000783983	0.00319535	0.00699322	Naive_B	None	NoClonal	0	IGHM
-0.000790823	0.000795887	0.00363307	0.0199428	Naive_B	None	NoClonal	0	IGHM
-0.00086545	0.000826072	0.00262513	0.00117651	Naive_B	None	NoClonal	0	IGHM
-0.000874696	0.000928224	0.00318087	0.00138687	Naive_B	None	NoClonal	0	IGHM
-0.00103625	0.000792792	0.00298205	0.00359515	Naive_B	None	NoClonal	0	IGHM
-0.000766347	0.000856559	0.00279682	0.0015629	Naive_B	None	NoClonal	0	IGHM
-0.00110895	0.000904851	0.00405645	0.00264791	Naive_B	None	NoClonal	0	IGHM
-0.00100132	0.000758988	0.00386481	0.00311079	Naive_B	None	NoClonal	0	IGHM
-0.00119806	0.000938251	0.00482964	0.00741172	Naive_B	Low	NoClonal	0.00285714	IGHD
-0.000908302	0.000876586	0.0037325	0.0110758	Naive_B	None	NoClonal	0	IGHM
-0.000968613	0.000740981	0.00196637	0.011511	Naive_B	None	NoClonal	0	IGHM
-0.00128953	0.000883464	3.19e-06	0.00649004	Memory_B	None	NoClonal	0	IGHM
-0.00103234	0.000772507	0.00322375	0.00839199	Naive_B	None	NoClonal	0	IGHM
-0.000786708	0.00079354	0.002681	0.00181766	Naive_B	Low	NoClonal	0.00294985	IGHM
-0.000831382	0.000844418	0.00274667	0.00815824	Naive_B	None	NoClonal	0	IGHM
-0.000920665	0.000812525	0.00299522	0.00513643	Naive_B	None	NoClonal	0	IGHM
-0.00111439	0.000834622	0.0036113	0.00368637	Naive_B	Low	NoClonal	0.00294118	IGHD
-0.000889106	0.000778433	0.00266121	0.00397812	Naive_B	None	NoClonal	0	IGHM
-0.00105363	0.000860764	0.00405097	0.0165148	Naive_B	None	NoClonal	0	IGHM
-0.000739485	0.000843559	0.0025106	0.023251	Naive_B	None	NoClonal	0	IGHM
-0.000773005	0.000787875	0.00229612	0.0152338	Naive_B	None	NoClonal	0	IGHM
-0.00102393	0.000743645	0.00344647	0.0237556	Naive_B	Low	NoClonal	0.00298507	IGHD
-0.000913827	0.000818119	0.00363045	0.00221308	Naive_B	None	Clonal	0	IGHD
-0.000974397	0.000905286	0.00337425	0.00187609	Naive_B	None	NoClonal	0	IGHM
-0.00114441	0.000766668	0.00291913	0.00630135	Naive_B	None	NoClonal	0	IGHM
-0.00106696	0.0008855	0.00386666	0.00972867	Naive_B	None	NoClonal	0	IGHD
-0.0011236	0.000858639	0.00423366	0.00644	Naive_B	None	NoClonal	0	IGHM
-0.000896609	0.000851165	0.00298701	0.00701777	Naive_B	None	NoClonal	0	IGHM
-0.000920281	0.000832302	0.00391326	0.00724331	Naive_B	None	NoClonal	0	IGHM
-0.000931299	0.000831607	0.00248172	0.0114368	Naive_B	None	NoClonal	0	IGHM
-0.000940484	0.000872152	0.00324885	0.00285155	Naive_B	None	NoClonal	0	IGHD
-0.00113111	0.000788691	0.00277776	0.0178354	Naive_B	None	NoClonal	0	IGHM
-0.00112147	0.000897766	0.00149961	0.0140647	Naive_B	None	NoClonal	0	IGHD
-0.00086013	0.000809017	0.0029518	0.00856233	Naive_B	None	NoClonal	0	IGHM
-0.00109651	0.000770871	0.00292625	0.00579455	Naive_B	None	NoClonal	0	IGHD
-0.00106116	0.000873377	0.00410229	0.00378891	Naive_B	None	NoClonal	0	IGHM
-0.000775848	0.000754167	0.00292625	0.00338774	Naive_B	None	NoClonal	0	IGHM
-0.00102038	0.000804048	0.00355193	0.00279371	Naive_B	None	NoClonal	0	IGHM
-0.00112763	0.000860147	0.00423841	0.00390669	Naive_B	None	NoClonal	0	IGHM
-0.0010791	0.00093127	0.00356625	0.0045377	Naive_B	None	NoClonal	0	IGHM
-0.000897911	0.000869624	0.0035676	0.00138302	Naive_B	Low	NoClonal	0.00295858	IGHM
-0.00102529	0.00085404	0.0033489	0.00278598	Naive_B	None	NoClonal	0	IGHM
-0.000891325	0.000815632	0.00315059	0.0075897	Naive_B	None	NoClonal	0	IGHM
-0.000969364	0.000724964	0.00223573	0.00474965	Naive_B	None	NoClonal	0	IGHM
-0.00131278	0.000637905	0.00278633	0.00756861	Naive_B	None	NoClonal	0	IGHM
-0.000828763	0.00083312	0.0030197	0.0145805	Naive_B	None	NoClonal	0	IGHM
-0.000838968	0.000818525	0.00301152	0.0122394	Naive_B	None	NoClonal	0	IGHM
-0.000934692	0.000781145	0.00301147	0.00736012	Naive_B	None	NoClonal	0	IGHD
-0.00106658	0.00084264	0.00256111	0.00287993	Naive_B	None	NoClonal	0	IGHM
-0.00105558	0.000950363	0.00408702	0.00413229	Naive_B	None	NoClonal	0	IGHD
-0.000980522	0.000836723	0.00326338	0.00310467	Naive_B	None	NoClonal	0	IGHM
-0.00111594	0.000926753	0.0043409	0.00337879	Naive_B	None	NoClonal	0	IGHD
-0.00116869	0.000773498	0.00271356	0.00442211	Naive_B	None	NoClonal	0	IGHM
-0.00105422	0.000849106	0.00345936	0.00848116	Naive_B	Low	NoClonal	0.00292398	IGHM
-0.000883453	0.000967552	0.00262232	0.0115967	Naive_B	Low	NoClonal	0.00566572	IGHM
-0.000802964	0.000727525	0.00225208	0.00767543	Naive_B	Low	NoClonal	0.00292398	IGHM
-0.000976505	0.000700147	0.00196912	0.0171002	Naive_B	None	NoClonal	0	IGHD
-0.000814111	0.000846148	0.00330587	0.00522475	Naive_B	None	NoClonal	0	IGHM
-0.00080446	0.000861951	0.00294045	0.0176938	Naive_B	None	NoClonal	0	IGHM
-0.000939826	0.000771442	0.00317469	0.0142678	Naive_B	None	NoClonal	0	IGHM
-0.000507859	0.000722594	0.0028644	0.0134052	Naive_B	None	NoClonal	0	IGHM
-0.00108843	0.000926397	0.00420679	0.0074776	Naive_B	None	NoClonal	0	IGHM
-0.00109825	0.00104761	0.00393085	0.00223226	Naive_B	Low	NoClonal	0.00295858	IGHM
-0.000976349	0.00080686	0.00370123	0.00294648	Naive_B	None	NoClonal	0	IGHM
-0.000865015	0.000890772	0.00313324	0.00308636	Naive_B	None	NoClonal	0	IGHD
-0.00109807	0.000936099	0.0041592	0.00440505	Naive_B	None	NoClonal	0	IGHM
-0.0009523	0.000822269	0.00352345	0.00351023	Naive_B	None	NoClonal	0	IGHD
-0.000832931	0.000808523	0.00289407	0.00543735	Naive_B	None	NoClonal	0	IGHM
-0.000889961	0.000760371	0.00307254	0.00547472	Naive_B	None	NoClonal	0	IGHM
-0.000666544	0.000907456	0.00374325	0.00414009	Naive_B	Low	NoClonal	0.00294985	IGHM
-0.000903361	0.00083702	0.00185748	0.0120387	Naive_B	None	NoClonal	0	IGHM
-0.000982416	0.000809217	0.00354957	0.00799928	Naive_B	None	NoClonal	0	IGHM
-0.00126523	0.000679812	0.0050645	0.00898512	Naive_B	None	NoClonal	0	IGHM
-0.000950048	0.000751798	0.0031621	0.0127434	Naive_B	None	NoClonal	0	IGHM
-0.000863621	0.000771828	0.00256627	0.0136094	Naive_B	None	NoClonal	0	IGHD
-0.000959781	0.000718628	0.0023692	0.0136275	Naive_B	None	NoClonal	0	IGHM
-0.000672969	0.000798755	0.00263689	0.00540557	Naive_B	Low	NoClonal	0.00294985	IGHM
-0.0010796	0.000901019	0.0039101	0.00316977	Naive_B	None	NoClonal	0	IGHD
-0.000898224	0.000724243	0.00279792	0.00120685	Naive_B	None	NoClonal	0	IGHM
-0.00101891	0.000735321	0.00231641	0.012419	Naive_B	None	NoClonal	0	IGHM
-0.000809666	0.000862308	0.00272581	0.0033562	Naive_B	None	NoClonal	0	IGHM
-0.000831787	0.000821604	0.00292768	0.00825707	Naive_B	None	NoClonal	0	IGHM
-0.00079175	0.000819163	0.00315499	0.00413536	Naive_B	Low	NoClonal	0.0028169	IGHM
-0.000839699	0.000811768	0.00310606	0.00105528	Naive_B	None	NoClonal	0	IGHM
-0.000919644	0.000813699	0.0026568	0.0119153	Naive_B	None	NoClonal	0	IGHM
-0.000994069	0.000714604	0.00260549	0.00694832	Naive_B	None	NoClonal	0	IGHM
-0.00122804	0.000824095	0.00287949	0.00814602	Naive_B	None	NoClonal	0	IGHM
-0.00107679	0.000937908	0.00429882	0.00310632	Naive_B	Low	NoClonal	0.0058997	IGHM
-0.00111493	0.000912204	0.00199038	0.0032752	Memory_B	None	NoClonal	0	IGHM
-0.000978968	0.000624685	0.00150103	0.00225235	Naive_B	None	NoClonal	0	IGHM
-0.00101847	0.000703552	0.00314749	0.00341949	Naive_B	None	NoClonal	0	IGHM
-0.00107929	0.000887373	0.00395226	0.0029155	Naive_B	None	NoClonal	0	IGHM
-0.000945817	0.000768735	0.003091	0.008501	Naive_B	None	NoClonal	0	IGHM
-0.000928545	0.000886165	0.00321213	0.0183191	Naive_B	None	NoClonal	0	IGHM
-0.00117273	0.00103556	0.00410093	0.00211997	Naive_B	None	NoClonal	0	IGHM
-0.000742724	0.000757013	0.00286186	0.004872	Naive_B	None	NoClonal	0	IGHM
-0.000692962	0.000912342	0.00201521	0.0114709	Naive_B	None	NoClonal	0	IGHM
-0.00111826	0.000887356	0.00405033	0.00274369	Naive_B	None	NoClonal	0	IGHM
-0.00098952	0.000870568	0.00336498	0.00732972	Naive_B	None	NoClonal	0	IGHM
-0.000892007	0.000815592	0.00253007	0.010472	Naive_B	None	NoClonal	0	IGHM
-0.000961124	0.000618877	0.00286261	0.00446104	Naive_B	Low	NoClonal	0.00292398	IGHM
-0.00075258	0.00081274	0.00281634	0.0110278	Naive_B	Low	NoClonal	0.00291545	IGHM
-0.000762506	0.000819617	0.00306855	0.0203514	Naive_B	None	NoClonal	0	IGHD
-0.000839004	0.000768412	0.0025176	0.00552784	Naive_B	None	NoClonal	0	IGHM
-0.000914141	0.000823245	0.00221984	0.0211538	Naive_B	None	NoClonal	0	IGHM
-0.000862294	0.000744041	0.00244829	0.00702844	Naive_B	Low	NoClonal	0.00568182	IGHM
-0.0012115	0.000600157	0.00100475	0.00744091	Naive_B	None	NoClonal	0	IGHM
-0.0010877	0.000945446	0.00406768	0.00560955	Naive_B	None	NoClonal	0	IGHM
-0.000905321	0.000889509	0.00346985	0.00604588	Naive_B	None	NoClonal	0	IGHM
-0.000853969	0.000750909	0.00295814	0.00493591	Naive_B	None	NoClonal	0	IGHM
-0.000796992	0.000788211	0.00160505	0.00240876	Memory_B	None	NoClonal	0	IGHM
-0.000823419	0.000806958	0.00326884	0.0084756	Naive_B	None	NoClonal	0	IGHM
-0.00108928	0.000809183	0.00330582	0.00385215	Naive_B	None	NoClonal	0	IGHM
-0.000900239	0.000806402	0.00299679	0.00173869	Naive_B	None	NoClonal	0	IGHM
-0.000995964	0.000754251	0.00381599	0.0191107	Naive_B	None	NoClonal	0	IGHM
-0.000961463	0.000847268	0.00261845	0.0028356	Naive_B	None	NoClonal	0	IGHM
-0.000863106	0.000807619	0.00289821	0.0195414	Naive_B	Low	NoClonal	0.002849	IGHM
-0.00107458	0.000888997	0.00316088	0.00810578	Naive_B	None	NoClonal	0	IGHD
-0.00111202	0.000823692	0.00419931	0.00939835	Naive_B	None	NoClonal	0	IGHD
-0.000863286	0.000842082	0.00320627	0.0117305	Naive_B	None	NoClonal	0	IGHM
-0.000712842	0.000769905	0.00275823	0.0111227	Naive_B	None	NoClonal	0	IGHM
-0.000789299	0.000852185	0.00315355	0.00873997	Naive_B	None	NoClonal	0	IGHM
-0.00083216	0.000888903	0.0035687	0.00649251	Naive_B	None	NoClonal	0	IGHM
-0.000850634	0.000785982	0.00282891	0.0081948	Naive_B	None	NoClonal	0	IGHM
-0.000979572	0.000744533	0.00249893	0.0184651	Naive_B	None	NoClonal	0	IGHM
-0.000867813	0.000734726	0.00275143	0.0132256	Naive_B	Low	NoClonal	0.00588235	IGHM
-0.000925533	0.000769794	0.00256371	0.00295709	Naive_B	None	NoClonal	0	IGHM
-0.000696432	0.000745169	0.00238333	0.00584097	Naive_B	None	NoClonal	0	IGHM
-0.000904992	0.000931684	0.00392821	0.00874853	Naive_B	Low	NoClonal	0.00291545	IGHM
-0.000804061	0.000837881	0.0029892	0.00212566	Naive_B	None	NoClonal	0	IGHM
-0.000840242	0.000876186	0.00229372	0.0151038	Memory_B	None	NoClonal	0	IGHM
-0.00110934	0.000867701	0.00424194	0.002676	Naive_B	None	NoClonal	0	IGHD
-0.000403179	0.000779137	0.00188058	0.0132687	Naive_B	None	NoClonal	0	IGHM
-0.000864164	0.000724498	0.0027686	0.00505729	Naive_B	None	NoClonal	0	IGHM
-0.00110278	0.000822215	0.00302741	0.00434841	Naive_B	None	NoClonal	0	IGHM
-0.000761111	0.000723103	0.00278848	0.0125563	Naive_B	None	NoClonal	0	IGHM
-0.000904411	0.000700224	0.00266323	0.020543	Naive_B	None	NoClonal	0	IGHD
-0.000993093	0.00094546	0.00302948	0.0217424	Naive_B	None	NoClonal	0	IGHM
-0.00117048	0.000749255	0.00470035	0.00339369	Naive_B	Low	NoClonal	0.00294985	IGHM
-0.00102691	0.000870939	0.0037868	0.00809891	Naive_B	None	NoClonal	0	IGHM
-0.000994904	0.000748379	0.00229016	0.00713903	Naive_B	Low	NoClonal	0.00294985	IGHM
-0.000970968	0.00090178	0.00115908	0.0151293	Memory_B	Low	NoClonal	0.0149254	IGHM
-0.000822214	0.000786607	0.00297492	0.00362233	Naive_B	None	NoClonal	0	IGHD
-0.00112185	0.000799069	0.00416702	0.00331331	Naive_B	None	NoClonal	0	IGHM
-0.00102178	0.000846533	0.00225537	0.00209695	Naive_B	None	NoClonal	0	IGHM
-0.000866151	0.000743286	0.00283849	0.00798233	Naive_B	Low	NoClonal	0.00280899	IGHM
-0.00117849	0.000889386	0.00444784	0.0065812	Naive_B	None	NoClonal	0	IGHM
-0.000774283	0.000698175	0.00278076	0.0024019	Naive_B	None	NoClonal	0	IGHM
-0.00100399	0.000928153	0.00407145	0.00348275	Naive_B	None	NoClonal	0	IGHM
-0.0009088	0.000801468	0.00316426	0.00565321	Naive_B	None	NoClonal	0	IGHM
-0.00115603	0.000827659	0.00178611	0.0023129	Naive_B	None	NoClonal	0	IGHM
-0.000959012	0.000793347	0.0028173	0.0115144	Naive_B	None	NoClonal	0	IGHM
-0.00104112	0.000782791	0.00239049	0.00498679	Naive_B	None	NoClonal	0	IGHD
-0.000940703	0.000802736	0.00341788	0.00261053	Naive_B	None	NoClonal	0	IGHM
-0.000899155	0.000761671	0.00328014	0.00918951	Naive_B	None	NoClonal	0	IGHM
-0.000802439	0.000876465	0.0024328	0.0122014	Naive_B	None	NoClonal	0	IGHM
-0.000955104	0.000896889	0.00375853	0.0109003	Naive_B	None	NoClonal	0	IGHD
-0.00109215	0.000842274	0.00306309	0.00228278	Naive_B	Low	NoClonal	0.00591716	IGHM
-0.00090336	0.000754912	0.00210376	0.00960946	Naive_B	None	NoClonal	0	IGHM
-0.000996975	0.00087736	0.00440516	0.017338	Naive_B	None	NoClonal	0	IGHM
-0.00079248	0.000861197	0.00287487	0.00961095	Naive_B	None	NoClonal	0	IGHM
-0.000923189	0.000781355	0.00209501	0.0012545	Naive_B	None	NoClonal	0	IGHM
-0.000978024	0.000574604	0.00335256	0.00903429	Naive_B	None	NoClonal	0	IGHM
-0.00090543	0.000905992	0.00344462	0.010152	Naive_B	None	NoClonal	0	IGHD
-0.00107449	0.000568941	0.00112807	0.00125304	Naive_B	None	NoClonal	0	IGHM
-0.000956193	0.000834557	0.00341697	0.00707952	Naive_B	None	NoClonal	0	IGHM
-0.00101029	0.000769344	0.00267537	0.00153471	Naive_B	None	NoClonal	0	IGHM
-0.00110209	0.000485568	0.00405809	0.0063299	Naive_B	None	NoClonal	0	IGHM
-0.000923043	0.000766149	0.00287997	0.00564064	Naive_B	Low	NoClonal	0.00286533	IGHM
-0.000990789	0.000826864	0.00326779	0.00680052	Naive_B	None	NoClonal	0	IGHD
-0.000895178	0.000848825	0.00262664	0.00959232	Naive_B	None	NoClonal	0	IGHM
-0.00108245	0.000620415	0.00380471	0.00856933	Naive_B	None	NoClonal	0	IGHD
-0.000968391	0.000819765	0.00288462	0.00847766	Naive_B	None	NoClonal	0	IGHM
-0.000681472	0.00100184	0.00192801	0.00794847	Naive_B	None	NoClonal	0	IGHM
-0.000903482	0.000725382	0.00267826	0.010971	Naive_B	None	NoClonal	0	IGHM
-0.000956708	0.000855914	0.00311396	0.00740707	Naive_B	None	NoClonal	0	IGHD
-0.00110168	0.000914776	0.00438996	0.00449967	Naive_B	Low	NoClonal	0.00291545	IGHM
-0.000712641	0.000753989	0.00296104	0.00372701	Naive_B	Low	NoClonal	0.00280899	IGHM
-0.000871815	0.000764778	0.00283059	0.00428877	Naive_B	Low	NoClonal	0.00292398	IGHM
-0.00088181	0.00081354	0.00330213	0.00210498	Naive_B	None	NoClonal	0	IGHM
-0.000843454	0.000769191	0.0028775	0.0134351	Naive_B	Low	NoClonal	0.00584795	IGHM
-0.00113534	0.000863492	0.00247541	0.0036815	Naive_B	None	NoClonal	0	IGHM
-0.00102894	0.000880844	0.0040387	0.00355489	Naive_B	None	NoClonal	0	IGHM
-0.000957378	0.000735759	0.00261385	0.00652977	Naive_B	None	NoClonal	0	IGHM
-0.000919768	0.000781184	0.00188399	0.00401262	Memory_B	None	NoClonal	0	IGHM
-0.000918843	0.000781254	0.00276508	0.00892348	Naive_B	None	NoClonal	0	IGHD
-0.000912142	0.000802333	0.00331874	0.0200456	Naive_B	None	NoClonal	0	IGHM
-0.00102344	0.000752487	0.00390683	0.00629456	Naive_B	None	NoClonal	0	IGHM
-0.000846115	0.000804374	0.00315384	0.0182919	Naive_B	None	NoClonal	0	IGHM
-0.000857365	0.000808954	0.00293484	0.00605711	Naive_B	None	NoClonal	0	IGHM
-0.00120135	0.000768448	0.00186375	0.00418167	Memory_B	None	NoClonal	0	IGHM
-0.000857309	0.000806875	0.00263376	0.00895197	Naive_B	None	NoClonal	0	IGHM
-0.000892425	0.000874363	0.00316113	0.000913856	Naive_B	None	NoClonal	0	IGHM
-0.0012041	0.00104316	0.00430609	0.00790821	Naive_B	None	NoClonal	0	IGHD
-0.00097387	0.000834386	0.00270017	0.00745454	Naive_B	None	NoClonal	0	IGHM
-0.000836706	0.000787807	0.00295988	0.0186662	Naive_B	None	NoClonal	0	IGHM
-0.000760344	0.000678308	0.00237993	0.0164625	Naive_B	None	NoClonal	0	IGHM
-0.00107868	0.000882909	0.00354837	0.00469356	Naive_B	None	NoClonal	0	IGHD
-0.00104692	0.000879978	0.00323381	0.00752595	Naive_B	None	NoClonal	0	IGHM
-0.000936935	0.000799992	0.00291662	0.00722782	Naive_B	Low	NoClonal	0.00295858	IGHM
-0.000908238	0.000767669	0.00214127	0.00552205	Naive_B	None	NoClonal	0	IGHM
-0.00113623	0.00093381	0.00436931	0.00418382	Naive_B	None	NoClonal	0	IGHM
-0.000923623	0.000851438	0.00365344	0.00395644	Naive_B	None	NoClonal	0	IGHM
-0.000637514	0.000746043	0.00272413	0.00846255	Naive_B	None	NoClonal	0	IGHM
-0.00110589	0.000871858	0.00433324	0.00356562	Naive_B	None	NoClonal	0	IGHM
-0.000886822	0.000752191	0.00283365	0.0116594	Naive_B	None	NoClonal	0	IGHM
-0.00101501	0.000868414	0.00386799	0.0047174	Naive_B	None	NoClonal	0	IGHM
-0.00107919	0.000916354	0.00299518	0.00653034	Naive_B	None	NoClonal	0	IGHM
-0.00123123	0.00093236	0.00497545	0.00673846	Naive_B	None	NoClonal	0	IGHM
-0.000922716	0.000887278	0.00332618	0.00356764	Naive_B	None	NoClonal	0	IGHM
-0.00104479	0.000820915	0.00339686	0.0106516	Naive_B	None	NoClonal	0	IGHM
-0.00119558	0.000821379	0.00464149	0.00345032	Naive_B	None	NoClonal	0	IGHM
-0.00100998	0.000668811	0.00373524	0.00315641	Naive_B	None	NoClonal	0	IGHM
-0.0010039	0.000712909	0.0039271	0.0126267	Naive_B	None	NoClonal	0	IGHM
-0.000896425	0.000748593	0.00191475	0.014842	Naive_B	None	NoClonal	0	IGHM
-0.00096499	0.000844476	0.00263791	0.00411475	Naive_B	None	NoClonal	0	IGHM
-0.0010455	0.000870096	0.0039811	0.00237784	Naive_B	None	NoClonal	0	IGHD
-0.00104648	0.00085371	0.00273515	0.00147176	Naive_B	None	NoClonal	0	IGHD
-0.000965545	0.000804771	0.00352456	0.0116905	Naive_B	Low	NoClonal	0.00287356	IGHM
-0.00103466	0.000815769	0.00286935	0.00398428	Naive_B	None	NoClonal	0	IGHM
-0.000849721	0.0008319	0.00320108	0.0099421	Naive_B	None	NoClonal	0	IGHM
-0.00120319	0.001047	0.00457319	0.00704335	Naive_B	Low	NoClonal	0.002849	IGHD
-0.000793567	0.000686124	0.00257534	0.0193921	Naive_B	None	NoClonal	0	IGHM
-0.000766004	0.000792128	0.00291586	0.00610854	Naive_B	None	NoClonal	0	IGHM
-0.00106559	0.000905097	0.00330226	0.00389176	Naive_B	None	NoClonal	0	IGHM
-0.00091544	0.000669077	0.00215474	0.0080595	Naive_B	None	NoClonal	0	IGHM
-0.00080271	0.000835911	0.00167247	0.00476778	Naive_B	None	NoClonal	0	IGHM
-0.00091934	0.000749244	0.00314503	0.00225274	Naive_B	None	NoClonal	0	IGHD
-0.00110751	0.000667565	0.00142395	0.00296562	Naive_B	None	NoClonal	0	IGHM
-0.00101435	0.000826751	0.00348582	0.00298097	Naive_B	None	NoClonal	0	IGHM
-0.000930922	0.000212667	0.00294663	0.0103446	Naive_B	None	NoClonal	0	IGHM
-0.00104079	0.000909675	0.00407368	0.00509297	Naive_B	None	NoClonal	0	IGHM
-0.000942159	0.000741876	0.00328192	0.00386983	Naive_B	None	NoClonal	0	IGHD
-0.000870556	0.000784964	0.00350837	0.00523833	Naive_B	None	NoClonal	0	IGHM
-0.00111969	0.000942992	0.00175466	0.00458931	Naive_B	None	NoClonal	0	IGHM
-0.00115035	0.000881536	0.00431654	0.00541921	Naive_B	None	NoClonal	0	IGHM
-0.00116959	0.000616631	0.00156638	0.00257697	Naive_B	Low	NoClonal	0.00558659	IGHM
-0.00123773	0.000738536	0.00233901	0.00733299	Naive_B	None	NoClonal	0	IGHD
-0.00103118	0.000421319	0.00351536	0.0103341	Naive_B	Low	NoClonal	0.00292398	IGHM
-0.000940658	0.000820989	0.0032591	0.0236943	Naive_B	None	NoClonal	0	IGHM
-0.00105036	0.000825704	0.00343079	0.00463752	Naive_B	None	NoClonal	0	IGHM
-0.00108186	0.000841641	0.00288286	0.00365719	Naive_B	None	NoClonal	0	IGHM
-0.000811856	0.000924119	0.00291047	0.00899184	Naive_B	None	NoClonal	0	IGHM
-0.00102423	0.000918055	0.00403847	0.00220698	Naive_B	None	NoClonal	0	IGHM
-0.00113761	0.000791115	0.0020854	0.0120758	Naive_B	None	NoClonal	0	IGHM
-0.000806733	0.000710918	0.00279018	0.0222742	Naive_B	None	NoClonal	0	IGHM
-0.00101372	0.000778735	0.00264962	0.0104605	Naive_B	None	NoClonal	0	IGHM
-0.000962808	0.000908307	0.00422494	0.0102202	Naive_B	None	NoClonal	0	IGHM
-0.00105478	0.000588716	0.00376083	0.00348411	Naive_B	Low	NoClonal	0.00293255	IGHM
-0.00091114	0.000812689	0.00356433	0.00418376	Naive_B	None	NoClonal	0	IGHM
-0.000887895	0.000838054	0.00324175	0.00829048	Naive_B	None	NoClonal	0	IGHM
-0.000828904	0.000786503	0.0027937	0.0104874	Naive_B	None	NoClonal	0	IGHM
-0.00104412	0.000796839	0.0039483	0.0153771	Naive_B	None	NoClonal	0	IGHD
-0.00103948	0.000840367	0.00346113	0.00448394	Naive_B	None	NoClonal	0	IGHM
-0.000731213	0.000819204	0.00298514	0.00704982	Naive_B	None	NoClonal	0	IGHM
-0.000842087	0.00068673	0.00192523	0.0134307	Naive_B	None	NoClonal	0	IGHM
-0.000730759	0.000674886	0.00244888	0.0137378	Naive_B	None	NoClonal	0	IGHM
-0.000802002	0.000803841	0.0018852	0.0164212	Naive_B	None	NoClonal	0	IGHM
-0.00103005	0.000766763	0.00300019	0.00426765	Naive_B	Low	NoClonal	0.00294118	IGHM
-0.00114146	0.000840474	0.00198807	0.00913589	Naive_B	None	NoClonal	0	IGHM
-0.00107891	0.000907072	0.00396601	0.00704681	Naive_B	None	NoClonal	0	IGHD
-0.00127761	0.000957644	0.00110094	0.00470442	Naive_B	None	NoClonal	0	IGHM
-0.000673701	0.000795398	0.00310236	0.00574233	Naive_B	None	NoClonal	0	IGHM
-0.000908877	0.000807133	0.00313648	0.00555334	Naive_B	None	NoClonal	0	IGHD
-0.000768838	0.000788397	0.00303689	0.016711	Naive_B	Low	NoClonal	0.00301205	IGHM
-0.00110042	0.000924871	0.00458477	0.00751445	Naive_B	None	NoClonal	0	IGHM
-0.000891103	0.000807562	0.00253229	0.00424675	Naive_B	None	NoClonal	0	IGHM
-0.00123732	0.000908823	0.00482085	0.00446021	Naive_B	None	NoClonal	0	IGHM
-0.00117477	0.000834178	0.00406483	0.00324579	Naive_B	None	NoClonal	0	IGHD
-0.00081927	0.000811815	0.00291697	0.0135336	Naive_B	None	NoClonal	0	IGHM
-0.00099497	0.000856301	0.0035682	0.0073413	Naive_B	Low	NoClonal	0.0030303	IGHD
-0.00103353	0.000905981	0.00383841	0.00177876	Naive_B	None	NoClonal	0	IGHM
-0.00113634	-0.000521492	0.00356556	0.00800037	Naive_B	None	NoClonal	0	IGHM
-0.00100215	0.000880947	0.0038495	0.0041393	Naive_B	None	NoClonal	0	IGHM
-0.000932488	0.000762055	0.00326593	0.0138143	Naive_B	None	NoClonal	0	IGHM
-0.000928958	0.0008194	0.00320358	0.00509622	Naive_B	None	NoClonal	0	IGHM
-0.0010434	0.000737161	0.00242271	0.0120114	Naive_B	None	NoClonal	0	IGHM
-0.000962241	0.000691045	0.00171152	0.008153	Naive_B	None	NoClonal	0	IGHM
-0.00120483	0.000934951	0.00501994	0.00630405	Naive_B	None	NoClonal	0	IGHM
-0.000884754	0.000738129	0.00255279	0.00856363	Naive_B	None	NoClonal	0	IGHM
-0.0010581	0.000665088	0.00123095	0.0227226	Naive_B	None	NoClonal	0	IGHD
-0.000832478	0.000709833	0.00149275	0.0159484	Naive_B	None	NoClonal	0	IGHM
-0.000857511	0.000822843	0.0028309	0.00597216	Naive_B	None	NoClonal	0	IGHM
-0.00101664	0.000831513	0.00119637	0.0129494	Memory_B	High	NoClonal	0.0232558	IGHM
-0.00103437	0.00055615	0.00362712	0.00449808	Naive_B	None	NoClonal	0	IGHM
-0.0010209	0.00076725	0.00339885	0.00646184	Naive_B	None	NoClonal	0	IGHM
-0.00106234	0.000897763	0.00432105	0.00292803	Naive_B	None	NoClonal	0	IGHM
-0.00104152	0.000781757	0.00310024	0.0038592	Naive_B	None	NoClonal	0	IGHM
-0.000957022	0.000742708	0.00227047	0.00655772	Naive_B	Low	NoClonal	0.00296736	IGHM
-0.000885899	0.000802039	0.00295494	0.00152398	Naive_B	None	NoClonal	0	IGHD
-0.00114867	0.000907632	0.00440321	0.00432351	Naive_B	None	NoClonal	0	IGHM
-0.000963468	0.00088009	0.00255944	0.0073755	Naive_B	None	NoClonal	0	IGHM
-0.00100673	0.000820015	0.00342421	0.0181776	Naive_B	None	NoClonal	0	IGHM
-0.00106367	0.000894646	0.00333218	0.00802192	Naive_B	None	NoClonal	0	IGHD
-0.000752698	0.000816203	0.00258711	0.0174132	Naive_B	None	NoClonal	0	IGHM
-0.00101596	0.00066692	0.00381353	0.00745349	Naive_B	None	NoClonal	0	IGHM
-0.00120398	0.000684496	0.00204426	0.00551057	Memory_B	None	NoClonal	0	IGHM
-0.000931238	0.00075975	0.00356957	0.00209747	Naive_B	None	NoClonal	0	IGHM
-0.00106507	0.000881892	0.00394372	0.0056965	Naive_B	None	NoClonal	0	IGHM
-0.000905955	0.000651492	0.00306988	0.00288518	Naive_B	None	NoClonal	0	IGHM
-0.000903325	0.000831448	0.00318007	0.00525341	Naive_B	None	NoClonal	0	IGHM
-0.00116458	0.000775518	0.00424478	0.00174446	Naive_B	None	NoClonal	0	IGHM
-0.000925968	0.000793399	0.00284648	0.00568633	Naive_B	None	NoClonal	0	IGHM
-0.000934343	0.000925416	0.00407117	0.00825894	Naive_B	None	NoClonal	0	IGHM
-0.000746575	0.000859855	0.00272305	0.0075689	Naive_B	None	NoClonal	0	IGHD
-0.00101591	0.00066459	0.00169062	0.00921319	Naive_B	None	NoClonal	0	IGHM
-0.000944533	0.000739035	0.00331812	0.00783291	Naive_B	None	NoClonal	0	IGHM
-0.00103124	0.000821524	0.00395705	0.00315106	Naive_B	None	NoClonal	0	IGHM
-0.000874134	0.000749808	0.00169749	0.00281327	Naive_B	None	NoClonal	0	IGHM
-0.00079582	0.000898988	0.00308279	0.0105665	Naive_B	None	NoClonal	0	IGHD
-0.000900044	0.000755089	0.00346346	0.0056549	Naive_B	Low	NoClonal	0.00292398	IGHM
-0.000842817	0.00075429	0.00251971	0.0204767	Naive_B	None	NoClonal	0	IGHM
-0.000958852	0.000786864	0.00383556	0.00531102	Naive_B	Low	NoClonal	0.0058309	IGHM
-0.00102118	0.000859534	0.00261751	0.010136	Naive_B	None	NoClonal	0	IGHM
-0.00126231	0.000951923	0.00483737	0.00577948	Naive_B	None	NoClonal	0	IGHM
-0.0012093	0.000935086	0.00471336	0.00492411	Naive_B	None	NoClonal	0	IGHM
-0.00111938	0.00073307	0.0028702	0.002174	Naive_B	None	NoClonal	0	IGHD
-0.00088818	0.000811855	0.00331298	0.00166496	Naive_B	None	NoClonal	0	IGHM
-0.00130086	0.000929038	0.00528636	0.00426282	Naive_B	None	NoClonal	0	IGHM
-0.000702803	0.000776648	0.00272299	0.00888168	Naive_B	Low	NoClonal	0.0058997	IGHM
-0.00104679	0.000834154	0.00287191	0.0134222	Naive_B	None	NoClonal	0	IGHM
-0.000947141	0.000664953	0.00247895	0.0177847	Naive_B	None	NoClonal	0	IGHM
-0.001044	0.000783077	0.00228806	0.00518478	Naive_B	None	NoClonal	0	IGHM
-0.000763144	0.000728036	0.00296486	0.0026988	Naive_B	None	NoClonal	0	IGHM
-0.000832636	0.000755624	0.00280513	0.00904294	Naive_B	None	NoClonal	0	IGHM
-0.000984964	0.000800297	0.0023755	0.0146014	Naive_B	None	NoClonal	0	IGHM
-0.00115363	0.000969434	0.00426498	0.00297201	Naive_B	Low	NoClonal	0.00292398	IGHD
-0.00125747	0.000980215	0.00512918	0.00448159	Naive_B	None	NoClonal	0	IGHM
-0.000909019	0.000645427	0.0020563	0.00347101	Naive_B	None	NoClonal	0	IGHM
-0.00123743	0.000949676	0.00492462	0.00459841	Naive_B	None	NoClonal	0	IGHM
-0.000947961	0.000926165	0.00361466	0.0123603	Naive_B	None	NoClonal	0	IGHM
-0.000925153	0.000791996	0.00316435	0.00408123	Naive_B	None	NoClonal	0	IGHM
-0.000820143	0.000829652	0.0029239	0.00614548	Naive_B	None	NoClonal	0	IGHM
-0.00118365	0.000787144	0.00238147	0.00220012	Naive_B	None	NoClonal	0	IGHM
-0.00106512	0.000775379	0.00298659	0.00894154	Naive_B	None	NoClonal	0	IGHM
-0.0010956	0.000593518	0.00167455	0.0162313	Naive_B	None	NoClonal	0	IGHM
-0.00116483	0.000802975	0.00415142	0.00853023	Naive_B	None	NoClonal	0	IGHM
-0.000868017	0.00068945	0.00284799	0.00955865	Naive_B	None	NoClonal	0	IGHD
-0.00106961	0.000844939	0.002963	0.00219124	Naive_B	Low	NoClonal	0.00609756	IGHM
-0.000843614	0.000722541	0.0028573	0.00148432	Naive_B	None	NoClonal	0	IGHD
-0.000950579	0.000846983	0.00354977	0.00307662	Naive_B	None	NoClonal	0	IGHM
-0.000895221	0.000762413	0.00276857	0.0121215	Naive_B	None	NoClonal	0	IGHM
-0.00100348	0.000799344	0.0031821	0.00879776	Naive_B	None	NoClonal	0	IGHM
-0.000850306	0.000770445	0.00299517	0.0116878	Naive_B	None	NoClonal	0	IGHM
-0.00107287	0.000900607	0.0030658	0.00871713	Naive_B	None	NoClonal	0	IGHM
-0.000880172	0.00066685	0.00323909	0.0025186	Naive_B	None	NoClonal	0	IGHM
-0.000934064	0.000791814	0.00356416	0.0140416	Naive_B	None	NoClonal	0	IGHM
-0.00103328	0.000829413	0.00374357	0.0121448	Naive_B	None	NoClonal	0	IGHM
-0.00107692	0.000745332	0.00330527	0.0192483	Naive_B	None	NoClonal	0	IGHD
-0.00094909	0.000786503	0.00318739	0.00605984	Naive_B	None	NoClonal	0	IGHM
-0.00114043	0.000877725	0.00365699	0.00821105	Naive_B	None	NoClonal	0	IGHM
-0.00102609	0.000843969	0.00402983	0.00417982	Naive_B	None	NoClonal	0	IGHM
-0.000866394	0.00073284	0.00297367	0.00940174	Naive_B	None	NoClonal	0	IGHM
-0.00114354	0.000872282	0.00409745	0.0155688	Naive_B	None	NoClonal	0	IGHD
-0.00113977	0.000888423	0.00323425	0.00398482	Naive_B	None	NoClonal	0	IGHM
-0.000879115	0.000760416	0.00250415	0.00687544	Naive_B	None	NoClonal	0	IGHM
-0.00103644	0.000767997	0.00261495	0.00219733	Naive_B	None	NoClonal	0	IGHM
-0.00109463	0.000905788	0.0041105	0.00368404	Naive_B	None	NoClonal	0	IGHM
-0.000987583	0.000745812	0.00296371	0.00141721	Naive_B	None	NoClonal	0	IGHM
-0.001159	0.000537294	0.000770019	0.0152573	Naive_B	None	NoClonal	0	IGHM
-0.00101373	0.000753185	0.00258789	0.00791255	Naive_B	None	NoClonal	0	IGHD
-0.000821619	0.000502011	0.00258076	0.00677525	Naive_B	None	NoClonal	0	IGHD
-0.000884744	0.000745558	0.00262976	0.0147887	Naive_B	None	NoClonal	0	IGHM
-0.00100556	0.000865858	0.00377932	0.00638304	Naive_B	None	NoClonal	0	IGHM
-0.000925841	0.000756238	0.00348244	0.00326489	Naive_B	Low	NoClonal	0.00578035	IGHM
-0.00109437	0.000625838	0.00398309	0.00254098	Naive_B	Low	NoClonal	0.003003	IGHD
-0.00116315	0.000906669	0.00444635	0.00302184	Naive_B	None	NoClonal	0	IGHM
-0.0013034	0.000867318	0.000150294	0.0146161	Naive_B	None	NoClonal	0	IGHM
-0.000856732	0.000773052	0.00311843	0.00319264	Naive_B	None	NoClonal	0	IGHM
-0.000928586	0.000769665	0.00318531	0.00996841	Naive_B	None	NoClonal	0	IGHM
-0.0011153	0.000604868	0.00410131	0.00725312	Naive_B	None	NoClonal	0	IGHM
-0.000829397	0.000813953	0.00301197	0.0065247	Naive_B	Low	NoClonal	0.00296736	IGHM
-0.000596792	0.000852003	0.00315378	0.0236179	Naive_B	Low	NoClonal	0.00291545	IGHM
-0.00111501	0.000953656	0.00449872	0.00249918	Naive_B	None	NoClonal	0	IGHM
-0.000777381	0.000809667	0.00314505	0.00597663	Naive_B	None	NoClonal	0	IGHM
-0.000964653	0.000879496	0.0039749	0.00362834	Naive_B	None	NoClonal	0	IGHM
-0.000924272	0.000786552	0.00273207	0.00648335	Naive_B	Low	NoClonal	0.00299401	IGHM
-0.000910051	0.000795543	0.00317267	0.0079826	Naive_B	None	NoClonal	0	IGHD
-0.00105873	0.000773433	0.00280948	0.00264729	Naive_B	None	NoClonal	0	IGHM
-0.000692993	0.00076369	0.00292487	0.0118111	Naive_B	None	NoClonal	0	IGHM
-0.000887285	0.000846864	0.00308403	0.0132623	Naive_B	None	NoClonal	0	IGHM
-0.000988038	0.000687958	0.00269318	0.00471736	Naive_B	None	NoClonal	0	IGHD
-0.000700483	0.000721188	0.00293449	0.00239743	Naive_B	Low	NoClonal	0.00298507	IGHD
-0.000939237	0.000884525	0.00356657	0.0035418	Naive_B	None	NoClonal	0	IGHM
-0.000420628	0.000844965	0.00272729	0.00652547	Naive_B	None	NoClonal	0	IGHM
-0.000887661	0.00085607	0.00334014	0.00974608	Naive_B	None	NoClonal	0	IGHM
-0.000700802	0.000723366	0.00199948	0.0127502	Naive_B	None	NoClonal	0	IGHM
-0.000946399	0.000781725	0.00281863	0.00734303	Naive_B	None	NoClonal	0	IGHM
-0.00113774	0.000920023	0.00433388	0.0106948	Naive_B	Low	NoClonal	0.00292398	IGHM
-0.0011643	0.000923733	0.00468641	0.00963571	Naive_B	None	NoClonal	0	IGHM
-0.000959018	0.000895471	0.00335945	0.00498111	Naive_B	Low	NoClonal	0.00299401	IGHM
-0.00107272	0.000826497	0.00295202	0.00796921	Naive_B	None	NoClonal	0	IGHM
-0.000839829	0.000806576	0.00248147	0.00143822	Naive_B	None	NoClonal	0	IGHD
-0.000934253	0.000799681	0.00332587	0.00316049	Naive_B	None	NoClonal	0	IGHM
-0.000806521	0.000747328	0.00266809	0.00794903	Naive_B	None	NoClonal	0	IGHM
-0.00124075	0.000204192	0.000832117	0.0025426	Naive_B	None	NoClonal	0	IGHM
-0.0010219	0.00084465	0.00309739	0.00279275	Naive_B	None	NoClonal	0	IGHM
-0.000856651	0.000767766	0.00273208	0.0175794	Naive_B	None	NoClonal	0	IGHM
-0.00120835	0.000793417	0.00174461	0.00288736	Naive_B	None	NoClonal	0	IGHM
-0.000740768	0.000855281	0.00257604	0.00238167	Naive_B	None	NoClonal	0	IGHM
-0.00116592	0.000896984	0.00323485	0.00310502	Naive_B	Low	NoClonal	0.00294118	IGHD
-0.00125439	0.000929458	0.00171172	0.00932794	Naive_B	Low	NoClonal	0.00283286	IGHM
-0.00103318	0.000732373	0.00297803	0.0059695	Naive_B	None	NoClonal	0	IGHM
-0.000862295	0.000796103	0.00299359	0.00154335	Naive_B	None	NoClonal	0	IGHM
-0.000986419	0.000968122	0.00306791	0.00637086	Naive_B	None	NoClonal	0	IGHM
-0.000798338	0.000617041	0.00249986	0.00657833	Naive_B	None	NoClonal	0	IGHM
-0.000816157	0.000768405	0.00274642	0.0225666	Naive_B	None	NoClonal	0	IGHM
-0.00116596	0.00090608	0.00466851	0.00474961	Naive_B	None	NoClonal	0	IGHM
-0.00101564	0.000876649	0.00133198	0.00904275	Naive_B	None	NoClonal	0	IGHM
-0.000934823	0.000827706	0.00363796	0.00484123	Naive_B	Low	Clonal	0.00284091	IGHM
-0.000973892	0.000817012	0.00370476	0.00375577	Naive_B	None	NoClonal	0	IGHM
-0.00103792	0.000861796	0.00355275	0.00168637	Naive_B	None	NoClonal	0	IGHM
-0.000881466	0.000896586	0.00334495	0.0064641	Naive_B	Low	NoClonal	0.00284091	IGHM
-0.000801612	0.0007627	0.00250983	0.0129074	Naive_B	None	NoClonal	0	IGHD
-0.00102907	0.000838451	0.00371497	0.00217225	Naive_B	None	NoClonal	0	IGHD
-0.00118011	0.000945625	0.00432354	0.00583424	Naive_B	None	NoClonal	0	IGHM
-0.000807852	0.00079026	0.0026008	0.0109441	Naive_B	Low	NoClonal	0.00289855	IGHM
-0.00111949	0.000780204	0.00266088	0.0083119	Naive_B	None	NoClonal	0	IGHD
-0.00108778	0.000881557	0.00309307	0.0113374	Naive_B	None	NoClonal	0	IGHM
-0.000891012	0.00066563	0.0025714	0.00783647	Naive_B	None	NoClonal	0	IGHM
-0.0011091	0.000885761	0.00242858	0.00454756	Naive_B	Low	NoClonal	0.00282486	IGHD
-0.000782754	0.000796657	0.00265468	0.00858585	Naive_B	None	NoClonal	0	IGHM
-0.000890555	0.000738234	0.00195926	0.00974054	Naive_B	None	NoClonal	0	IGHM
-0.00109037	0.000907183	0.00442712	0.00380399	Naive_B	None	NoClonal	0	IGHD
-0.000829853	0.000778011	0.00246247	0.0109976	Naive_B	None	NoClonal	0	IGHM
-0.000890294	0.000823989	0.00259875	0.0170835	Naive_B	None	NoClonal	0	IGHM
-0.000705812	0.000808497	0.00277857	0.0142418	Naive_B	None	NoClonal	0	IGHM
-0.000798968	0.000834777	0.00312984	0.00185506	Naive_B	None	NoClonal	0	IGHM
-0.000921618	0.000727367	0.00234884	0.0225297	Naive_B	None	NoClonal	0	IGHM
-0.001042	0.000867473	0.00328769	0.00211479	Naive_B	None	NoClonal	0	IGHM
-0.000865603	0.000692655	0.00291303	0.0138422	Naive_B	None	NoClonal	0	IGHM
-0.000892423	0.000902287	0.00366603	0.0233746	Naive_B	None	NoClonal	0	IGHD
-0.00111334	0.000848977	0.00337275	0.00237805	Naive_B	None	NoClonal	0	IGHM
-0.00104459	0.000809366	0.00342101	0.00455691	Naive_B	None	NoClonal	0	IGHM
-0.000869539	0.000767075	0.002397	0.00134273	Naive_B	None	NoClonal	0	IGHM
-0.00110001	0.000880533	0.00342248	0.00303482	Naive_B	None	NoClonal	0	IGHM
-0.0010709	0.00040703	0.00369393	0.00645024	Naive_B	None	NoClonal	0	IGHD
-0.0012412	0.000443619	0.000803169	0.00182224	Naive_B	None	NoClonal	0	IGHM
-0.0009473	0.000760057	0.00237779	0.0230796	Naive_B	None	NoClonal	0	IGHM
-0.00104644	0.000880441	0.00375397	0.0124328	Naive_B	Low	NoClonal	0.00287356	IGHD
-0.000883058	0.000803167	0.00305659	0.014424	Naive_B	None	NoClonal	0	IGHM
-0.00111134	0.000850626	0.00284559	0.00143367	Naive_B	None	NoClonal	0	IGHM
-0.000989078	0.000802261	0.00338453	0.00667265	Naive_B	None	NoClonal	0	IGHM
-0.00123544	0.000721366	0.00161776	0.0103999	Naive_B	None	NoClonal	0	IGHM
-0.000906519	0.00080932	0.00343783	0.00168684	Naive_B	None	NoClonal	0	IGHM
-0.000997089	0.000361446	0.00291917	0.00808141	Naive_B	None	NoClonal	0	IGHM
-0.00096463	0.000770511	0.00246019	0.00633608	Naive_B	None	NoClonal	0	IGHM
-0.000921491	0.000782055	0.00220367	0.00777509	Naive_B	None	NoClonal	0	IGHM
-0.000871395	0.000828521	0.00320825	0.00989698	Naive_B	None	NoClonal	0	IGHD
-0.0012492	0.000933759	0.00475436	0.00506473	Naive_B	Low	NoClonal	0.00574713	IGHM
-0.00118483	0.000900428	0.00393478	0.00846873	Naive_B	None	NoClonal	0	IGHD
-0.00106182	0.000771817	0.00279604	0.0114129	Naive_B	None	NoClonal	0	IGHM
-0.000907014	0.000706997	0.00254378	0.0076949	Naive_B	None	NoClonal	0	IGHM
-0.000849795	0.000865979	0.00352406	0.00287323	Naive_B	None	NoClonal	0	IGHM
-0.000918078	0.000931696	0.00293343	0.0205109	Naive_B	None	NoClonal	0	IGHM
-0.00100811	0.000816789	0.00290262	0.00162713	Naive_B	None	NoClonal	0	IGHM
-0.000877011	0.000768541	0.00283166	0.00990053	Naive_B	None	NoClonal	0	IGHM
-0.000933198	0.000918529	0.00320452	0.00500948	Naive_B	Low	NoClonal	0.002849	IGHM
-0.000935637	0.000773066	0.00323623	0.0168492	Naive_B	None	NoClonal	0	IGHM
-0.00119294	0.00087517	0.00469086	0.0063246	Naive_B	None	NoClonal	0	IGHM
-0.00109074	0.000660413	0.00321713	0.00356404	Naive_B	None	NoClonal	0	IGHD
-0.000972535	0.000825539	0.00254925	0.00929186	Naive_B	None	NoClonal	0	IGHM
-0.000920225	0.000741923	0.0030367	0.0116595	Naive_B	Low	NoClonal	0.00874636	IGHM
-0.000686248	0.000749577	0.00257109	0.0134445	Naive_B	None	NoClonal	0	IGHM
-0.00123219	0.000931659	0.00463139	0.00343617	Naive_B	None	NoClonal	0	IGHM
-0.000839758	0.000713385	0.00228838	0.0104561	Naive_B	None	NoClonal	0	IGHM
-0.00128267	0.000441125	0.000857798	0.00575329	Naive_B	None	NoClonal	0	IGHM
-0.000835809	0.000741022	0.00269321	0.00283736	Naive_B	None	NoClonal	0	IGHM
-0.000891871	0.000726485	0.00283989	0.00690761	Naive_B	None	NoClonal	0	IGHD
-0.00102683	0.000834827	0.00340047	0.00186466	Naive_B	None	NoClonal	0	IGHM
-0.00102819	0.000662967	0.0019871	0.00287114	Naive_B	Low	NoClonal	0.00285714	IGHD
-0.000938259	0.000849864	0.00354811	0.0212092	Naive_B	None	NoClonal	0	IGHD
-0.0010169	0.000901078	0.00424388	0.00505554	Naive_B	None	NoClonal	0	IGHM
-0.000999569	0.000727084	0.00253085	0.00650565	Naive_B	None	NoClonal	0	IGHM
-0.000777854	0.000681342	0.00264743	0.00623971	Naive_B	None	NoClonal	0	IGHD
-0.000747729	0.000867737	0.00288697	0.0122542	Naive_B	None	NoClonal	0	IGHM
-0.000944246	0.000861984	0.00321729	0.0171966	Naive_B	None	NoClonal	0	IGHM
-0.000836722	0.000826635	0.0028908	0.00560475	Naive_B	None	NoClonal	0	IGHM
-0.00100653	0.000876743	0.0039514	0.00670183	Naive_B	None	NoClonal	0	IGHD
-0.000677243	0.000760704	0.00272673	0.00986957	Naive_B	Low	NoClonal	0.00298507	IGHM
-0.00096488	0.000795175	0.0037059	0.00307571	Naive_B	None	NoClonal	0	IGHM
-0.000832869	0.00070761	0.00257886	0.00780393	Naive_B	None	NoClonal	0	IGHM
-0.000850881	0.000762387	0.00237936	0.00905748	Naive_B	None	NoClonal	0	IGHM
-0.00109655	0.000787438	0.00423248	0.00337864	Naive_B	None	NoClonal	0	IGHM
-0.000979458	0.000827922	0.000990801	0.0155724	Memory_B	Low	NoClonal	0.00280112	IGHM
-0.00093504	0.000568913	0.00231559	0.0120261	Naive_B	None	NoClonal	0	IGHM
-0.00104561	0.000805455	0.00312406	0.00455778	Naive_B	None	NoClonal	0	IGHM
-0.0011594	0.000889527	0.00441447	0.00338615	Naive_B	None	NoClonal	0	IGHD
-0.000911944	0.000769213	0.00211878	0.00743812	Naive_B	None	NoClonal	0	IGHM
-0.000973183	0.000694555	0.00281511	0.00103654	Naive_B	None	NoClonal	0	IGHM
-0.000912362	0.000690966	0.00291395	0.00897546	Naive_B	None	NoClonal	0	IGHM
-0.000978598	0.00073846	0.00256952	0.00511048	Naive_B	None	NoClonal	0	IGHM
-0.000828799	0.00066744	0.00254448	0.0167553	Naive_B	None	NoClonal	0	IGHM
-0.000932385	0.000891404	0.00325156	0.00149363	Naive_B	None	NoClonal	0	IGHD
-0.000903544	0.000887586	0.00270598	0.00656752	Naive_B	None	NoClonal	0	IGHM
-0.000864017	0.000817872	0.0025728	0.0073555	Naive_B	None	NoClonal	0	IGHM
-0.000776802	0.000817944	0.00290176	0.0183564	Naive_B	None	NoClonal	0	IGHM
-0.00109482	0.000880988	0.00285285	0.0030877	Naive_B	None	NoClonal	0	IGHM
-0.000805233	0.000801422	0.00299282	0.0044886	Naive_B	None	NoClonal	0	IGHM
-0.000803802	0.0008514	0.00289817	0.00611509	Naive_B	None	NoClonal	0	IGHM
-0.000882901	0.000762135	0.00315188	0.00954997	Naive_B	None	NoClonal	0	IGHM
-0.00124455	0.000410691	0.00228858	0.00143009	Naive_B	None	NoClonal	0	IGHM
-0.00096703	0.00054668	0.00303802	0.00245444	Naive_B	None	NoClonal	0	IGHM
-0.00108217	0.000827419	0.00386661	0.00638818	Naive_B	None	NoClonal	0	IGHM
-0.000885306	0.000849645	0.00296286	0.0108885	Naive_B	None	NoClonal	0	IGHM
-0.00107626	0.000825538	0.00295253	0.00486341	Naive_B	None	NoClonal	0	IGHM
-0.00093346	0.000801385	0.00263242	0.00280936	Naive_B	None	NoClonal	0	IGHD
-0.000994855	0.00066498	0.00212253	0.00595178	Naive_B	None	NoClonal	0	IGHD
-0.00116817	0.000858021	0.00412562	0.00681858	Naive_B	Low	NoClonal	0.00293255	IGHM
-0.00106032	0.000876564	0.00373184	0.00556274	Naive_B	None	NoClonal	0	IGHM
-0.000793347	0.00087623	0.00302135	0.0108413	Naive_B	None	NoClonal	0	IGHM
-0.00148458	0.000199641	-0.000229032	0.0040857	Naive_B	None	NoClonal	0	IGHM
-0.00114218	0.000947242	0.00391696	0.00677397	Naive_B	Low	NoClonal	0.00849858	IGHM
-0.000957011	0.000868125	0.00322978	0.00523638	Naive_B	None	NoClonal	0	IGHD
-0.000905826	0.000795929	0.00312697	0.00197524	Naive_B	None	NoClonal	0	IGHM
-0.00108289	0.000892105	0.00429825	0.00599174	Naive_B	None	NoClonal	0	IGHD
-0.0011448	0.00064563	0.00447675	0.00508679	Naive_B	None	NoClonal	0	IGHM
-0.000905751	0.000739686	0.00238506	0.00724705	Naive_B	None	NoClonal	0	IGHM
-0.00115564	0.00095001	0.00469822	0.00930384	Naive_B	None	NoClonal	0	IGHM
-0.000823275	0.000877611	0.00311058	0.00425551	Naive_B	None	NoClonal	0	IGHM
-0.00125401	0.000741551	0.00186399	0.00291812	Naive_B	None	NoClonal	0	IGHM
-0.000936356	0.000851763	0.00341729	0.0124844	Naive_B	None	NoClonal	0	IGHM
-0.00095545	0.000826036	0.00340883	0.010647	Naive_B	None	NoClonal	0	IGHM
-0.00108066	0.000905791	0.00354482	0.00238317	Naive_B	None	NoClonal	0	IGHM
-0.00101659	0.000841542	0.00219362	0.0140248	Naive_B	None	NoClonal	0	IGHM
-0.00100567	0.000895666	0.003492	0.0121581	Naive_B	None	NoClonal	0	IGHM
-0.000945598	0.000815435	0.00314639	0.00169674	Naive_B	None	NoClonal	0	IGHM
-0.000919688	0.000900828	0.00295718	0.00680599	Naive_B	None	NoClonal	0	IGHM
-0.000850703	0.000871527	0.00279888	0.0175728	Naive_B	Low	NoClonal	0.00294985	IGHM
-0.00081393	0.000855737	0.003033	0.0186019	Naive_B	None	NoClonal	0	IGHM
-0.000766273	0.000730312	0.00239113	0.00983293	Naive_B	None	NoClonal	0	IGHM
-0.000985124	0.0008442	0.00324392	0.0012905	Naive_B	None	NoClonal	0	IGHM
-0.000911506	0.000802687	0.00238991	0.00685821	Naive_B	None	NoClonal	0	IGHM
-0.000693573	0.000757136	0.00287189	0.0127715	Naive_B	None	NoClonal	0	IGHM
-0.000927551	0.000858082	0.00351348	0.0100768	Naive_B	None	NoClonal	0	IGHM
-0.00093206	0.000895484	0.00296782	0.001504	Naive_B	None	NoClonal	0	IGHD
-0.00105367	0.000780658	0.00380614	0.0109709	Naive_B	None	NoClonal	0	IGHD
-0.00101302	0.000881846	0.00426193	0.00614891	Naive_B	None	NoClonal	0	IGHM
-0.00116414	0.00085381	0.00347227	0.00460653	Naive_B	Low	NoClonal	0.003003	IGHD
-0.000791523	0.000809637	0.00295143	0.00657887	Naive_B	None	NoClonal	0	IGHM
-0.000863188	0.000681047	0.00362108	0.0126604	Naive_B	None	NoClonal	0	IGHM
-0.00112975	0.000882349	0.00295532	0.00492343	Naive_B	None	NoClonal	0	IGHD
-0.000798861	0.000866554	0.00236943	0.00372014	Naive_B	None	NoClonal	0	IGHM
-0.00110997	0.000808734	0.00354323	0.00413066	Naive_B	None	NoClonal	0	IGHM
-0.00107213	0.000814365	0.00293032	0.00993602	Naive_B	None	NoClonal	0	IGHM
-0.00104972	0.000655931	0.00118362	0.00358889	Naive_B	None	NoClonal	0	IGHM
-0.00102568	0.000779257	0.00334336	0.00874477	Naive_B	None	NoClonal	0	IGHM
-0.000871108	0.00092082	0.00267183	0.00846824	Naive_B	None	NoClonal	0	IGHM
-0.000865913	0.000793758	0.00315002	0.00551901	Naive_B	None	NoClonal	0	IGHM
-0.00120832	0.00087731	0.00123415	0.0108626	Naive_B	None	NoClonal	0	IGHM
-0.000927066	0.000788705	0.0033657	0.00926362	Naive_B	None	NoClonal	0	IGHM
-0.000750666	0.000834868	0.0033741	0.0180251	Naive_B	None	NoClonal	0	IGHM
-0.000961022	0.000780595	0.00234839	0.00183028	Naive_B	None	NoClonal	0	IGHM
-0.000844221	0.000714412	0.0027337	0.013064	Naive_B	None	NoClonal	0	IGHM
-0.00111786	0.000601369	0.00127805	0.0245719	Naive_B	None	NoClonal	0	IGHM
-0.00123254	0.000612618	0.00189485	0.0104888	Naive_B	None	NoClonal	0	IGHM
-0.000758931	0.000738142	0.00278788	0.0135966	Naive_B	Low	NoClonal	0.00286533	IGHM
-0.000894507	0.000753215	0.0030246	0.000732182	Naive_B	Low	NoClonal	0.0030303	IGHM
-0.000930122	0.000816329	0.00303006	0.0117094	Naive_B	None	NoClonal	0	IGHM
-0.000895458	0.000829902	0.0034711	0.0020878	Naive_B	None	NoClonal	0	IGHM
-0.000821056	0.000847428	0.00217395	0.00805987	Naive_B	None	NoClonal	0	IGHM
-0.000882741	0.000980722	0.00249433	0.00540666	Naive_B	None	NoClonal	0	IGHM
-0.000916529	0.000770465	0.00296609	0.00480389	Naive_B	None	NoClonal	0	IGHD
-0.00124147	0.000896435	0.00414325	0.00500992	Naive_B	None	NoClonal	0	IGHM
-0.000629005	0.000864512	0.00288141	0.00742888	Naive_B	None	NoClonal	0	IGHD
-0.000932509	0.000799069	0.0029166	0.00243092	Naive_B	Low	NoClonal	0.00288184	IGHM
-0.000895695	0.00079949	0.00279276	0.0100858	Naive_B	None	NoClonal	0	IGHM
-0.000857623	0.000840687	0.00282252	0.0106619	Naive_B	None	NoClonal	0	IGHM
-0.00103909	0.000873288	0.00385869	0.00506232	Naive_B	Low	NoClonal	0.00302115	IGHM
-0.000995986	0.000920522	0.00349541	0.00435844	Naive_B	None	NoClonal	0	IGHM
-0.00109004	0.00089198	0.00348187	0.00960354	Naive_B	None	NoClonal	0	IGHM
-0.00076261	0.000908979	0.00395744	0.0107668	Naive_B	None	NoClonal	0	IGHM
-0.000802601	0.000787613	0.00259453	0.012759	Naive_B	None	NoClonal	0	IGHM
-0.000920211	0.000732055	0.00276278	0.0109548	Naive_B	None	NoClonal	0	IGHM
-0.000953852	0.000843952	0.00317289	0.0071889	Naive_B	None	NoClonal	0	IGHM
-0.00100902	0.00099365	0.00335621	0.00307689	Naive_B	Low	NoClonal	0.00282486	IGHM
-0.000942826	0.000817143	0.00355663	0.0138077	Naive_B	None	NoClonal	0	IGHM
-0.000831763	0.000858687	0.00301106	0.00902504	Naive_B	Low	NoClonal	0.00294985	IGHM
-0.000794533	0.000783521	0.00227888	0.0060306	Naive_B	None	NoClonal	0	IGHM
-0.000860749	0.000766519	0.00282401	0.0225263	Naive_B	None	NoClonal	0	IGHM
-0.000957385	0.000786724	0.00341966	0.00367826	Naive_B	None	NoClonal	0	IGHM
-0.000790028	0.000718415	0.00297276	0.0177537	Naive_B	None	NoClonal	0	IGHM
-0.0012451	0.000851988	-0.000176847	0.0137624	Memory_B	High	NoClonal	0.0263158	IGHM
-0.000779001	0.00100043	0.00275011	0.00117296	Naive_B	None	NoClonal	0	IGHM
-0.000871302	0.000823267	0.00278341	0.015162	Naive_B	None	NoClonal	0	IGHD
-0.0009779	0.000748466	0.00291753	0.0121239	Naive_B	None	NoClonal	0	IGHM
-0.000889308	0.00078461	0.00288954	0.0140201	Naive_B	None	NoClonal	0	IGHM
-0.000865974	0.000868785	0.00296341	0.00557245	Naive_B	None	NoClonal	0	IGHD
-0.00117734	0.000926916	0.00445657	0.00471702	Naive_B	None	NoClonal	0	IGHM
-0.00101293	0.00065514	0.00241484	0.00834979	Naive_B	Low	NoClonal	0.00295858	IGHM
-0.00106192	0.000879984	0.00217157	0.00395635	Memory_B	Low	NoClonal	0.00593472	IGHM
-0.000975376	0.000983541	0.00346811	0.00883243	Naive_B	None	NoClonal	0	IGHM
-0.00115132	0.000630596	0.00251243	0.00283997	Naive_B	None	NoClonal	0	IGHM
-0.000814768	0.000773778	0.00220096	0.00674391	Naive_B	Low	NoClonal	0.00294985	IGHD
-0.000934953	0.000793154	0.00193392	0.00256903	Memory_B	None	NoClonal	0	IGHM
-0.000863692	0.000898572	0.00267595	0.00853154	Naive_B	None	NoClonal	0	IGHM
-0.0010824	0.000944003	0.00254261	0.000789763	Naive_B	None	NoClonal	0	IGHM
-0.000902225	0.000817202	0.00313458	0.00179941	Naive_B	None	NoClonal	0	IGHM
-0.000797663	0.000777859	0.00274038	0.00718615	Naive_B	None	NoClonal	0	IGHM
-0.000826031	0.000757298	0.00252195	0.0194703	Naive_B	Low	NoClonal	0.00581395	IGHM
-0.000928543	0.000854398	0.00263186	0.0080968	Naive_B	None	NoClonal	0	IGHM
-0.000920651	0.000758471	0.00283581	0.0130456	Naive_B	None	NoClonal	0	IGHM
-0.000906722	0.000751558	0.00306627	0.00310517	Naive_B	None	NoClonal	0	IGHM
-0.000923114	0.000789338	0.00232436	0.00696402	Naive_B	None	NoClonal	0	IGHM
-0.000935674	0.000773814	0.00307937	0.00893856	Naive_B	None	NoClonal	0	IGHM
-0.000932351	0.000762191	0.00299064	0.00618101	Naive_B	None	NoClonal	0	IGHM
-0.000774829	0.000745703	0.00290118	0.0075618	Naive_B	Low	NoClonal	0.00290698	IGHM
-0.000980377	0.000863672	0.00253164	0.00410177	Naive_B	None	NoClonal	0	IGHM
-0.000963957	0.000758883	0.00279293	0.00463423	Naive_B	None	NoClonal	0	IGHM
-0.000835296	0.000784105	0.00301482	0.0100761	Naive_B	None	NoClonal	0	IGHM
-0.000813351	0.000713185	0.00250338	0.00638061	Naive_B	None	NoClonal	0	IGHM
-0.000947772	0.000793875	0.0036756	0.00777886	Naive_B	None	NoClonal	0	IGHM
-0.00104083	0.000870988	0.00325055	0.00504781	Naive_B	None	NoClonal	0	IGHM
-0.00104605	0.000861996	0.00385508	0.00215588	Naive_B	None	NoClonal	0	IGHM
-0.000947774	0.00085711	0.00321055	0.00824493	Naive_B	None	NoClonal	0	IGHM
-0.00088005	0.000792666	0.00308816	0.00830238	Naive_B	None	NoClonal	0	IGHD
-0.000970826	0.000714448	0.00358789	0.00668418	Naive_B	None	NoClonal	0	IGHM
-0.000969509	0.000826919	0.00303007	0.00639926	Naive_B	None	NoClonal	0	IGHD
-0.00123263	0.000930729	0.00460588	0.00537185	Naive_B	None	NoClonal	0	IGHM
-0.000888415	0.000844172	0.0024949	0.0026473	Naive_B	None	NoClonal	0	IGHM
-0.00107588	0.000855945	0.00150488	0.0105159	Memory_B	None	NoClonal	0	IGHM
-0.00103419	0.000899521	0.00389161	0.00230047	Naive_B	None	NoClonal	0	IGHM
-0.000761152	0.000741858	0.00274469	0.0173627	Naive_B	None	NoClonal	0	IGHM
-0.000966238	0.000816519	0.00334524	0.00326722	Naive_B	None	NoClonal	0	IGHD
-0.00098394	0.000856209	0.00380344	0.0149609	Naive_B	None	NoClonal	0	IGHD
-0.000959917	0.000830724	0.00326579	0.00799352	Naive_B	None	NoClonal	0	IGHM
-0.000785758	0.000838995	0.00274364	0.021914	Naive_B	Low	NoClonal	0.00287356	IGHM
-0.00120469	0.000960013	0.00491539	0.00416188	Naive_B	Low	Clonal	0.00284091	IGHM
-0.000780287	0.000873768	0.00141631	0.00997591	Naive_B	None	NoClonal	0	IGHM
-0.00112772	0.000807837	0.00272583	0.00570431	Naive_B	None	NoClonal	0	IGHM
-0.000648982	0.000820622	0.0029417	0.00749153	Naive_B	None	Clonal	0	IGHD
-0.0010208	0.000706812	0.00314284	0.00594088	Naive_B	None	NoClonal	0	IGHM
-0.00108644	0.000895479	0.00429083	0.00667485	Naive_B	None	NoClonal	0	IGHD
-0.00102571	0.000684276	0.00168345	0.00263071	Naive_B	None	NoClonal	0	IGHM
-0.000709584	0.000736989	0.00277426	0.0101193	Naive_B	None	NoClonal	0	IGHM
-0.00114089	0.000382243	0.00246565	0.00160955	Naive_B	None	NoClonal	0	IGHM
-0.0011108	0.000738692	0.00314405	0.00165184	Naive_B	None	NoClonal	0	IGHM
-0.000790979	0.000830267	0.00249014	0.00992371	Naive_B	None	NoClonal	0	IGHM
-0.000921724	0.000810866	0.00334196	0.011032	Naive_B	None	NoClonal	0	IGHM
-0.00109412	0.000934846	0.00408938	0.00365832	Naive_B	None	NoClonal	0	IGHM
-0.000762974	0.00069396	0.00283078	0.0067363	Naive_B	None	NoClonal	0	IGHD
-0.000858086	0.000808923	0.00263244	0.00372349	Naive_B	None	NoClonal	0	IGHM
-0.00101898	0.000896044	0.00426186	0.00884997	Naive_B	None	NoClonal	0	IGHM
-0.0011401	0.000648786	0.00162812	0.0160055	Naive_B	None	NoClonal	0	IGHM
-0.000982316	0.000897122	0.00288367	0.00888843	Naive_B	None	NoClonal	0	IGHM
-0.000891273	0.000839392	0.00317949	0.00311824	Naive_B	None	NoClonal	0	IGHM
-0.000958394	0.000751004	0.00257979	0.00558539	Naive_B	None	NoClonal	0	IGHM
-0.00103959	0.000889954	0.0037748	0.00462105	Naive_B	None	NoClonal	0	IGHD
-0.000827086	0.000770543	0.00237604	0.0125566	Naive_B	None	NoClonal	0	IGHD
-0.000835944	0.000726328	0.00278498	0.0214357	Naive_B	None	NoClonal	0	IGHM
-0.000913427	0.000797126	0.00297835	0.00927405	Naive_B	None	NoClonal	0	IGHM
-0.000839533	0.000913421	0.00252501	0.00941942	Naive_B	Low	NoClonal	0.00307692	IGHM
-0.00112953	0.000876949	0.00419429	0.00360447	Naive_B	None	NoClonal	0	IGHD
-0.00100365	0.000827334	0.00304315	0.0031225	Naive_B	None	NoClonal	0	IGHM
-0.000933057	0.000750656	0.00189838	0.00407488	Naive_B	None	NoClonal	0	IGHM
-0.00081802	0.000758163	0.00316566	0.00804925	Naive_B	Low	Clonal	0.00282486	IGHM
-0.00111945	0.000748768	0.00304296	0.00215482	Naive_B	None	NoClonal	0	IGHM
-0.00106528	0.000866856	0.00373492	0.0128778	Naive_B	None	NoClonal	0	IGHM
-0.00101194	0.000916338	0.00394004	0.0076355	Naive_B	None	NoClonal	0	IGHD
-0.000971912	0.000784709	0.00321165	0.00401155	Naive_B	Low	NoClonal	0.00292398	IGHM
-0.000889338	0.000852374	0.00384286	0.00465165	Naive_B	None	NoClonal	0	IGHM
-0.00110616	0.000784692	0.00238811	0.00289235	Naive_B	None	NoClonal	0	IGHM
-0.000973204	0.000850112	0.00361065	0.00181384	Naive_B	None	NoClonal	0	IGHM
-0.000806248	0.000820808	0.00306458	0.0232341	Naive_B	None	NoClonal	0	IGHM
-0.000953647	0.000823178	0.00309405	0.00586593	Naive_B	None	NoClonal	0	IGHM
-0.000831709	0.00082482	0.00263292	0.0025104	Naive_B	None	NoClonal	0	IGHM
-0.00117234	0.000892783	0.00312256	0.00385329	Naive_B	None	NoClonal	0	IGHM
-0.000991319	0.000884937	0.00360423	0.0117038	Naive_B	None	NoClonal	0	IGHD
-0.000904345	0.000827094	0.0029865	0.00473506	Naive_B	Low	NoClonal	0.00295858	IGHM
-0.00095875	0.000869974	0.0034109	0.00216793	Naive_B	None	NoClonal	0	IGHM
-0.00093226	0.000827433	0.00350517	0.00540548	Naive_B	None	NoClonal	0	IGHM
-0.00105567	0.000729615	0.0031892	0.005662	Naive_B	None	NoClonal	0	IGHM
-0.00102735	0.000856545	0.00313846	0.00430382	Naive_B	Low	NoClonal	0.00296736	IGHM
-0.00101713	0.000731704	0.00303732	0.00235361	Naive_B	None	NoClonal	0	IGHM
-0.000929973	0.000755219	0.00275223	0.00771396	Naive_B	None	NoClonal	0	IGHM
-0.00111893	0.000536961	0.00424912	0.00810719	Naive_B	None	NoClonal	0	IGHM
-0.000848513	0.000727454	0.00260421	0.0121216	Naive_B	None	NoClonal	0	IGHM
-0.000716408	0.000840003	0.00278872	0.0120224	Naive_B	None	NoClonal	0	IGHM
-0.000869455	0.000719775	0.00272065	0.00493563	Naive_B	None	NoClonal	0	IGHD
-0.00116389	0.000983065	0.00432879	0.00434998	Naive_B	High	NoClonal	0.0226629	IGHD
-0.000997703	0.000817134	0.00328449	0.00164399	Naive_B	None	NoClonal	0	IGHM
-0.00119755	0.0009589	0.00477103	0.00565818	Naive_B	None	NoClonal	0	IGHD
-0.000947865	0.000712915	0.00321973	0.0124144	Naive_B	None	NoClonal	0	IGHM
-0.0010138	0.000830537	0.00343004	0.0047393	Naive_B	Low	NoClonal	0.00289017	IGHM
-0.000778694	0.000719327	0.00274075	0.00372622	Naive_B	None	NoClonal	0	IGHM
-0.000879556	0.000609236	0.00332929	0.00498047	Naive_B	None	NoClonal	0	IGHM
-0.000980568	0.000773667	0.00245093	0.00332343	Naive_B	None	NoClonal	0	IGHM
-0.000875922	0.000813812	0.0033861	0.00650649	Naive_B	Low	NoClonal	0.00294118	IGHM
-0.0009101	0.000797211	0.00276236	0.0264848	Naive_B	Low	NoClonal	0.00293255	IGHM
-0.000992167	0.000863774	0.00409623	0.00765016	Naive_B	None	NoClonal	0	IGHM
-0.000963161	0.000932801	0.00153923	0.0234743	Memory_B	High	NoClonal	0.0267857	IGHM
-0.00101721	0.000979578	0.00444634	0.0158654	Naive_B	None	NoClonal	0	IGHM
-0.000621474	0.000956121	0.00275902	0.0272456	Memory_B	High	NoClonal	0.0263158	IGHM
-0.000985631	0.00101191	0.00208261	0.0129939	Memory_B	Low	NoClonal	0.0174927	IGHM
-0.00103941	0.000970806	0.0046994	0.00909466	Naive_B	None	NoClonal	0	IGHM
-0.00104641	0.000844742	0.00379051	0.00522479	Naive_B	None	NoClonal	0	IGHM
-0.00105862	0.000960436	0.00459371	0.00171567	Naive_B	None	NoClonal	0	IGHM
-0.00113093	0.00101277	0.00472879	0.0116303	Naive_B	None	NoClonal	0	IGHD
-0.000810326	0.000876566	0.00291449	0.0143284	Naive_B	High	NoClonal	0.0385757	IGHM
-0.00104039	0.000836933	0.00279179	0.0159304	Naive_B	Low	NoClonal	0.00299401	IGHM
-0.00100051	0.000969706	0.00445414	0.00894277	Naive_B	None	NoClonal	0	IGHM
-0.00115104	0.000924995	0.00474105	0.0112896	Naive_B	None	NoClonal	0	IGHD
-0.0010677	0.000952623	0.00450353	0.00527991	Naive_B	None	NoClonal	0	IGHM
-0.00104503	0.000907852	0.00413133	0.00561185	Naive_B	None	NoClonal	0	IGHD
-0.000881385	0.000904455	0.00382971	0.00832424	Naive_B	None	NoClonal	0	IGHM
-0.000988549	0.000975029	0.00387992	0.0149941	Naive_B	None	NoClonal	0	IGHM
-0.000954393	0.000841554	0.00391615	0.013642	Naive_B	None	NoClonal	0	IGHM
-0.000851736	0.000766624	0.00329652	0.0174742	Naive_B	None	NoClonal	0	IGHM
-0.00106878	0.000907831	0.00452919	0.00467646	Naive_B	None	NoClonal	0	IGHM
-0.000980401	0.000854813	0.00383572	0.00838326	Naive_B	None	NoClonal	0	IGHM
-0.000946024	0.000893408	0.00223783	0.00751409	Memory_B	High	NoClonal	0.0284091	IGHM
-0.000956461	0.000945618	0.0043413	0.00833382	Naive_B	None	Clonal	0	IGHD
-0.00106651	0.000790487	0.00381567	0.00233041	Naive_B	Low	NoClonal	0.00291545	IGHM
-0.0010751	0.000987811	0.00468881	0.00161434	Naive_B	Low	NoClonal	0.0058309	IGHD
-0.000868407	0.000818527	0.00330255	0.0110506	Naive_B	High	NoClonal	0.0227273	IGHM
-0.000939519	0.000819459	0.00332727	0.008065	Naive_B	None	NoClonal	0	IGHM
-0.000963519	0.0009709	0.00216869	0.0141353	Memory_B	High	NoClonal	0.0410557	IGHM
-0.000953378	0.000882985	0.00274276	0.0110828	Naive_B	High	NoClonal	0.0299401	IGHM
-0.00102521	0.000933966	0.00422065	0.00495058	Naive_B	None	NoClonal	0	IGHM
-0.0011695	0.000907327	0.00419729	0.0129	Naive_B	None	NoClonal	0	IGHM
-0.00123721	0.00083792	0.00512869	0.0112647	Naive_B	None	NoClonal	0	IGHD
-0.00112813	0.000894864	0.00450144	0.0181345	Naive_B	None	NoClonal	0	IGHM
-0.000997635	0.00101072	0.0021105	0.01585	Memory_B	Low	NoClonal	0.00884956	IGHM
-0.00106225	0.000992091	0.00457792	0.00540206	Naive_B	None	NoClonal	0	IGHM
-0.00102248	0.000906176	0.0042749	0.00177713	Naive_B	None	NoClonal	0	IGHM
-0.00119542	0.000904209	0.00483417	0.0032665	Naive_B	None	NoClonal	0	IGHM
-0.00118531	0.000749769	0.00455697	0.00328055	Naive_B	None	NoClonal	0	IGHM
-0.00104007	0.000909592	0.00424317	0.010875	Naive_B	None	NoClonal	0	IGHM
-0.00110238	0.000861273	0.00453791	0.00918863	Naive_B	None	NoClonal	0	IGHM
-0.000993065	0.000937099	0.00396601	0.01749	Naive_B	None	NoClonal	0	IGHM
-0.00084257	0.000734738	0.00297206	0.00756667	Naive_B	None	NoClonal	0	IGHM
-0.000953935	0.000909603	0.0040039	0.00577993	Naive_B	None	NoClonal	0	IGHM
-0.00110235	0.00093154	0.00461587	0.00370068	Naive_B	None	NoClonal	0	IGHD
-0.00103577	0.000965913	0.00439953	0.00818848	Naive_B	Low	NoClonal	0.00306749	IGHM
-0.00113451	0.000855411	0.00405621	0.00724872	Naive_B	None	NoClonal	0	IGHM
-0.00102158	0.000998211	0.00460463	0.00381393	Naive_B	None	NoClonal	0	IGHM
-0.00107903	0.000957419	0.00455383	0.00196623	Naive_B	None	NoClonal	0	IGHM
-0.000924812	0.000884231	0.00138795	0.0196321	Memory_B	High	NoClonal	0.0643275	IGHA1
-0.00108521	0.000898673	0.00188556	0.0117788	Memory_B	High	NoClonal	0.0226629	IGHM
-0.00114642	0.000932752	0.00471133	0.0027415	Naive_B	None	NoClonal	0	IGHM
-0.000763084	0.000862285	0.00270405	0.0128881	Memory_B	Low	NoClonal	0.00298507	IGHM
-0.0010454	0.000963753	0.00443947	0.006607	Naive_B	None	NoClonal	0	IGHM
-0.0012	0.000888944	0.00471181	0.00250719	Naive_B	None	NoClonal	0	IGHM
-0.0011258	0.000917057	0.00458844	0.00329373	Naive_B	None	NoClonal	0	IGHM
-0.000908375	0.000820891	0.00369511	0.0173579	Naive_B	None	NoClonal	0	IGHM
-0.000866846	0.000878542	0.00385813	0.0173211	Naive_B	None	Clonal	0	IGHM
-0.000935526	0.000883819	0.00404203	0.00805181	Naive_B	None	Clonal	0	IGHM
-0.0010478	0.000966477	0.00439049	0.00657756	Naive_B	None	NoClonal	0	IGHM
-0.000999007	0.000915606	0.00413656	0.0170871	Naive_B	None	NoClonal	0	IGHM
-0.000865349	0.000931753	0.00402943	0.01804	Naive_B	None	NoClonal	0	IGHM
-0.0011532	0.000928332	0.00207614	0.00669413	Naive_B	Low	NoClonal	0.00566572	IGHM
-0.000986191	0.000875339	0.00399433	0.0155165	Naive_B	None	NoClonal	0	IGHM
-0.00106289	0.000867368	0.0012855	0.0134987	Memory_B	None	NoClonal	0	IGHM
-0.000895392	0.000821344	0.00308713	0.00390121	Naive_B	Low	NoClonal	0.00293255	IGHM
-0.00109176	0.000959837	0.00473158	0.00593227	Naive_B	None	NoClonal	0	IGHM
-0.00113509	0.000903739	0.00149792	0.0106944	Memory_B	High	NoClonal	0.0260116	IGHM
-0.00103997	0.000969774	0.00439237	0.00378316	Naive_B	None	NoClonal	0	IGHM
-0.00106704	0.000887854	0.00413066	0.0115305	Naive_B	None	NoClonal	0	IGHD
-0.00152507	0.000854339	-0.00315207	0.0118818	Memory_B	High	NoClonal	0.0292398	IGHM
-0.000979479	0.000944016	0.00436758	0.00952937	Naive_B	None	NoClonal	0	IGHM
-0.000970354	0.000893626	0.00393246	0.0044461	Naive_B	None	NoClonal	0	IGHM
-0.00105959	0.00105652	0.00417113	0.00841466	Naive_B	None	NoClonal	0	IGHM
-0.000947828	0.000999417	0.00216402	0.0191921	Memory_B	High	NoClonal	0.0291545	IGHM
-0.00097639	0.000857733	0.002664	0.00805447	Memory_B	Low	NoClonal	0.0151057	IGHM
-0.00091797	0.000845133	0.00359281	0.0283088	Naive_B	None	NoClonal	0	IGHM
-0.00123553	0.000932485	0.000892967	0.0476243	Naive_B	None	NoClonal	0	IGHM
-0.0012049	0.000914748	0.003222	0.0512398	Naive_B	None	NoClonal	0	IGHM
-0.000841696	0.000783937	0.0028833	0.030079	Naive_B	None	NoClonal	0	IGHD
-0.00100076	0.000859393	0.00323915	0.0227261	Naive_B	Low	NoClonal	0.0117647	IGHD
-0.00113024	0.000860225	0.00195317	0.0252256	Naive_B	None	NoClonal	0	IGHM
-0.000811447	0.00074507	0.00274535	0.01115	Naive_B	None	NoClonal	0	IGHM
-0.000844802	0.00087416	0.00366653	0.0139154	Naive_B	None	NoClonal	0	IGHM
-0.000755512	0.000872609	0.00339825	0.00823374	Naive_B	None	NoClonal	0	IGHM
-0.000803582	0.000824668	0.00340589	0.0114697	Naive_B	None	NoClonal	0	IGHM
-0.00106781	0.000841562	0.00279141	0.00223265	Naive_B	None	NoClonal	0	IGHM
-0.00101057	0.000546572	0.00398677	0.00595234	Naive_B	None	NoClonal	0	IGHD
-0.000983256	0.00085869	0.00208796	0.00564779	Memory_B	None	NoClonal	0	IGHM
-0.00101618	0.000802226	0.00275183	0.00373196	Naive_B	None	NoClonal	0	IGHM
-0.000941899	0.000827766	0.00280597	0.0113323	Naive_B	None	NoClonal	0	IGHM
-0.000947305	0.00068053	0.00273856	0.00200583	Naive_B	None	NoClonal	0	IGHM
-0.000952515	0.000907893	0.00174572	0.0107662	Naive_B	High	NoClonal	0.0410557	IGHA1
-0.000948432	0.00079459	0.0036746	0.00363821	Naive_B	None	NoClonal	0	IGHM
-0.000836715	0.000779385	0.00255773	0.0125532	Naive_B	None	NoClonal	0	IGHD
-0.000587456	0.000883546	0.0029269	0.0260877	Naive_B	None	NoClonal	0	IGHM
-0.000851173	0.000781723	0.00292499	0.00256475	Naive_B	None	NoClonal	0	IGHM
-0.00101845	0.000859457	0.00354486	0.00730628	Naive_B	None	NoClonal	0	IGHM
-0.00105916	0.000957525	0.00415679	0.00682923	Naive_B	None	NoClonal	0	IGHM
-0.000962946	0.000891021	0.00367377	0.00650237	Naive_B	None	NoClonal	0	IGHM
-0.000916022	0.000787149	0.00302427	0.00653323	Naive_B	None	NoClonal	0	IGHM
-0.000683509	0.000861378	0.00226402	0.0160012	Memory_B	High	NoClonal	0.0267857	IGHM
-0.00142753	0.000838629	-0.00140987	0.0141747	Memory_B	None	NoClonal	0	IGHM
-0.000933241	0.000860274	0.0032828	0.0104556	Naive_B	None	NoClonal	0	IGHM
-0.000992846	0.000819781	0.0034036	0.0111865	Naive_B	None	NoClonal	0	IGHM
-0.000806707	0.000776509	0.0029549	0.011662	Naive_B	None	NoClonal	0	IGHM
-0.000926073	0.000877005	0.00359977	0.0088839	Naive_B	None	NoClonal	0	IGHM
-0.000950972	0.00087219	0.00192299	0.00511405	Naive_B	Low	NoClonal	0.0119403	IGHM
-0.00112944	0.000936034	0.00452233	0.00603394	Naive_B	Low	NoClonal	0.00294118	IGHM
-0.000929753	0.000872625	0.0017148	0.0116873	Memory_B	High	NoClonal	0.0412979	IGHM
-0.00111758	0.000926758	0.00458735	0.00839347	Naive_B	None	NoClonal	0	IGHM
-0.000895185	0.00085499	0.00353207	0.0147968	Naive_B	None	NoClonal	0	IGHM
-0.000855495	0.000884893	0.00345122	0.00821035	Naive_B	None	NoClonal	0	IGHM
-0.000814345	0.000768346	0.00349251	0.0137176	Naive_B	None	NoClonal	0	IGHM
-0.00101844	0.000714508	0.00268194	0.0260692	Naive_B	None	NoClonal	0	IGHM
-0.000969031	0.00075539	0.00343298	0.000514154	Naive_B	Low	NoClonal	0.00283286	IGHM
-0.000755178	0.000951279	0.00373905	0.014823	Naive_B	Low	NoClonal	0.00301205	IGHM
-0.0009253	0.000855368	0.00370159	0.00307636	Naive_B	None	NoClonal	0	IGHM
-0.000949575	0.000876164	0.00338643	0.0139413	Naive_B	None	NoClonal	0	IGHD
-0.000778332	0.000828603	0.00136323	0.0203896	Memory_B	High	NoClonal	0.034384	IGHM
-0.000992572	0.000830149	0.00336529	0.00299064	Naive_B	None	NoClonal	0	IGHM
-0.000874697	0.000761821	0.00279834	0.0143351	Naive_B	Low	NoClonal	0.00301205	IGHM
-0.00122374	0.000965673	0.00428477	0.00264077	Naive_B	Low	NoClonal	0.00307692	IGHM
-0.00094024	0.000780289	0.00302625	0.000856552	Naive_B	None	NoClonal	0	IGHM
-0.000858004	0.000748876	0.00293115	0.00193404	Naive_B	Low	NoClonal	0.003003	IGHM
-0.00089104	0.000766601	0.00281068	0.00628687	Naive_B	None	NoClonal	0	IGHM
-0.00111637	0.000811232	0.00376214	0.00648114	Naive_B	None	NoClonal	0	IGHD
-0.000957492	0.00080706	0.00335742	0.00383174	Naive_B	Low	NoClonal	0.00286533	IGHM
-0.000835755	0.000755818	0.00308235	0.00253923	Naive_B	None	NoClonal	0	IGHD
-0.00102388	0.000772865	0.0039965	0.00593478	Naive_B	None	NoClonal	0	IGHM
-0.000995324	0.000832784	0.00376334	0.00997535	Naive_B	None	NoClonal	0	IGHM
-0.000968627	0.000885932	0.00137437	0.00823299	Memory_B	High	NoClonal	0.0410557	IGHM
-0.000856349	0.000904302	0.00274238	0.0120602	Naive_B	None	NoClonal	0	IGHM
-0.000936259	0.000784841	0.00318731	0.0087893	Naive_B	None	NoClonal	0	IGHM
-0.00116894	0.000765006	0.00267499	0.010054	Naive_B	Low	NoClonal	0.00294985	IGHM
-0.000953407	0.000854185	0.00389425	0.00614915	Naive_B	None	NoClonal	0	IGHD
-0.000866639	0.00094521	0.00408692	0.0129457	Naive_B	None	NoClonal	0	IGHM
-0.000835935	0.000812623	0.00321329	0.0165184	Naive_B	None	NoClonal	0	IGHM
-0.000909306	0.000830847	0.00286222	0.0148277	Naive_B	Low	NoClonal	0.00593472	IGHM
-0.000682364	0.000733364	0.00307008	0.00936723	Naive_B	None	NoClonal	0	IGHM
-0.00101902	0.000757658	0.00249056	0.00557265	Naive_B	None	NoClonal	0	IGHM
-0.00101401	0.000850247	0.00369463	0.0023297	Naive_B	None	NoClonal	0	IGHM
-0.000922437	0.000834446	0.0026742	0.0220527	Naive_B	None	Clonal	0	IGHM
-0.000712834	0.000928205	0.00312819	0.0166273	Naive_B	High	NoClonal	0.0286533	IGHM
-0.00124157	0.000939493	0.00471669	0.0083269	Naive_B	None	NoClonal	0	IGHM
-0.000804945	0.000812003	0.00301342	0.00441074	Naive_B	None	NoClonal	0	IGHD
-0.000952057	0.000753987	0.00304635	0.00283064	Naive_B	Low	NoClonal	0.00877193	IGHM
-0.000899988	0.00088921	0.00329421	0.00919093	Naive_B	None	NoClonal	0	IGHM
-0.000887807	0.000791089	0.00318342	0.0109788	Naive_B	None	NoClonal	0	IGHM
-0.000847097	0.00078684	0.00218837	0.0112322	Naive_B	Low	NoClonal	0.00293255	IGHM
-0.00094935	0.000897919	0.00314375	0.0103332	Naive_B	None	NoClonal	0	IGHM
-0.000680401	0.000777033	0.000730429	0.0157107	Memory_B	High	NoClonal	0.0334347	IGHD
-0.000996548	0.000931098	0.00133986	0.0195801	Memory_B	Low	NoClonal	0.00615385	IGHM
-0.000979773	0.000574666	0.00217868	0.00836546	Naive_B	None	NoClonal	0	IGHM
-0.00057885	0.00080678	0.00307785	0.0197059	Naive_B	None	NoClonal	0	IGHM
-0.000946544	0.000871893	0.00366997	0.0111041	Naive_B	Low	NoClonal	0.00282486	IGHM
-0.000940736	0.000893084	0.00382589	0.0102602	Naive_B	None	NoClonal	0	IGHM
-0.000816952	0.000864913	0.00337662	0.00840999	Naive_B	None	NoClonal	0	IGHM
-0.000793726	0.000716562	0.00274336	0.00932647	Naive_B	None	NoClonal	0	IGHM
-0.00110364	0.000893719	0.00425554	0.00690239	Naive_B	None	NoClonal	0	IGHM
-0.00107534	0.000748512	0.00235054	0.0183565	Naive_B	None	NoClonal	0	IGHD
-0.000929494	0.000825013	0.00293261	0.0122851	Naive_B	None	NoClonal	0	IGHM
-0.00114381	0.000855639	0.00376214	0.00264422	Naive_B	None	NoClonal	0	IGHD
-0.000987823	0.00091319	0.00363733	0.00195507	Naive_B	None	NoClonal	0	IGHM
-0.000996644	0.000847626	0.00236932	0.0163734	Naive_B	Low	NoClonal	0.00588235	IGHD
-0.000939861	0.000885007	0.00367316	0.00374308	Naive_B	None	NoClonal	0	IGHM
-0.00103178	0.000879753	0.00339653	0.0158131	Naive_B	None	NoClonal	0	IGHM
-0.00108006	0.000714589	0.00400222	0.0163365	Naive_B	None	NoClonal	0	IGHM
-0.0011969	0.000927372	0.0042695	0.00220616	Naive_B	None	NoClonal	0	IGHM
-0.00102144	0.000796247	0.00314931	0.00202645	Naive_B	None	NoClonal	0	IGHM
-0.000979145	0.00070571	0.00224308	0.00293062	Naive_B	Low	NoClonal	0.00280112	IGHM
-0.000701288	0.000918202	0.00287504	0.0199758	Naive_B	None	NoClonal	0	IGHM
-0.00100107	0.000825045	0.00383458	0.00869711	Naive_B	None	NoClonal	0	IGHM
-0.000818125	0.000793732	0.00274457	0.0187032	Naive_B	None	NoClonal	0	IGHM
-0.000744746	0.000734143	0.00272812	0.00656315	Naive_B	None	NoClonal	0	IGHM
-0.00121451	0.000906897	0.00491003	0.00640669	Naive_B	None	NoClonal	0	IGHD
-0.000968235	0.000891612	0.00426258	0.0178232	Naive_B	None	NoClonal	0	IGHM
-0.000969963	0.000769626	0.00264344	0.00950734	Naive_B	None	NoClonal	0	IGHM
-0.000873798	0.000690167	0.00314024	0.00403116	Naive_B	Low	NoClonal	0.00293255	IGHM
-0.00110192	0.000835401	0.00303684	0.000692873	Naive_B	None	NoClonal	0	IGHM
-0.00115729	0.000854995	0.00376086	0.0182567	Naive_B	None	NoClonal	0	IGHD
-0.00112239	0.000908714	0.00427697	0.00410223	Naive_B	None	NoClonal	0	IGHM
-0.00107206	0.000727548	0.00241722	0.00670351	Naive_B	None	NoClonal	0	IGHM
-0.00133925	-0.0026689	0.00272853	0.00590373	Naive_B	Low	NoClonal	0.0174927	IGHM
-0.000815916	0.000739183	0.00305333	0.0175406	Naive_B	None	NoClonal	0	IGHM
-0.000870523	0.000805742	0.00340368	0.00218944	Naive_B	None	NoClonal	0	IGHD
-0.000872536	0.00090078	0.00195276	0.00913604	Naive_B	Low	NoClonal	0.00293255	IGHM
-0.000878793	0.000897661	0.00373461	0.0118184	Naive_B	None	NoClonal	0	IGHM
-0.000836794	0.000828613	0.00306046	0.00943858	Naive_B	None	NoClonal	0	IGHM
-0.00112039	0.000853484	0.00394526	0.00288646	Naive_B	Low	NoClonal	0.0027933	IGHD
-0.00056326	0.000855843	0.00244988	0.0129425	Naive_B	Low	NoClonal	0.0116959	IGHM
-0.000890215	0.000755778	0.0031306	0.023563	Naive_B	None	NoClonal	0	IGHM
-0.00100274	0.000842826	0.00317342	0.00270975	Naive_B	None	NoClonal	0	IGHD
-0.000582108	0.000790537	0.00270937	0.0103914	Naive_B	None	NoClonal	0	IGHM
-0.000824563	0.000865613	0.0035603	0.0106739	Naive_B	None	NoClonal	0	IGHM
-0.000984636	0.000880427	0.00370981	0.00732121	Naive_B	None	NoClonal	0	IGHD
-0.00085015	0.000844286	0.00365009	0.0111971	Naive_B	None	NoClonal	0	IGHD
-0.000980252	0.000920122	0.00401654	0.00545818	Naive_B	None	NoClonal	0	IGHM
-0.000676146	0.000759059	0.0021462	0.0180134	Naive_B	High	NoClonal	0.0294118	IGHM
-0.00104947	0.000926726	0.00426976	0.0102561	Naive_B	None	NoClonal	0	IGHM
-0.000910585	0.000769016	0.0018138	0.0167541	Memory_B	High	NoClonal	0.0202899	IGHG1
-0.000791757	0.000796415	0.00319245	0.00860516	Naive_B	None	NoClonal	0	IGHM
-0.00103719	0.000860723	0.00406608	0.00858799	Naive_B	None	NoClonal	0	IGHM
-0.00102267	0.000822491	0.00367719	0.00610892	Naive_B	Low	NoClonal	0.00295858	IGHM
-0.00102477	0.000789286	0.00296834	0.00591376	Naive_B	None	NoClonal	0	IGHM
-0.000978213	0.000902176	0.00411522	0.00606281	Naive_B	None	NoClonal	0	IGHM
-0.00092425	0.000829092	0.00341074	0.0144881	Naive_B	None	NoClonal	0	IGHM
-0.00105697	0.000633699	0.00375661	0.00662166	Naive_B	None	NoClonal	0	IGHM
-0.00106973	0.000815029	0.00386984	0.00345577	Naive_B	Low	NoClonal	0.00299401	IGHD
-0.000965827	0.000715527	0.00333676	0.0118603	Naive_B	None	NoClonal	0	IGHM
-0.000925893	0.000714006	0.00360385	0.00485449	Naive_B	None	NoClonal	0	IGHM
-0.000923777	0.000615414	0.00330399	0.00996456	Naive_B	None	NoClonal	0	IGHD
-0.0010569	0.000734822	0.00270829	0.0118531	Naive_B	None	NoClonal	0	IGHM
-0.000980213	0.000885809	0.00340486	0.00620168	Naive_B	None	NoClonal	0	IGHM
-0.000793238	0.000900377	0.00292582	0.0321239	Naive_B	None	NoClonal	0	IGHM
-0.00110912	0.00095048	0.00447396	0.00542105	Naive_B	None	NoClonal	0	IGHM
-0.000740617	0.000739079	0.00261544	0.0207358	Naive_B	None	NoClonal	0	IGHM
-0.000959891	0.000880727	0.00324046	0.00830794	Naive_B	None	NoClonal	0	IGHM
-0.0010661	0.00091185	0.00346174	0.0113514	Naive_B	None	NoClonal	0	IGHM
-0.00109385	0.000953495	0.00393838	0.00787135	Naive_B	None	NoClonal	0	IGHD
-0.000911413	0.000817248	0.00367067	0.0124861	Naive_B	None	NoClonal	0	IGHM
-0.00108898	0.000718983	0.00153991	0.0146115	Memory_B	High	NoClonal	0.0641399	IGHM
-0.00104303	0.000993183	0.00402679	0.00135252	Naive_B	None	NoClonal	0	IGHM
-0.000891596	0.000779121	0.00291399	0.0171454	Naive_B	None	NoClonal	0	IGHM
-0.00114576	0.000933759	0.00438398	0.0134965	Naive_B	None	NoClonal	0	IGHM
-0.000635122	0.000790937	0.0028078	0.0169713	Naive_B	None	Clonal	0	IGHM
-0.000811668	0.00086976	0.0035428	0.0212441	Naive_B	None	NoClonal	0	IGHM
-0.000851401	0.000781877	0.00301818	0.00490602	Naive_B	None	NoClonal	0	IGHM
-0.000894712	0.000918274	0.0040841	0.013492	Naive_B	None	NoClonal	0	IGHM
-0.00112481	0.000698719	0.00259257	0.0103053	Naive_B	None	NoClonal	0	IGHM
-0.00111373	0.000802531	0.00110733	0.016403	Memory_B	High	NoClonal	0.0235988	IGHM
-0.000695611	0.000874149	0.00299399	0.0109105	Naive_B	None	NoClonal	0	IGHM
-0.000649669	0.000751027	0.00234663	0.0188274	Naive_B	None	NoClonal	0	IGHM
-0.000919669	0.000781255	0.00294533	0.0154505	Naive_B	High	NoClonal	0.0293255	IGHM
-0.00102837	0.000808068	0.00265514	0.00460101	Naive_B	Low	NoClonal	0.00297619	IGHM
-0.00108165	0.000758939	0.00308421	0.00346801	Naive_B	None	NoClonal	0	IGHM
-0.00124782	0.000857509	0.00125961	0.00447954	Naive_B	None	NoClonal	0	IGHM
-0.0010884	0.000895014	0.00305826	0.0169622	Naive_B	Low	NoClonal	0.00564972	IGHD
-0.000812074	0.000842013	0.00325967	0.00653501	Naive_B	None	NoClonal	0	IGHM
-0.000744304	0.000854019	0.00356105	0.0137937	Naive_B	None	NoClonal	0	IGHM
-0.000865147	0.000795437	0.00308699	0.0123976	Naive_B	None	NoClonal	0	IGHM
-0.000980962	0.000892635	0.00330686	0.0112761	Naive_B	None	NoClonal	0	IGHM
-0.00103739	0.00086454	0.00372897	0.00334726	Naive_B	None	Clonal	0	IGHD
-0.00100675	0.000244965	0.00157482	0.0223995	Memory_B	Low	NoClonal	0.0147929	IGHM
-0.00103459	0.000789386	0.00326893	0.00565021	Naive_B	None	NoClonal	0	IGHM
-0.0011847	0.000951023	0.00462734	0.0046813	Naive_B	None	NoClonal	0	IGHM
-0.000933661	0.000816137	0.00316109	0.0217509	Naive_B	None	NoClonal	0	IGHM
-0.000839414	0.000800815	0.00304122	0.010162	Naive_B	Low	NoClonal	0.00294985	IGHM
-0.00098359	0.00084589	0.00379751	0.0079977	Naive_B	Low	NoClonal	0.0028169	IGHM
-0.000951615	0.000888582	0.00371388	0.0128792	Naive_B	Low	NoClonal	0.00290698	IGHM
-0.00073439	0.000761396	0.00299581	0.00592268	Naive_B	None	NoClonal	0	IGHM
-0.000922303	0.000679577	0.00268806	0.0109767	Naive_B	None	NoClonal	0	IGHM
-0.00099412	0.00086576	0.00352417	0.00376854	Naive_B	None	NoClonal	0	IGHM
-0.00118512	0.000906579	0.00336231	0.0121859	Naive_B	Low	NoClonal	0.00292398	IGHM
-0.000623617	0.000907333	0.00352489	0.0182081	Naive_B	None	NoClonal	0	IGHM
-0.000942224	0.000744722	0.00330635	0.00700876	Naive_B	Low	NoClonal	0.003003	IGHM
-0.00088792	0.00081478	0.00287543	0.0246918	Naive_B	Low	NoClonal	0.00289017	IGHM
-0.00114117	0.00082291	0.003263	0.017922	Naive_B	None	NoClonal	0	IGHM
-0.000969042	0.000810995	0.00233948	0.00417445	Naive_B	None	NoClonal	0	IGHD
-0.00100608	0.000804628	0.0020712	0.00325721	Naive_B	None	NoClonal	0	IGHM
-0.000781931	0.000869683	0.00288349	0.0113219	Naive_B	None	NoClonal	0	IGHM
-0.000879777	0.000818023	0.00323683	0.0243268	Naive_B	None	NoClonal	0	IGHD
-0.00101187	0.000780955	0.00370724	0.0112511	Naive_B	None	NoClonal	0	IGHD
-0.00108741	0.00105715	0.00442087	0.00780001	Naive_B	None	NoClonal	0	IGHM
-0.000909186	0.000893329	0.0021111	0.0139978	Naive_B	High	NoClonal	0.0382353	IGHM
-0.00104605	0.000859223	0.00317713	0.00300244	Naive_B	None	NoClonal	0	IGHM
-0.000959556	0.000804206	0.0035684	0.00401857	Naive_B	None	NoClonal	0	IGHM
-0.000913262	0.000835928	0.00351975	0.00582515	Naive_B	None	NoClonal	0	IGHM
-0.000992637	0.00084118	0.00283865	0.00930997	Naive_B	High	NoClonal	0.032641	IGHM
-0.0010785	0.000893052	0.00317256	0.00500773	Naive_B	None	NoClonal	0	IGHM
-0.00108567	0.000889945	0.00394097	0.0165399	Naive_B	None	NoClonal	0	IGHM
-0.000715858	0.000896061	0.0038023	0.0186814	Naive_B	None	NoClonal	0	IGHM
-0.00100241	0.000648135	0.00361299	0.0100629	Naive_B	None	NoClonal	0	IGHM
-0.00099564	0.000820766	0.00366753	0.0127751	Naive_B	None	NoClonal	0	IGHD
-0.00100747	0.000843107	0.00273362	0.00744066	Naive_B	None	NoClonal	0	IGHM
-0.000570824	0.000866782	0.00362684	0.0189768	Naive_B	None	NoClonal	0	IGHM
-0.000966106	0.00085083	0.00349544	0.00894396	Naive_B	None	NoClonal	0	IGHM
-0.00107215	0.000940691	0.0039294	0.00373667	Naive_B	None	NoClonal	0	IGHM
-0.000783886	0.000709164	0.00249616	0.00546737	Naive_B	None	NoClonal	0	IGHM
-0.000882086	0.000806038	0.0027499	0.0088956	Naive_B	None	NoClonal	0	IGHM
-0.000943922	0.000802481	0.00317826	0.00373356	Naive_B	None	NoClonal	0	IGHD
-0.000924996	0.000969022	0.00358898	0.00718349	Naive_B	None	NoClonal	0	IGHM
-0.00100708	0.000789529	0.00329071	0.00795678	Naive_B	None	NoClonal	0	IGHM
-0.000892862	0.000751706	0.0028269	0.00544594	Naive_B	Low	Clonal	0.0116959	IGHM
-0.00109408	0.000830739	0.00377369	0.00812058	Naive_B	None	NoClonal	0	IGHM
-0.000869363	0.000890543	0.0034889	0.011612	Naive_B	None	NoClonal	0	IGHM
-0.00103155	0.000911355	0.00387927	0.00450894	Naive_B	None	NoClonal	0	IGHM
-0.000720487	0.000881695	0.00316982	0.0212753	Naive_B	None	NoClonal	0	IGHM
-0.000978407	0.000843582	0.0034141	0.0124989	Naive_B	None	NoClonal	0	IGHM
-0.00102739	0.000904776	0.00398462	0.0161893	Naive_B	Low	NoClonal	0.00597015	IGHM
-0.000993298	0.000787551	0.00254559	0.0107443	Naive_B	None	NoClonal	0	IGHM
-0.000980655	0.000794149	0.00304989	0.00618463	Naive_B	None	NoClonal	0	IGHM
-0.000961778	0.000870945	0.00374064	0.00307203	Naive_B	None	NoClonal	0	IGHM
-0.000952553	0.000807378	0.00230802	0.00914687	Naive_B	None	NoClonal	0	IGHM
-0.00090751	0.000771822	0.00267684	0.0155021	Naive_B	None	NoClonal	0	IGHM
-0.00100852	0.000873318	0.00303465	0.0125987	Naive_B	None	NoClonal	0	IGHM
-0.000906537	0.00074361	0.00284661	0.00311117	Naive_B	None	NoClonal	0	IGHM
-0.000837393	0.000733507	0.00265572	0.00596088	Naive_B	Low	Clonal	0.0058997	IGHM
-0.000902625	0.000833027	0.00305068	0.00602038	Naive_B	None	NoClonal	0	IGHM
-0.000875834	0.000670284	0.000384028	0.0198086	Naive_B	High	NoClonal	0.0385757	IGHM
-0.00092169	0.000843579	0.00327177	0.00932752	Naive_B	None	NoClonal	0	IGHM
-0.0012497	0.000914563	0.0050639	0.014569	Naive_B	None	NoClonal	0	IGHM
-0.00113539	0.000897831	0.00467982	0.00336062	Naive_B	None	NoClonal	0	IGHM
-0.000786525	0.000774421	0.00200141	0.0132857	Naive_B	None	NoClonal	0	IGHM
-0.000883854	0.00085791	0.00323242	0.00768602	Naive_B	None	NoClonal	0	IGHM
-0.00104295	0.00081386	0.00388315	0.00349328	Naive_B	None	NoClonal	0	IGHM
-0.000962027	0.000933348	0.00167804	0.0148338	Naive_B	High	NoClonal	0.0328358	IGHM
-0.000874038	0.000852595	0.00187619	0.00314474	Naive_B	High	NoClonal	0.0204082	IGHG1
-0.000906855	0.000860958	0.00279841	0.0121493	Naive_B	None	NoClonal	0	IGHM
-0.000923655	0.000781065	0.00147438	0.0117122	Naive_B	High	NoClonal	0.0684524	IGHA1
-0.000855784	0.000935254	0.00383091	0.00313864	Naive_B	None	NoClonal	0	IGHM
-0.00090484	0.000827138	0.00341392	0.00637835	Naive_B	None	NoClonal	0	IGHM
-0.000991695	0.000862464	0.00372687	0.0085083	Naive_B	None	NoClonal	0	IGHM
-0.00105923	0.000859642	0.00369049	0.00711928	Naive_B	None	NoClonal	0	IGHM
-0.00110019	0.000765237	0.00260972	0.00664353	Naive_B	None	NoClonal	0	IGHM
-0.000672174	0.000836717	0.00273496	0.00763065	Naive_B	None	NoClonal	0	IGHM
-0.00107832	0.000827979	0.000941657	0.00585272	Memory_B	Low	Clonal	0.0116959	IGHM
-0.000992094	0.000847168	0.00327765	0.00956163	Naive_B	None	NoClonal	0	IGHD
-0.00105081	0.000958796	0.00429753	0.00330846	Naive_B	None	NoClonal	0	IGHD
-0.000902262	0.000864019	0.00153075	0.0130384	Memory_B	Low	NoClonal	0.0179641	IGHM
-0.000960949	0.00077677	0.00298257	0.00263101	Naive_B	None	NoClonal	0	IGHM
-0.000905107	0.000779184	0.00348799	0.00625852	Naive_B	Low	NoClonal	0.00294985	IGHM
-0.000922895	0.000782961	0.00339296	0.0076854	Naive_B	None	NoClonal	0	IGHM
-0.000554591	0.000825129	0.00308281	0.0144958	Naive_B	None	Clonal	0	IGHM
-0.000922436	0.000882781	0.00206898	0.00600475	Memory_B	Low	NoClonal	0.00286533	IGHA1
-0.000972275	0.000762318	0.00187963	0.00697072	Naive_B	None	NoClonal	0	IGHD
-0.00097667	0.000894035	0.00408909	0.00695938	Naive_B	None	NoClonal	0	IGHM
-0.000968332	0.000883912	0.00350283	0.00801186	Naive_B	None	NoClonal	0	IGHM
-0.00100102	0.000879853	0.00163852	0.0115817	Memory_B	High	NoClonal	0.05	IGHM
-0.000974486	0.000789176	0.00355632	0.00615312	Naive_B	None	NoClonal	0	IGHM
-0.0010111	0.000828539	0.00365214	0.0175622	Naive_B	None	NoClonal	0	IGHD
-0.000996604	0.000978331	0.0045201	0.0095529	Naive_B	None	NoClonal	0	IGHM
-0.0012692	0.000887552	0.00403175	0.00805194	Naive_B	None	NoClonal	0	IGHM
-0.000804836	0.000789185	0.00295188	0.0205799	Naive_B	None	NoClonal	0	IGHM
-0.000921294	0.00072295	0.00335695	0.00611637	Naive_B	None	NoClonal	0	IGHM
-0.00114033	0.000850027	0.0044706	0.00765954	Naive_B	None	NoClonal	0	IGHM
-0.000985751	0.000832686	0.00319671	0.0185147	Naive_B	None	NoClonal	0	IGHM
-0.0008995	0.000842371	0.00348257	0.00602295	Naive_B	Low	Clonal	0.00297619	IGHM
-0.000953685	0.000913256	0.00255738	0.0243393	Memory_B	None	NoClonal	0	IGHM
-0.000880644	0.000824527	0.00353067	0.0178505	Naive_B	None	NoClonal	0	IGHM
-0.000842701	0.000697546	0.00101574	0.0198247	Memory_B	High	NoClonal	0.0560472	IGHM
-0.00100655	0.000791533	0.00319254	0.0056543	Naive_B	None	NoClonal	0	IGHM
-0.00110919	0.000818155	0.00305901	0.0133281	Naive_B	None	NoClonal	0	IGHM
-0.000933086	0.000758635	0.00148266	0.01726	Memory_B	Low	NoClonal	0.0058651	IGHM
-0.000994683	0.000864745	0.00321191	0.00183786	Naive_B	None	NoClonal	0	IGHM
-0.00102484	0.000899572	0.00338948	0.0171736	Naive_B	None	NoClonal	0	IGHM
-0.00104772	0.000852021	0.00230516	0.013633	Naive_B	Low	NoClonal	0.00564972	IGHD
-0.00100723	0.00083986	0.00397197	0.0148706	Naive_B	None	NoClonal	0	IGHD
-0.000955315	0.000813296	0.00196444	0.00477986	Memory_B	High	NoClonal	0.024024	IGHM
-0.00102753	0.000893915	0.00363789	0.00316636	Naive_B	None	NoClonal	0	IGHM
-0.000925163	0.000838289	0.00299647	0.0207728	Naive_B	High	NoClonal	0.0237389	IGHD
-0.000968438	0.000771976	0.00301466	0.00372643	Naive_B	None	NoClonal	0	IGHM
-0.000848519	0.000776188	0.00212917	0.00465795	Naive_B	High	Clonal	0.0263158	IGHM
-0.0010267	0.000788846	0.002909	0.00354945	Naive_B	None	NoClonal	0	IGHM
-0.000841653	0.000780919	0.0027714	0.0154027	Naive_B	None	NoClonal	0	IGHM
-0.000954162	0.000924481	0.0037516	0.0102342	Naive_B	None	NoClonal	0	IGHD
-0.000769203	0.000813604	0.00306423	0.019001	Naive_B	None	NoClonal	0	IGHM
-0.000200158	0.000748166	0.00186103	0.00237623	Naive_B	None	NoClonal	0	IGHM
-0.00095441	0.000847458	0.00360245	0.0117307	Naive_B	None	NoClonal	0	IGHM
-0.000926032	0.000873432	0.00239646	0.00508237	Naive_B	Low	NoClonal	0.00296736	IGHD
-0.000905414	0.000728247	0.00288364	0.0262328	Naive_B	None	NoClonal	0	IGHM
-0.000893092	0.000732072	0.00248128	0.0169036	Naive_B	None	NoClonal	0	IGHM
-0.000944693	0.000831544	0.00370869	0.00948335	Naive_B	None	NoClonal	0	IGHM
-0.000935044	0.000834801	0.00351732	0.00888738	Naive_B	None	NoClonal	0	IGHM
-0.000844302	0.000741177	0.0030063	0.0200726	Naive_B	None	NoClonal	0	IGHD
-0.000686163	0.000867354	0.00316671	0.0108373	Naive_B	Low	NoClonal	0.00294985	IGHM
-0.000919137	0.000776776	0.00319747	0.00165308	Naive_B	None	NoClonal	0	IGHD
-0.000947733	0.000900045	0.00349417	0.00449333	Naive_B	None	NoClonal	0	IGHM
-0.000961143	0.000939036	0.0040288	0.0107074	Naive_B	None	NoClonal	0	IGHM
-0.000793901	0.000921177	0.003622	0.00814936	Naive_B	None	NoClonal	0	IGHM
-0.000795652	0.000846659	0.00343295	0.0139984	Naive_B	Low	NoClonal	0.0027933	IGHM
-0.000985342	0.000802679	0.00336327	0.00773347	Naive_B	None	NoClonal	0	IGHD
-0.00098275	0.000874692	0.0038189	0.00303712	Naive_B	None	NoClonal	0	IGHD
-0.000985568	0.00076205	0.00295517	0.0129535	Naive_B	None	NoClonal	0	IGHM
-0.000865225	0.000747405	0.0027968	0.0138519	Naive_B	None	NoClonal	0	IGHM
-0.000991355	0.000736503	0.00321299	0.0198859	Naive_B	None	NoClonal	0	IGHM
-0.000851836	0.000760458	0.00268337	0.0188176	Naive_B	None	NoClonal	0	IGHM
-0.000923708	0.000880222	0.00202653	0.00689681	Naive_B	High	NoClonal	0.0650888	IGHM
-0.00105989	0.000849829	0.0031049	0.00563426	Naive_B	None	NoClonal	0	IGHM
-0.000974429	0.000809269	0.00369625	0.00754633	Naive_B	None	NoClonal	0	IGHM
-0.000818844	0.000905625	0.00397231	0.0111518	Naive_B	None	NoClonal	0	IGHD
-0.000951254	0.000922071	0.00153914	0.00870235	Memory_B	High	NoClonal	0.0375723	IGHA1
-0.000902925	0.000727421	0.00147824	0.0214968	Naive_B	High	NoClonal	0.0474777	IGHM
-0.00101654	0.000902162	0.00380377	0.0039249	Naive_B	None	NoClonal	0	IGHM
-0.000834621	0.000847269	0.0032027	0.00527376	Naive_B	None	NoClonal	0	IGHM
-0.000861141	0.00071744	0.0027821	0.0194203	Naive_B	None	NoClonal	0	IGHM
-0.00113573	0.000877199	0.00435806	0.012929	Naive_B	None	NoClonal	0	IGHD
-0.00116667	0.00104275	0.00419094	0.0104427	Naive_B	None	NoClonal	0	IGHM
-0.00104734	0.000803279	0.00385623	0.00660686	Naive_B	None	NoClonal	0	IGHM
-0.000887877	0.000751619	0.00338188	0.00885643	Naive_B	None	NoClonal	0	IGHM
-0.000625908	0.000924455	0.00350175	0.0153361	Naive_B	None	NoClonal	0	IGHM
-0.00064482	0.000776763	0.00290958	0.0034471	Naive_B	None	NoClonal	0	IGHM
-0.00103191	0.000757552	0.00234842	0.00776437	Naive_B	None	NoClonal	0	IGHM
-0.000960527	0.000883162	0.0036609	0.00253103	Naive_B	None	NoClonal	0	IGHM
-0.00102618	0.000866722	0.0032028	0.00625403	Naive_B	None	NoClonal	0	IGHM
-0.00102798	0.000893906	0.00125309	0.0103554	Memory_B	High	NoClonal	0.0212766	IGHM
-0.000899089	0.00081102	0.00335372	0.00575137	Naive_B	Low	NoClonal	0.00295858	IGHM
-0.000456927	0.00087321	0.00354475	0.0176784	Naive_B	None	NoClonal	0	IGHA1
-0.000796602	0.000833338	0.00135739	0.00975333	Memory_B	High	NoClonal	0.0517241	IGHM
-0.000980633	0.000889474	0.00391514	0.0113186	Naive_B	None	NoClonal	0	IGHM
-0.000965068	0.000749247	0.00399786	0.0118843	Naive_B	None	NoClonal	0	IGHD
-0.000920672	0.000903574	0.00332088	0.00996287	Naive_B	None	NoClonal	0	IGHM
-0.0009787	0.000896744	0.00339161	0.0140273	Naive_B	None	NoClonal	0	IGHM
-0.00121999	0.000972307	0.00504602	0.00594334	Naive_B	None	NoClonal	0	IGHD
-0.00119142	0.000886868	0.00437342	0.00502726	Naive_B	None	NoClonal	0	IGHM
-0.000825241	0.000685034	0.00250201	0.0114913	Naive_B	Low	NoClonal	0.0058309	IGHM
-0.000974089	0.000729844	0.00270535	0.0102053	Naive_B	None	NoClonal	0	IGHM
-0.00107794	0.000859391	0.00396289	0.00752043	Naive_B	None	NoClonal	0	IGHM
-0.000857936	0.000742169	0.00174957	0.00533896	Naive_B	None	NoClonal	0	IGHM
-0.00131868	0.000855275	-0.000933992	0.0121948	Memory_B	Low	NoClonal	0.0058309	IGHM
-0.000992754	0.000870742	0.00363222	0.0210623	Naive_B	None	NoClonal	0	IGHM
-0.00114174	0.000901494	0.00434939	0.0133013	Naive_B	None	NoClonal	0	IGHM
-0.000882875	0.000783961	0.00299952	0.00467026	Naive_B	None	NoClonal	0	IGHM
-0.00103616	0.000779361	0.00311758	0.00960872	Naive_B	None	NoClonal	0	IGHD
-0.00098764	0.000812306	0.00286959	0.0147294	Naive_B	None	NoClonal	0	IGHM
-0.00112932	0.000549538	0.00384054	0.00465264	Naive_B	None	NoClonal	0	IGHM
-0.00104579	0.000854148	0.00271543	0.00570263	Naive_B	High	NoClonal	0.0204678	IGHM
-0.000905415	0.000910091	0.00340466	0.0155792	Naive_B	High	NoClonal	0.0205882	IGHM
-0.000868583	0.000636581	0.00189683	0.0201134	Naive_B	None	NoClonal	0	IGHD
-0.00106143	0.000915195	0.00351069	0.0172527	Naive_B	None	NoClonal	0	IGHM
-0.00081927	0.000770296	0.00300794	0.00269579	Naive_B	None	NoClonal	0	IGHM
-0.000833171	0.000501913	0.0036875	0.0142188	Naive_B	None	Clonal	0	IGHM
-0.000758147	0.000745148	0.0028041	0.0187173	Naive_B	None	NoClonal	0	IGHM
-0.00096633	0.000831253	0.00340565	0.0180466	Naive_B	Low	NoClonal	0.003003	IGHM
-0.000934436	0.000757073	0.00318083	0.0183102	Naive_B	None	NoClonal	0	IGHM
-0.00127929	0.000979457	0.00478735	0.00900047	Naive_B	None	NoClonal	0	IGHM
-0.000983164	0.000827097	0.00356866	0.00831692	Naive_B	None	NoClonal	0	IGHD
-0.00095332	0.000705933	0.00246518	0.00405333	Naive_B	None	NoClonal	0	IGHM
-0.00117009	0.000928544	0.00470333	0.00462376	Naive_B	Low	NoClonal	0.00282486	IGHM
-0.000802175	0.000851734	0.000846062	0.0178289	Memory_B	Low	NoClonal	0.0175439	IGHA1
-0.000854641	0.000982437	0.00244273	0.010758	Naive_B	None	NoClonal	0	IGHM
-0.000995956	0.000693488	0.00337522	0.027145	Naive_B	None	NoClonal	0	IGHM
-0.00149554	-0.00335968	0.0010807	0.0150108	Memory_B	Low	NoClonal	0.00593472	IGHM
-0.00106886	0.000851819	0.00300256	0.00247789	Naive_B	High	NoClonal	0.0380117	IGHD
-0.000919874	0.000787513	0.00343668	0.00846212	Naive_B	None	NoClonal	0	IGHM
-0.000934524	0.000740721	0.00229998	0.00478421	Naive_B	None	NoClonal	0	IGHM
-0.00108015	0.000869285	0.00373039	0.00845248	Naive_B	None	NoClonal	0	IGHM
-0.000900017	0.000783443	0.0031176	0.00335293	Naive_B	None	NoClonal	0	IGHM
-0.000910424	0.000875623	0.00357671	0.0100251	Naive_B	None	NoClonal	0	IGHD
-0.000968296	0.000823595	0.00329828	0.0138495	Naive_B	None	NoClonal	0	IGHM
-0.00105174	0.000697763	0.00236181	0.00852408	Naive_B	None	NoClonal	0	IGHM
-0.000922769	0.000820134	0.00298002	0.00995127	Naive_B	None	NoClonal	0	IGHM
-0.000950914	0.000791482	0.00333086	0.00774315	Naive_B	None	NoClonal	0	IGHM
-0.00101819	0.000771398	0.00264349	0.0266825	Naive_B	None	NoClonal	0	IGHM
-0.000927647	0.000782187	0.0022337	0.0132167	Naive_B	High	NoClonal	0.0530973	IGHM
-0.000992491	0.000906655	0.00406122	0.00596515	Naive_B	None	NoClonal	0	IGHM
-0.00128413	0.000961177	0.00520245	0.00347618	Naive_B	None	NoClonal	0	IGHM
-0.000776	0.00079144	0.00367872	0.0135812	Naive_B	None	Clonal	0	IGHM
-0.000962757	0.000836027	0.00309397	0.00452378	Naive_B	None	NoClonal	0	IGHM
-0.000923397	0.000753579	0.0029886	0.00426676	Naive_B	None	NoClonal	0	IGHD
-0.000807067	0.00085977	0.00313576	0.0133526	Naive_B	None	NoClonal	0	IGHM
-0.000810269	0.000856469	0.00353592	0.00455861	Naive_B	None	NoClonal	0	IGHD
-0.00100349	0.000932307	0.00372041	0.00368628	Naive_B	None	NoClonal	0	IGHM
-0.000806971	0.000754561	0.00299934	0.0104812	Naive_B	None	NoClonal	0	IGHM
-0.000861627	0.000856777	0.00139107	0.0169253	Memory_B	High	NoClonal	0.0204678	IGHM
-0.00102397	0.000876463	0.00423038	0.00635941	Naive_B	None	NoClonal	0	IGHM
-0.000864654	0.000799318	0.00322946	0.010732	Naive_B	None	NoClonal	0	IGHM
-0.00129163	0.000823795	0.0039986	0.0061592	Naive_B	None	NoClonal	0	IGHM
-0.00102777	0.000887161	0.00381599	0.00622562	Naive_B	None	NoClonal	0	IGHM
-0.00106464	0.000938243	0.00397745	0.0079865	Naive_B	None	NoClonal	0	IGHM
-0.00105258	0.000760168	0.00295293	0.00235031	Naive_B	Low	NoClonal	0.00296736	IGHM
-0.00090102	0.000792813	0.00348161	0.00808379	Naive_B	None	NoClonal	0	IGHM
-0.000937085	0.00080901	0.00337029	0.00475541	Naive_B	None	NoClonal	0	IGHM
-0.000918294	0.000716841	0.00136546	0.0255093	Naive_B	High	NoClonal	0.0437318	IGHG1
-0.00108524	0.000661388	0.00210372	0.00680271	Naive_B	None	NoClonal	0	IGHM
-0.000999338	0.000836549	0.00354605	0.00795561	Naive_B	None	NoClonal	0	IGHM
-0.000868674	0.00089241	0.00365989	0.0183505	Naive_B	None	NoClonal	0	IGHM
-0.00102491	0.000792676	0.00279819	0.00961849	Naive_B	None	NoClonal	0	IGHM
-0.000933067	0.000887728	0.00343411	0.00679636	Naive_B	Low	NoClonal	0.00302115	IGHM
-0.000926416	0.000789678	0.00301201	0.00650894	Naive_B	None	NoClonal	0	IGHM
-0.000824445	0.000825225	0.00338935	0.00670078	Naive_B	None	NoClonal	0	IGHM
-0.000477127	0.00081496	0.00126465	0.0269698	Memory_B	High	NoClonal	0.0293255	IGHM
-0.000974243	0.000760397	0.00260778	0.00334185	Naive_B	None	NoClonal	0	IGHM
-0.00105869	0.000854937	0.00145471	0.00670669	Memory_B	High	NoClonal	0.0238806	IGHM
-0.000891248	0.000778474	0.00323532	0.00919469	Naive_B	None	NoClonal	0	IGHD
-0.00091806	0.000843653	0.00301992	0.0275825	Naive_B	None	NoClonal	0	IGHM
-0.000895379	0.000716314	0.00250609	0.0134292	Naive_B	None	NoClonal	0	IGHM
-0.000807788	0.000746555	0.00285087	0.0102431	Naive_B	None	NoClonal	0	IGHD
-0.00107197	0.000888894	0.00387356	0.00150279	Naive_B	Low	NoClonal	0.00290698	IGHM
-0.000986322	0.000905811	0.00415706	0.0103841	Naive_B	None	NoClonal	0	IGHD
-0.000908225	0.000781165	0.00308217	0.010722	Naive_B	None	NoClonal	0	IGHD
-0.00115085	0.000906868	0.00461495	0.00831927	Naive_B	None	NoClonal	0	IGHM
-0.000902943	0.000800131	0.00324997	0.00796798	Naive_B	None	NoClonal	0	IGHM
-0.000742425	0.000785681	0.00263153	0.00861571	Naive_B	None	NoClonal	0	IGHM
-0.000821811	0.000877733	0.00334754	0.0103506	Naive_B	None	NoClonal	0	IGHM
-0.000972167	0.000879325	0.00322543	0.00276531	Naive_B	None	NoClonal	0	IGHM
-0.000889989	0.000349946	0.00316912	0.00622521	Naive_B	None	NoClonal	0	IGHM
-0.000799141	0.000867467	0.00188185	0.0185328	Memory_B	Low	NoClonal	0.00854701	IGHM
-0.000762022	0.000715614	0.00160853	0.0207816	Naive_B	High	NoClonal	0.0473373	IGHM
-0.000916626	0.000890737	0.00341555	0.00487734	Naive_B	Low	NoClonal	0.0030303	IGHM
-0.000730269	0.000832033	0.00228663	0.0132489	Naive_B	Low	NoClonal	0.0151976	IGHM
-0.00131611	0.000853523	-0.000218143	0.0162375	Memory_B	High	NoClonal	0.0208955	IGHA1
-0.000975689	0.000957004	0.0030368	0.00154663	Naive_B	None	NoClonal	0	IGHM
-0.00085009	0.000714393	0.00270035	0.00600369	Naive_B	None	NoClonal	0	IGHM
-0.000839697	0.000879767	0.00159282	0.0158928	Memory_B	High	NoClonal	0.0384615	IGHM
-0.00100457	0.000878662	0.00354646	0.0210704	Naive_B	None	NoClonal	0	IGHM
-0.00109806	0.000851422	0.00432694	0.00538201	Naive_B	None	NoClonal	0	IGHD
-0.00106137	0.000720783	0.00355022	0.00194211	Naive_B	None	NoClonal	0	IGHM
-0.000971583	0.000812246	0.0034009	0.00705867	Naive_B	None	NoClonal	0	IGHM
-0.000953979	0.000762412	0.00318398	0.00197426	Naive_B	None	NoClonal	0	IGHM
-0.00097488	0.000779398	0.00270321	0.00226019	Naive_B	None	NoClonal	0	IGHM
-0.0009494	0.000891826	0.00307917	0.0099206	Naive_B	None	NoClonal	0	IGHD
-0.000919872	0.000823365	0.00309518	0.00474125	Naive_B	None	NoClonal	0	IGHM
-0.00102155	0.000812751	0.00322454	0.00170314	Naive_B	Low	NoClonal	0.00298507	IGHM
-0.00118185	0.000900778	0.00371654	0.00721289	Naive_B	None	NoClonal	0	IGHD
-0.00110961	0.00089914	0.00453946	0.00723453	Naive_B	None	NoClonal	0	IGHM
-0.00115884	0.000903798	0.00479597	0.00473822	Naive_B	None	NoClonal	0	IGHM
-0.00110954	0.000905722	0.00438564	0.00976918	Naive_B	None	NoClonal	0	IGHM
-0.000892618	0.00078587	0.00313193	0.014975	Naive_B	None	NoClonal	0	IGHM
-0.00065423	0.000906343	0.00355894	0.0211488	Naive_B	None	NoClonal	0	IGHM
-0.00087233	0.00071826	0.00272609	0.0173111	Naive_B	None	NoClonal	0	IGHM
-0.00110883	0.000789158	0.00325437	0.0205129	Naive_B	Low	NoClonal	0.00295858	IGHM
-0.0008476	0.000809056	0.00363745	0.00858005	Naive_B	None	NoClonal	0	IGHM
-0.000919035	0.000791185	0.00320946	0.00769499	Naive_B	None	NoClonal	0	IGHM
-0.00112307	0.00091987	0.00437878	0.0133093	Naive_B	None	NoClonal	0	IGHM
-0.000788269	0.000850146	0.00389751	0.00383132	Naive_B	Low	NoClonal	0.002849	IGHM
-0.000972409	0.000848244	0.00351504	0.00835121	Naive_B	None	NoClonal	0	IGHD
-0.000788989	0.000777201	0.00309387	0.00931431	Naive_B	None	NoClonal	0	IGHM
-0.000939752	0.000871187	0.00373257	0.00933311	Naive_B	None	NoClonal	0	IGHM
-0.00109468	0.000906305	0.00441954	0.00948735	Naive_B	None	NoClonal	0	IGHM
-0.000934283	0.000934659	0.00403712	0.0101486	Naive_B	None	NoClonal	0	IGHM
-0.000948494	0.000923781	0.0041605	0.0129552	Naive_B	Low	NoClonal	0.0028169	IGHM
-0.000663673	0.000683771	0.00252115	0.00976581	Naive_B	None	NoClonal	0	IGHM
-0.000899795	0.000822068	0.00345916	0.0131274	Naive_B	None	NoClonal	0	IGHM
-0.00077017	0.000861456	0.00222641	0.00757926	Memory_B	High	NoClonal	0.0637681	IGHG1
-0.000733162	0.000701926	0.00247397	0.0121133	Naive_B	None	NoClonal	0	IGHM
-0.000952886	0.000804162	0.00353372	0.00200989	Naive_B	None	NoClonal	0	IGHM
-0.000904401	0.000809529	0.00351378	0.00859456	Naive_B	None	NoClonal	0	IGHM
-0.000855798	0.000765752	0.00318916	0.00684478	Naive_B	None	NoClonal	0	IGHM
-0.00113083	0.000918247	0.00464014	0.0061146	Naive_B	None	NoClonal	0	IGHM
-0.00100252	0.000803625	0.00341643	0.0142464	Naive_B	None	NoClonal	0	IGHM
-0.00091835	0.000833255	0.00362777	0.0019692	Naive_B	None	NoClonal	0	IGHM
-0.000769487	0.000744695	0.00302219	0.00197705	Naive_B	None	NoClonal	0	IGHM
-0.00108144	0.000883566	0.0040405	0.0132937	Naive_B	None	NoClonal	0	IGHM
-0.00100212	0.000842369	0.00360591	0.0129641	Naive_B	None	NoClonal	0	IGHD
-0.000945151	0.00075385	0.00369367	0.0147145	Naive_B	None	NoClonal	0	IGHM
-0.00103476	0.00103885	0.00376985	0.00435698	Naive_B	Low	NoClonal	0.00294118	IGHM
-0.00114467	0.00092423	0.00455052	0.0101283	Naive_B	None	NoClonal	0	IGHM
-0.000940595	0.000819789	0.00376183	0.0104235	Naive_B	None	NoClonal	0	IGHM
-0.000920497	0.000786929	0.00339175	0.020119	Naive_B	None	NoClonal	0	IGHM
-0.000861397	0.000776971	0.00363098	0.0116564	Naive_B	None	NoClonal	0	IGHM
-0.000841989	0.000757296	0.0032443	0.00920968	Naive_B	None	NoClonal	0	IGHD
-0.000814983	0.000872036	0.00333452	0.0063241	Naive_B	None	NoClonal	0	IGHM
-0.00074628	0.000819389	0.00315198	0.014681	Naive_B	None	NoClonal	0	IGHM
-0.000963244	0.000876273	0.00367344	0.0194525	Naive_B	None	NoClonal	0	IGHD
-0.000854805	0.000824055	0.00348595	0.0138909	Naive_B	None	NoClonal	0	IGHM
-0.00100241	0.000763931	0.00356001	0.0117589	Naive_B	None	NoClonal	0	IGHM
-0.000954195	0.000883708	0.00335619	0.0137311	Naive_B	None	NoClonal	0	IGHD
-0.000849649	0.000780199	0.0032493	0.0157056	Naive_B	None	NoClonal	0	IGHD
-0.000969145	0.000854758	0.00393775	0.00731136	Naive_B	None	NoClonal	0	IGHD
-0.000967509	0.000901619	0.00395297	0.00834919	Naive_B	Low	NoClonal	0.00588235	IGHD
-0.00119896	0.000926624	0.0045785	0.00401741	Naive_B	None	NoClonal	0	IGHM
-0.000767043	0.000914934	0.0037707	0.012874	Naive_B	None	NoClonal	0	IGHM
-0.00237754	-0.0174354	0.00109016	0.0219798	GC_B	None	NoClonal	0	IGHM
-0.000794206	0.000725859	0.00273124	0.0210858	Naive_B	Low	NoClonal	0.00288184	IGHD
-0.00105846	0.000809592	0.00364745	0.00815051	Naive_B	None	NoClonal	0	IGHM
-0.000681273	0.000841511	0.00342599	0.00992404	Naive_B	None	NoClonal	0	IGHM
-0.0010346	0.000949795	0.00409052	0.002393	Naive_B	None	NoClonal	0	IGHM
-0.000939328	0.000853572	0.00344833	0.0127444	Naive_B	None	NoClonal	0	IGHM
-0.000658892	0.000952636	0.00305537	0.0130664	Naive_B	None	NoClonal	0	IGHD
-0.00110179	0.000911046	0.00359556	0.0106203	Naive_B	None	NoClonal	0	IGHD
-0.000998086	0.000894838	0.00206765	0.00959392	Memory_B	High	NoClonal	0.0626866	IGHM
-0.000856735	0.000769319	0.00314349	0.0179478	Naive_B	None	NoClonal	0	IGHM
-0.000727797	0.000876886	0.00336959	0.0116459	Naive_B	None	NoClonal	0	IGHM
-0.000832723	0.000831863	0.00358467	0.0164878	Naive_B	None	NoClonal	0	IGHM
-0.0011076	0.00084814	0.00407926	0.00644362	Naive_B	None	NoClonal	0	IGHM
-0.000994514	0.000686425	0.00319775	0.00832765	Naive_B	None	NoClonal	0	IGHM
-0.00128907	0.00098674	0.00522985	0.0115754	Naive_B	None	NoClonal	0	IGHM
-0.000728994	0.000677737	0.0028086	0.0169465	Naive_B	None	NoClonal	0	IGHM
-0.00121987	0.000942926	0.00472253	0.00679036	Naive_B	None	NoClonal	0	IGHM
-0.000820884	0.000868143	0.00401195	0.0211889	Naive_B	Low	NoClonal	0.003003	IGHM
-0.000720006	0.000799983	0.00290324	0.00312607	Naive_B	None	NoClonal	0	IGHM
-0.000774523	0.000747605	0.00284279	0.0104215	Naive_B	None	NoClonal	0	IGHM
-0.000895253	0.000822793	0.00303097	0.0164576	Naive_B	None	NoClonal	0	IGHM
-0.000812308	0.000745982	0.00325634	0.0122599	Naive_B	None	NoClonal	0	IGHM
-0.00121126	0.000947506	0.00505988	0.0161119	Naive_B	None	NoClonal	0	IGHM
-0.00110508	0.000984585	0.00437706	0.0136358	Naive_B	None	NoClonal	0	IGHM
-0.000880897	0.000826343	0.003594	0.00656132	Naive_B	None	NoClonal	0	IGHM
-0.00111831	0.000847565	0.00421768	0.00614982	Naive_B	None	NoClonal	0	IGHD
-0.000984955	0.00087785	0.00412464	0.00334836	Naive_B	None	NoClonal	0	IGHM
-0.000857373	0.000741375	0.00327889	0.0107981	Naive_B	None	NoClonal	0	IGHD
-0.00132339	0.000911703	0.00529292	0.00586975	Naive_B	None	NoClonal	0	IGHM
-0.00116423	0.000918469	0.00125184	0.0193153	Memory_B	High	NoClonal	0.0342857	IGHM
-0.000966521	0.000904435	0.00405754	0.0102543	Naive_B	None	NoClonal	0	IGHM
-0.00105432	0.000854514	0.00418912	0.00302814	Naive_B	None	NoClonal	0	IGHD
-0.000780953	0.00076229	0.00252097	0.00399415	Naive_B	Low	NoClonal	0.00882353	IGHD
-0.000686618	0.000755649	0.00275601	0.0116106	Naive_B	None	NoClonal	0	IGHM
-0.000978106	0.000796816	0.00355303	0.00445775	Naive_B	None	NoClonal	0	IGHM
-0.000907037	0.000854232	0.00346274	0.0231984	Naive_B	None	NoClonal	0	IGHM
-0.00123487	0.000977508	0.00503141	0.00678552	Naive_B	None	NoClonal	0	IGHM
-0.000890315	0.000754278	0.00364195	0.00732918	Naive_B	None	NoClonal	0	IGHM
-0.000952224	0.000809201	0.00374208	0.00664794	Naive_B	None	NoClonal	0	IGHM
-0.000718291	0.000920917	0.00356296	0.0103021	Naive_B	None	NoClonal	0	IGHM
-0.000887769	0.0008718	0.00320374	0.00654399	Naive_B	None	NoClonal	0	IGHM
-0.00095274	0.000787172	0.00313735	0.00630058	Naive_B	None	NoClonal	0	IGHM
-0.000594684	0.000858652	0.00360699	0.0170831	Naive_B	None	NoClonal	0	IGHM
-0.000814124	0.000817703	0.00322422	0.00640848	Naive_B	Low	NoClonal	0.00295858	IGHM
-0.000998427	0.0008403	0.00401197	0.010444	Naive_B	None	NoClonal	0	IGHM
-0.000878867	0.000793698	0.00335174	0.00727842	Naive_B	None	NoClonal	0	IGHD
-0.00115747	0.000859056	0.00389826	0.00628445	Naive_B	None	NoClonal	0	IGHM
-0.00112989	0.000888417	0.00440794	0.00325787	Naive_B	None	NoClonal	0	IGHM
-0.000860876	0.00103609	0.00227447	0.00917202	Memory_B	High	NoClonal	0.0259366	IGHA1
-0.000951127	0.000859034	0.00397185	0.00120782	Naive_B	None	NoClonal	0	IGHM
-0.00117569	0.000943807	0.00489597	0.00617763	Naive_B	None	NoClonal	0	IGHD
-0.000961083	0.000813122	0.00377269	0.0168927	Naive_B	None	NoClonal	0	IGHM
-0.000948581	0.000853515	0.00354184	0.00529778	Naive_B	None	NoClonal	0	IGHM
-0.000923282	0.000825878	0.00391298	0.00483228	Naive_B	None	NoClonal	0	IGHM
-0.000777683	0.000738957	0.00284421	0.0318158	Naive_B	Low	NoClonal	0.00381679	IGHM
-0.000675216	0.000977443	0.00313545	0.0203895	Memory_B	None	NoClonal	0	IGHM
-0.000953562	0.00090726	0.0037654	0.00422867	Naive_B	None	NoClonal	0	IGHM
-0.000502286	0.00084696	0.00265067	0.0130477	Memory_B	Low	NoClonal	0.0145349	IGHM
-0.000959907	0.000882385	0.00359493	0.00993618	Naive_B	None	NoClonal	0	IGHD
-0.000798478	0.000691835	0.00296019	0.00489232	Naive_B	None	NoClonal	0	IGHM
-0.00122056	0.00108867	0.00452301	0.0100841	Naive_B	None	NoClonal	0	IGHM
-0.000545691	0.000943424	0.00310542	0.0220318	Naive_B	None	NoClonal	0	IGHM
-0.000859155	0.000819044	0.00347583	0.0255613	Naive_B	None	NoClonal	0	IGHM
-0.000917648	0.000780086	0.00355048	0.00497723	Naive_B	None	NoClonal	0	IGHM
-0.00103786	0.000882143	0.00407705	0.00076925	Naive_B	None	NoClonal	0	IGHM
-0.000830675	0.000780179	0.00347197	0.00954037	Naive_B	None	NoClonal	0	IGHM
-0.000685919	0.000714976	0.00262142	0.00752646	Naive_B	None	NoClonal	0	IGHM
-0.000951233	0.000762757	0.00257618	0.00632543	Naive_B	None	NoClonal	0	IGHM
-0.00114255	0.00109228	0.00443911	0.00867003	Naive_B	None	NoClonal	0	IGHM
-0.000883158	0.000792179	0.00321649	0.0152175	Naive_B	None	NoClonal	0	IGHM
-0.0009265	0.000841051	0.00373233	0.00720505	Naive_B	None	NoClonal	0	IGHM
-0.00103231	0.000863575	0.00412213	0.0136378	Naive_B	Low	NoClonal	0.00292398	IGHD
-0.00103407	0.00089845	0.00361872	0.00362111	Naive_B	None	NoClonal	0	IGHD
-0.00070188	0.000766508	0.00262478	0.00959643	Naive_B	None	NoClonal	0	IGHM
-0.000879619	0.000730508	0.00338225	0.00554072	Naive_B	None	NoClonal	0	IGHM
-0.000773458	0.000757859	0.00281261	0.0133214	Naive_B	None	NoClonal	0	IGHM
-0.000942364	0.000773704	0.00349108	0.0153768	Naive_B	None	NoClonal	0	IGHM
-0.000880852	0.000816114	0.00307667	0.0155687	Naive_B	None	NoClonal	0	IGHM
-0.0010106	0.000852837	0.00392035	0.00621946	Naive_B	None	NoClonal	0	IGHD
-0.000725701	0.000855214	0.0034356	0.0150685	Naive_B	None	NoClonal	0	IGHM
-0.00116551	0.000957337	0.00476615	0.00692893	Naive_B	None	NoClonal	0	IGHM
-0.00097672	0.000929854	0.00390545	0.0189147	Naive_B	None	NoClonal	0	IGHM
-0.000545525	0.000804078	0.00304395	0.00763661	Naive_B	None	NoClonal	0	IGHM
-0.000960662	0.000815447	0.00366285	0.0137779	Naive_B	None	NoClonal	0	IGHM
-0.000792076	0.000684973	0.00275872	0.0154618	Naive_B	None	NoClonal	0	IGHD
-0.000936415	0.00105522	0.00390552	0.0149876	Naive_B	None	NoClonal	0	IGHM
-0.000870089	0.000799872	0.00345847	0.0187718	Naive_B	None	NoClonal	0	IGHM
-0.000917791	0.000843772	0.00362044	0.0091802	Naive_B	None	NoClonal	0	IGHM
-0.000963534	0.000781577	0.00288971	0.0140735	Naive_B	None	NoClonal	0	IGHD
-0.00114599	0.000802979	0.00392935	0.00551321	Naive_B	None	NoClonal	0	IGHM
-0.000879898	0.000885962	0.00375565	0.00491473	Naive_B	Low	NoClonal	0.002849	IGHM
-0.000822558	0.000805468	0.00337528	0.00802436	Naive_B	None	NoClonal	0	IGHM
-0.00074154	0.000970901	0.00215872	0.0172341	Memory_B	High	NoClonal	0.0884956	IGHA1
-0.00115873	0.000897979	0.00435078	0.00246072	Naive_B	None	NoClonal	0	IGHM
-0.000854845	0.000880094	0.0034615	0.0165942	Naive_B	None	NoClonal	0	IGHM
-0.000915476	0.000938553	0.00382035	0.00565981	Naive_B	None	NoClonal	0	IGHM
-0.00110059	0.000851775	0.00401066	0.00610135	Naive_B	None	NoClonal	0	IGHM
-0.000494189	0.000929606	0.00367236	0.0211169	Naive_B	None	NoClonal	0	IGHD
-0.00104114	0.000842321	0.00374224	0.00443844	Naive_B	None	NoClonal	0	IGHM
-0.000994001	0.000796944	0.00368448	0.0034967	Naive_B	None	NoClonal	0	IGHM
-0.000901645	0.000746197	0.00362615	0.00681025	Naive_B	Low	NoClonal	0.00288184	IGHM
-0.000899569	0.000832735	0.00364616	0.0137317	Naive_B	None	NoClonal	0	IGHM
-0.000943995	0.000797159	0.00367911	0.0168652	Naive_B	None	NoClonal	0	IGHM
-0.000867733	0.000836564	0.00325685	0.00982097	Naive_B	None	NoClonal	0	IGHM
-0.000909717	0.000822737	0.00333719	0.00957162	Naive_B	Low	NoClonal	0.00296736	IGHM
-0.000904855	0.000788779	0.00351877	0.00776463	Naive_B	None	NoClonal	0	IGHM
-0.000952407	0.000830207	0.00375742	0.0104969	Naive_B	None	NoClonal	0	IGHM
-0.00104287	0.000829703	0.00379973	0.00989294	Naive_B	None	NoClonal	0	IGHM
-0.000923146	0.000757508	0.00288255	0.00892867	Naive_B	None	NoClonal	0	IGHM
-0.00124504	0.000880775	0.00469774	0.00380516	Naive_B	None	NoClonal	0	IGHD
-0.00110234	0.000831181	0.00345914	0.00299124	Naive_B	None	NoClonal	0	IGHM
-0.000948015	0.000934226	0.00392803	0.00641112	Naive_B	Low	NoClonal	0.00296736	IGHM
-0.000911382	0.000951029	0.00390987	0.00418017	Naive_B	None	NoClonal	0	IGHM
-0.000812325	0.000908554	0.00366879	0.0137586	Naive_B	None	NoClonal	0	IGHD
-0.000901904	0.00100408	0.0036385	0.014243	Naive_B	None	NoClonal	0	IGHM
-0.000875167	0.000802741	0.00303553	0.00195581	Naive_B	None	NoClonal	0	IGHM
-0.00108849	0.000816109	0.00157671	0.015002	Memory_B	High	NoClonal	0.0550725	IGHG2
-0.000887258	0.000916977	0.00355647	0.00941032	Naive_B	None	NoClonal	0	IGHM
-0.000863475	0.000766427	0.00290475	0.00707219	Naive_B	None	NoClonal	0	IGHM
-0.000740071	0.000884844	0.00329086	0.00925849	Naive_B	None	NoClonal	0	IGHM
-0.00067048	0.000871765	0.00327543	0.00575784	Naive_B	None	NoClonal	0	IGHM
-0.000913775	0.000783262	0.00333143	0.0199074	Naive_B	None	NoClonal	0	IGHM
-0.000813538	0.000785788	0.00318873	0.0190223	Naive_B	Low	NoClonal	0.00584795	IGHD
-0.000770691	0.000675127	0.00277733	0.0127126	Naive_B	None	NoClonal	0	IGHM
-0.000728495	0.000696047	0.00269422	0.00825047	Naive_B	None	NoClonal	0	IGHM
-0.00100962	0.00086017	0.00381892	0.00967232	Naive_B	None	NoClonal	0	IGHM
-0.00110573	0.000944659	0.004498	0.00381954	Naive_B	None	NoClonal	0	IGHM
-0.00103135	0.000762801	0.00395011	0.00274635	Naive_B	None	NoClonal	0	IGHM
-0.000711289	0.000928001	0.00360648	0.0131098	Naive_B	Low	NoClonal	0.00296736	IGHM
-0.000909986	0.000817908	0.00292052	0.0109079	Naive_B	None	NoClonal	0	IGHM
-0.0010239	0.000861322	0.00416645	0.00202497	Naive_B	None	NoClonal	0	IGHM
-0.000956686	0.000833088	0.00364799	0.00994002	Naive_B	Low	NoClonal	0.00302115	IGHM
-0.0009585	0.00080305	0.00359232	0.0172207	Naive_B	None	NoClonal	0	IGHD
-0.000894174	0.000774547	0.00312782	0.00743452	Naive_B	None	NoClonal	0	IGHM
-0.000680001	0.000811135	0.00242242	0.018645	Naive_B	Low	NoClonal	0.0175439	IGHM
-0.00101664	0.0008315	0.00326913	0.00833697	Naive_B	None	NoClonal	0	IGHM
-0.000979173	0.00101945	0.00378129	0.0124994	Naive_B	None	NoClonal	0	IGHM
-0.00119358	0.000826476	0.00475482	0.0138657	Naive_B	None	NoClonal	0	IGHM
-0.000956003	0.000905535	0.00351657	0.0140983	Naive_B	None	NoClonal	0	IGHM
-0.00081853	0.000778226	0.00306537	0.0200735	Naive_B	None	NoClonal	0	IGHD
-0.000821927	0.000777173	0.00349876	0.0108424	Naive_B	None	NoClonal	0	IGHM
-0.00110382	0.000889268	0.00423465	0.00312603	Naive_B	None	NoClonal	0	IGHD
-0.0009444	0.000825019	0.00365938	0.00612802	Naive_B	None	NoClonal	0	IGHD
-0.000843337	0.000236427	0.00305979	0.0145892	Naive_B	None	NoClonal	0	IGHM
-0.000771992	0.000951667	0.00256867	0.013335	Memory_B	None	NoClonal	0	IGHM
-0.00101288	0.000876055	0.00395257	0.00368192	Naive_B	None	NoClonal	0	IGHM
-0.000906961	0.000763731	0.00301365	0.0170314	Naive_B	None	NoClonal	0	IGHM
-0.000830855	0.000751278	0.00305293	0.00895019	Naive_B	None	NoClonal	0	IGHM
-0.000714516	0.000811939	0.00342075	0.0128536	Naive_B	None	NoClonal	0	IGHD
-0.000950738	0.000796577	0.0034535	0.0146267	Naive_B	None	NoClonal	0	IGHM
-0.000799792	0.000922158	0.00356482	0.0124909	Naive_B	Low	NoClonal	0.00297619	IGHM
-0.000804812	0.000789042	0.00319702	0.0158283	Naive_B	None	NoClonal	0	IGHM
-0.000938603	0.000680688	0.00260074	0.00963443	Naive_B	None	NoClonal	0	IGHM
-0.000692652	0.000739783	0.00276972	0.0166503	Naive_B	None	NoClonal	0	IGHM
-0.00112162	0.000866269	0.00406169	0.00355661	Naive_B	None	NoClonal	0	IGHM
-0.000881644	0.000734039	0.00305608	0.00281722	Naive_B	None	NoClonal	0	IGHM
-0.000939358	0.000836624	0.00299552	0.00392653	Naive_B	None	NoClonal	0	IGHD
-0.000962488	0.000826735	0.00383443	0.0193275	Naive_B	None	NoClonal	0	IGHM
-0.00064594	0.000796199	0.0029052	0.0125479	Naive_B	None	NoClonal	0	IGHM
-0.000600409	0.000792924	0.00304811	0.0114633	Naive_B	None	NoClonal	0	IGHD
-0.0010141	0.000885448	0.00228211	0.00285899	Naive_B	Low	NoClonal	0.00595238	IGHM
-0.000955076	0.000826619	0.00345105	0.0119231	Naive_B	None	NoClonal	0	IGHM
-0.000792352	0.00080587	0.00315987	0.0140908	Naive_B	None	NoClonal	0	IGHM
-0.000708541	0.00072341	0.00280337	0.0233047	Naive_B	None	NoClonal	0	IGHM
-0.00100274	0.000891986	0.00401904	0.00490935	Naive_B	None	NoClonal	0	IGHM
-0.000898328	0.000837996	0.00382319	0.00769665	Naive_B	None	NoClonal	0	IGHM
-0.00102177	0.000795511	0.00355959	0.0195381	Naive_B	None	NoClonal	0	IGHM
-0.000900434	0.000856957	0.0037095	0.0161141	Naive_B	None	NoClonal	0	IGHM
-0.000758386	0.000836558	0.00314612	0.0139658	Naive_B	None	NoClonal	0	IGHM
-0.000979362	0.000829772	0.00363908	0.00712539	Naive_B	None	NoClonal	0	IGHM
-0.000988942	0.000848238	0.00369057	0.00416545	Naive_B	None	NoClonal	0	IGHM
-0.000875724	0.000771107	0.00338885	0.0102389	Naive_B	None	NoClonal	0	IGHM
-0.000844659	0.00090407	0.00360626	0.0122314	Naive_B	None	NoClonal	0	IGHM
-0.000622658	0.000900241	0.00350349	0.0253782	Naive_B	None	NoClonal	0	IGHM
-0.00092626	0.000849944	0.0035662	0.00222322	Naive_B	None	NoClonal	0	IGHM
-0.000811397	0.000707531	0.00305914	0.0146837	Naive_B	None	NoClonal	0	IGHM
-0.000989726	0.000921036	0.0041033	0.0131927	Naive_B	None	NoClonal	0	IGHM
-0.00106245	0.000835828	0.00381427	0.00639974	Naive_B	None	NoClonal	0	IGHM
-0.000368098	0.000847046	0.00327755	0.0106363	Naive_B	Low	NoClonal	0.00293255	IGHM
-0.000887074	0.000735154	0.00296027	0.0178473	Naive_B	None	NoClonal	0	IGHM
-0.00084883	0.00079351	0.0033075	0.00291723	Naive_B	None	NoClonal	0	IGHM
-0.00101439	0.000805182	0.00362225	0.00349932	Naive_B	None	NoClonal	0	IGHM
-0.000909665	0.000807488	0.00306674	0.00675282	Naive_B	None	NoClonal	0	IGHM
-0.000924295	0.000865897	0.0037842	0.00750495	Naive_B	None	NoClonal	0	IGHM
-0.00103092	0.000873167	0.00393893	0.00134258	Naive_B	None	NoClonal	0	IGHM
-0.000957436	0.000794771	0.00355541	0.00215652	Naive_B	None	NoClonal	0	IGHM
-0.000857422	0.000789612	0.00344148	0.0181254	Naive_B	None	NoClonal	0	IGHM
-0.000907397	0.000793914	0.00355504	0.0104111	Naive_B	None	NoClonal	0	IGHM
-0.000935834	0.000813241	0.00316168	0.0126836	Naive_B	Low	NoClonal	0.00289855	IGHD
-0.000796339	0.000760358	0.00302687	0.0133488	Naive_B	None	NoClonal	0	IGHM
-0.000973633	0.00088476	0.00396716	0.00555452	Naive_B	None	NoClonal	0	IGHM
-0.000797585	0.00073137	0.00278057	0.0170715	Naive_B	None	NoClonal	0	IGHM
-0.00100397	0.000878457	0.004128	0.00294589	Naive_B	None	NoClonal	0	IGHM
-0.00104952	0.00092032	0.00285074	0.016181	Naive_B	Low	NoClonal	0.00291545	IGHM
-0.00104269	0.00090272	0.00439953	0.00716634	Naive_B	None	NoClonal	0	IGHM
-0.00121966	0.000951182	0.0051136	0.00676921	Naive_B	None	NoClonal	0	IGHM
-0.000977948	0.000826781	0.0037612	0.00415563	Naive_B	None	NoClonal	0	IGHM
-0.0011153	0.000907964	0.00441917	0.00301897	Naive_B	Low	NoClonal	0.00294118	IGHM
-0.000608869	0.00081645	0.00243405	0.0210699	Naive_B	None	NoClonal	0	IGHM
-0.00106862	0.000909679	0.00406474	0.00440386	Naive_B	None	NoClonal	0	IGHM
-0.000846698	0.000707757	0.00268848	0.0217084	Naive_B	None	NoClonal	0	IGHD
-0.000415705	0.000785454	0.00296035	0.00916205	Naive_B	None	NoClonal	0	IGHM
-0.000855908	0.00084569	0.00286892	0.00558968	Naive_B	None	NoClonal	0	IGHM
-0.000769737	0.000857846	0.00265529	0.00981992	Naive_B	None	NoClonal	0	IGHM
-0.00081395	0.000794482	0.00291847	0.00899113	Naive_B	None	NoClonal	0	IGHM
-0.00106444	0.000678452	0.00379643	0.0121947	Naive_B	Low	NoClonal	0.003003	IGHM
-0.000832282	0.000719318	0.00297014	0.0132996	Naive_B	None	NoClonal	0	IGHM
-0.000967991	0.000793207	0.00387575	0.0111047	Naive_B	None	NoClonal	0	IGHM
-0.000960501	0.000903703	0.00358503	0.00609766	Naive_B	None	NoClonal	0	IGHM
-0.000930885	0.000808572	0.00294801	0.0108776	Naive_B	Low	NoClonal	0.00285714	IGHM
-0.000865805	0.000862564	0.00361711	0.00919531	Naive_B	None	NoClonal	0	IGHM
-0.000841211	0.000962311	0.00196097	0.00934703	Memory_B	Low	NoClonal	0.0117647	IGHM
-0.000951273	0.000689694	0.00303152	0.0053642	Naive_B	None	NoClonal	0	IGHD
-0.000392982	0.000938127	0.00261625	0.015668	Naive_B	None	NoClonal	0	IGHM
-0.000930244	0.000850265	0.00339496	0.00488874	Naive_B	None	NoClonal	0	IGHM
-0.00109722	0.000876924	0.00386532	0.0077291	Naive_B	None	NoClonal	0	IGHD
-0.00094753	0.000944457	0.00322741	0.0047464	Naive_B	High	Clonal	0.0442478	IGHM
-0.00010824	0.000820788	0.00346004	0.00566902	Naive_B	None	NoClonal	0	IGHM
-0.0012249	0.000772855	0.000348862	0.0104752	Memory_B	Low	NoClonal	0.0149701	IGHM
-0.000625751	0.000842461	0.00293875	0.0205503	Naive_B	None	NoClonal	0	IGHM
-0.00117643	0.000647198	0.00243332	0.0129684	Naive_B	None	NoClonal	0	IGHM
[truncated: 16,345 more rows]

## Sheet: Fig2b
group	variable	value
PBMC	GC_B	0.00253165
advanced	GC_B	0.00144718
PBMC	GC_B	0
advanced	GC_B	0.0305691
PBMC	GC_B	0
advanced	GC_B	0.0142349
PBMC	GC_B	0
advanced	GC_B	0.000787712
PBMC	GC_B	0
advanced	GC_B	0.0035057
PBMC	GC_B	0.00184162
advanced	GC_B	0.000274424
PBMC	GC_B	0.00230947
advanced	GC_B	0
PBMC	GC_B	0.00195695
advanced	GC_B	0.0015015
PBMC	GC_B	0
early	GC_B	0.0242511
PBMC	GC_B	0
advanced	GC_B	0
advanced	GC_B	0.00587372
advanced	GC_B	0.00789596
Normal	GC_B	0.0209482
Normal	GC_B	0.0145862
Normal	GC_B	0.0394737
advanced	GC_B	0.0132058
advanced	GC_B	0.001002
advanced	GC_B	0.0162544
advanced	GC_B	0.0108272
early	GC_B	0.0604982
advanced	GC_B	0
advanced	GC_B	0.0180276
advanced	GC_B	0.00425532
advanced	GC_B	0.00193424
advanced	GC_B	0.00112867
advanced	GC_B	0.00896861
early	GC_B	0
advanced	GC_B	0
early	GC_B	0.0703704
advanced	GC_B	0.030814
early	GC_B	0.0172153
advanced	GC_B	0.00830368
advanced	GC_B	0.0125204
advanced	GC_B	0
advanced	GC_B	0
advanced	GC_B	0.0140187
advanced	GC_B	0.00424628
early	GC_B	0.00285171
advanced	GC_B	0.103604
Normal	GC_B	0.0378648
advanced	GC_B	0.00402253
advanced	GC_B	0.0132122
advanced	GC_B	0
advanced	GC_B	0.010101
advanced	GC_B	0
advanced	GC_B	0
early	GC_B	0.125
advanced	GC_B	0.0490534
Normal	GC_B	0.0711413
Normal	GC_B	0.00120919
Normal	GC_B	0.0262108
Normal	GC_B	0.114201
Normal	GC_B	0.00915404
advanced	GC_B	0
early	GC_B	0.0142591
advanced	GC_B	0
Normal	GC_B	0.107185
early	GC_B	0.000521376
advanced	GC_B	0.00707395
early	GC_B	0.0188492
advanced	GC_B	0.00461255
advanced	GC_B	0.0387481
Normal	GC_B	0.00936768
advanced	GC_B	0.0215466
advanced	GC_B	0
advanced	GC_B	0.00398406
advanced	GC_B	0
PBMC	Memory_B	0.131646
advanced	Memory_B	0.399421
PBMC	Memory_B	0.426304
advanced	Memory_B	0.659512
PBMC	Memory_B	0.132653
advanced	Memory_B	0.638197
PBMC	Memory_B	0.525714
advanced	Memory_B	0.836156
PBMC	Memory_B	0.254601
advanced	Memory_B	0.797546
PBMC	Memory_B	0.357274
advanced	Memory_B	0.873765
PBMC	Memory_B	0.413395
advanced	Memory_B	0.763158
PBMC	Memory_B	0.475538
advanced	Memory_B	0.722222
PBMC	Memory_B	0.139344
early	Memory_B	0.724679
PBMC	Memory_B	0.189474
advanced	Memory_B	0.626263
advanced	Memory_B	0.629956
advanced	Memory_B	0.597306
Normal	Memory_B	0.549614
Normal	Memory_B	0.50441
Normal	Memory_B	0.50387
advanced	Memory_B	0.557377
advanced	Memory_B	0.566132
advanced	Memory_B	0.648057
advanced	Memory_B	0.702902
early	Memory_B	0.651754
advanced	Memory_B	0.122642
advanced	Memory_B	0.453871
advanced	Memory_B	0.855319
advanced	Memory_B	0.688104
advanced	Memory_B	0.569977
advanced	Memory_B	0.32287
early	Memory_B	0.743333
advanced	Memory_B	0.230769
early	Memory_B	0.407407
advanced	Memory_B	0.668023
early	Memory_B	0.442679
advanced	Memory_B	0.746145
advanced	Memory_B	0.728361
advanced	Memory_B	0.642857
advanced	Memory_B	0.634518
advanced	Memory_B	0.728972
advanced	Memory_B	0.543524
early	Memory_B	0.538973
advanced	Memory_B	0.52027
Normal	Memory_B	0.545096
advanced	Memory_B	0.607401
advanced	Memory_B	0.716763
advanced	Memory_B	0.75
advanced	Memory_B	0.491582
advanced	Memory_B	0.564103
advanced	Memory_B	0.77931
early	Memory_B	0.625
advanced	Memory_B	0.489673
Normal	Memory_B	0.522122
Normal	Memory_B	0.541112
Normal	Memory_B	0.626211
Normal	Memory_B	0.399408
Normal	Memory_B	0.605745
advanced	Memory_B	0.555046
early	Memory_B	0.621203
advanced	Memory_B	0.70793
Normal	Memory_B	0.542992
early	Memory_B	0.7122
advanced	Memory_B	0.545338
early	Memory_B	0.633929
advanced	Memory_B	0.629613
advanced	Memory_B	0.621461
Normal	Memory_B	0.497658
advanced	Memory_B	0.515643
advanced	Memory_B	0
advanced	Memory_B	0.85259
advanced	Memory_B	0.227273
PBMC	Naive_B	0.756962
advanced	Naive_B	0.206946
PBMC	Naive_B	0.530612
advanced	Naive_B	0.256911
PBMC	Naive_B	0.810374
advanced	Naive_B	0.0415184
PBMC	Naive_B	0.388571
advanced	Naive_B	0.135486
PBMC	Naive_B	0.690184
advanced	Naive_B	0.0885188
PBMC	Naive_B	0.554328
advanced	Naive_B	0.0974204
PBMC	Naive_B	0.476905
advanced	Naive_B	0.157895
PBMC	Naive_B	0.465753
advanced	Naive_B	0.118619
PBMC	Naive_B	0.827869
early	Naive_B	0.221113
PBMC	Naive_B	0.610526
advanced	Naive_B	0.222222
advanced	Naive_B	0.345081
advanced	Naive_B	0.386902
Normal	Naive_B	0.419515
Normal	Naive_B	0.432836
Normal	Naive_B	0.452786
advanced	Naive_B	0.416667
advanced	Naive_B	0.207415
advanced	Naive_B	0.260071
advanced	Naive_B	0.226072
early	Naive_B	0.26182
advanced	Naive_B	0.00943396
advanced	Naive_B	0.152704
advanced	Naive_B	0.0680851
advanced	Naive_B	0.273211
advanced	Naive_B	0.123025
advanced	Naive_B	0.201794
early	Naive_B	0.0666667
advanced	Naive_B	0.034965
early	Naive_B	0.0981481
advanced	Naive_B	0.217442
early	Naive_B	0.526863
advanced	Naive_B	0.221827
advanced	Naive_B	0.245509
advanced	Naive_B	0.0714286
advanced	Naive_B	0.213198
advanced	Naive_B	0.182243
advanced	Naive_B	0.10828
early	Naive_B	0.247148
advanced	Naive_B	0.322072
Normal	Naive_B	0.344991
advanced	Naive_B	0.37329
advanced	Naive_B	0.247729
advanced	Naive_B	0.0416667
advanced	Naive_B	0.257576
advanced	Naive_B	0.410256
advanced	Naive_B	0.0482759
early	Naive_B	0.25
advanced	Naive_B	0.436317
Normal	Naive_B	0.398944
Normal	Naive_B	0.449214
Normal	Naive_B	0.339031
Normal	Naive_B	0.26213
Normal	Naive_B	0.362058
advanced	Naive_B	0.394495
early	Naive_B	0.306262
advanced	Naive_B	0.176015
Normal	Naive_B	0.336867
early	Naive_B	0.266423
advanced	Naive_B	0.433441
early	Naive_B	0.179563
advanced	Naive_B	0.26845
advanced	Naive_B	0.254844
Normal	Naive_B	0.471897
advanced	Naive_B	0.45425
advanced	Naive_B	0
advanced	Naive_B	0.0717131
advanced	Naive_B	0
PBMC	Plasma	0.108861
advanced	Plasma	0.392185
PBMC	Plasma	0.0430839
advanced	Plasma	0.0530081
PBMC	Plasma	0.0569728
advanced	Plasma	0.30605
PBMC	Plasma	0.0857143
advanced	Plasma	0.0275699
PBMC	Plasma	0.0552147
advanced	Plasma	0.110429
PBMC	Plasma	0.0865562
advanced	Plasma	0.0285401
PBMC	Plasma	0.10739
advanced	Plasma	0.0789474
PBMC	Plasma	0.0567515
advanced	Plasma	0.157658
PBMC	Plasma	0.0327869
early	Plasma	0.0299572
PBMC	Plasma	0.2
advanced	Plasma	0.151515
advanced	Plasma	0.0190896
advanced	Plasma	0.00789596
Normal	Plasma	0.00992282
Normal	Plasma	0.0481682
Normal	Plasma	0.00386997
advanced	Plasma	0.0127505
advanced	Plasma	0.225451
advanced	Plasma	0.0756184
advanced	Plasma	0.0601992
early	Plasma	0.0259278
advanced	Plasma	0.867925
advanced	Plasma	0.375398
advanced	Plasma	0.0723404
advanced	Plasma	0.0367505
advanced	Plasma	0.305869
advanced	Plasma	0.466368
early	Plasma	0.19
advanced	Plasma	0.734266
early	Plasma	0.424074
advanced	Plasma	0.0837209
early	Plasma	0.0132425
advanced	Plasma	0.0237248
advanced	Plasma	0.0136091
advanced	Plasma	0.285714
advanced	Plasma	0.152284
advanced	Plasma	0.0747664
advanced	Plasma	0.343949
early	Plasma	0.211027
advanced	Plasma	0.0540541
Normal	Plasma	0.0720484
advanced	Plasma	0.0152856
advanced	Plasma	0.0222956
advanced	Plasma	0.208333
advanced	Plasma	0.240741
advanced	Plasma	0.025641
advanced	Plasma	0.172414
early	Plasma	0
advanced	Plasma	0.024957
Normal	Plasma	0.00779286
Normal	Plasma	0.00846433
Normal	Plasma	0.00854701
Normal	Plasma	0.22426
Normal	Plasma	0.0230429
advanced	Plasma	0.0504587
early	Plasma	0.0582765
advanced	Plasma	0.116054
Normal	Plasma	0.0129564
early	Plasma	0.0208551
advanced	Plasma	0.0141479
early	Plasma	0.167659
advanced	Plasma	0.0973247
advanced	Plasma	0.0849478
Normal	Plasma	0.0210773
advanced	Plasma	0.00855962
advanced	Plasma	1
advanced	Plasma	0.0717131
advanced	Plasma	0.772727

## Sheet: Fig2c
group	value	type
early	0.0243081	Memory_B_GC_B
early	0	Naive_B_GC_B
early	0.121212	Plasma_GC_B
advanced	0.00161856	Memory_B_GC_B
advanced	0.000947674	Naive_B_GC_B
advanced	0.00300579	Plasma_GC_B
Normal	0.00444479	Memory_B_GC_B
Normal	0.00268018	Naive_B_GC_B
Normal	0	Plasma_GC_B
PBMC	0	Memory_B_GC_B
PBMC	0	Naive_B_GC_B
PBMC	0	Plasma_GC_B
early	0	Naive_B_Memory_B
early	0.02653	Plasma_Memory_B
advanced	0.00700942	Naive_B_Memory_B
advanced	0.00913916	Plasma_Memory_B
Normal	0.00327636	Naive_B_Memory_B
Normal	0.00126024	Plasma_Memory_B
PBMC	0.000543183	Naive_B_Memory_B
PBMC	0.00155521	Plasma_Memory_B
early	0	Plasma_Naive_B
advanced	0.00105336	Plasma_Naive_B
Normal	0	Plasma_Naive_B
PBMC	0.00127227	Plasma_Naive_B

## Sheet: Fig2d
group	variable	value
PBMC	IGHG3	0
PBMC	IGHG3	0
PBMC	IGHG3	0.199346
PBMC	IGHG3	0.189808
PBMC	IGHG3	1.77441
PBMC	IGHG3	0
PBMC	IGHG3	0
PBMC	IGHG3	4.73076
PBMC	IGHG3	0
advanced	IGHG3	0.3296
advanced	IGHG3	2.90451
advanced	IGHG3	0.931908
advanced	IGHG3	0
advanced	IGHG3	1.31309
PBMC	IGHG3	0.638868
PBMC	IGHG3	0
advanced	IGHG3	0
advanced	IGHG3	0
advanced	IGHG3	0
advanced	IGHG3	0.244448
advanced	IGHG3	2.3079
advanced	IGHG3	0
advanced	IGHG3	1.28073
advanced	IGHG3	2.59348
advanced	IGHG3	3.45731
advanced	IGHG3	2.78924
advanced	IGHG3	1.55943
advanced	IGHG3	2.79562
advanced	IGHG3	4.81138
advanced	IGHG3	0
advanced	IGHG3	0.328583
advanced	IGHG3	2.59644
advanced	IGHG3	0.35412
advanced	IGHG3	1.68541
advanced	IGHG3	3.3454
advanced	IGHG3	1.21024
advanced	IGHG3	0
advanced	IGHG3	0
advanced	IGHG3	0.30257
advanced	IGHG3	0.458814
advanced	IGHG3	0
advanced	IGHG3	0.304767
advanced	IGHG3	0
advanced	IGHG3	0.863585
advanced	IGHG3	0
advanced	IGHG3	0
advanced	IGHG3	1.35825
PBMC	IGHG3	0
PBMC	IGHG3	0
PBMC	IGHG3	1.34316
PBMC	IGHG3	0
PBMC	IGHG3	0.562389
PBMC	IGHG3	0
PBMC	IGHG3	0
PBMC	IGHG3	0.826431
advanced	IGHG3	1.66343
advanced	IGHG3	0
advanced	IGHG3	1.23979
PBMC	IGHG3	0
PBMC	IGHG3	0
PBMC	IGHG3	0
PBMC	IGHG3	0
PBMC	IGHG3	0
PBMC	IGHG3	0
advanced	IGHG3	0
advanced	IGHG3	0.498726
advanced	IGHG3	0.44416
PBMC	IGHG3	0
PBMC	IGHG3	0
PBMC	IGHG3	0
PBMC	IGHG3	0
PBMC	IGHG3	0
advanced	IGHG3	1.98602
advanced	IGHG3	0
advanced	IGHG3	3.20047
advanced	IGHG3	0
advanced	IGHG3	0
advanced	IGHG3	0
advanced	IGHG3	0.465077
advanced	IGHG3	0
advanced	IGHG3	0
advanced	IGHG3	0.488167
PBMC	IGHG3	0.672013
PBMC	IGHG3	0
PBMC	IGHG3	0.549067
advanced	IGHG3	0
advanced	IGHG3	2.82601
advanced	IGHG3	0
PBMC	IGHG3	0
PBMC	IGHG3	0
PBMC	IGHG3	0
PBMC	IGHG3	0
PBMC	IGHG3	0.798899
PBMC	IGHG3	0
PBMC	IGHG3	0
PBMC	IGHG3	0
PBMC	IGHG3	4.55548
PBMC	IGHG3	3.68674
PBMC	IGHG3	0.711938
PBMC	IGHG3	0
advanced	IGHG3	0.873542
advanced	IGHG3	5.41654
advanced	IGHG3	0
advanced	IGHG3	0
advanced	IGHG3	0
PBMC	IGHG3	0
PBMC	IGHG3	0.631463
PBMC	IGHG3	0.36994
PBMC	IGHG3	0
PBMC	IGHG3	0
PBMC	IGHG3	0
PBMC	IGHG3	0
advanced	IGHG3	0
PBMC	IGHG3	0
PBMC	IGHG3	0
PBMC	IGHG3	0.560732
early	IGHG3	1.94194
early	IGHG3	0
PBMC	IGHG3	0
PBMC	IGHG3	0
PBMC	IGHG3	0.595754
PBMC	IGHG3	0
PBMC	IGHG3	0
PBMC	IGHG3	0
PBMC	IGHG3	0
PBMC	IGHG3	3.75248
advanced	IGHG3	0
advanced	IGHG3	0.347171
advanced	IGHG3	0
advanced	IGHG3	6.71071
advanced	IGHG3	6.56752
advanced	IGHG3	0.881545
advanced	IGHG3	3.37558
advanced	IGHG3	0
advanced	IGHG3	0.694701
advanced	IGHG3	0.293212
advanced	IGHG3	3.24699
advanced	IGHG3	1.09085
advanced	IGHG3	0
advanced	IGHG3	6.47751
advanced	IGHG3	6.31202
Normal	IGHG3	0
Normal	IGHG3	1.00985
Normal	IGHG3	1.30291
Normal	IGHG3	0
Normal	IGHG3	0
Normal	IGHG3	3.18759
Normal	IGHG3	1.84943
Normal	IGHG3	2.14106
Normal	IGHG3	0
Normal	IGHG3	6.83468
Normal	IGHG3	1.96316
Normal	IGHG3	2.4705
Normal	IGHG3	0
Normal	IGHG3	1.93857
Normal	IGHG3	1.43998
Normal	IGHG3	1.85259
Normal	IGHG3	2.20509
Normal	IGHG3	1.55893
Normal	IGHG3	2.08935
Normal	IGHG3	6.91847
Normal	IGHG3	1.88204
Normal	IGHG3	1.70079
Normal	IGHG3	2.41628
Normal	IGHG3	1.70043
Normal	IGHG3	1.91501
Normal	IGHG3	0
Normal	IGHG3	0
Normal	IGHG3	1.56999
Normal	IGHG3	1.93857
Normal	IGHG3	1.86678
Normal	IGHG3	0
Normal	IGHG3	2.66729
Normal	IGHG3	1.96483
Normal	IGHG3	7.74092
Normal	IGHG3	1.63302
Normal	IGHG3	0
Normal	IGHG3	0
Normal	IGHG3	3.03254
Normal	IGHG3	1.77855
Normal	IGHG3	2.15777
Normal	IGHG3	1.68558
Normal	IGHG3	1.81937
Normal	IGHG3	0
Normal	IGHG3	0
Normal	IGHG3	2.74411
Normal	IGHG3	0
Normal	IGHG3	6.60191
Normal	IGHG3	1.83601
Normal	IGHG3	1.77325
Normal	IGHG3	2.48854
Normal	IGHG3	7.77058
Normal	IGHG3	5.60327
Normal	IGHG3	1.75206
Normal	IGHG3	2.41721
Normal	IGHG3	0
Normal	IGHG3	1.91566
Normal	IGHG3	2.45745
Normal	IGHG3	1.5955
Normal	IGHG3	1.18018
Normal	IGHG3	1.61943
Normal	IGHG3	0
Normal	IGHG3	0
Normal	IGHG3	7.43592
Normal	IGHG3	3.4686
Normal	IGHG3	7.45543
Normal	IGHG3	2.4855
Normal	IGHG3	2.47997
Normal	IGHG3	3.98682
Normal	IGHG3	2.32484
Normal	IGHG3	1.94072
Normal	IGHG3	2.32735
Normal	IGHG3	2.5983
Normal	IGHG3	1.29369
Normal	IGHG3	0
Normal	IGHG3	3.05828
Normal	IGHG3	1.70428
Normal	IGHG3	0
Normal	IGHG3	1.47373
Normal	IGHG3	1.68558
Normal	IGHG3	1.93249
Normal	IGHG3	1.92664
Normal	IGHG3	0
Normal	IGHG3	2.34734
Normal	IGHG3	2.5221
Normal	IGHG3	2.26305
Normal	IGHG3	7.46705
Normal	IGHG3	2.73315
Normal	IGHG3	1.88126
Normal	IGHG3	2.80105
Normal	IGHG3	1.77325
Normal	IGHG3	1.03084
Normal	IGHG3	2.52105
Normal	IGHG3	1.45717
Normal	IGHG3	0
Normal	IGHG3	2.21775
Normal	IGHG3	2.58891
Normal	IGHG3	1.81807
Normal	IGHG3	2.51742
Normal	IGHG3	1.64932
Normal	IGHG3	2.98911
Normal	IGHG3	1.53937
advanced	IGHG3	5.97034
advanced	IGHG3	6.04989
advanced	IGHG3	5.93863
early	IGHG3	1.89338
early	IGHG3	1.30709
early	IGHG3	7.28537
early	IGHG3	1.77569
early	IGHG3	1.25217
early	IGHG3	5.1858
early	IGHG3	3.58735
early	IGHG3	2.52951
early	IGHG3	1.74054
early	IGHG3	2.7813
early	IGHG3	2.82303
early	IGHG3	1.23738
early	IGHG3	3.67052
early	IGHG3	4.50696
early	IGHG3	5.62196
early	IGHG3	5.20084
early	IGHG3	2.61846
advanced	IGHG3	5.26803
advanced	IGHG3	1.88931
advanced	IGHG3	5.01782
advanced	IGHG3	1.91734
advanced	IGHG3	1.81872
advanced	IGHG3	5.15484
advanced	IGHG3	1.75112
advanced	IGHG3	0
advanced	IGHG3	0
advanced	IGHG3	0.336438
advanced	IGHG3	0.669515
advanced	IGHG3	0
Normal	IGHG3	1.2314
advanced	IGHG3	6.02375
advanced	IGHG3	5.88665
advanced	IGHG3	2.99364
advanced	IGHG3	6.42173
advanced	IGHG3	3.1253
advanced	IGHG3	7.3189
advanced	IGHG3	5.95805
advanced	IGHG3	5.86775
advanced	IGHG3	6.25608
advanced	IGHG3	5.79965
advanced	IGHG3	2.38825
advanced	IGHG3	3.00226
advanced	IGHG3	6.07882
advanced	IGHG3	6.68441
advanced	IGHG3	4.48817
advanced	IGHG3	7.23122
advanced	IGHG3	6.70528
advanced	IGHG3	5.74038
advanced	IGHG3	4.95144
advanced	IGHG3	6.1155
advanced	IGHG3	6.91856
advanced	IGHG3	6.40148
advanced	IGHG3	6.32264
advanced	IGHG3	2.90384
advanced	IGHG3	3.95279
advanced	IGHG3	5.08894
advanced	IGHG3	4.39911
advanced	IGHG3	6.41631
advanced	IGHG3	3.27069
advanced	IGHG3	2.49714
advanced	IGHG3	7.25758
advanced	IGHG3	3.01722
advanced	IGHG3	3.28112
advanced	IGHG3	0.898476
advanced	IGHG3	2.19085
advanced	IGHG3	7.40225
advanced	IGHG3	0
advanced	IGHG3	0
advanced	IGHG3	0
advanced	IGHG3	4.28086
advanced	IGHG3	0
advanced	IGHG3	0
advanced	IGHG3	0.481409
advanced	IGHG3	0
advanced	IGHG3	0
advanced	IGHG3	0
advanced	IGHG3	0
advanced	IGHG3	4.97776
advanced	IGHG3	0
advanced	IGHG3	0
advanced	IGHG3	0
advanced	IGHG3	1.414
advanced	IGHG3	0
advanced	IGHG3	0
advanced	IGHG3	0
advanced	IGHG3	0
advanced	IGHG3	0
advanced	IGHG3	0.478731
advanced	IGHG3	0
advanced	IGHG3	4.71837
advanced	IGHG3	0
advanced	IGHG3	4.99953
advanced	IGHG3	1.49225
advanced	IGHG3	4.92625
advanced	IGHG3	0
advanced	IGHG3	0.908031
advanced	IGHG3	0
advanced	IGHG3	1.27332
advanced	IGHG3	0
advanced	IGHG3	0
early	IGHG3	0
early	IGHG3	1.52825
early	IGHG3	0
early	IGHG3	0
early	IGHG3	2.3472
advanced	IGHG3	7.19644
advanced	IGHG3	6.89141
early	IGHG3	2.29181
early	IGHG3	6.0936
early	IGHG3	1.77732
early	IGHG3	3.56239
early	IGHG3	2.26856
early	IGHG3	1.4055
early	IGHG3	6.90565
early	IGHG3	7.33777
advanced	IGHG3	2.06949
advanced	IGHG3	0.985857
advanced	IGHG3	0.483449
advanced	IGHG3	2.43451
early	IGHG3	0.946126
advanced	IGHG3	0
advanced	IGHG3	0.68927
advanced	IGHG3	4.48911
advanced	IGHG3	1.57332
advanced	IGHG3	0
advanced	IGHG3	5.47237
advanced	IGHG3	0
advanced	IGHG3	2.1698
advanced	IGHG3	2.62756
advanced	IGHG3	0
advanced	IGHG3	1.01705
advanced	IGHG3	0
advanced	IGHG3	0
advanced	IGHG3	0.741558
advanced	IGHG3	1.84441
advanced	IGHG3	0
advanced	IGHG3	0
advanced	IGHG3	4.1166
advanced	IGHG3	0
advanced	IGHG3	2.56182
advanced	IGHG3	0
advanced	IGHG3	3.08727
advanced	IGHG3	0
advanced	IGHG3	3.49644
advanced	IGHG3	0
advanced	IGHG3	0
advanced	IGHG3	0
advanced	IGHG3	0
Normal	IGHG3	5.1473
Normal	IGHG3	2.23882
advanced	IGHG3	0
advanced	IGHG3	0
advanced	IGHG3	2.694
advanced	IGHG3	0
early	IGHG3	0
advanced	IGHG3	0
Normal	IGHG3	1.68166
Normal	IGHG3	1.08286
Normal	IGHG3	0.353481
Normal	IGHG3	1.98734
early	IGHG3	0
advanced	IGHG3	4.09314
advanced	IGHG3	3.26938
advanced	IGHG3	0
advanced	IGHG3	0
advanced	IGHG3	0
advanced	IGHG3	1.76558
PBMC	IGHG3	0.496086
PBMC	IGHG3	0
PBMC	IGHG3	0
PBMC	IGHG3	0.286462
PBMC	IGHG3	0
PBMC	IGHG3	0
PBMC	IGHG3	0
PBMC	IGHG3	0.721139
PBMC	IGHG3	0
PBMC	IGHG3	0.514885
PBMC	IGHG3	0.278753
PBMC	IGHG3	0.757387
PBMC	IGHG3	0
PBMC	IGHG3	0.440074
PBMC	IGHG3	0.735113
PBMC	IGHG3	1.11049
PBMC	IGHG3	1.27977
PBMC	IGHG3	0
PBMC	IGHG3	0.747888
PBMC	IGHG3	0
PBMC	IGHG3	0.278363
PBMC	IGHG3	0.653609
PBMC	IGHG3	0
PBMC	IGHG3	0
PBMC	IGHG3	0
PBMC	IGHG3	1.09964
PBMC	IGHG3	0
PBMC	IGHG3	0
PBMC	IGHG3	0
PBMC	IGHG3	0
PBMC	IGHG3	0
PBMC	IGHG3	0
PBMC	IGHG3	0
PBMC	IGHG3	0.3526
PBMC	IGHG3	0.899271
PBMC	IGHG3	0
PBMC	IGHG3	0.254967
PBMC	IGHG3	0.288074
PBMC	IGHG3	0
PBMC	IGHG3	0.446871
PBMC	IGHG3	0
PBMC	IGHG3	0
PBMC	IGHG3	0
advanced	IGHG3	0
advanced	IGHG3	0
advanced	IGHG3	3.55112
advanced	IGHG3	8.33926
advanced	IGHG3	6.09463
advanced	IGHG3	2.41451
advanced	IGHG3	0
advanced	IGHG3	6.85959
advanced	IGHG3	1.22406
advanced	IGHG3	0.959054
advanced	IGHG3	0
advanced	IGHG3	0
advanced	IGHG3	0
advanced	IGHG3	1.75666
advanced	IGHG3	0
advanced	IGHG3	1.08485
advanced	IGHG3	0
advanced	IGHG3	1.39352
advanced	IGHG3	5.24047
advanced	IGHG3	5.88507
advanced	IGHG3	1.39729
advanced	IGHG3	3.42533
advanced	IGHG3	0
advanced	IGHG3	0.333364
advanced	IGHG3	0
advanced	IGHG3	0
advanced	IGHG3	0
advanced	IGHG3	1.53654
advanced	IGHG3	0
advanced	IGHG3	0
advanced	IGHG3	0
advanced	IGHG3	0.278597
advanced	IGHG3	0.862674
advanced	IGHG3	1.14563
advanced	IGHG3	0.919014
advanced	IGHG3	0.237296
advanced	IGHG3	3.20256
advanced	IGHG3	1.68541
advanced	IGHG3	1.9992
advanced	IGHG3	0
advanced	IGHG3	0
advanced	IGHG3	0.268844
advanced	IGHG3	1.3212
advanced	IGHG3	2.00936
advanced	IGHG3	6.15996
advanced	IGHG3	1.85221
advanced	IGHG3	0
advanced	IGHG3	0.529958
advanced	IGHG3	1.96977
advanced	IGHG3	0
advanced	IGHG3	0
advanced	IGHG3	3.2581
advanced	IGHG3	2.56587
advanced	IGHG3	0
advanced	IGHG3	0
advanced	IGHG3	0.471222
advanced	IGHG3	1.30857
advanced	IGHG3	1.3342
advanced	IGHG3	0
advanced	IGHG3	0
advanced	IGHG3	3.38939
advanced	IGHG3	8.13216
advanced	IGHG3	0
advanced	IGHG3	0.740294
advanced	IGHG3	0
advanced	IGHG3	0
advanced	IGHG3	1.4497
advanced	IGHG3	0
advanced	IGHG3	0
advanced	IGHG3	1.99233
advanced	IGHG3	0
advanced	IGHG3	3.063
advanced	IGHG3	0.678704
advanced	IGHG3	0.336747
advanced	IGHG3	0
advanced	IGHG3	0.593654
advanced	IGHG3	0
advanced	IGHG3	3.11109
advanced	IGHG3	0
advanced	IGHG3	0.36162
advanced	IGHG3	1.87698
advanced	IGHG3	0
advanced	IGHG3	0.393493
advanced	IGHG3	0.959799
advanced	IGHG3	0
advanced	IGHG3	0
advanced	IGHG3	1.15673
advanced	IGHG3	1.15559
advanced	IGHG3	0
advanced	IGHG3	2.56347
advanced	IGHG3	0
advanced	IGHG3	1.63641
advanced	IGHG3	2.28822
advanced	IGHG3	0
advanced	IGHG3	2.01499
advanced	IGHG3	1.24498
advanced	IGHG3	2.91649
advanced	IGHG3	0
advanced	IGHG3	2.95027
advanced	IGHG3	1.36243
advanced	IGHG3	0.785837
advanced	IGHG3	0
advanced	IGHG3	0.943098
advanced	IGHG3	0
advanced	IGHG3	7.48543
advanced	IGHG3	1.55708
advanced	IGHG3	0.621881
advanced	IGHG3	0.544758
advanced	IGHG3	0.869659
advanced	IGHG3	1.43911
advanced	IGHG3	0
advanced	IGHG3	0
advanced	IGHG3	0.631793
advanced	IGHG3	0.259045
advanced	IGHG3	0
advanced	IGHG3	0.968727
advanced	IGHG3	0
advanced	IGHG3	1.0753
advanced	IGHG3	2.85465
advanced	IGHG3	4.67366
advanced	IGHG3	0
advanced	IGHG3	1.17039
advanced	IGHG3	0
advanced	IGHG3	0
advanced	IGHG3	1.36276
advanced	IGHG3	0
advanced	IGHG3	0.775375
advanced	IGHG3	0
advanced	IGHG3	8.05565
advanced	IGHG3	1.48776
advanced	IGHG3	0
advanced	IGHG3	1.23316
advanced	IGHG3	1.03574
advanced	IGHG3	1.61292
advanced	IGHG3	0
advanced	IGHG3	0.53864
advanced	IGHG3	1.21988
advanced	IGHG3	1.44735
advanced	IGHG3	0
advanced	IGHG3	2.96611
advanced	IGHG3	0
advanced	IGHG3	0.454934
advanced	IGHG3	1.36743
advanced	IGHG3	1.69881
advanced	IGHG3	4.50819
advanced	IGHG3	0.482142
advanced	IGHG3	0
advanced	IGHG3	2.64991
advanced	IGHG3	0.674862
advanced	IGHG3	0
advanced	IGHG3	0
advanced	IGHG3	2.95123
advanced	IGHG3	1.10278
advanced	IGHG3	0
advanced	IGHG3	1.54667
advanced	IGHG3	0
advanced	IGHG3	2.86742
advanced	IGHG3	0
advanced	IGHG3	0
advanced	IGHG3	1.66604
advanced	IGHG3	0
advanced	IGHG3	1.76986
advanced	IGHG3	2.95949
advanced	IGHG3	0.868413
advanced	IGHG3	0
advanced	IGHG3	0.693865
advanced	IGHG3	1.37038
advanced	IGHG3	0
advanced	IGHG3	2.43866
advanced	IGHG3	0.631463
advanced	IGHG3	0.425276
advanced	IGHG3	2.40796
advanced	IGHG3	1.24723
advanced	IGHG3	0
advanced	IGHG3	1.25346
advanced	IGHG3	2.83895
advanced	IGHG3	0
advanced	IGHG3	0.984017
advanced	IGHG3	1.06773
advanced	IGHG3	5.28036
advanced	IGHG3	0
advanced	IGHG3	1.25395
advanced	IGHG3	1.83591
advanced	IGHG3	1.11409
advanced	IGHG3	0
advanced	IGHG3	0.333606
advanced	IGHG3	0
advanced	IGHG3	2.18756
advanced	IGHG3	1.29503
advanced	IGHG3	0.847438
advanced	IGHG3	0.838792
advanced	IGHG3	0
advanced	IGHG3	0.707959
advanced	IGHG3	2.96021
advanced	IGHG3	0
advanced	IGHG3	3.97827
advanced	IGHG3	0.261003
advanced	IGHG3	0.318583
advanced	IGHG3	1.23916
advanced	IGHG3	3.19962
advanced	IGHG3	3.2763
advanced	IGHG3	0
advanced	IGHG3	0.568437
advanced	IGHG3	0
advanced	IGHG3	1.17785
advanced	IGHG3	1.09728
advanced	IGHG3	0
advanced	IGHG3	3.18643
advanced	IGHG3	1.05261
advanced	IGHG3	3.1655
advanced	IGHG3	0
advanced	IGHG3	0.884178
advanced	IGHG3	0
advanced	IGHG3	0.43658
advanced	IGHG3	1.07099
advanced	IGHG3	0
advanced	IGHG3	0
advanced	IGHG3	1.14426
advanced	IGHG3	0
advanced	IGHG3	1.17791
advanced	IGHG3	2.92881
advanced	IGHG3	4.5467
advanced	IGHG3	1.58063
advanced	IGHG3	0.371874
advanced	IGHG3	0
advanced	IGHG3	0
advanced	IGHG3	1.65238
advanced	IGHG3	1.51294
advanced	IGHG3	0
advanced	IGHG3	6.52844
advanced	IGHG3	0
advanced	IGHG3	0.875396
advanced	IGHG3	2.6881
advanced	IGHG3	2.78456
advanced	IGHG3	0
advanced	IGHG3	0
advanced	IGHG3	1.18187
advanced	IGHG3	1.50617
advanced	IGHG3	1.14246
advanced	IGHG3	5.92475
advanced	IGHG3	5.84805
advanced	IGHG3	0.97293
advanced	IGHG3	0.937992
advanced	IGHG3	1.12244
advanced	IGHG3	0.723578
advanced	IGHG3	0.78184
advanced	IGHG3	0
advanced	IGHG3	0
advanced	IGHG3	0
advanced	IGHG3	3.16609
advanced	IGHG3	1.32197
advanced	IGHG3	1.56684
advanced	IGHG3	0.492001
advanced	IGHG3	0
advanced	IGHG3	0
advanced	IGHG3	0
advanced	IGHG3	1.81349
advanced	IGHG3	0
advanced	IGHG3	5.11038
advanced	IGHG3	0
advanced	IGHG3	3.0094
advanced	IGHG3	2.96355
advanced	IGHG3	0.808093
advanced	IGHG3	0.841925
advanced	IGHG3	1.41782
advanced	IGHG3	0.786944
advanced	IGHG3	0.699966
advanced	IGHG3	0
advanced	IGHG3	0
advanced	IGHG3	0
PBMC	IGHG3	0
PBMC	IGHG3	0.570556
PBMC	IGHG3	0.291439
PBMC	IGHG3	0
PBMC	IGHG3	0.939129
PBMC	IGHG3	0
PBMC	IGHG3	0
PBMC	IGHG3	0.300199
PBMC	IGHG3	0.276974
PBMC	IGHG3	0
PBMC	IGHG3	1.42878
PBMC	IGHG3	0
PBMC	IGHG3	0.589928
PBMC	IGHG3	0
PBMC	IGHG3	0
PBMC	IGHG3	0
PBMC	IGHG3	0
PBMC	IGHG3	1.92422
PBMC	IGHG3	0
advanced	IGHG3	0
advanced	IGHG3	0
advanced	IGHG3	0
advanced	IGHG3	1.43314
advanced	IGHG3	0
advanced	IGHG3	7.76731
advanced	IGHG3	0.571751
advanced	IGHG3	0.962058
advanced	IGHG3	2.67056
advanced	IGHG3	0.505784
advanced	IGHG3	2.91944
advanced	IGHG3	1.48666
advanced	IGHG3	1.00719
advanced	IGHG3	1.17135
advanced	IGHG3	3.37532
advanced	IGHG3	0
advanced	IGHG3	1.94824
advanced	IGHG3	0.694216
advanced	IGHG3	1.57256
advanced	IGHG3	1.62695
advanced	IGHG3	1.85862
advanced	IGHG3	1.04817
advanced	IGHG3	0
advanced	IGHG3	2.17964
advanced	IGHG3	0
advanced	IGHG3	0
advanced	IGHG3	0.776974
advanced	IGHG3	0
advanced	IGHG3	0
advanced	IGHG3	0
advanced	IGHG3	2.01291
advanced	IGHG3	0.278933
advanced	IGHG3	1.94424
advanced	IGHG3	2.46819
advanced	IGHG3	0.660794
advanced	IGHG3	2.59555
advanced	IGHG3	3.90962
advanced	IGHG3	0
advanced	IGHG3	1.35738
advanced	IGHG3	2.34849
advanced	IGHG3	0
advanced	IGHG3	2.69803
advanced	IGHG3	3.31255
advanced	IGHG3	2.47722
advanced	IGHG3	1.13637
advanced	IGHG3	1.42565
advanced	IGHG3	2.29756
advanced	IGHG3	1.53934
advanced	IGHG3	0
advanced	IGHG3	2.5352
advanced	IGHG3	2.21885
advanced	IGHG3	1.82524
advanced	IGHG3	1.3975
advanced	IGHG3	2.89459
advanced	IGHG3	7.82425
advanced	IGHG3	1.14418
advanced	IGHG3	7.27431
advanced	IGHG3	0.663934
advanced	IGHG3	0
advanced	IGHG3	5.81669
advanced	IGHG3	7.94288
advanced	IGHG3	3.1088
advanced	IGHG3	0
advanced	IGHG3	3.24535
advanced	IGHG3	1.35817
advanced	IGHG3	5.75296
advanced	IGHG3	0.403426
advanced	IGHG3	3.04738
advanced	IGHG3	1.60388
advanced	IGHG3	2.64766
advanced	IGHG3	0.826402
advanced	IGHG3	0.93734
advanced	IGHG3	1.41877
advanced	IGHG3	1.75284
advanced	IGHG3	0
advanced	IGHG3	1.20918
advanced	IGHG3	2.86322
advanced	IGHG3	2.73564
advanced	IGHG3	0.992776
advanced	IGHG3	0.270689
advanced	IGHG3	0
advanced	IGHG3	1.32511
advanced	IGHG3	6.00302
advanced	IGHG3	0.784335
advanced	IGHG3	0
advanced	IGHG3	1.17099
advanced	IGHG3	1.7688
advanced	IGHG3	0
advanced	IGHG3	2.84213
advanced	IGHG3	1.48786
advanced	IGHG3	2.21958
advanced	IGHG3	2.41164
advanced	IGHG3	2.11202
advanced	IGHG3	0
advanced	IGHG3	2.75894
advanced	IGHG3	3.30786
advanced	IGHG3	0
advanced	IGHG3	0.640582
advanced	IGHG3	1.16466
advanced	IGHG3	0.780257
advanced	IGHG3	2.69803
advanced	IGHG3	0.813243
advanced	IGHG3	2.80014
advanced	IGHG3	1.24651
advanced	IGHG3	2.97312
advanced	IGHG3	3.3846
advanced	IGHG3	1.34967
advanced	IGHG3	3.25393
advanced	IGHG3	0.287266
advanced	IGHG3	2.0363
advanced	IGHG3	2.93943
advanced	IGHG3	3.15652
advanced	IGHG3	3.08373
advanced	IGHG3	3.163
advanced	IGHG3	0
advanced	IGHG3	1.05264
advanced	IGHG3	3.15401
advanced	IGHG3	1.94466
advanced	IGHG3	1.32042
advanced	IGHG3	1.2857
advanced	IGHG3	2.69846
advanced	IGHG3	3.62968
advanced	IGHG3	2.69368
advanced	IGHG3	2.56292
advanced	IGHG3	3.04834
advanced	IGHG3	0.601377
advanced	IGHG3	1.16999
advanced	IGHG3	0.938216
advanced	IGHG3	0
advanced	IGHG3	0.870264
advanced	IGHG3	3.06795
advanced	IGHG3	2.59554
advanced	IGHG3	0
advanced	IGHG3	7.78677
advanced	IGHG3	0.290901
advanced	IGHG3	1.40702
advanced	IGHG3	2.52739
advanced	IGHG3	0.38223
advanced	IGHG3	3.14902
advanced	IGHG3	3.00903
advanced	IGHG3	0.393161
advanced	IGHG3	0
advanced	IGHG3	3.62285
advanced	IGHG3	2.48047
advanced	IGHG3	0.768064
advanced	IGHG3	1.5715
advanced	IGHG3	1.13651
advanced	IGHG3	2.92547
advanced	IGHG3	0
advanced	IGHG3	2.35006
advanced	IGHG3	1.5417
advanced	IGHG3	0
advanced	IGHG3	0
advanced	IGHG3	3.02314
advanced	IGHG3	0
advanced	IGHG3	0
advanced	IGHG3	1.09697
advanced	IGHG3	1.20197
advanced	IGHG3	1.43223
advanced	IGHG3	7.48839
advanced	IGHG3	0.878079
advanced	IGHG3	1.31941
PBMC	IGHG3	0
PBMC	IGHG3	0
PBMC	IGHG3	0
PBMC	IGHG3	0
PBMC	IGHG3	0
PBMC	IGHG3	0
PBMC	IGHG3	0.813299
PBMC	IGHG3	4.97127
PBMC	IGHG3	2.48439
PBMC	IGHG3	1.98412
PBMC	IGHG3	0.625706
PBMC	IGHG3	0
PBMC	IGHG3	0
PBMC	IGHG3	0
PBMC	IGHG3	0
PBMC	IGHG3	0
PBMC	IGHG3	5.97304
PBMC	IGHG3	0
PBMC	IGHG3	1.29362
PBMC	IGHG3	0
PBMC	IGHG3	0
PBMC	IGHG3	0
PBMC	IGHG3	0
PBMC	IGHG3	0
PBMC	IGHG3	0
PBMC	IGHG3	1.00423
PBMC	IGHG3	0
PBMC	IGHG3	4.78257
PBMC	IGHG3	0
PBMC	IGHG3	0
PBMC	IGHG3	0.318185
PBMC	IGHG3	0
PBMC	IGHG3	0
PBMC	IGHG3	0
PBMC	IGHG3	0.302837
PBMC	IGHG3	0
PBMC	IGHG3	0
PBMC	IGHG3	0
PBMC	IGHG3	0
PBMC	IGHG3	0
PBMC	IGHG3	3.96931
PBMC	IGHG3	0
PBMC	IGHG3	0
PBMC	IGHG3	1.65416
PBMC	IGHG3	0.388041
PBMC	IGHG3	0
PBMC	IGHG3	0
PBMC	IGHG3	1.05353
PBMC	IGHG3	0.597
PBMC	IGHG3	1.03841
PBMC	IGHG3	0.929118
PBMC	IGHG3	1.66318
PBMC	IGHG3	0
PBMC	IGHG3	0
PBMC	IGHG3	0
PBMC	IGHG3	0
PBMC	IGHG3	3.23086
PBMC	IGHG3	1.03986
PBMC	IGHG3	1.8561
PBMC	IGHG3	0.772025
PBMC	IGHG3	0
PBMC	IGHG3	2.62956
PBMC	IGHG3	1.49332
PBMC	IGHG3	5.10433
PBMC	IGHG3	0
PBMC	IGHG3	0
PBMC	IGHG3	4.43965
advanced	IGHG3	1.32196
advanced	IGHG3	0
advanced	IGHG3	0
advanced	IGHG3	0.692448
advanced	IGHG3	1.78376
advanced	IGHG3	0
advanced	IGHG3	0
advanced	IGHG3	1.55386
advanced	IGHG3	1.50248
advanced	IGHG3	0.910925
advanced	IGHG3	4.27271
advanced	IGHG3	1.3067
advanced	IGHG3	1.86415
advanced	IGHG3	8.02276
advanced	IGHG3	1.60049
advanced	IGHG3	1.32968
advanced	IGHG3	1.74915
advanced	IGHG3	1.31013
advanced	IGHG3	1.38915
advanced	IGHG3	1.39999
advanced	IGHG3	5.20566
advanced	IGHG3	0
advanced	IGHG3	2.07561
advanced	IGHG3	5.55604
advanced	IGHG3	0
advanced	IGHG3	1.83115
advanced	IGHG3	1.44918
advanced	IGHG3	1.58942
advanced	IGHG3	2.88116
advanced	IGHG3	2.12638
advanced	IGHG3	0.631133
advanced	IGHG3	0
advanced	IGHG3	1.54182
advanced	IGHG3	0
advanced	IGHG3	1.59679
advanced	IGHG3	1.58463
advanced	IGHG3	0.47724
advanced	IGHG3	1.24519
advanced	IGHG3	0.822455
advanced	IGHG3	2.10437
advanced	IGHG3	2.50152
advanced	IGHG3	2.54807
advanced	IGHG3	1.25725
advanced	IGHG3	1.0599
advanced	IGHG3	1.26508
advanced	IGHG3	5.47904
advanced	IGHG3	2.01469
advanced	IGHG3	1.77901
advanced	IGHG3	1.55039
advanced	IGHG3	1.05062
advanced	IGHG3	2.01091
advanced	IGHG3	5.74401
advanced	IGHG3	3.74357
advanced	IGHG3	1.57135
advanced	IGHG3	0
advanced	IGHG3	1.25009
advanced	IGHG3	1.31926
advanced	IGHG3	1.31641
advanced	IGHG3	1.47265
advanced	IGHG3	1.32795
advanced	IGHG3	0
advanced	IGHG3	2.28919
advanced	IGHG3	4.77378
advanced	IGHG3	5.10427
advanced	IGHG3	0.683489
advanced	IGHG3	0
advanced	IGHG3	1.946
advanced	IGHG3	1.60875
advanced	IGHG3	1.45427
advanced	IGHG3	5.14519
advanced	IGHG3	1.48297
advanced	IGHG3	0
advanced	IGHG3	2.18575
advanced	IGHG3	1.3235
advanced	IGHG3	1.84129
advanced	IGHG3	1.56793
advanced	IGHG3	0
advanced	IGHG3	1.93948
advanced	IGHG3	1.4325
advanced	IGHG3	2.76512
advanced	IGHG3	5.57572
advanced	IGHG3	1.03241
advanced	IGHG3	2.27564
advanced	IGHG3	1.37618
advanced	IGHG3	0
advanced	IGHG3	2.55005
advanced	IGHG3	0.883206
advanced	IGHG3	1.10502
advanced	IGHG3	1.4596
advanced	IGHG3	1.59893
advanced	IGHG3	0
advanced	IGHG3	1.72625
advanced	IGHG3	1.13906
advanced	IGHG3	1.75767
advanced	IGHG3	5.37624
advanced	IGHG3	1.56178
advanced	IGHG3	1.60466
advanced	IGHG3	0
advanced	IGHG3	1.59207
advanced	IGHG3	1.58504
advanced	IGHG3	1.09041
advanced	IGHG3	2.03476
advanced	IGHG3	5.38072
advanced	IGHG3	0
advanced	IGHG3	1.30239
advanced	IGHG3	1.59331
advanced	IGHG3	1.9255
advanced	IGHG3	1.89475
advanced	IGHG3	5.67485
advanced	IGHG3	1.77216
advanced	IGHG3	1.48056
advanced	IGHG3	0.914106
advanced	IGHG3	1.14428
advanced	IGHG3	2.32787
advanced	IGHG3	0.580035
advanced	IGHG3	1.04692
advanced	IGHG3	5.23415
advanced	IGHG3	5.45726
advanced	IGHG3	1.66538
advanced	IGHG3	1.01035
advanced	IGHG3	2.58692
advanced	IGHG3	2.20426
advanced	IGHG3	5.80888
advanced	IGHG3	1.2836
advanced	IGHG3	1.39773
advanced	IGHG3	0
advanced	IGHG3	0.45037
advanced	IGHG3	6.43098
advanced	IGHG3	1.28247
advanced	IGHG3	1.72217
advanced	IGHG3	1.74176
advanced	IGHG3	0
advanced	IGHG3	1.98858
advanced	IGHG3	2.24136
advanced	IGHG3	1.16272
advanced	IGHG3	1.28477
advanced	IGHG3	1.30471
advanced	IGHG3	1.54087
advanced	IGHG3	1.83948
advanced	IGHG3	0
advanced	IGHG3	1.94585
advanced	IGHG3	1.04259
advanced	IGHG3	2.65132
advanced	IGHG3	0
advanced	IGHG3	1.03644
advanced	IGHG3	1.10933
advanced	IGHG3	1.74852
advanced	IGHG3	5.65173
advanced	IGHG3	5.00788
advanced	IGHG3	1.97885
advanced	IGHG3	1.99333
advanced	IGHG3	8.30819
advanced	IGHG3	0
advanced	IGHG3	1.18768
advanced	IGHG3	1.32578
advanced	IGHG3	1.36958
advanced	IGHG3	0.780962
advanced	IGHG3	0
advanced	IGHG3	5.5762
advanced	IGHG3	0.915362
advanced	IGHG3	1.68491
advanced	IGHG3	4.59645
advanced	IGHG3	3.00256
advanced	IGHG3	5.52998
advanced	IGHG3	5.43664
advanced	IGHG3	0
advanced	IGHG3	0.795105
advanced	IGHG3	1.86371
advanced	IGHG3	2.20764
advanced	IGHG3	1.72779
advanced	IGHG3	5.60743
advanced	IGHG3	0
advanced	IGHG3	2.01432
advanced	IGHG3	1.44545
advanced	IGHG3	0
advanced	IGHG3	0.817161
advanced	IGHG3	1.19964
advanced	IGHG3	1.59113
advanced	IGHG3	2.37667
advanced	IGHG3	0
advanced	IGHG3	0
advanced	IGHG3	2.01077
advanced	IGHG3	0
advanced	IGHG3	1.65402
advanced	IGHG3	2.2712
advanced	IGHG3	0
advanced	IGHG3	1.92245
advanced	IGHG3	0
advanced	IGHG3	2.21982
advanced	IGHG3	1.36692
advanced	IGHG3	0.641795
advanced	IGHG3	0
advanced	IGHG3	5.32947
advanced	IGHG3	1.96017
advanced	IGHG3	0
advanced	IGHG3	1.71828
advanced	IGHG3	1.74684
advanced	IGHG3	1.54251
advanced	IGHG3	7.57062
advanced	IGHG3	0.724783
advanced	IGHG3	0.902578
advanced	IGHG3	1.61911
advanced	IGHG3	3.66206
advanced	IGHG3	0.79702
advanced	IGHG3	3.63227
advanced	IGHG3	2.5362
advanced	IGHG3	5.58862
advanced	IGHG3	1.33169
advanced	IGHG3	3.66059
advanced	IGHG3	1.02571
advanced	IGHG3	0
advanced	IGHG3	2.01868
advanced	IGHG3	6.81485
advanced	IGHG3	0
advanced	IGHG3	1.87736
advanced	IGHG3	2.04122
advanced	IGHG3	0.778755
advanced	IGHG3	2.18046
advanced	IGHG3	1.97185
advanced	IGHG3	1.45793
advanced	IGHG3	0.833962
advanced	IGHG3	1.58849
advanced	IGHG3	1.31392
advanced	IGHG3	1.24478
advanced	IGHG3	5.6098
advanced	IGHG3	5.7739
advanced	IGHG3	5.21645
advanced	IGHG3	5.21602
advanced	IGHG3	4.86904
advanced	IGHG3	1.41878
advanced	IGHG3	1.55444
advanced	IGHG3	1.2891
advanced	IGHG3	2.02091
advanced	IGHG3	0.835537
advanced	IGHG3	5.89737
advanced	IGHG3	5.42741
advanced	IGHG3	1.69846
advanced	IGHG3	3.02081
advanced	IGHG3	1.60212
advanced	IGHG3	5.578
advanced	IGHG3	5.76728
advanced	IGHG3	1.85033
advanced	IGHG3	0.685169
advanced	IGHG3	5.74568
advanced	IGHG3	1.36801
advanced	IGHG3	5.29284
advanced	IGHG3	1.97213
advanced	IGHG3	1.3455
advanced	IGHG3	1.49355
advanced	IGHG3	0
advanced	IGHG3	5.27791
advanced	IGHG3	0
advanced	IGHG3	1.11295
advanced	IGHG3	1.13924
advanced	IGHG3	1.50184
advanced	IGHG3	2.42536
advanced	IGHG3	1.16976
advanced	IGHG3	0
advanced	IGHG3	5.65134
advanced	IGHG3	0
PBMC	IGHG3	0
PBMC	IGHG3	0
PBMC	IGHG3	0.809014
PBMC	IGHG3	0
PBMC	IGHG3	0
PBMC	IGHG3	1.67859
PBMC	IGHG3	0
PBMC	IGHG3	0
PBMC	IGHG3	0.430367
PBMC	IGHG3	0.209584
PBMC	IGHG3	0
PBMC	IGHG3	0
PBMC	IGHG3	0.356602
PBMC	IGHG3	0
PBMC	IGHG3	0
advanced	IGHG3	0.767482
advanced	IGHG3	0.84806
advanced	IGHG3	0
advanced	IGHG3	1.94625
advanced	IGHG3	5.34697
advanced	IGHG3	2.90941
advanced	IGHG3	0
advanced	IGHG3	0
advanced	IGHG3	0
advanced	IGHG3	0
advanced	IGHG3	0
advanced	IGHG3	1.12832
advanced	IGHG3	0.766
advanced	IGHG3	0
advanced	IGHG3	1.41323
advanced	IGHG3	0
advanced	IGHG3	0.972996
advanced	IGHG3	1.6589
advanced	IGHG3	0
advanced	IGHG3	1.1142
advanced	IGHG3	1.64212
advanced	IGHG3	1.27633
advanced	IGHG3	1.42529
advanced	IGHG3	1.67592
advanced	IGHG3	0
advanced	IGHG3	1.35039
advanced	IGHG3	0.916193
advanced	IGHG3	0.738192
advanced	IGHG3	1.26522
advanced	IGHG3	0.992674
advanced	IGHG3	0
advanced	IGHG3	0
advanced	IGHG3	1.16489
advanced	IGHG3	2.47398
advanced	IGHG3	1.16903
advanced	IGHG3	2.30511
advanced	IGHG3	0
advanced	IGHG3	1.30427
advanced	IGHG3	3.24168
advanced	IGHG3	2.20868
advanced	IGHG3	0
advanced	IGHG3	0.502745
advanced	IGHG3	1.18034
advanced	IGHG3	0.774135
advanced	IGHG3	7.37428
advanced	IGHG3	0.87734
advanced	IGHG3	0.287133
advanced	IGHG3	0.839272
advanced	IGHG3	0.826446
advanced	IGHG3	0
advanced	IGHG3	0
advanced	IGHG3	1.21398
advanced	IGHG3	2.06824
advanced	IGHG3	0
advanced	IGHG3	0
advanced	IGHG3	1.40309
advanced	IGHG3	0.832528
advanced	IGHG3	1.24066
advanced	IGHG3	1.35575
advanced	IGHG3	3.38336
advanced	IGHG3	1.11196
advanced	IGHG3	0
advanced	IGHG3	2.25434
advanced	IGHG3	0.956892
advanced	IGHG3	0
advanced	IGHG3	0.521058
advanced	IGHG3	0
advanced	IGHG3	0
advanced	IGHG3	1.27174
PBMC	IGHG3	0
PBMC	IGHG3	0
PBMC	IGHG3	0
PBMC	IGHG3	0
PBMC	IGHG3	0
PBMC	IGHG3	0
PBMC	IGHG3	0
PBMC	IGHG3	0
PBMC	IGHG3	0
PBMC	IGHG3	0
PBMC	IGHG3	0
PBMC	IGHG3	0
PBMC	IGHG3	0
PBMC	IGHG3	0
PBMC	IGHG3	0.274321
PBMC	IGHG3	1.1867
PBMC	IGHG3	1.8055
PBMC	IGHG3	0
PBMC	IGHG3	0.813905
PBMC	IGHG3	0
PBMC	IGHG3	0
PBMC	IGHG3	0
PBMC	IGHG3	0
PBMC	IGHG3	0
PBMC	IGHG3	0
PBMC	IGHG3	1.12883
PBMC	IGHG3	0
PBMC	IGHG3	1.31577
PBMC	IGHG3	0
PBMC	IGHG3	0
PBMC	IGHG3	0
PBMC	IGHG3	0
PBMC	IGHG3	0.344238
PBMC	IGHG3	0
PBMC	IGHG3	0
advanced	IGHG3	1.5778
advanced	IGHG3	0
advanced	IGHG3	0
advanced	IGHG3	2.76843
advanced	IGHG3	0
advanced	IGHG3	0
advanced	IGHG3	2.63773
advanced	IGHG3	0.545444
advanced	IGHG3	0.99848
advanced	IGHG3	1.94138
advanced	IGHG3	0
advanced	IGHG3	0
advanced	IGHG3	1.85608
advanced	IGHG3	1.37206
advanced	IGHG3	1.03278
advanced	IGHG3	0.979863
advanced	IGHG3	4.09397
advanced	IGHG3	0
advanced	IGHG3	1.51027
advanced	IGHG3	0
advanced	IGHG3	3.43595
advanced	IGHG3	3.92601
advanced	IGHG3	0.775928
advanced	IGHG3	0
advanced	IGHG3	7.50808
advanced	IGHG3	8.12008
advanced	IGHG3	3.21709
advanced	IGHG3	1.59387
advanced	IGHG3	1.59075
advanced	IGHG3	1.29999
advanced	IGHG3	1.06002
advanced	IGHG3	0
advanced	IGHG3	1.53832
advanced	IGHG3	0
advanced	IGHG3	1.36754
advanced	IGHG3	4.47572
advanced	IGHG3	0
advanced	IGHG3	0
advanced	IGHG3	1.55391
advanced	IGHG3	0
advanced	IGHG3	0
advanced	IGHG3	0.763912
advanced	IGHG3	1.2409
advanced	IGHG3	0
advanced	IGHG3	0.942033
advanced	IGHG3	0
advanced	IGHG3	7.11464
advanced	IGHG3	0
advanced	IGHG3	2.87374
advanced	IGHG3	5.70081
advanced	IGHG3	0
advanced	IGHG3	3.05303
advanced	IGHG3	0.324676
advanced	IGHG3	0
advanced	IGHG3	0
advanced	IGHG3	0
advanced	IGHG3	0
advanced	IGHG3	0.478299
advanced	IGHG3	1.30185
advanced	IGHG3	1.51335
advanced	IGHG3	1.60408
advanced	IGHG3	2.76408
advanced	IGHG3	0
advanced	IGHG3	0.918095
advanced	IGHG3	0
advanced	IGHG3	0
advanced	IGHG3	1.61781
advanced	IGHG3	0
advanced	IGHG3	1.11793
advanced	IGHG3	0
advanced	IGHG3	3.40129
advanced	IGHG3	0
advanced	IGHG3	0.400381
advanced	IGHG3	2.69669
advanced	IGHG3	2.78044
advanced	IGHG3	0
advanced	IGHG3	0.552442
advanced	IGHG3	0
advanced	IGHG3	4.54553
advanced	IGHG3	0.850754
advanced	IGHG3	0
advanced	IGHG3	0.568363
advanced	IGHG3	5.40005
advanced	IGHG3	0
advanced	IGHG3	0
advanced	IGHG3	1.19707
advanced	IGHG3	0
advanced	IGHG3	0.176685
advanced	IGHG3	2.8712
advanced	IGHG3	0.99954
advanced	IGHG3	0.669267
advanced	IGHG3	1.20037
advanced	IGHG3	0
advanced	IGHG3	0.782266
advanced	IGHG3	1.03849
advanced	IGHG3	0.964434
advanced	IGHG3	0.938671
advanced	IGHG3	0
advanced	IGHG3	1.7227
advanced	IGHG3	0.962708
advanced	IGHG3	0.589737
advanced	IGHG3	0
advanced	IGHG3	0.456145
advanced	IGHG3	3.37186
advanced	IGHG3	0
advanced	IGHG3	3.28763
advanced	IGHG3	0.97493
advanced	IGHG3	2.9531
advanced	IGHG3	0.42087
advanced	IGHG3	1.42438
advanced	IGHG3	3.15602
advanced	IGHG3	0.731058
advanced	IGHG3	3.49244
advanced	IGHG3	0
advanced	IGHG3	0
advanced	IGHG3	0
advanced	IGHG3	0
advanced	IGHG3	0
advanced	IGHG3	1.03774
advanced	IGHG3	0.989611
advanced	IGHG3	0.747097
advanced	IGHG3	1.41659
advanced	IGHG3	0
advanced	IGHG3	1.38338
advanced	IGHG3	0
advanced	IGHG3	0
PBMC	IGHG3	0
PBMC	IGHG3	0
PBMC	IGHG3	1.9401
PBMC	IGHG3	0
PBMC	IGHG3	0
PBMC	IGHG3	0.361832
PBMC	IGHG3	0
PBMC	IGHG3	0
PBMC	IGHG3	0
PBMC	IGHG3	0
PBMC	IGHG3	0
PBMC	IGHG3	0
PBMC	IGHG3	0
PBMC	IGHG3	0
PBMC	IGHG3	0
PBMC	IGHG3	0
PBMC	IGHG3	0
PBMC	IGHG3	1.00471
PBMC	IGHG3	1.61313
PBMC	IGHG3	1.79051
PBMC	IGHG3	0
PBMC	IGHG3	1.60976
PBMC	IGHG3	0
PBMC	IGHG3	0
PBMC	IGHG3	0
PBMC	IGHG3	0.374509
PBMC	IGHG3	1.05068
PBMC	IGHG3	0
PBMC	IGHG3	0
PBMC	IGHG3	0.946255
PBMC	IGHG3	0
PBMC	IGHG3	0
PBMC	IGHG3	1.04168
PBMC	IGHG3	0
PBMC	IGHG3	0.77306
PBMC	IGHG3	0
PBMC	IGHG3	0
PBMC	IGHG3	0
PBMC	IGHG3	0
PBMC	IGHG3	2.03147
PBMC	IGHG3	0
PBMC	IGHG3	0
PBMC	IGHG3	1.37203
PBMC	IGHG3	0
PBMC	IGHG3	0
PBMC	IGHG3	2.10533
PBMC	IGHG3	0
PBMC	IGHG3	0
advanced	IGHG3	0
advanced	IGHG3	0
advanced	IGHG3	1.45541
advanced	IGHG3	0
advanced	IGHG3	1.76184
advanced	IGHG3	0
advanced	IGHG3	4.29514
advanced	IGHG3	0
advanced	IGHG3	2.63212
advanced	IGHG3	0
advanced	IGHG3	1.72697
advanced	IGHG3	0
advanced	IGHG3	2.96579
advanced	IGHG3	3.44149
advanced	IGHG3	0
advanced	IGHG3	3.39395
advanced	IGHG3	1.82531
advanced	IGHG3	2.46196
advanced	IGHG3	0
advanced	IGHG3	2.32571
advanced	IGHG3	0.323711
advanced	IGHG3	1.53226
advanced	IGHG3	0
advanced	IGHG3	0
advanced	IGHG3	0
advanced	IGHG3	0.680348
advanced	IGHG3	2.87922
advanced	IGHG3	1.87554
advanced	IGHG3	3.41076
advanced	IGHG3	1.922
advanced	IGHG3	0.976398
advanced	IGHG3	2.54322
advanced	IGHG3	0
advanced	IGHG3	0.546973
advanced	IGHG3	0
advanced	IGHG3	0
advanced	IGHG3	1.28364
advanced	IGHG3	0
advanced	IGHG3	1.37668
advanced	IGHG3	0
advanced	IGHG3	3.41027
advanced	IGHG3	0
advanced	IGHG3	3.52851
advanced	IGHG3	1.65102
advanced	IGHG3	1.87865
advanced	IGHG3	1.92551
advanced	IGHG3	2.2846
advanced	IGHG3	2.45527
advanced	IGHG3	0.937246
advanced	IGHG3	2.98767
advanced	IGHG3	3.37141
advanced	IGHG3	1.09875
advanced	IGHG3	0.969412
advanced	IGHG3	1.77285
advanced	IGHG3	3.00761
advanced	IGHG3	1.53739
advanced	IGHG3	1.85067
advanced	IGHG3	2.00437
advanced	IGHG3	1.35649
advanced	IGHG3	1.08931
advanced	IGHG3	0.631174
advanced	IGHG3	5.87313
advanced	IGHG3	1.55171
advanced	IGHG3	2.75736
advanced	IGHG3	0
advanced	IGHG3	2.73497
advanced	IGHG3	3.16818
advanced	IGHG3	3.23302
advanced	IGHG3	0
advanced	IGHG3	1.52142
advanced	IGHG3	0
advanced	IGHG3	1.70438
advanced	IGHG3	1.46752
advanced	IGHG3	1.82095
advanced	IGHG3	2.64609
advanced	IGHG3	0
advanced	IGHG3	3.81446
advanced	IGHG3	1.48311
advanced	IGHG3	3.50972
advanced	IGHG3	3.49238
advanced	IGHG3	2.34926
advanced	IGHG3	3.14627
advanced	IGHG3	1.26275
advanced	IGHG3	0
advanced	IGHG3	1.41908
advanced	IGHG3	1.10767
advanced	IGHG3	0
advanced	IGHG3	1.23927
advanced	IGHG3	3.86413
advanced	IGHG3	3.7105
advanced	IGHG3	2.23341
advanced	IGHG3	1.57252
advanced	IGHG3	2.72892
advanced	IGHG3	2.98574
advanced	IGHG3	2.28207
advanced	IGHG3	1.14993
advanced	IGHG3	0
advanced	IGHG3	0
advanced	IGHG3	0
advanced	IGHG3	1.0885
advanced	IGHG3	7.908
advanced	IGHG3	0.372294
advanced	IGHG3	0
advanced	IGHG3	0
PBMC	IGHG3	0
PBMC	IGHG3	0
PBMC	IGHG3	0.473624
PBMC	IGHG3	0
PBMC	IGHG3	0
PBMC	IGHG3	0.826554
PBMC	IGHG3	0
PBMC	IGHG3	0
PBMC	IGHG3	0
PBMC	IGHG3	0
PBMC	IGHG3	0
PBMC	IGHG3	0
PBMC	IGHG3	4.0081
PBMC	IGHG3	0
PBMC	IGHG3	0
PBMC	IGHG3	0
PBMC	IGHG3	0
PBMC	IGHG3	0
PBMC	IGHG3	0.440744
PBMC	IGHG3	0
PBMC	IGHG3	0.772109
PBMC	IGHG3	0
PBMC	IGHG3	0
PBMC	IGHG3	0
PBMC	IGHG3	0.486979
PBMC	IGHG3	0
PBMC	IGHG3	0.407391
PBMC	IGHG3	0.789988
PBMC	IGHG3	0.632992
PBMC	IGHG3	0
PBMC	IGHG3	0
PBMC	IGHG3	0
PBMC	IGHG3	0
PBMC	IGHG3	0.390311
PBMC	IGHG3	0
PBMC	IGHG3	0
PBMC	IGHG3	0.379368
PBMC	IGHG3	0
PBMC	IGHG3	0
PBMC	IGHG3	0
PBMC	IGHG3	0
PBMC	IGHG3	0
PBMC	IGHG3	0
PBMC	IGHG3	1.49659
PBMC	IGHG3	1.99585
PBMC	IGHG3	0
PBMC	IGHG3	1.01515
PBMC	IGHG3	0
PBMC	IGHG3	0
PBMC	IGHG3	0
PBMC	IGHG3	0
PBMC	IGHG3	0
PBMC	IGHG3	0.39289
PBMC	IGHG3	0
PBMC	IGHG3	0
PBMC	IGHG3	1.00385
PBMC	IGHG3	0.800382
PBMC	IGHG3	0
PBMC	IGHG3	0
PBMC	IGHG3	0.465451
PBMC	IGHG3	0
PBMC	IGHG3	0
PBMC	IGHG3	0
PBMC	IGHG3	0
PBMC	IGHG3	0
PBMC	IGHG3	1.2679
PBMC	IGHG3	0
PBMC	IGHG3	0
PBMC	IGHG3	0
PBMC	IGHG3	0
PBMC	IGHG3	1.19438
PBMC	IGHG3	0.417748
PBMC	IGHG3	0.377542
PBMC	IGHG3	0
PBMC	IGHG3	2.71564
PBMC	IGHG3	0
PBMC	IGHG3	0
PBMC	IGHG3	0.510852
PBMC	IGHG3	1.90302
PBMC	IGHG3	0
PBMC	IGHG3	0.83303
PBMC	IGHG3	0
PBMC	IGHG3	0
PBMC	IGHG3	0
PBMC	IGHG3	0
PBMC	IGHG3	0.79445
PBMC	IGHG3	0.920087
PBMC	IGHG3	0.451238
PBMC	IGHG3	0
PBMC	IGHG3	0.341672
PBMC	IGHG3	0
PBMC	IGHG3	0
PBMC	IGHG3	0
PBMC	IGHG3	4.07953
advanced	IGHG3	3.21995
advanced	IGHG3	1.01319
advanced	IGHG3	0
advanced	IGHG3	4.0287
advanced	IGHG3	4.05174
advanced	IGHG3	3.06572
advanced	IGHG3	0
advanced	IGHG3	1.50706
advanced	IGHG3	2.73821
advanced	IGHG3	1.86402
advanced	IGHG3	1.79636
advanced	IGHG3	3.68217
advanced	IGHG3	3.78654
advanced	IGHG3	0.590215
advanced	IGHG3	0
PBMC	IGHG3	0
PBMC	IGHG3	1.74692
PBMC	IGHG3	0
PBMC	IGHG3	0
PBMC	IGHG3	1.19788
PBMC	IGHG3	0.64139
PBMC	IGHG3	0
PBMC	IGHG3	0
PBMC	IGHG3	0
PBMC	IGHG3	0.906211
PBMC	IGHG3	2.53415
PBMC	IGHG3	0
PBMC	IGHG3	1.37214
PBMC	IGHG3	0
PBMC	IGHG3	2.18936
PBMC	IGHG3	1.08525
PBMC	IGHG3	0
PBMC	IGHG3	0
PBMC	IGHG3	0
PBMC	IGHG3	2.07601
PBMC	IGHG3	0
PBMC	IGHG3	0.432095
PBMC	IGHG3	0
PBMC	IGHG3	0
PBMC	IGHG3	0
PBMC	IGHG3	0
PBMC	IGHG3	0
PBMC	IGHG3	0
PBMC	IGHG3	0
advanced	IGHG3	2.42664
advanced	IGHG3	0.356846
advanced	IGHG3	0
advanced	IGHG3	5.27483
advanced	IGHG3	0
advanced	IGHG3	0
advanced	IGHG3	1.61255
advanced	IGHG3	0.621748
advanced	IGHG3	0
advanced	IGHG3	0
advanced	IGHG3	0
advanced	IGHG3	2.58079
advanced	IGHG3	1.66125
advanced	IGHG3	0
advanced	IGHG3	0
advanced	IGHG3	0
advanced	IGHG3	0
advanced	IGHG3	1.72368
advanced	IGHG3	3.52845
advanced	IGHG3	6.57924
advanced	IGHG3	0
advanced	IGHG3	0
advanced	IGHG3	3.4874
advanced	IGHG3	3.4583
advanced	IGHG3	3.09418
advanced	IGHG3	0
advanced	IGHG3	3.57615
advanced	IGHG3	0
advanced	IGHG3	2.66393
advanced	IGHG3	0
advanced	IGHG3	0.206886
advanced	IGHG3	4.6033
advanced	IGHG3	0
advanced	IGHG3	7.25653
advanced	IGHG3	2.33954
advanced	IGHG3	0
advanced	IGHG3	0
advanced	IGHG3	6.09516
advanced	IGHG3	0
advanced	IGHG3	2.80497
advanced	IGHG3	0
advanced	IGHG3	7.33589
advanced	IGHG3	6.86407
advanced	IGHG3	0
advanced	IGHG3	5.42988
advanced	IGHG3	6.49719
advanced	IGHG3	0
advanced	IGHG3	0
advanced	IGHG3	2.81479
advanced	IGHG3	0
advanced	IGHG3	0
advanced	IGHG3	4.6223
advanced	IGHG3	1.65512
advanced	IGHG3	0
advanced	IGHG3	3.80446
advanced	IGHG3	2.88665
advanced	IGHG3	0
advanced	IGHG3	3.32662
advanced	IGHG3	6.02037
advanced	IGHG3	1.93404
advanced	IGHG3	0
advanced	IGHG3	1.88936
advanced	IGHG3	0.90983
advanced	IGHG3	4.40677
advanced	IGHG3	7.61891
advanced	IGHG3	0
advanced	IGHG3	5.24197
advanced	IGHG3	3.41212
advanced	IGHG3	5.44554
advanced	IGHG3	1.94896
advanced	IGHG3	2.50711
advanced	IGHG3	3.02286
advanced	IGHG3	5.37539
advanced	IGHG3	2.51124
advanced	IGHG3	3.4593
advanced	IGHG3	5.02646
advanced	IGHG3	0
advanced	IGHG3	1.04033
advanced	IGHG3	3.13306
advanced	IGHG3	0
advanced	IGHG3	0
advanced	IGHG3	2.61675
advanced	IGHG3	0
advanced	IGHG3	6.77026
advanced	IGHG3	8.41205
advanced	IGHG3	2.83495
advanced	IGHG3	7.22801
advanced	IGHG3	4.28063
advanced	IGHG3	2.01987
advanced	IGHG3	5.49077
advanced	IGHG3	1.89218
advanced	IGHG3	2.04547
advanced	IGHG3	2.4237
advanced	IGHG3	0
advanced	IGHG3	1.45524
advanced	IGHG3	0
advanced	IGHG3	2.70842
advanced	IGHG3	0
advanced	IGHG3	0
advanced	IGHG3	0
advanced	IGHG3	2.67529
advanced	IGHG3	2.21129
advanced	IGHG3	0
PBMC	IGHG3	1.03696
PBMC	IGHG3	0.332174
PBMC	IGHG3	0
PBMC	IGHG3	4.10613
PBMC	IGHG3	0
PBMC	IGHG3	0
PBMC	IGHG3	0
PBMC	IGHG3	0
PBMC	IGHG3	0
PBMC	IGHG3	3.72141
PBMC	IGHG3	0
early	IGHG3	3.79804
early	IGHG3	2.3988
early	IGHG3	0
early	IGHG3	0
early	IGHG3	1.40982
early	IGHG3	6.09466
early	IGHG3	1.22383
early	IGHG3	2.78326
early	IGHG3	3.50207
early	IGHG3	0.754093
early	IGHG3	1.79661
early	IGHG3	1.00746
early	IGHG3	2.25699
early	IGHG3	3.51294
early	IGHG3	0
early	IGHG3	0
early	IGHG3	0
early	IGHG3	2.67931
PBMC	IGHG3	0
PBMC	IGHG3	0
PBMC	IGHG3	0.980699
PBMC	IGHG3	0
PBMC	IGHG3	0
PBMC	IGHG3	0
PBMC	IGHG3	0
PBMC	IGHG3	0
PBMC	IGHG3	0
PBMC	IGHG3	1.80635
PBMC	IGHG3	0
PBMC	IGHG3	0
PBMC	IGHG3	0.309044
PBMC	IGHG3	0
PBMC	IGHG3	0
PBMC	IGHG3	0
PBMC	IGHG3	0
PBMC	IGHG3	0.448972
PBMC	IGHG3	0
PBMC	IGHG3	0
advanced	IGHG3	0
advanced	IGHG3	1.51096
advanced	IGHG3	0
advanced	IGHG3	0
advanced	IGHG3	1.15949
advanced	IGHG3	0
advanced	IGHG3	2.40727
advanced	IGHG3	0.227274
advanced	IGHG3	0
advanced	IGHG3	0
advanced	IGHG3	0
advanced	IGHG3	0
advanced	IGHG3	0
advanced	IGHG3	0
advanced	IGHG3	4.94794
advanced	IGHG3	8.43584
advanced	IGHG3	0
advanced	IGHG3	1.23916
advanced	IGHG3	0.900955
advanced	IGHG3	0
advanced	IGHG3	0
advanced	IGHG3	1.59415
advanced	IGHG3	1.60994
advanced	IGHG3	0
advanced	IGHG3	0
advanced	IGHG3	0
advanced	IGHG3	0
advanced	IGHG3	2.13042
advanced	IGHG3	0
advanced	IGHG3	0
advanced	IGHG3	0
advanced	IGHG3	0.802448
advanced	IGHG3	0.750032
advanced	IGHG3	6.22011
advanced	IGHG3	7.29355
advanced	IGHG3	6.79041
advanced	IGHG3	7.34942
advanced	IGHG3	6.24433
advanced	IGHG3	2.93277
advanced	IGHG3	5.56598
advanced	IGHG3	1.8691
advanced	IGHG3	1.67634
advanced	IGHG3	0
advanced	IGHG3	2.05388
advanced	IGHG3	6.23889
advanced	IGHG3	1.18442
advanced	IGHG3	0.955577
advanced	IGHG3	0
advanced	IGHG3	1.67277
advanced	IGHG3	6.57943
advanced	IGHG3	2.99902
advanced	IGHG3	1.22786
advanced	IGHG3	0
advanced	IGHG3	1.31925
advanced	IGHG3	1.2768
advanced	IGHG3	0
advanced	IGHG3	1.0142
advanced	IGHG3	2.88968
advanced	IGHG3	1.5133
advanced	IGHG3	0
advanced	IGHG3	1.38964
advanced	IGHG3	0
advanced	IGHG3	0.632909
advanced	IGHG3	0
advanced	IGHG3	1.48799
advanced	IGHG3	0
advanced	IGHG3	2.36492
advanced	IGHG3	0.997213
advanced	IGHG3	0.950615
advanced	IGHG3	0.634528
advanced	IGHG3	2.18657
advanced	IGHG3	6.77604
advanced	IGHG3	1.23122
advanced	IGHG3	0
advanced	IGHG3	1.40674
advanced	IGHG3	6.28663
advanced	IGHG3	0
advanced	IGHG3	0.657103
advanced	IGHG3	1.72652
[truncated: 40,361 more rows]

## Sheet: Fig2e
IGA			IGG
score	stage		score	stage
100	stage2		100	stage2
15	stage2		15	stage2
15	stage2		15	stage2
50	stage2		50	stage2
30	stage2		30	stage2
15	stage2		15	stage2
50	stage2		50	stage2
25	stage2		25	stage2
75	stage2		75	stage2
10	stage3		10	stage3
10	stage3		10	stage3
5	stage3		5	stage3
50	stage3		50	stage3
15	stage3		15	stage3
25	stage3		25	stage3
10	stage3		10	stage3
0	stage3		0	stage3
15	stage3		15	stage3
15	stage3		15	stage3
10	stage3		10	stage3
10	stage4		10	stage4
5	stage4		5	stage4
10	stage4		10	stage4
15	stage4		15	stage4
15	stage4		15	stage4
10	stage4		10	stage4
0	stage4		0	stage4
10	stage4		10	stage4
5	stage4		5	stage4
5	stage4		5	stage4
15	stage4		15	stage4
100	stage4		100	stage4

## Sheet: Fig2g
pla_igg	variable	value
pla_TCA	GO_B_CELL_RECEPTOR_SIGNALING_PATHWAY1	0.433759
pla_TCA	GO_B_CELL_RECEPTOR_SIGNALING_PATHWAY1	0.251926
pla_TCA	GO_B_CELL_RECEPTOR_SIGNALING_PATHWAY1	0.33042
pla_TLS	GO_B_CELL_RECEPTOR_SIGNALING_PATHWAY1	0.529196
pla_TCA	GO_B_CELL_RECEPTOR_SIGNALING_PATHWAY1	0.179829
pla_TCA	GO_B_CELL_RECEPTOR_SIGNALING_PATHWAY1	0.257886
pla_TLS	GO_B_CELL_RECEPTOR_SIGNALING_PATHWAY1	0.326878
pla_TCA	GO_B_CELL_RECEPTOR_SIGNALING_PATHWAY1	0.252151
pla_TCA	GO_B_CELL_RECEPTOR_SIGNALING_PATHWAY1	0.193899
pla_TCA	GO_B_CELL_RECEPTOR_SIGNALING_PATHWAY1	0.366652
pla_TLS	GO_B_CELL_RECEPTOR_SIGNALING_PATHWAY1	0.392198
pla_TCA	GO_B_CELL_RECEPTOR_SIGNALING_PATHWAY1	0.186608
pla_TCA	GO_B_CELL_RECEPTOR_SIGNALING_PATHWAY1	0.226863
pla_Stromal	GO_B_CELL_RECEPTOR_SIGNALING_PATHWAY1	0.310905
pla_TCA	GO_B_CELL_RECEPTOR_SIGNALING_PATHWAY1	0.183102
pla_TCA	GO_B_CELL_RECEPTOR_SIGNALING_PATHWAY1	0.253891
pla_TCA	GO_B_CELL_RECEPTOR_SIGNALING_PATHWAY1	0.180219
pla_TLS	GO_B_CELL_RECEPTOR_SIGNALING_PATHWAY1	0.402899
pla_TCA	GO_B_CELL_RECEPTOR_SIGNALING_PATHWAY1	0.27058
pla_TCA	GO_B_CELL_RECEPTOR_SIGNALING_PATHWAY1	0.133522
pla_TLS	GO_B_CELL_RECEPTOR_SIGNALING_PATHWAY1	0.371763
pla_TCA	GO_B_CELL_RECEPTOR_SIGNALING_PATHWAY1	0.338436
pla_TCA	GO_B_CELL_RECEPTOR_SIGNALING_PATHWAY1	0.402391
pla_TLS	GO_B_CELL_RECEPTOR_SIGNALING_PATHWAY1	0.238852
pla_TCA	GO_B_CELL_RECEPTOR_SIGNALING_PATHWAY1	0.132903
pla_TCA	GO_B_CELL_RECEPTOR_SIGNALING_PATHWAY1	0.114604
pla_TCA	GO_B_CELL_RECEPTOR_SIGNALING_PATHWAY1	0.302447
pla_TLS	GO_B_CELL_RECEPTOR_SIGNALING_PATHWAY1	0.447333
pla_TLS	GO_B_CELL_RECEPTOR_SIGNALING_PATHWAY1	0.448407
pla_TLS	GO_B_CELL_RECEPTOR_SIGNALING_PATHWAY1	0.450119
pla_TCA	GO_B_CELL_RECEPTOR_SIGNALING_PATHWAY1	0.0718987
pla_TCA	GO_B_CELL_RECEPTOR_SIGNALING_PATHWAY1	0.210561
pla_Stromal	GO_B_CELL_RECEPTOR_SIGNALING_PATHWAY1	0.504851
pla_TCA	GO_B_CELL_RECEPTOR_SIGNALING_PATHWAY1	0.211183
pla_TLS	GO_B_CELL_RECEPTOR_SIGNALING_PATHWAY1	0.545807
pla_TCA	GO_B_CELL_RECEPTOR_SIGNALING_PATHWAY1	0.246968
pla_TLS	GO_B_CELL_RECEPTOR_SIGNALING_PATHWAY1	0.440378
pla_TCA	GO_B_CELL_RECEPTOR_SIGNALING_PATHWAY1	0.32173
pla_Stromal	GO_B_CELL_RECEPTOR_SIGNALING_PATHWAY1	0.036356
pla_TCA	GO_B_CELL_RECEPTOR_SIGNALING_PATHWAY1	0.386484
pla_TLS	GO_B_CELL_RECEPTOR_SIGNALING_PATHWAY1	0.348119
pla_TLS	GO_B_CELL_RECEPTOR_SIGNALING_PATHWAY1	0.400758
pla_TLS	GO_B_CELL_RECEPTOR_SIGNALING_PATHWAY1	0.41736
pla_TCA	GO_B_CELL_RECEPTOR_SIGNALING_PATHWAY1	0.242196
pla_TLS	GO_B_CELL_RECEPTOR_SIGNALING_PATHWAY1	0.541131
pla_TCA	GO_B_CELL_RECEPTOR_SIGNALING_PATHWAY1	0.29672
pla_TCA	GO_B_CELL_RECEPTOR_SIGNALING_PATHWAY1	0.0291652
pla_TCA	GO_B_CELL_RECEPTOR_SIGNALING_PATHWAY1	0.13713
pla_TLS	GO_B_CELL_RECEPTOR_SIGNALING_PATHWAY1	0.41807
pla_TCA	GO_B_CELL_RECEPTOR_SIGNALING_PATHWAY1	0.318637
pla_TLS	GO_B_CELL_RECEPTOR_SIGNALING_PATHWAY1	0.322246
pla_TLS	GO_B_CELL_RECEPTOR_SIGNALING_PATHWAY1	0.40811
pla_TCA	GO_B_CELL_RECEPTOR_SIGNALING_PATHWAY1	0.26108
pla_TCA	GO_B_CELL_RECEPTOR_SIGNALING_PATHWAY1	0.423867
pla_TLS	GO_B_CELL_RECEPTOR_SIGNALING_PATHWAY1	0.38167
pla_Stromal	GO_B_CELL_RECEPTOR_SIGNALING_PATHWAY1	0.119806
pla_TCA	GO_B_CELL_RECEPTOR_SIGNALING_PATHWAY1	0.247696
pla_TLS	GO_B_CELL_RECEPTOR_SIGNALING_PATHWAY1	0.391615
pla_TLS	GO_B_CELL_RECEPTOR_SIGNALING_PATHWAY1	0.354608
pla_TCA	GO_B_CELL_RECEPTOR_SIGNALING_PATHWAY1	0.234835
pla_TCA	GO_B_CELL_RECEPTOR_SIGNALING_PATHWAY1	0.288872
pla_TLS	GO_B_CELL_RECEPTOR_SIGNALING_PATHWAY1	0.463605
pla_TCA	GO_B_CELL_RECEPTOR_SIGNALING_PATHWAY1	0.161725
pla_TCA	GO_B_CELL_RECEPTOR_SIGNALING_PATHWAY1	0.199471
pla_TCA	GO_B_CELL_RECEPTOR_SIGNALING_PATHWAY1	0.199593
pla_TCA	GO_B_CELL_RECEPTOR_SIGNALING_PATHWAY1	0.193239
pla_TCA	GO_B_CELL_RECEPTOR_SIGNALING_PATHWAY1	0.25845
pla_TLS	GO_B_CELL_RECEPTOR_SIGNALING_PATHWAY1	0.384444
pla_TCA	GO_B_CELL_RECEPTOR_SIGNALING_PATHWAY1	0.147367
pla_TLS	GO_B_CELL_RECEPTOR_SIGNALING_PATHWAY1	0.403425
pla_TCA	GO_B_CELL_RECEPTOR_SIGNALING_PATHWAY1	0.198344
pla_TLS	GO_B_CELL_RECEPTOR_SIGNALING_PATHWAY1	0.517406
pla_TCA	GO_B_CELL_RECEPTOR_SIGNALING_PATHWAY1	0.0792811
pla_TLS	GO_B_CELL_RECEPTOR_SIGNALING_PATHWAY1	0.433924
pla_TCA	GO_B_CELL_RECEPTOR_SIGNALING_PATHWAY1	0.333595
pla_TCA	GO_B_CELL_RECEPTOR_SIGNALING_PATHWAY1	0.194802
pla_TLS	GO_B_CELL_RECEPTOR_SIGNALING_PATHWAY1	0.42666
pla_TCA	GO_B_CELL_RECEPTOR_SIGNALING_PATHWAY1	0.331389
pla_TCA	GO_B_CELL_RECEPTOR_SIGNALING_PATHWAY1	0.160611
pla_TCA	GO_B_CELL_RECEPTOR_SIGNALING_PATHWAY1	0.261329
pla_TCA	GO_B_CELL_RECEPTOR_SIGNALING_PATHWAY1	0.346142
pla_TCA	GO_B_CELL_RECEPTOR_SIGNALING_PATHWAY1	0.284284
pla_TCA	GO_B_CELL_RECEPTOR_SIGNALING_PATHWAY1	0.289003
pla_TCA	GO_B_CELL_RECEPTOR_SIGNALING_PATHWAY1	0.464218
pla_TLS	GO_B_CELL_RECEPTOR_SIGNALING_PATHWAY1	0.387061
pla_TCA	GO_B_CELL_RECEPTOR_SIGNALING_PATHWAY1	0.229935
pla_TLS	GO_B_CELL_RECEPTOR_SIGNALING_PATHWAY1	0.56765
pla_TCA	GO_B_CELL_RECEPTOR_SIGNALING_PATHWAY1	0.107079
pla_TCA	GO_B_CELL_RECEPTOR_SIGNALING_PATHWAY1	0.218927
pla_TLS	GO_B_CELL_RECEPTOR_SIGNALING_PATHWAY1	0.467433
pla_Stromal	GO_B_CELL_RECEPTOR_SIGNALING_PATHWAY1	0.353332
pla_TCA	GO_B_CELL_RECEPTOR_SIGNALING_PATHWAY1	0.271846
pla_TCA	GO_B_CELL_RECEPTOR_SIGNALING_PATHWAY1	0.180468
pla_Stromal	GO_B_CELL_RECEPTOR_SIGNALING_PATHWAY1	-0.0174287
pla_TLS	GO_B_CELL_RECEPTOR_SIGNALING_PATHWAY1	0.383971
pla_TLS	GO_B_CELL_RECEPTOR_SIGNALING_PATHWAY1	0.427878
pla_TCA	GO_B_CELL_RECEPTOR_SIGNALING_PATHWAY1	0.232491
pla_TCA	GO_B_CELL_RECEPTOR_SIGNALING_PATHWAY1	0.276447
pla_TCA	GO_B_CELL_RECEPTOR_SIGNALING_PATHWAY1	0.30885
pla_TCA	GO_B_CELL_RECEPTOR_SIGNALING_PATHWAY1	0.190228
pla_TCA	GO_B_CELL_RECEPTOR_SIGNALING_PATHWAY1	0.318077
pla_Stromal	GO_B_CELL_RECEPTOR_SIGNALING_PATHWAY1	0.262454
pla_TLS	GO_B_CELL_RECEPTOR_SIGNALING_PATHWAY1	0.389823
pla_Stromal	GO_B_CELL_RECEPTOR_SIGNALING_PATHWAY1	0.328922
pla_TCA	GO_B_CELL_RECEPTOR_SIGNALING_PATHWAY1	0.401205
pla_TCA	GO_B_CELL_RECEPTOR_SIGNALING_PATHWAY1	0.298825
pla_TCA	GO_B_CELL_RECEPTOR_SIGNALING_PATHWAY1	0.28218
pla_TCA	GO_B_CELL_RECEPTOR_SIGNALING_PATHWAY1	0.368393
pla_TLS	GO_B_CELL_RECEPTOR_SIGNALING_PATHWAY1	0.55649
pla_TCA	GO_B_CELL_RECEPTOR_SIGNALING_PATHWAY1	0.15648
pla_TCA	GO_B_CELL_RECEPTOR_SIGNALING_PATHWAY1	0.251167
pla_TCA	GO_B_CELL_RECEPTOR_SIGNALING_PATHWAY1	0.222304
pla_TLS	GO_B_CELL_RECEPTOR_SIGNALING_PATHWAY1	0.515215
pla_TCA	GO_B_CELL_RECEPTOR_SIGNALING_PATHWAY1	0.216722
pla_TLS	GO_B_CELL_RECEPTOR_SIGNALING_PATHWAY1	0.318582
pla_TCA	GO_B_CELL_RECEPTOR_SIGNALING_PATHWAY1	0.267418
pla_TCA	GO_B_CELL_RECEPTOR_SIGNALING_PATHWAY1	0.19005
pla_TLS	GO_B_CELL_RECEPTOR_SIGNALING_PATHWAY1	0.43331
pla_TCA	GO_B_CELL_RECEPTOR_SIGNALING_PATHWAY1	0.259997
pla_TCA	GO_B_CELL_RECEPTOR_SIGNALING_PATHWAY1	0.357623
pla_TCA	GO_B_CELL_RECEPTOR_SIGNALING_PATHWAY1	0.374975
pla_TCA	GO_B_CELL_RECEPTOR_SIGNALING_PATHWAY1	0.256952
pla_TCA	GO_B_CELL_RECEPTOR_SIGNALING_PATHWAY1	0.176436
pla_TCA	GO_B_CELL_RECEPTOR_SIGNALING_PATHWAY1	-0.0763702
pla_TCA	GO_B_CELL_RECEPTOR_SIGNALING_PATHWAY1	0.164558
pla_TLS	GO_B_CELL_RECEPTOR_SIGNALING_PATHWAY1	0.49848
pla_TLS	GO_B_CELL_RECEPTOR_SIGNALING_PATHWAY1	0.337297
pla_TLS	GO_B_CELL_RECEPTOR_SIGNALING_PATHWAY1	0.495552
pla_TCA	GO_B_CELL_RECEPTOR_SIGNALING_PATHWAY1	0.288322
pla_TLS	GO_B_CELL_RECEPTOR_SIGNALING_PATHWAY1	0.348736
pla_TCA	GO_B_CELL_RECEPTOR_SIGNALING_PATHWAY1	0.331793
pla_TCA	GO_B_CELL_RECEPTOR_SIGNALING_PATHWAY1	0.248378
pla_TCA	GO_B_CELL_RECEPTOR_SIGNALING_PATHWAY1	0.172993
pla_TCA	GO_B_CELL_RECEPTOR_SIGNALING_PATHWAY1	0.191879
pla_TCA	GO_B_CELL_RECEPTOR_SIGNALING_PATHWAY1	0.320867
pla_TLS	GO_B_CELL_RECEPTOR_SIGNALING_PATHWAY1	0.451058
pla_TCA	GO_B_CELL_RECEPTOR_SIGNALING_PATHWAY1	0.137132
pla_TCA	GO_B_CELL_RECEPTOR_SIGNALING_PATHWAY1	0.322987
pla_TCA	GO_B_CELL_RECEPTOR_SIGNALING_PATHWAY1	0.093002
pla_TCA	GO_B_CELL_RECEPTOR_SIGNALING_PATHWAY1	0.220975
pla_TCA	GO_B_CELL_RECEPTOR_SIGNALING_PATHWAY1	0.358454
pla_TLS	GO_B_CELL_RECEPTOR_SIGNALING_PATHWAY1	0.318495
pla_TCA	GO_B_CELL_RECEPTOR_SIGNALING_PATHWAY1	0.14891
pla_TCA	GO_B_CELL_RECEPTOR_SIGNALING_PATHWAY1	0.399838
pla_TLS	GO_B_CELL_RECEPTOR_SIGNALING_PATHWAY1	0.397379
pla_TLS	GO_B_CELL_RECEPTOR_SIGNALING_PATHWAY1	0.322438
pla_Stromal	GO_B_CELL_RECEPTOR_SIGNALING_PATHWAY1	0.320486
pla_TLS	GO_B_CELL_RECEPTOR_SIGNALING_PATHWAY1	0.675841
pla_TLS	GO_B_CELL_RECEPTOR_SIGNALING_PATHWAY1	0.42128
pla_TCA	GO_B_CELL_RECEPTOR_SIGNALING_PATHWAY1	0.127195
pla_TCA	GO_B_CELL_RECEPTOR_SIGNALING_PATHWAY1	0.285241
pla_TCA	GO_B_CELL_RECEPTOR_SIGNALING_PATHWAY1	0.267061
pla_TCA	GO_B_CELL_RECEPTOR_SIGNALING_PATHWAY1	0.36998
pla_TCA	GO_B_CELL_RECEPTOR_SIGNALING_PATHWAY1	0.218793
pla_TCA	GO_B_CELL_RECEPTOR_SIGNALING_PATHWAY1	0.310516
pla_TLS	GO_B_CELL_RECEPTOR_SIGNALING_PATHWAY1	0.394584
pla_TCA	GO_B_CELL_RECEPTOR_SIGNALING_PATHWAY1	0.304999
pla_TCA	GO_B_CELL_RECEPTOR_SIGNALING_PATHWAY1	0.365861
pla_TCA	GO_B_CELL_RECEPTOR_SIGNALING_PATHWAY1	0.226272
pla_TLS	GO_B_CELL_RECEPTOR_SIGNALING_PATHWAY1	0.464643
pla_TCA	GO_B_CELL_RECEPTOR_SIGNALING_PATHWAY1	0.281697
pla_Stromal	GO_B_CELL_RECEPTOR_SIGNALING_PATHWAY1	0.0940238
pla_TLS	GO_B_CELL_RECEPTOR_SIGNALING_PATHWAY1	0.419942
pla_TCA	GO_B_CELL_RECEPTOR_SIGNALING_PATHWAY1	0.214614
pla_TLS	GO_B_CELL_RECEPTOR_SIGNALING_PATHWAY1	0.432147
pla_TCA	GO_B_CELL_RECEPTOR_SIGNALING_PATHWAY1	0.409197
pla_TCA	GO_B_CELL_RECEPTOR_SIGNALING_PATHWAY1	0.231792
pla_TCA	GO_B_CELL_RECEPTOR_SIGNALING_PATHWAY1	0.20938
pla_TLS	GO_B_CELL_RECEPTOR_SIGNALING_PATHWAY1	0.391894
pla_TCA	GO_B_CELL_RECEPTOR_SIGNALING_PATHWAY1	0.308741
pla_TCA	GO_B_CELL_RECEPTOR_SIGNALING_PATHWAY1	0.195371
pla_TLS	GO_B_CELL_RECEPTOR_SIGNALING_PATHWAY1	0.352155
pla_TLS	GO_B_CELL_RECEPTOR_SIGNALING_PATHWAY1	0.374465
pla_TLS	GO_B_CELL_RECEPTOR_SIGNALING_PATHWAY1	0.344141
pla_TLS	GO_B_CELL_RECEPTOR_SIGNALING_PATHWAY1	0.340295
pla_TCA	GO_B_CELL_RECEPTOR_SIGNALING_PATHWAY1	0.356815
pla_TCA	GO_B_CELL_RECEPTOR_SIGNALING_PATHWAY1	0.255069
pla_TCA	GO_B_CELL_RECEPTOR_SIGNALING_PATHWAY1	0.369188
pla_TCA	GO_B_CELL_RECEPTOR_SIGNALING_PATHWAY1	0.153575
pla_TCA	GO_B_CELL_RECEPTOR_SIGNALING_PATHWAY1	0.238417
pla_TCA	GO_B_CELL_RECEPTOR_SIGNALING_PATHWAY1	0.0748867
pla_TCA	GO_B_CELL_RECEPTOR_SIGNALING_PATHWAY1	0.137721
pla_TLS	GO_B_CELL_RECEPTOR_SIGNALING_PATHWAY1	0.445672
pla_TCA	GO_B_CELL_RECEPTOR_SIGNALING_PATHWAY1	0.234055
pla_TCA	GO_B_CELL_RECEPTOR_SIGNALING_PATHWAY1	0.2465
pla_TCA	GO_B_CELL_RECEPTOR_SIGNALING_PATHWAY1	0.213607
pla_TCA	GO_B_CELL_RECEPTOR_SIGNALING_PATHWAY1	0.217213
pla_TLS	GO_B_CELL_RECEPTOR_SIGNALING_PATHWAY1	0.426697
pla_TCA	GO_B_CELL_RECEPTOR_SIGNALING_PATHWAY1	0.326078
pla_TCA	GO_B_CELL_RECEPTOR_SIGNALING_PATHWAY1	0.1422
pla_TCA	GO_B_CELL_RECEPTOR_SIGNALING_PATHWAY1	0.0519379
pla_TLS	GO_B_CELL_RECEPTOR_SIGNALING_PATHWAY1	0.332183
pla_TLS	GO_B_CELL_RECEPTOR_SIGNALING_PATHWAY1	0.368594
pla_TCA	GO_B_CELL_RECEPTOR_SIGNALING_PATHWAY1	0.298045
pla_TCA	GO_B_CELL_RECEPTOR_SIGNALING_PATHWAY1	0.356627
pla_TCA	GO_B_CELL_RECEPTOR_SIGNALING_PATHWAY1	0.117451
pla_TCA	GO_B_CELL_RECEPTOR_SIGNALING_PATHWAY1	0.297619
pla_TCA	GO_B_CELL_RECEPTOR_SIGNALING_PATHWAY1	0.347536
pla_TCA	GO_B_CELL_RECEPTOR_SIGNALING_PATHWAY1	0.195949
pla_TCA	GO_B_CELL_RECEPTOR_SIGNALING_PATHWAY1	0.302476
pla_TCA	GO_B_CELL_RECEPTOR_SIGNALING_PATHWAY1	0.262788
pla_TCA	GO_B_CELL_RECEPTOR_SIGNALING_PATHWAY1	0.110311
pla_TCA	GO_B_CELL_RECEPTOR_SIGNALING_PATHWAY1	0.209281
pla_TCA	GO_B_CELL_RECEPTOR_SIGNALING_PATHWAY1	0.093996
pla_TCA	GO_B_CELL_RECEPTOR_SIGNALING_PATHWAY1	0.212776
pla_TCA	GO_B_CELL_RECEPTOR_SIGNALING_PATHWAY1	0.319698
pla_TCA	GO_B_CELL_RECEPTOR_SIGNALING_PATHWAY1	0.375545
pla_TCA	GO_B_CELL_RECEPTOR_SIGNALING_PATHWAY1	0.204208
pla_TCA	GO_B_CELL_RECEPTOR_SIGNALING_PATHWAY1	0.131817
pla_TCA	GO_B_CELL_RECEPTOR_SIGNALING_PATHWAY1	0.159263
pla_TLS	GO_B_CELL_RECEPTOR_SIGNALING_PATHWAY1	0.481329
pla_TLS	GO_B_CELL_RECEPTOR_SIGNALING_PATHWAY1	0.455446
pla_TCA	GO_B_CELL_RECEPTOR_SIGNALING_PATHWAY1	0.471073
pla_TCA	GO_B_CELL_RECEPTOR_SIGNALING_PATHWAY1	0.388425
pla_TLS	GO_B_CELL_RECEPTOR_SIGNALING_PATHWAY1	0.415127
pla_TCA	GO_B_CELL_RECEPTOR_SIGNALING_PATHWAY1	0.185115
pla_TLS	GO_B_CELL_RECEPTOR_SIGNALING_PATHWAY1	0.483923
pla_TCA	GO_B_CELL_RECEPTOR_SIGNALING_PATHWAY1	0.130229
pla_TCA	GO_B_CELL_RECEPTOR_SIGNALING_PATHWAY1	0.325469
pla_TCA	GO_B_CELL_RECEPTOR_SIGNALING_PATHWAY1	0.312601
pla_TCA	GO_B_CELL_RECEPTOR_SIGNALING_PATHWAY1	0.225041
pla_TCA	GO_B_CELL_RECEPTOR_SIGNALING_PATHWAY1	0.0388194
pla_TCA	GO_B_CELL_RECEPTOR_SIGNALING_PATHWAY1	0.341945
pla_TCA	GO_B_CELL_RECEPTOR_SIGNALING_PATHWAY1	-0.0351546
pla_TCA	GO_B_CELL_RECEPTOR_SIGNALING_PATHWAY1	0.352385
pla_TLS	GO_B_CELL_RECEPTOR_SIGNALING_PATHWAY1	0.381757
pla_TLS	GO_B_CELL_RECEPTOR_SIGNALING_PATHWAY1	0.35513
pla_TCA	GO_B_CELL_RECEPTOR_SIGNALING_PATHWAY1	0.0949888
pla_TCA	GO_B_CELL_RECEPTOR_SIGNALING_PATHWAY1	0.18444
pla_TCA	GO_B_CELL_RECEPTOR_SIGNALING_PATHWAY1	0.342326
pla_TLS	GO_B_CELL_RECEPTOR_SIGNALING_PATHWAY1	0.350834
pla_TCA	GO_B_CELL_RECEPTOR_SIGNALING_PATHWAY1	0.29083
pla_TCA	GO_B_CELL_RECEPTOR_SIGNALING_PATHWAY1	0.216636
pla_TLS	GO_B_CELL_RECEPTOR_SIGNALING_PATHWAY1	0.447978
pla_TLS	GO_B_CELL_RECEPTOR_SIGNALING_PATHWAY1	0.484656
pla_TCA	GO_B_CELL_RECEPTOR_SIGNALING_PATHWAY1	0.158498
pla_TCA	GO_B_CELL_RECEPTOR_SIGNALING_PATHWAY1	0.173131
pla_TLS	GO_B_CELL_RECEPTOR_SIGNALING_PATHWAY1	0.390845
pla_TCA	GO_B_CELL_RECEPTOR_SIGNALING_PATHWAY1	0.0946014
pla_TCA	GO_B_CELL_RECEPTOR_SIGNALING_PATHWAY1	0.277585
pla_TLS	GO_B_CELL_RECEPTOR_SIGNALING_PATHWAY1	0.422293
pla_TCA	GO_B_CELL_RECEPTOR_SIGNALING_PATHWAY1	0.121122
pla_Stromal	GO_B_CELL_RECEPTOR_SIGNALING_PATHWAY1	0.129608
pla_TLS	GO_B_CELL_RECEPTOR_SIGNALING_PATHWAY1	0.28536
pla_TCA	GO_B_CELL_RECEPTOR_SIGNALING_PATHWAY1	0.205452
pla_TCA	GO_B_CELL_RECEPTOR_SIGNALING_PATHWAY1	0.238797
pla_TLS	GO_B_CELL_RECEPTOR_SIGNALING_PATHWAY1	0.51423
pla_TCA	GO_B_CELL_RECEPTOR_SIGNALING_PATHWAY1	0.222578
pla_TCA	GO_B_CELL_RECEPTOR_SIGNALING_PATHWAY1	0.304005
pla_TLS	GO_B_CELL_RECEPTOR_SIGNALING_PATHWAY1	0.460682
pla_TCA	GO_B_CELL_RECEPTOR_SIGNALING_PATHWAY1	0.261911
pla_TLS	GO_B_CELL_RECEPTOR_SIGNALING_PATHWAY1	0.522574
pla_TLS	GO_B_CELL_RECEPTOR_SIGNALING_PATHWAY1	0.44389
pla_TCA	GO_B_CELL_RECEPTOR_SIGNALING_PATHWAY1	0.2498
pla_TLS	GO_B_CELL_RECEPTOR_SIGNALING_PATHWAY1	0.31821
pla_TLS	GO_B_CELL_RECEPTOR_SIGNALING_PATHWAY1	0.486573
pla_TCA	GO_B_CELL_RECEPTOR_SIGNALING_PATHWAY1	0.270683
pla_TCA	GO_B_CELL_RECEPTOR_SIGNALING_PATHWAY1	0.00329077
pla_TCA	GO_B_CELL_RECEPTOR_SIGNALING_PATHWAY1	0.0626139
pla_TLS	GO_B_CELL_RECEPTOR_SIGNALING_PATHWAY1	0.467076
pla_TCA	GO_B_CELL_RECEPTOR_SIGNALING_PATHWAY1	0.171343
pla_TCA	GO_B_CELL_RECEPTOR_SIGNALING_PATHWAY1	0.251522
pla_TCA	GO_B_CELL_RECEPTOR_SIGNALING_PATHWAY1	0.236157
pla_TCA	GO_B_CELL_RECEPTOR_SIGNALING_PATHWAY1	0.102491
pla_TCA	GO_B_CELL_RECEPTOR_SIGNALING_PATHWAY1	0.225486
pla_TLS	GO_B_CELL_RECEPTOR_SIGNALING_PATHWAY1	0.495446
pla_TCA	GO_B_CELL_RECEPTOR_SIGNALING_PATHWAY1	0.331034
pla_TCA	GO_B_CELL_RECEPTOR_SIGNALING_PATHWAY1	0.314998
pla_TLS	GO_B_CELL_RECEPTOR_SIGNALING_PATHWAY1	0.429367
pla_TLS	GO_B_CELL_RECEPTOR_SIGNALING_PATHWAY1	0.464414
pla_TLS	GO_B_CELL_RECEPTOR_SIGNALING_PATHWAY1	0.450416
pla_TCA	GO_B_CELL_RECEPTOR_SIGNALING_PATHWAY1	0.226435
pla_TCA	GO_B_CELL_RECEPTOR_SIGNALING_PATHWAY1	0.242199
pla_TCA	GO_B_CELL_RECEPTOR_SIGNALING_PATHWAY1	0.273049
pla_TCA	GO_B_CELL_RECEPTOR_SIGNALING_PATHWAY1	0.322913
pla_TCA	GO_B_CELL_RECEPTOR_SIGNALING_PATHWAY1	0.258654
pla_TLS	GO_B_CELL_RECEPTOR_SIGNALING_PATHWAY1	0.485746
pla_TLS	GO_B_CELL_RECEPTOR_SIGNALING_PATHWAY1	0.474065
pla_TLS	GO_B_CELL_RECEPTOR_SIGNALING_PATHWAY1	0.516854
pla_TCA	GO_B_CELL_RECEPTOR_SIGNALING_PATHWAY1	0.103793
pla_TCA	GO_B_CELL_RECEPTOR_SIGNALING_PATHWAY1	0.323946
pla_TCA	GO_B_CELL_RECEPTOR_SIGNALING_PATHWAY1	0.415281
pla_TCA	GO_B_CELL_RECEPTOR_SIGNALING_PATHWAY1	0.218074
pla_TLS	GO_B_CELL_RECEPTOR_SIGNALING_PATHWAY1	0.425003
pla_TCA	GO_B_CELL_RECEPTOR_SIGNALING_PATHWAY1	0.174966
pla_TLS	GO_B_CELL_RECEPTOR_SIGNALING_PATHWAY1	0.40346
pla_TCA	GO_B_CELL_RECEPTOR_SIGNALING_PATHWAY1	0.151744
pla_TCA	GO_B_CELL_RECEPTOR_SIGNALING_PATHWAY1	0.260888
pla_TCA	GO_B_CELL_RECEPTOR_SIGNALING_PATHWAY1	0.301615
pla_TCA	GO_B_CELL_RECEPTOR_SIGNALING_PATHWAY1	0.326036
pla_TCA	GO_B_CELL_RECEPTOR_SIGNALING_PATHWAY1	0.0987222
pla_TCA	GO_B_CELL_RECEPTOR_SIGNALING_PATHWAY1	-0.0392531
pla_TCA	GO_B_CELL_RECEPTOR_SIGNALING_PATHWAY1	0.26192
pla_Stromal	GO_B_CELL_RECEPTOR_SIGNALING_PATHWAY1	0.131247
pla_TCA	GO_B_CELL_RECEPTOR_SIGNALING_PATHWAY1	0.322204
pla_TCA	GO_B_CELL_RECEPTOR_SIGNALING_PATHWAY1	0.336752
pla_TCA	GO_B_CELL_RECEPTOR_SIGNALING_PATHWAY1	0.390741
pla_TCA	GO_B_CELL_RECEPTOR_SIGNALING_PATHWAY1	0.276692
pla_TCA	GO_B_CELL_RECEPTOR_SIGNALING_PATHWAY1	0.277419
pla_TLS	GO_B_CELL_RECEPTOR_SIGNALING_PATHWAY1	0.469615
pla_TCA	GO_B_CELL_RECEPTOR_SIGNALING_PATHWAY1	0.0836283
pla_TLS	GO_B_CELL_RECEPTOR_SIGNALING_PATHWAY1	0.474411
pla_TCA	GO_B_CELL_RECEPTOR_SIGNALING_PATHWAY1	0.183803
pla_TCA	GO_B_CELL_RECEPTOR_SIGNALING_PATHWAY1	0.361664
pla_TCA	GO_B_CELL_RECEPTOR_SIGNALING_PATHWAY1	0.171783
pla_TLS	GO_B_CELL_RECEPTOR_SIGNALING_PATHWAY1	0.359424
pla_TCA	GO_B_CELL_RECEPTOR_SIGNALING_PATHWAY1	0.24058
pla_TCA	GO_B_CELL_RECEPTOR_SIGNALING_PATHWAY1	0.0549795
pla_TCA	GO_B_CELL_RECEPTOR_SIGNALING_PATHWAY1	0.192247
pla_TLS	GO_B_CELL_RECEPTOR_SIGNALING_PATHWAY1	0.369939
pla_TLS	GO_B_CELL_RECEPTOR_SIGNALING_PATHWAY1	0.40059
pla_TCA	GO_B_CELL_RECEPTOR_SIGNALING_PATHWAY1	0.29175
pla_TCA	GO_B_CELL_RECEPTOR_SIGNALING_PATHWAY1	0.203079
pla_TCA	GO_B_CELL_RECEPTOR_SIGNALING_PATHWAY1	0.212636
pla_Stromal	GO_B_CELL_RECEPTOR_SIGNALING_PATHWAY1	0.540443
pla_TCA	GO_B_CELL_RECEPTOR_SIGNALING_PATHWAY1	0.211384
pla_TCA	GO_B_CELL_RECEPTOR_SIGNALING_PATHWAY1	0.210658
pla_TCA	GO_B_CELL_RECEPTOR_SIGNALING_PATHWAY1	0.335495
pla_TCA	GO_B_CELL_RECEPTOR_SIGNALING_PATHWAY1	0.395158
pla_TCA	GO_B_CELL_RECEPTOR_SIGNALING_PATHWAY1	0.248199
pla_TLS	GO_B_CELL_RECEPTOR_SIGNALING_PATHWAY1	0.403302
pla_TCA	GO_B_CELL_RECEPTOR_SIGNALING_PATHWAY1	0.298802
pla_TLS	GO_B_CELL_RECEPTOR_SIGNALING_PATHWAY1	0.435298
pla_TLS	GO_B_CELL_RECEPTOR_SIGNALING_PATHWAY1	0.378065
pla_TCA	GO_B_CELL_RECEPTOR_SIGNALING_PATHWAY1	0.150542
pla_TCA	GO_B_CELL_RECEPTOR_SIGNALING_PATHWAY1	0.21148
pla_TCA	GO_B_CELL_RECEPTOR_SIGNALING_PATHWAY1	0.340225
pla_TLS	GO_B_CELL_RECEPTOR_SIGNALING_PATHWAY1	0.407622
pla_TCA	GO_B_CELL_RECEPTOR_SIGNALING_PATHWAY1	0.212224
pla_TLS	GO_B_CELL_RECEPTOR_SIGNALING_PATHWAY1	0.32582
pla_TCA	GO_B_CELL_RECEPTOR_SIGNALING_PATHWAY1	0.183216
pla_TLS	GO_B_CELL_RECEPTOR_SIGNALING_PATHWAY1	0.345065
pla_TLS	GO_B_CELL_RECEPTOR_SIGNALING_PATHWAY1	0.476245
pla_TCA	GO_B_CELL_RECEPTOR_SIGNALING_PATHWAY1	0.115988
pla_TCA	GO_B_CELL_RECEPTOR_SIGNALING_PATHWAY1	0.28911
pla_TCA	GO_B_CELL_RECEPTOR_SIGNALING_PATHWAY1	0.398213
pla_TCA	GO_B_CELL_RECEPTOR_SIGNALING_PATHWAY1	0.295589
pla_TCA	GO_B_CELL_RECEPTOR_SIGNALING_PATHWAY1	0.259301
pla_TLS	GO_B_CELL_RECEPTOR_SIGNALING_PATHWAY1	0.499558
pla_TCA	GO_B_CELL_RECEPTOR_SIGNALING_PATHWAY1	0.0858523
pla_TLS	GO_B_CELL_RECEPTOR_SIGNALING_PATHWAY1	0.382851
pla_TCA	GO_B_CELL_RECEPTOR_SIGNALING_PATHWAY1	0.265532
pla_TCA	GO_B_CELL_RECEPTOR_SIGNALING_PATHWAY1	0.279149
pla_TCA	GO_B_CELL_RECEPTOR_SIGNALING_PATHWAY1	0.184953
pla_TLS	GO_B_CELL_RECEPTOR_SIGNALING_PATHWAY1	0.431152
pla_TCA	GO_B_CELL_RECEPTOR_SIGNALING_PATHWAY1	-0.0430606
pla_TCA	GO_B_CELL_RECEPTOR_SIGNALING_PATHWAY1	0.00251206
pla_TCA	GO_B_CELL_RECEPTOR_SIGNALING_PATHWAY1	0.297529
pla_TLS	GO_B_CELL_RECEPTOR_SIGNALING_PATHWAY1	0.510406
pla_TCA	GO_B_CELL_RECEPTOR_SIGNALING_PATHWAY1	0.224009
pla_TLS	GO_B_CELL_RECEPTOR_SIGNALING_PATHWAY1	0.401258
pla_TCA	GO_B_CELL_RECEPTOR_SIGNALING_PATHWAY1	0.427941
pla_TCA	GO_B_CELL_RECEPTOR_SIGNALING_PATHWAY1	0.287682
pla_TCA	GO_B_CELL_RECEPTOR_SIGNALING_PATHWAY1	0.222708
pla_TCA	GO_B_CELL_RECEPTOR_SIGNALING_PATHWAY1	0.0774866
pla_TCA	GO_B_CELL_RECEPTOR_SIGNALING_PATHWAY1	0.0951461
pla_TCA	GO_B_CELL_RECEPTOR_SIGNALING_PATHWAY1	0.404488
pla_TLS	GO_B_CELL_RECEPTOR_SIGNALING_PATHWAY1	0.498831
pla_TCA	GO_B_CELL_RECEPTOR_SIGNALING_PATHWAY1	0.361893
pla_TCA	GO_B_CELL_RECEPTOR_SIGNALING_PATHWAY1	0.147654
pla_TLS	GO_B_CELL_RECEPTOR_SIGNALING_PATHWAY1	0.542285
pla_TLS	GO_B_CELL_RECEPTOR_SIGNALING_PATHWAY1	0.204467
pla_TCA	GO_B_CELL_RECEPTOR_SIGNALING_PATHWAY1	0.301664
pla_TLS	GO_B_CELL_RECEPTOR_SIGNALING_PATHWAY1	0.400504
pla_TCA	GO_B_CELL_RECEPTOR_SIGNALING_PATHWAY1	0.277106
pla_TCA	GO_B_CELL_RECEPTOR_SIGNALING_PATHWAY1	0.323198
pla_TLS	GO_B_CELL_RECEPTOR_SIGNALING_PATHWAY1	0.470253
pla_TCA	GO_B_CELL_RECEPTOR_SIGNALING_PATHWAY1	0.182968
pla_TCA	GO_B_CELL_RECEPTOR_SIGNALING_PATHWAY1	0.089399
pla_Stromal	GO_B_CELL_RECEPTOR_SIGNALING_PATHWAY1	0.0861588
pla_TCA	GO_B_CELL_RECEPTOR_SIGNALING_PATHWAY1	0.259909
pla_TCA	GO_B_CELL_RECEPTOR_SIGNALING_PATHWAY1	0.350562
pla_TLS	GO_B_CELL_RECEPTOR_SIGNALING_PATHWAY1	0.408479
pla_TCA	GO_B_CELL_RECEPTOR_SIGNALING_PATHWAY1	0.195236
pla_TCA	GO_B_CELL_RECEPTOR_SIGNALING_PATHWAY1	0.363623
pla_TLS	GO_B_CELL_RECEPTOR_SIGNALING_PATHWAY1	0.487598
pla_TCA	GO_B_CELL_RECEPTOR_SIGNALING_PATHWAY1	0.317369
pla_TLS	GO_B_CELL_RECEPTOR_SIGNALING_PATHWAY1	0.272403
pla_TCA	GO_B_CELL_RECEPTOR_SIGNALING_PATHWAY1	0.195213
pla_Stromal	GO_B_CELL_RECEPTOR_SIGNALING_PATHWAY1	0.17483
pla_TLS	GO_B_CELL_RECEPTOR_SIGNALING_PATHWAY1	0.448828
pla_TCA	GO_B_CELL_RECEPTOR_SIGNALING_PATHWAY1	0.248827
pla_TCA	GO_B_CELL_RECEPTOR_SIGNALING_PATHWAY1	0.320257
pla_TCA	GO_B_CELL_RECEPTOR_SIGNALING_PATHWAY1	0.280157
pla_TCA	GO_B_CELL_RECEPTOR_SIGNALING_PATHWAY1	0.181959
pla_TCA	GO_B_CELL_RECEPTOR_SIGNALING_PATHWAY1	0.223073
pla_TLS	GO_B_CELL_RECEPTOR_SIGNALING_PATHWAY1	0.48383
pla_TCA	GO_B_CELL_RECEPTOR_SIGNALING_PATHWAY1	0.187654
pla_Stromal	GO_B_CELL_RECEPTOR_SIGNALING_PATHWAY1	0.42055
pla_TCA	GO_B_CELL_RECEPTOR_SIGNALING_PATHWAY1	0.230266
pla_TCA	GO_B_CELL_RECEPTOR_SIGNALING_PATHWAY1	0.203913
pla_TCA	GO_B_CELL_RECEPTOR_SIGNALING_PATHWAY1	0.26111
pla_TLS	GO_B_CELL_RECEPTOR_SIGNALING_PATHWAY1	0.355364
pla_TCA	GO_B_CELL_RECEPTOR_SIGNALING_PATHWAY1	0.174232
pla_TCA	GO_B_CELL_RECEPTOR_SIGNALING_PATHWAY1	0.320247
pla_TCA	GO_B_CELL_RECEPTOR_SIGNALING_PATHWAY1	0.236088
pla_TLS	GO_B_CELL_RECEPTOR_SIGNALING_PATHWAY1	0.267058
pla_TLS	GO_B_CELL_RECEPTOR_SIGNALING_PATHWAY1	0.49192
pla_TLS	GO_B_CELL_RECEPTOR_SIGNALING_PATHWAY1	0.395487
pla_TCA	GO_B_CELL_RECEPTOR_SIGNALING_PATHWAY1	0.165298
pla_TCA	GO_B_CELL_RECEPTOR_SIGNALING_PATHWAY1	0.224163
pla_TLS	GO_B_CELL_RECEPTOR_SIGNALING_PATHWAY1	0.554881
pla_TCA	GO_B_CELL_RECEPTOR_SIGNALING_PATHWAY1	0.249749
pla_TCA	GO_B_CELL_RECEPTOR_SIGNALING_PATHWAY1	0.273331
pla_Stromal	GO_B_CELL_RECEPTOR_SIGNALING_PATHWAY1	0.169198
pla_TCA	GO_B_CELL_RECEPTOR_SIGNALING_PATHWAY1	0.388771
pla_Stromal	GO_B_CELL_RECEPTOR_SIGNALING_PATHWAY1	0.211595
pla_TLS	GO_B_CELL_RECEPTOR_SIGNALING_PATHWAY1	0.503812
pla_TCA	GO_B_CELL_RECEPTOR_SIGNALING_PATHWAY1	0.193758
pla_TCA	GO_B_CELL_RECEPTOR_SIGNALING_PATHWAY1	0.214229
pla_TCA	GO_B_CELL_RECEPTOR_SIGNALING_PATHWAY1	0.32607
pla_TCA	GO_B_CELL_RECEPTOR_SIGNALING_PATHWAY1	0.108957
pla_TLS	GO_B_CELL_RECEPTOR_SIGNALING_PATHWAY1	0.4704
pla_TCA	GO_B_CELL_RECEPTOR_SIGNALING_PATHWAY1	0.378721
pla_TLS	GO_B_CELL_RECEPTOR_SIGNALING_PATHWAY1	0.438075
pla_TCA	GO_B_CELL_RECEPTOR_SIGNALING_PATHWAY1	0.346979
pla_TCA	GO_B_CELL_RECEPTOR_SIGNALING_PATHWAY1	0.151556
pla_TCA	GO_B_CELL_RECEPTOR_SIGNALING_PATHWAY1	0.236146
pla_TCA	GO_B_CELL_RECEPTOR_SIGNALING_PATHWAY1	0.0889918
pla_TCA	GO_B_CELL_RECEPTOR_SIGNALING_PATHWAY1	0.144909
pla_TCA	GO_B_CELL_RECEPTOR_SIGNALING_PATHWAY1	0.136005
pla_TCA	GO_B_CELL_RECEPTOR_SIGNALING_PATHWAY1	0.125101
pla_TCA	GO_B_CELL_RECEPTOR_SIGNALING_PATHWAY1	0.268272
pla_TCA	GO_B_CELL_RECEPTOR_SIGNALING_PATHWAY1	0.207306
pla_TLS	GO_B_CELL_RECEPTOR_SIGNALING_PATHWAY1	0.406422
pla_TLS	GO_B_CELL_RECEPTOR_SIGNALING_PATHWAY1	0.39639
pla_Stromal	GO_B_CELL_RECEPTOR_SIGNALING_PATHWAY1	0.308131
pla_TCA	GO_B_CELL_RECEPTOR_SIGNALING_PATHWAY1	0.325217
pla_TLS	GO_B_CELL_RECEPTOR_SIGNALING_PATHWAY1	0.369673
pla_TCA	GO_B_CELL_RECEPTOR_SIGNALING_PATHWAY1	0.430534
pla_TLS	GO_B_CELL_RECEPTOR_SIGNALING_PATHWAY1	0.372771
pla_TLS	GO_B_CELL_RECEPTOR_SIGNALING_PATHWAY1	0.3996
pla_TLS	GO_B_CELL_RECEPTOR_SIGNALING_PATHWAY1	0.394402
pla_TCA	GO_B_CELL_RECEPTOR_SIGNALING_PATHWAY1	0.195886
pla_TCA	GO_B_CELL_RECEPTOR_SIGNALING_PATHWAY1	0.260869
pla_TCA	GO_B_CELL_RECEPTOR_SIGNALING_PATHWAY1	0.326298
pla_TCA	GO_B_CELL_RECEPTOR_SIGNALING_PATHWAY1	0.229116
pla_TLS	GO_B_CELL_RECEPTOR_SIGNALING_PATHWAY1	0.360941
pla_TLS	GO_B_CELL_RECEPTOR_SIGNALING_PATHWAY1	0.302953
pla_TCA	GO_B_CELL_RECEPTOR_SIGNALING_PATHWAY1	0.392618
pla_TCA	GO_B_CELL_RECEPTOR_SIGNALING_PATHWAY1	0.15403
pla_TLS	GO_B_CELL_RECEPTOR_SIGNALING_PATHWAY1	0.404329
pla_Stromal	GO_B_CELL_RECEPTOR_SIGNALING_PATHWAY1	0.0334262
pla_Stromal	GO_B_CELL_RECEPTOR_SIGNALING_PATHWAY1	0.243822
pla_TCA	GO_B_CELL_RECEPTOR_SIGNALING_PATHWAY1	0.185997
pla_TCA	GO_B_CELL_RECEPTOR_SIGNALING_PATHWAY1	-0.0177246
pla_TLS	GO_B_CELL_RECEPTOR_SIGNALING_PATHWAY1	0.33414
pla_TCA	GO_B_CELL_RECEPTOR_SIGNALING_PATHWAY1	0.12369
pla_Stromal	GO_B_CELL_RECEPTOR_SIGNALING_PATHWAY1	0.178081
pla_TCA	GO_B_CELL_RECEPTOR_SIGNALING_PATHWAY1	0.148322
pla_TCA	GO_B_CELL_RECEPTOR_SIGNALING_PATHWAY1	0.145372
pla_TCA	GO_B_CELL_RECEPTOR_SIGNALING_PATHWAY1	0.175251
pla_TLS	GO_B_CELL_RECEPTOR_SIGNALING_PATHWAY1	0.373539
pla_TCA	GO_B_CELL_RECEPTOR_SIGNALING_PATHWAY1	0.171129
pla_TCA	GO_B_CELL_RECEPTOR_SIGNALING_PATHWAY1	0.2955
pla_TCA	GO_B_CELL_RECEPTOR_SIGNALING_PATHWAY1	0.350443
pla_TCA	GO_B_CELL_RECEPTOR_SIGNALING_PATHWAY1	0.199423
pla_TCA	GO_B_CELL_RECEPTOR_SIGNALING_PATHWAY1	0.186699
pla_TCA	GO_B_CELL_RECEPTOR_SIGNALING_PATHWAY1	0.204824
pla_TCA	GO_B_CELL_RECEPTOR_SIGNALING_PATHWAY1	0.228363
pla_TCA	GO_B_CELL_RECEPTOR_SIGNALING_PATHWAY1	0.323124
pla_TCA	GO_B_CELL_RECEPTOR_SIGNALING_PATHWAY1	0.352841
pla_TLS	GO_B_CELL_RECEPTOR_SIGNALING_PATHWAY1	0.309972
pla_TCA	GO_B_CELL_RECEPTOR_SIGNALING_PATHWAY1	0.273841
pla_TCA	GO_B_CELL_RECEPTOR_SIGNALING_PATHWAY1	0.388082
pla_TCA	GO_B_CELL_RECEPTOR_SIGNALING_PATHWAY1	0.0285642
pla_TCA	GO_B_CELL_RECEPTOR_SIGNALING_PATHWAY1	0.240492
pla_TLS	GO_B_CELL_RECEPTOR_SIGNALING_PATHWAY1	0.531511
pla_TCA	GO_B_CELL_RECEPTOR_SIGNALING_PATHWAY1	0.171704
pla_Stromal	GO_B_CELL_RECEPTOR_SIGNALING_PATHWAY1	0.255892
pla_TCA	GO_B_CELL_RECEPTOR_SIGNALING_PATHWAY1	0.35665
pla_TCA	GO_B_CELL_RECEPTOR_SIGNALING_PATHWAY1	0.302354
pla_TLS	GO_B_CELL_RECEPTOR_SIGNALING_PATHWAY1	0.416501
pla_TLS	GO_B_CELL_RECEPTOR_SIGNALING_PATHWAY1	0.379337
pla_TCA	GO_B_CELL_RECEPTOR_SIGNALING_PATHWAY1	-0.0698054
pla_TLS	GO_B_CELL_RECEPTOR_SIGNALING_PATHWAY1	0.614452
pla_TCA	GO_B_CELL_RECEPTOR_SIGNALING_PATHWAY1	0.319779
pla_TLS	GO_B_CELL_RECEPTOR_SIGNALING_PATHWAY1	0.390716
pla_TCA	GO_B_CELL_RECEPTOR_SIGNALING_PATHWAY1	0.0586148
pla_TLS	GO_B_CELL_RECEPTOR_SIGNALING_PATHWAY1	0.423051
pla_TCA	GO_B_CELL_RECEPTOR_SIGNALING_PATHWAY1	0.256996
pla_TCA	GO_B_CELL_RECEPTOR_SIGNALING_PATHWAY1	0.341386
pla_TCA	GO_B_CELL_RECEPTOR_SIGNALING_PATHWAY1	0.462066
pla_TLS	GO_B_CELL_RECEPTOR_SIGNALING_PATHWAY1	0.254349
pla_TCA	GO_B_CELL_RECEPTOR_SIGNALING_PATHWAY1	0.214579
pla_TCA	GO_B_CELL_RECEPTOR_SIGNALING_PATHWAY1	0.13442
pla_TCA	GO_B_CELL_RECEPTOR_SIGNALING_PATHWAY1	0.210246
pla_TLS	GO_B_CELL_RECEPTOR_SIGNALING_PATHWAY1	0.339557
pla_TLS	GO_B_CELL_RECEPTOR_SIGNALING_PATHWAY1	0.497332
pla_TCA	GO_B_CELL_RECEPTOR_SIGNALING_PATHWAY1	0.314911
pla_TCA	GO_B_CELL_RECEPTOR_SIGNALING_PATHWAY1	0.0709312
pla_TLS	GO_B_CELL_RECEPTOR_SIGNALING_PATHWAY1	0.354635
pla_TLS	GO_B_CELL_RECEPTOR_SIGNALING_PATHWAY1	0.407481
pla_TCA	GO_B_CELL_RECEPTOR_SIGNALING_PATHWAY1	0.223783
pla_TCA	GO_B_CELL_RECEPTOR_SIGNALING_PATHWAY1	0.299378
pla_TCA	GO_B_CELL_RECEPTOR_SIGNALING_PATHWAY1	0.207392
pla_TCA	GO_B_CELL_RECEPTOR_SIGNALING_PATHWAY1	0.31198
pla_TCA	GO_B_CELL_RECEPTOR_SIGNALING_PATHWAY1	0.168484
pla_TCA	GO_B_CELL_RECEPTOR_SIGNALING_PATHWAY1	0.338508
pla_TLS	GO_B_CELL_RECEPTOR_SIGNALING_PATHWAY1	0.366415
pla_TLS	GO_B_CELL_RECEPTOR_SIGNALING_PATHWAY1	0.460048
pla_TCA	GO_B_CELL_RECEPTOR_SIGNALING_PATHWAY1	0.163437
pla_TLS	GO_B_CELL_RECEPTOR_SIGNALING_PATHWAY1	0.450352
pla_TCA	GO_B_CELL_RECEPTOR_SIGNALING_PATHWAY1	0.235721
pla_TCA	GO_B_CELL_RECEPTOR_SIGNALING_PATHWAY1	-0.0954036
pla_TLS	GO_B_CELL_RECEPTOR_SIGNALING_PATHWAY1	0.344332
pla_TCA	GO_B_CELL_RECEPTOR_SIGNALING_PATHWAY1	0.264016
pla_TCA	GO_B_CELL_RECEPTOR_SIGNALING_PATHWAY1	0.225659
pla_TCA	GO_B_CELL_RECEPTOR_SIGNALING_PATHWAY1	0.237222
pla_TCA	GO_B_CELL_RECEPTOR_SIGNALING_PATHWAY1	0.295496
pla_TCA	GO_B_CELL_RECEPTOR_SIGNALING_PATHWAY1	0.290158
pla_TCA	GO_B_CELL_RECEPTOR_SIGNALING_PATHWAY1	0.224904
pla_TLS	GO_B_CELL_RECEPTOR_SIGNALING_PATHWAY1	0.205711
pla_TLS	GO_B_CELL_RECEPTOR_SIGNALING_PATHWAY1	0.309292
pla_TCA	GO_B_CELL_RECEPTOR_SIGNALING_PATHWAY1	0.223789
pla_TCA	GO_B_CELL_RECEPTOR_SIGNALING_PATHWAY1	0.105761
pla_TLS	GO_B_CELL_RECEPTOR_SIGNALING_PATHWAY1	0.496032
pla_TLS	GO_B_CELL_RECEPTOR_SIGNALING_PATHWAY1	0.430874
pla_TCA	GO_B_CELL_RECEPTOR_SIGNALING_PATHWAY1	0.131804
pla_TLS	GO_B_CELL_RECEPTOR_SIGNALING_PATHWAY1	0.435146
pla_TCA	GO_B_CELL_RECEPTOR_SIGNALING_PATHWAY1	0.412312
pla_TCA	GO_B_CELL_RECEPTOR_SIGNALING_PATHWAY1	0.0421101
pla_TLS	GO_B_CELL_RECEPTOR_SIGNALING_PATHWAY1	0.260588
pla_TLS	GO_B_CELL_RECEPTOR_SIGNALING_PATHWAY1	0.486249
pla_TCA	GO_B_CELL_RECEPTOR_SIGNALING_PATHWAY1	0.248275
pla_TCA	GO_B_CELL_RECEPTOR_SIGNALING_PATHWAY1	0.318295
pla_TCA	GO_B_CELL_RECEPTOR_SIGNALING_PATHWAY1	0.236735
pla_TCA	GO_B_CELL_RECEPTOR_SIGNALING_PATHWAY1	0.247734
pla_TCA	GO_B_CELL_RECEPTOR_SIGNALING_PATHWAY1	0.294088
pla_TCA	GO_B_CELL_RECEPTOR_SIGNALING_PATHWAY1	0.217303
pla_TCA	GO_B_CELL_RECEPTOR_SIGNALING_PATHWAY1	0.287053
pla_TCA	GO_B_CELL_RECEPTOR_SIGNALING_PATHWAY1	0.161493
pla_TLS	GO_B_CELL_RECEPTOR_SIGNALING_PATHWAY1	0.416825
pla_TCA	GO_B_CELL_RECEPTOR_SIGNALING_PATHWAY1	0.247174
pla_TCA	GO_B_CELL_RECEPTOR_SIGNALING_PATHWAY1	0.0994001
pla_TLS	GO_B_CELL_RECEPTOR_SIGNALING_PATHWAY1	0.343612
pla_TCA	GO_B_CELL_RECEPTOR_SIGNALING_PATHWAY1	0.319564
pla_TCA	GO_B_CELL_RECEPTOR_SIGNALING_PATHWAY1	0.263161
pla_TCA	GO_B_CELL_RECEPTOR_SIGNALING_PATHWAY1	0.120991
pla_TLS	GO_B_CELL_RECEPTOR_SIGNALING_PATHWAY1	0.386061
pla_TLS	GO_B_CELL_RECEPTOR_SIGNALING_PATHWAY1	0.479114
pla_TCA	GO_B_CELL_RECEPTOR_SIGNALING_PATHWAY1	0.231406
pla_TCA	GO_B_CELL_RECEPTOR_SIGNALING_PATHWAY1	0.198681
pla_TLS	GO_B_CELL_RECEPTOR_SIGNALING_PATHWAY1	0.370775
pla_TCA	GO_B_CELL_RECEPTOR_SIGNALING_PATHWAY1	0.315904
pla_TCA	GO_B_CELL_RECEPTOR_SIGNALING_PATHWAY1	0.0903074
pla_TCA	GO_B_CELL_RECEPTOR_SIGNALING_PATHWAY1	0.105342
pla_TCA	GO_B_CELL_RECEPTOR_SIGNALING_PATHWAY1	0.334826
pla_TLS	GO_B_CELL_RECEPTOR_SIGNALING_PATHWAY1	0.434115
pla_TCA	GO_B_CELL_RECEPTOR_SIGNALING_PATHWAY1	0.0905608
pla_Stromal	GO_B_CELL_RECEPTOR_SIGNALING_PATHWAY1	0.385463
pla_TCA	GO_B_CELL_RECEPTOR_SIGNALING_PATHWAY1	0.184863
pla_TCA	GO_B_CELL_RECEPTOR_SIGNALING_PATHWAY1	0.231187
pla_TCA	GO_B_CELL_RECEPTOR_SIGNALING_PATHWAY1	0.267317
pla_TCA	GO_B_CELL_RECEPTOR_SIGNALING_PATHWAY1	0.206949
pla_Stromal	GO_B_CELL_RECEPTOR_SIGNALING_PATHWAY1	0.252253
pla_TCA	GO_B_CELL_RECEPTOR_SIGNALING_PATHWAY1	0.16591
pla_TLS	GO_B_CELL_RECEPTOR_SIGNALING_PATHWAY1	0.401576
pla_TCA	GO_B_CELL_RECEPTOR_SIGNALING_PATHWAY1	0.215653
pla_TCA	GO_B_CELL_RECEPTOR_SIGNALING_PATHWAY1	0.304643
pla_TCA	GO_B_CELL_RECEPTOR_SIGNALING_PATHWAY1	0.180788
pla_TCA	GO_B_CELL_RECEPTOR_SIGNALING_PATHWAY1	0.205169
pla_Stromal	GO_B_CELL_RECEPTOR_SIGNALING_PATHWAY1	0.206227
pla_TCA	GO_B_CELL_RECEPTOR_SIGNALING_PATHWAY1	0.307401
pla_TCA	GO_B_CELL_RECEPTOR_SIGNALING_PATHWAY1	0.119508
pla_TCA	GO_B_CELL_RECEPTOR_SIGNALING_PATHWAY1	0.436111
pla_TCA	GO_B_CELL_RECEPTOR_SIGNALING_PATHWAY1	0.434581
pla_TCA	GO_B_CELL_RECEPTOR_SIGNALING_PATHWAY1	0.252291
pla_TLS	GO_B_CELL_RECEPTOR_SIGNALING_PATHWAY1	0.381283
pla_TLS	GO_B_CELL_RECEPTOR_SIGNALING_PATHWAY1	0.44907
pla_TCA	GO_B_CELL_RECEPTOR_SIGNALING_PATHWAY1	0.322898
pla_TLS	GO_B_CELL_RECEPTOR_SIGNALING_PATHWAY1	0.298411
pla_Stromal	GO_B_CELL_RECEPTOR_SIGNALING_PATHWAY1	0.456477
pla_TCA	GO_B_CELL_RECEPTOR_SIGNALING_PATHWAY1	0.186975
pla_TCA	GO_B_CELL_RECEPTOR_SIGNALING_PATHWAY1	0.287049
pla_Stromal	GO_B_CELL_RECEPTOR_SIGNALING_PATHWAY1	0.178738
pla_Stromal	GO_B_CELL_RECEPTOR_SIGNALING_PATHWAY1	0.277616
pla_TCA	GO_B_CELL_RECEPTOR_SIGNALING_PATHWAY1	0.219315
pla_TCA	GO_B_CELL_RECEPTOR_SIGNALING_PATHWAY1	0.142307
pla_TCA	GO_B_CELL_RECEPTOR_SIGNALING_PATHWAY1	0.247985
pla_TCA	GO_B_CELL_RECEPTOR_SIGNALING_PATHWAY1	0.214027
pla_TLS	GO_B_CELL_RECEPTOR_SIGNALING_PATHWAY1	0.407312
pla_TCA	GO_B_CELL_RECEPTOR_SIGNALING_PATHWAY1	0.0471433
pla_TCA	GO_B_CELL_RECEPTOR_SIGNALING_PATHWAY1	0.146444
pla_TCA	GO_B_CELL_RECEPTOR_SIGNALING_PATHWAY1	0.237593
pla_TCA	GO_B_CELL_RECEPTOR_SIGNALING_PATHWAY1	0.333984
pla_TCA	GO_B_CELL_RECEPTOR_SIGNALING_PATHWAY1	0.242336
pla_TCA	GO_B_CELL_RECEPTOR_SIGNALING_PATHWAY1	0.316749
pla_TCA	GO_B_CELL_RECEPTOR_SIGNALING_PATHWAY1	0.285866
pla_TCA	GO_B_CELL_RECEPTOR_SIGNALING_PATHWAY1	0.19197
pla_TCA	GO_B_CELL_RECEPTOR_SIGNALING_PATHWAY1	0.0656398
pla_TCA	GO_B_CELL_RECEPTOR_SIGNALING_PATHWAY1	0.250733
pla_TCA	GO_B_CELL_RECEPTOR_SIGNALING_PATHWAY1	0.342124
pla_TCA	GO_B_CELL_RECEPTOR_SIGNALING_PATHWAY1	0.153275
pla_TLS	GO_B_CELL_RECEPTOR_SIGNALING_PATHWAY1	0.410634
pla_TLS	GO_B_CELL_RECEPTOR_SIGNALING_PATHWAY1	0.618185
pla_TLS	GO_B_CELL_RECEPTOR_SIGNALING_PATHWAY1	0.334081
pla_TCA	GO_B_CELL_RECEPTOR_SIGNALING_PATHWAY1	0.151853
pla_TCA	GO_B_CELL_RECEPTOR_SIGNALING_PATHWAY1	0.235815
pla_TCA	GO_B_CELL_RECEPTOR_SIGNALING_PATHWAY1	0.290706
pla_TCA	GO_B_CELL_RECEPTOR_SIGNALING_PATHWAY1	0.0772379
pla_TCA	GO_B_CELL_RECEPTOR_SIGNALING_PATHWAY1	0.0843198
pla_TCA	GO_B_CELL_RECEPTOR_SIGNALING_PATHWAY1	0.227439
pla_TCA	GO_B_CELL_RECEPTOR_SIGNALING_PATHWAY1	0.0618926
pla_Stromal	GO_B_CELL_RECEPTOR_SIGNALING_PATHWAY1	0.0111665
pla_TCA	GO_B_CELL_RECEPTOR_SIGNALING_PATHWAY1	0.167277
pla_TCA	GO_B_CELL_RECEPTOR_SIGNALING_PATHWAY1	0.331295
pla_TLS	GO_B_CELL_RECEPTOR_SIGNALING_PATHWAY1	0.419214
pla_TCA	GO_B_CELL_RECEPTOR_SIGNALING_PATHWAY1	0.0305154
pla_TLS	GO_B_CELL_RECEPTOR_SIGNALING_PATHWAY1	0.362825
pla_TCA	GO_B_CELL_RECEPTOR_SIGNALING_PATHWAY1	0.276028
pla_TCA	GO_B_CELL_RECEPTOR_SIGNALING_PATHWAY1	0.153703
pla_TLS	GO_B_CELL_RECEPTOR_SIGNALING_PATHWAY1	0.4233
pla_TLS	GO_B_CELL_RECEPTOR_SIGNALING_PATHWAY1	0.442686
pla_TCA	GO_B_CELL_RECEPTOR_SIGNALING_PATHWAY1	0.211523
pla_TCA	GO_B_CELL_RECEPTOR_SIGNALING_PATHWAY1	0.316247
pla_TCA	GO_B_CELL_RECEPTOR_SIGNALING_PATHWAY1	0.258826
pla_TCA	GO_B_CELL_RECEPTOR_SIGNALING_PATHWAY1	0.0989703
pla_TLS	GO_B_CELL_RECEPTOR_SIGNALING_PATHWAY1	0.478978
pla_Stromal	GO_B_CELL_RECEPTOR_SIGNALING_PATHWAY1	0.462711
pla_TCA	GO_B_CELL_RECEPTOR_SIGNALING_PATHWAY1	0.202597
pla_TCA	GO_B_CELL_RECEPTOR_SIGNALING_PATHWAY1	0.364159
pla_TCA	GO_B_CELL_RECEPTOR_SIGNALING_PATHWAY1	0.232512
pla_TCA	GO_B_CELL_RECEPTOR_SIGNALING_PATHWAY1	0.3669
pla_TCA	GO_B_CELL_RECEPTOR_SIGNALING_PATHWAY1	0.245313
pla_TCA	GO_B_CELL_RECEPTOR_SIGNALING_PATHWAY1	0.039917
pla_TCA	GO_B_CELL_RECEPTOR_SIGNALING_PATHWAY1	0.169903
pla_TCA	GO_B_CELL_RECEPTOR_SIGNALING_PATHWAY1	0.185192
pla_TCA	GO_B_CELL_RECEPTOR_SIGNALING_PATHWAY1	0.162882
pla_TCA	GO_B_CELL_RECEPTOR_SIGNALING_PATHWAY1	0.160202
pla_TCA	GO_B_CELL_RECEPTOR_SIGNALING_PATHWAY1	0.276305
pla_TCA	GO_B_CELL_RECEPTOR_SIGNALING_PATHWAY1	-0.0709697
pla_TCA	GO_B_CELL_RECEPTOR_SIGNALING_PATHWAY1	0.204192
pla_TCA	GO_B_CELL_RECEPTOR_SIGNALING_PATHWAY1	0.295401
pla_TCA	GO_B_CELL_RECEPTOR_SIGNALING_PATHWAY1	0.24987
pla_TCA	GO_B_CELL_RECEPTOR_SIGNALING_PATHWAY1	0.255115
pla_TCA	GO_B_CELL_RECEPTOR_SIGNALING_PATHWAY1	0.211225
pla_TLS	GO_B_CELL_RECEPTOR_SIGNALING_PATHWAY1	0.531099
pla_TLS	GO_B_CELL_RECEPTOR_SIGNALING_PATHWAY1	0.380108
pla_Stromal	GO_B_CELL_RECEPTOR_SIGNALING_PATHWAY1	0.276294
pla_TCA	GO_B_CELL_RECEPTOR_SIGNALING_PATHWAY1	0.209245
pla_TCA	GO_B_CELL_RECEPTOR_SIGNALING_PATHWAY1	0.172881
pla_TLS	GO_B_CELL_RECEPTOR_SIGNALING_PATHWAY1	0.428315
pla_TCA	GO_B_CELL_RECEPTOR_SIGNALING_PATHWAY1	0.409996
pla_TLS	GO_B_CELL_RECEPTOR_SIGNALING_PATHWAY1	0.352837
pla_TCA	GO_B_CELL_RECEPTOR_SIGNALING_PATHWAY1	0.24975
pla_TCA	GO_B_CELL_RECEPTOR_SIGNALING_PATHWAY1	0.155011
pla_TCA	GO_B_CELL_RECEPTOR_SIGNALING_PATHWAY1	0.256618
pla_TLS	GO_B_CELL_RECEPTOR_SIGNALING_PATHWAY1	0.456036
pla_TCA	GO_B_CELL_RECEPTOR_SIGNALING_PATHWAY1	-0.0136961
pla_Stromal	GO_B_CELL_RECEPTOR_SIGNALING_PATHWAY1	0.132226
pla_TLS	GO_B_CELL_RECEPTOR_SIGNALING_PATHWAY1	0.384776
pla_TCA	GO_B_CELL_RECEPTOR_SIGNALING_PATHWAY1	0.220387
pla_TLS	GO_B_CELL_RECEPTOR_SIGNALING_PATHWAY1	0.294144
pla_TCA	GO_B_CELL_RECEPTOR_SIGNALING_PATHWAY1	0.297013
pla_TCA	GO_B_CELL_RECEPTOR_SIGNALING_PATHWAY1	0.128612
pla_TLS	GO_B_CELL_RECEPTOR_SIGNALING_PATHWAY1	0.477284
pla_TLS	GO_B_CELL_RECEPTOR_SIGNALING_PATHWAY1	0.344566
pla_TCA	GO_B_CELL_RECEPTOR_SIGNALING_PATHWAY1	0.248823
pla_TLS	GO_B_CELL_RECEPTOR_SIGNALING_PATHWAY1	0.267964
pla_TLS	GO_B_CELL_RECEPTOR_SIGNALING_PATHWAY1	0.396289
pla_TCA	GO_B_CELL_RECEPTOR_SIGNALING_PATHWAY1	0.169795
pla_TCA	GO_B_CELL_RECEPTOR_SIGNALING_PATHWAY1	0.126567
pla_TCA	GO_B_CELL_RECEPTOR_SIGNALING_PATHWAY1	0.373606
pla_TCA	GO_B_CELL_RECEPTOR_SIGNALING_PATHWAY1	0.253881
pla_TLS	GO_B_CELL_RECEPTOR_SIGNALING_PATHWAY1	0.406732
pla_TCA	GO_B_CELL_RECEPTOR_SIGNALING_PATHWAY1	0.210341
pla_TCA	GO_B_CELL_RECEPTOR_SIGNALING_PATHWAY1	0.216579
pla_TCA	GO_B_CELL_RECEPTOR_SIGNALING_PATHWAY1	0.316227
pla_TLS	GO_B_CELL_RECEPTOR_SIGNALING_PATHWAY1	0.448608
pla_TCA	GO_B_CELL_RECEPTOR_SIGNALING_PATHWAY1	0.354735
pla_TCA	GO_B_CELL_RECEPTOR_SIGNALING_PATHWAY1	0.320278
pla_TCA	GO_B_CELL_RECEPTOR_SIGNALING_PATHWAY1	0.205058
pla_TLS	GO_B_CELL_RECEPTOR_SIGNALING_PATHWAY1	0.465209
pla_TCA	GO_B_CELL_RECEPTOR_SIGNALING_PATHWAY1	0.155538
pla_TCA	GO_B_CELL_RECEPTOR_SIGNALING_PATHWAY1	0.242299
pla_TCA	GO_B_CELL_RECEPTOR_SIGNALING_PATHWAY1	0.0744496
pla_TCA	GO_B_CELL_RECEPTOR_SIGNALING_PATHWAY1	0.184817
pla_TCA	GO_B_CELL_RECEPTOR_SIGNALING_PATHWAY1	0.240206
pla_TCA	GO_B_CELL_RECEPTOR_SIGNALING_PATHWAY1	0.261067
pla_TCA	GO_B_CELL_RECEPTOR_SIGNALING_PATHWAY1	0.344501
pla_TLS	GO_B_CELL_RECEPTOR_SIGNALING_PATHWAY1	0.412421
pla_TCA	GO_B_CELL_RECEPTOR_SIGNALING_PATHWAY1	0.331988
pla_TCA	GO_B_CELL_RECEPTOR_SIGNALING_PATHWAY1	0.376703
pla_TCA	GO_B_CELL_RECEPTOR_SIGNALING_PATHWAY1	0.13981
pla_TCA	GO_B_CELL_RECEPTOR_SIGNALING_PATHWAY1	0.290717
pla_TLS	GO_B_CELL_RECEPTOR_SIGNALING_PATHWAY1	0.478189
pla_TLS	GO_B_CELL_RECEPTOR_SIGNALING_PATHWAY1	0.464867
pla_TCA	GO_B_CELL_RECEPTOR_SIGNALING_PATHWAY1	0.147981
pla_TLS	GO_B_CELL_RECEPTOR_SIGNALING_PATHWAY1	0.426283
pla_TCA	GO_B_CELL_RECEPTOR_SIGNALING_PATHWAY1	0.19021
pla_TLS	GO_B_CELL_RECEPTOR_SIGNALING_PATHWAY1	0.38243
pla_TCA	GO_B_CELL_RECEPTOR_SIGNALING_PATHWAY1	0.102314
pla_TCA	GO_B_CELL_RECEPTOR_SIGNALING_PATHWAY1	0.13562
pla_TCA	GO_B_CELL_RECEPTOR_SIGNALING_PATHWAY1	0.357999
pla_TCA	GO_B_CELL_RECEPTOR_SIGNALING_PATHWAY1	0.231064
pla_TCA	GO_B_CELL_RECEPTOR_SIGNALING_PATHWAY1	0.402752
pla_TCA	GO_B_CELL_RECEPTOR_SIGNALING_PATHWAY1	0.295325
pla_TCA	GO_B_CELL_RECEPTOR_SIGNALING_PATHWAY1	0.185673
pla_TLS	GO_B_CELL_RECEPTOR_SIGNALING_PATHWAY1	0.402901
pla_TLS	GO_B_CELL_RECEPTOR_SIGNALING_PATHWAY1	0.515285
pla_TCA	GO_B_CELL_RECEPTOR_SIGNALING_PATHWAY1	0.174633
pla_TCA	GO_B_CELL_RECEPTOR_SIGNALING_PATHWAY1	0.162768
pla_TCA	GO_B_CELL_RECEPTOR_SIGNALING_PATHWAY1	0.267548
pla_TCA	GO_B_CELL_RECEPTOR_SIGNALING_PATHWAY1	0.326147
pla_TCA	GO_B_CELL_RECEPTOR_SIGNALING_PATHWAY1	0.214899
pla_TLS	GO_B_CELL_RECEPTOR_SIGNALING_PATHWAY1	0.410036
pla_TCA	GO_B_CELL_RECEPTOR_SIGNALING_PATHWAY1	0.12211
pla_TCA	GO_B_CELL_RECEPTOR_SIGNALING_PATHWAY1	0.0975264
pla_TCA	GO_B_CELL_RECEPTOR_SIGNALING_PATHWAY1	0.413205
pla_TCA	GO_B_CELL_RECEPTOR_SIGNALING_PATHWAY1	0.155879
pla_TCA	GO_B_CELL_RECEPTOR_SIGNALING_PATHWAY1	0.116233
pla_TLS	GO_B_CELL_RECEPTOR_SIGNALING_PATHWAY1	0.3623
pla_TCA	GO_B_CELL_RECEPTOR_SIGNALING_PATHWAY1	0.155853
pla_Stromal	GO_B_CELL_RECEPTOR_SIGNALING_PATHWAY1	0.411994
pla_TLS	GO_B_CELL_RECEPTOR_SIGNALING_PATHWAY1	0.280107
pla_TCA	GO_B_CELL_RECEPTOR_SIGNALING_PATHWAY1	0.266916
pla_TLS	GO_B_CELL_RECEPTOR_SIGNALING_PATHWAY1	0.426584
pla_TCA	GO_B_CELL_RECEPTOR_SIGNALING_PATHWAY1	0.32292
pla_TLS	GO_B_CELL_RECEPTOR_SIGNALING_PATHWAY1	0.486133
pla_TCA	GO_B_CELL_RECEPTOR_SIGNALING_PATHWAY1	0.264036
pla_TCA	GO_B_CELL_RECEPTOR_SIGNALING_PATHWAY1	0.186952
pla_TCA	GO_B_CELL_RECEPTOR_SIGNALING_PATHWAY1	0.33777
pla_TCA	GO_B_CELL_RECEPTOR_SIGNALING_PATHWAY1	0.319144
pla_TCA	GO_B_CELL_RECEPTOR_SIGNALING_PATHWAY1	0.342614
pla_TCA	GO_B_CELL_RECEPTOR_SIGNALING_PATHWAY1	0.294933
pla_TCA	GO_B_CELL_RECEPTOR_SIGNALING_PATHWAY1	0.339869
pla_TCA	GO_B_CELL_RECEPTOR_SIGNALING_PATHWAY1	0.187518
pla_TLS	GO_B_CELL_RECEPTOR_SIGNALING_PATHWAY1	0.436776
pla_TCA	GO_B_CELL_RECEPTOR_SIGNALING_PATHWAY1	0.228526
pla_TCA	GO_B_CELL_RECEPTOR_SIGNALING_PATHWAY1	0.158154
pla_TLS	GO_B_CELL_RECEPTOR_SIGNALING_PATHWAY1	0.497582
pla_TCA	GO_B_CELL_RECEPTOR_SIGNALING_PATHWAY1	0.268988
pla_TLS	GO_B_CELL_RECEPTOR_SIGNALING_PATHWAY1	0.260472
pla_TCA	GO_B_CELL_RECEPTOR_SIGNALING_PATHWAY1	0.305777
pla_TCA	GO_B_CELL_RECEPTOR_SIGNALING_PATHWAY1	0.222904
pla_TCA	GO_B_CELL_RECEPTOR_SIGNALING_PATHWAY1	0.308341
pla_TCA	GO_B_CELL_RECEPTOR_SIGNALING_PATHWAY1	0.373229
pla_TCA	GO_B_CELL_RECEPTOR_SIGNALING_PATHWAY1	0.0616166
pla_TCA	GO_B_CELL_RECEPTOR_SIGNALING_PATHWAY1	0.324217
pla_TLS	GO_B_CELL_RECEPTOR_SIGNALING_PATHWAY1	0.439643
pla_TLS	GO_B_CELL_RECEPTOR_SIGNALING_PATHWAY1	0.440063
pla_TLS	GO_B_CELL_RECEPTOR_SIGNALING_PATHWAY1	0.491474
pla_TCA	GO_B_CELL_RECEPTOR_SIGNALING_PATHWAY1	0.16847
pla_Stromal	GO_B_CELL_RECEPTOR_SIGNALING_PATHWAY1	0.235565
pla_TCA	GO_B_CELL_RECEPTOR_SIGNALING_PATHWAY1	0.236747
pla_TCA	GO_B_CELL_RECEPTOR_SIGNALING_PATHWAY1	0.115068
pla_TCA	GO_B_CELL_RECEPTOR_SIGNALING_PATHWAY1	0.296996
pla_TLS	GO_B_CELL_RECEPTOR_SIGNALING_PATHWAY1	0.443806
pla_TCA	GO_B_CELL_RECEPTOR_SIGNALING_PATHWAY1	0.113856
pla_TCA	GO_B_CELL_RECEPTOR_SIGNALING_PATHWAY1	0.151302
pla_TLS	GO_B_CELL_RECEPTOR_SIGNALING_PATHWAY1	0.307383
pla_TCA	GO_B_CELL_RECEPTOR_SIGNALING_PATHWAY1	0.111516
pla_TCA	GO_B_CELL_RECEPTOR_SIGNALING_PATHWAY1	0.376038
pla_TCA	GO_B_CELL_RECEPTOR_SIGNALING_PATHWAY1	0.159637
pla_TCA	GO_B_CELL_RECEPTOR_SIGNALING_PATHWAY1	0.258612
pla_TCA	GO_B_CELL_RECEPTOR_SIGNALING_PATHWAY1	0.250622
pla_TLS	GO_B_CELL_RECEPTOR_SIGNALING_PATHWAY1	0.334169
pla_TCA	GO_B_CELL_RECEPTOR_SIGNALING_PATHWAY1	0.23278
pla_TCA	GO_B_CELL_RECEPTOR_SIGNALING_PATHWAY1	-0.0194366
pla_TCA	GO_B_CELL_RECEPTOR_SIGNALING_PATHWAY1	0.0562503
pla_TCA	GO_B_CELL_RECEPTOR_SIGNALING_PATHWAY1	0.12522
pla_TCA	GO_B_CELL_RECEPTOR_SIGNALING_PATHWAY1	0.272075
pla_TCA	GO_B_CELL_RECEPTOR_SIGNALING_PATHWAY1	0.309456
pla_TCA	GO_B_CELL_RECEPTOR_SIGNALING_PATHWAY1	0.180124
pla_TCA	GO_B_CELL_RECEPTOR_SIGNALING_PATHWAY1	0.227983
pla_TLS	GO_B_CELL_RECEPTOR_SIGNALING_PATHWAY1	0.474696
pla_TLS	GO_B_CELL_RECEPTOR_SIGNALING_PATHWAY1	0.355842
pla_TLS	GO_B_CELL_RECEPTOR_SIGNALING_PATHWAY1	0.441228
pla_TCA	GO_B_CELL_RECEPTOR_SIGNALING_PATHWAY1	0.243352
pla_TLS	GO_B_CELL_RECEPTOR_SIGNALING_PATHWAY1	0.431039
pla_TCA	GO_B_CELL_RECEPTOR_SIGNALING_PATHWAY1	0.293554
pla_TLS	GO_B_CELL_RECEPTOR_SIGNALING_PATHWAY1	0.387607
pla_TCA	GO_B_CELL_RECEPTOR_SIGNALING_PATHWAY1	0.167655
pla_TCA	GO_B_CELL_RECEPTOR_SIGNALING_PATHWAY1	0.300846
pla_TCA	GO_B_CELL_RECEPTOR_SIGNALING_PATHWAY1	0.351456
pla_TCA	GO_B_CELL_RECEPTOR_SIGNALING_PATHWAY1	0.197185
pla_TCA	GO_B_CELL_RECEPTOR_SIGNALING_PATHWAY1	0.154221
pla_TCA	GO_B_CELL_RECEPTOR_SIGNALING_PATHWAY1	0.244085
pla_TCA	GO_B_CELL_RECEPTOR_SIGNALING_PATHWAY1	0.296794
pla_TCA	GO_B_CELL_RECEPTOR_SIGNALING_PATHWAY1	0.324566
pla_TLS	GO_B_CELL_RECEPTOR_SIGNALING_PATHWAY1	0.434881
pla_TCA	GO_B_CELL_RECEPTOR_SIGNALING_PATHWAY1	0.166687
pla_Stromal	GO_B_CELL_RECEPTOR_SIGNALING_PATHWAY1	0.382111
pla_TLS	GO_B_CELL_RECEPTOR_SIGNALING_PATHWAY1	0.40105
pla_TLS	GO_B_CELL_RECEPTOR_SIGNALING_PATHWAY1	0.279739
pla_TLS	GO_B_CELL_RECEPTOR_SIGNALING_PATHWAY1	0.402791
pla_TLS	GO_B_CELL_RECEPTOR_SIGNALING_PATHWAY1	0.333045
pla_TCA	GO_B_CELL_RECEPTOR_SIGNALING_PATHWAY1	0.130531
pla_TLS	GO_B_CELL_RECEPTOR_SIGNALING_PATHWAY1	0.37808
pla_Stromal	GO_B_CELL_RECEPTOR_SIGNALING_PATHWAY1	0.212778
pla_TCA	GO_B_CELL_RECEPTOR_SIGNALING_PATHWAY1	0.0707917
pla_TCA	GO_B_CELL_RECEPTOR_SIGNALING_PATHWAY1	0.111318
pla_TLS	GO_B_CELL_RECEPTOR_SIGNALING_PATHWAY1	0.415298
pla_TLS	GO_B_CELL_RECEPTOR_SIGNALING_PATHWAY1	0.216751
pla_TCA	GO_B_CELL_RECEPTOR_SIGNALING_PATHWAY1	0.357107
pla_TCA	GO_B_CELL_RECEPTOR_SIGNALING_PATHWAY1	0.160821
pla_Stromal	GO_B_CELL_RECEPTOR_SIGNALING_PATHWAY1	0.28485
pla_TCA	GO_B_CELL_RECEPTOR_SIGNALING_PATHWAY1	0.260462
pla_Stromal	GO_B_CELL_RECEPTOR_SIGNALING_PATHWAY1	0.434794
pla_TLS	GO_B_CELL_RECEPTOR_SIGNALING_PATHWAY1	0.165449
pla_TCA	GO_B_CELL_RECEPTOR_SIGNALING_PATHWAY1	0.0053387
pla_TCA	GO_B_CELL_RECEPTOR_SIGNALING_PATHWAY1	0.311221
pla_TCA	GO_B_CELL_RECEPTOR_SIGNALING_PATHWAY1	0.231397
pla_TCA	GO_B_CELL_RECEPTOR_SIGNALING_PATHWAY1	0.0406854
pla_TLS	GO_B_CELL_RECEPTOR_SIGNALING_PATHWAY1	0.338769
pla_TCA	GO_B_CELL_RECEPTOR_SIGNALING_PATHWAY1	0.192251
pla_TCA	GO_B_CELL_RECEPTOR_SIGNALING_PATHWAY1	0.419874
pla_TCA	GO_B_CELL_RECEPTOR_SIGNALING_PATHWAY1	0.144552
pla_TCA	GO_B_CELL_RECEPTOR_SIGNALING_PATHWAY1	0.271153
pla_TCA	GO_B_CELL_RECEPTOR_SIGNALING_PATHWAY1	0.212158
pla_TCA	GO_B_CELL_RECEPTOR_SIGNALING_PATHWAY1	0.150783
pla_TCA	GO_B_CELL_RECEPTOR_SIGNALING_PATHWAY1	0.160524
pla_TCA	GO_B_CELL_RECEPTOR_SIGNALING_PATHWAY1	0.231972
pla_TLS	GO_B_CELL_RECEPTOR_SIGNALING_PATHWAY1	0.364613
pla_TCA	GO_B_CELL_RECEPTOR_SIGNALING_PATHWAY1	0.214438
pla_TCA	GO_B_CELL_RECEPTOR_SIGNALING_PATHWAY1	0.185123
pla_TCA	GO_B_CELL_RECEPTOR_SIGNALING_PATHWAY1	0.296207
pla_TLS	GO_B_CELL_RECEPTOR_SIGNALING_PATHWAY1	0.413055
pla_TCA	GO_B_CELL_RECEPTOR_SIGNALING_PATHWAY1	0.296763
pla_TLS	GO_B_CELL_RECEPTOR_SIGNALING_PATHWAY1	0.238378
pla_TCA	GO_B_CELL_RECEPTOR_SIGNALING_PATHWAY1	0.182159
pla_TCA	GO_B_CELL_RECEPTOR_SIGNALING_PATHWAY1	0.0636657
pla_TCA	GO_B_CELL_RECEPTOR_SIGNALING_PATHWAY1	0.3593
pla_TLS	GO_B_CELL_RECEPTOR_SIGNALING_PATHWAY1	0.419248
pla_TCA	GO_B_CELL_RECEPTOR_SIGNALING_PATHWAY1	0.210208
pla_TLS	GO_B_CELL_RECEPTOR_SIGNALING_PATHWAY1	0.432855
pla_TCA	GO_B_CELL_RECEPTOR_SIGNALING_PATHWAY1	0.16531
pla_TCA	GO_B_CELL_RECEPTOR_SIGNALING_PATHWAY1	0.259
pla_TLS	GO_B_CELL_RECEPTOR_SIGNALING_PATHWAY1	0.424882
pla_TCA	GO_B_CELL_RECEPTOR_SIGNALING_PATHWAY1	0.139769
pla_TLS	GO_B_CELL_RECEPTOR_SIGNALING_PATHWAY1	0.471875
pla_Stromal	GO_B_CELL_RECEPTOR_SIGNALING_PATHWAY1	0.422451
pla_TCA	GO_B_CELL_RECEPTOR_SIGNALING_PATHWAY1	0.227514
pla_TCA	GO_B_CELL_RECEPTOR_SIGNALING_PATHWAY1	0.223172
pla_TCA	GO_B_CELL_RECEPTOR_SIGNALING_PATHWAY1	0.0228758
pla_TLS	GO_B_CELL_RECEPTOR_SIGNALING_PATHWAY1	0.387305
pla_TCA	GO_B_CELL_RECEPTOR_SIGNALING_PATHWAY1	0.256527
pla_TLS	GO_B_CELL_RECEPTOR_SIGNALING_PATHWAY1	0.431367
pla_TLS	GO_B_CELL_RECEPTOR_SIGNALING_PATHWAY1	0.341408
pla_Stromal	GO_B_CELL_RECEPTOR_SIGNALING_PATHWAY1	0.282796
pla_TLS	GO_B_CELL_RECEPTOR_SIGNALING_PATHWAY1	0.34558
pla_TCA	GO_B_CELL_RECEPTOR_SIGNALING_PATHWAY1	0.364736
pla_TCA	GO_B_CELL_RECEPTOR_SIGNALING_PATHWAY1	0.223087
pla_TCA	GO_B_CELL_RECEPTOR_SIGNALING_PATHWAY1	0.345765
pla_TLS	GO_B_CELL_RECEPTOR_SIGNALING_PATHWAY1	0.334486
pla_TCA	GO_B_CELL_RECEPTOR_SIGNALING_PATHWAY1	0.223732
pla_TLS	GO_B_CELL_RECEPTOR_SIGNALING_PATHWAY1	0.258175
pla_TCA	GO_B_CELL_RECEPTOR_SIGNALING_PATHWAY1	0.297647
pla_Stromal	GO_B_CELL_RECEPTOR_SIGNALING_PATHWAY1	0.111191
pla_TCA	GO_B_CELL_RECEPTOR_SIGNALING_PATHWAY1	0.139184
pla_TCA	GO_B_CELL_RECEPTOR_SIGNALING_PATHWAY1	0.331247
pla_TLS	GO_B_CELL_RECEPTOR_SIGNALING_PATHWAY1	0.322841
pla_TLS	GO_B_CELL_RECEPTOR_SIGNALING_PATHWAY1	0.375959
pla_TLS	GO_B_CELL_RECEPTOR_SIGNALING_PATHWAY1	0.561989
pla_TCA	GO_B_CELL_RECEPTOR_SIGNALING_PATHWAY1	0.2307
pla_TLS	GO_B_CELL_RECEPTOR_SIGNALING_PATHWAY1	0.414873
pla_TLS	GO_B_CELL_RECEPTOR_SIGNALING_PATHWAY1	0.475007
pla_TCA	GO_B_CELL_RECEPTOR_SIGNALING_PATHWAY1	0.354745
pla_TLS	GO_B_CELL_RECEPTOR_SIGNALING_PATHWAY1	0.46931
pla_TCA	GO_B_CELL_RECEPTOR_SIGNALING_PATHWAY1	0.227357
pla_TCA	GO_B_CELL_RECEPTOR_SIGNALING_PATHWAY1	0.343393
pla_TCA	GO_B_CELL_RECEPTOR_SIGNALING_PATHWAY1	0.472847
pla_TCA	GO_B_CELL_RECEPTOR_SIGNALING_PATHWAY1	0.36857
pla_TLS	GO_B_CELL_RECEPTOR_SIGNALING_PATHWAY1	0.601996
pla_TLS	GO_B_CELL_RECEPTOR_SIGNALING_PATHWAY1	0.306251
pla_TLS	GO_B_CELL_RECEPTOR_SIGNALING_PATHWAY1	0.305078
pla_Stromal	GO_B_CELL_RECEPTOR_SIGNALING_PATHWAY1	0.25645
pla_TLS	GO_B_CELL_RECEPTOR_SIGNALING_PATHWAY1	0.436252
pla_TCA	GO_B_CELL_RECEPTOR_SIGNALING_PATHWAY1	0.301506
pla_TCA	GO_B_CELL_RECEPTOR_SIGNALING_PATHWAY1	0.0999804
pla_TCA	GO_B_CELL_RECEPTOR_SIGNALING_PATHWAY1	0.326281
pla_Stromal	GO_B_CELL_RECEPTOR_SIGNALING_PATHWAY1	0.197026
pla_TCA	GO_B_CELL_RECEPTOR_SIGNALING_PATHWAY1	0.140859
pla_Stromal	GO_B_CELL_RECEPTOR_SIGNALING_PATHWAY1	0.206691
pla_TLS	GO_B_CELL_RECEPTOR_SIGNALING_PATHWAY1	0.141356
pla_TCA	GO_B_CELL_RECEPTOR_SIGNALING_PATHWAY1	0.219465
pla_TCA	GO_B_CELL_RECEPTOR_SIGNALING_PATHWAY1	0.283755
pla_TCA	GO_B_CELL_RECEPTOR_SIGNALING_PATHWAY1	0.163015
pla_TLS	GO_B_CELL_RECEPTOR_SIGNALING_PATHWAY1	0.411144
pla_Stromal	GO_B_CELL_RECEPTOR_SIGNALING_PATHWAY1	0.300131
pla_TLS	GO_B_CELL_RECEPTOR_SIGNALING_PATHWAY1	0.39204
pla_TCA	GO_B_CELL_RECEPTOR_SIGNALING_PATHWAY1	0.190333
pla_TCA	GO_B_CELL_RECEPTOR_SIGNALING_PATHWAY1	0.151061
pla_TLS	GO_B_CELL_RECEPTOR_SIGNALING_PATHWAY1	0.52894
pla_TLS	GO_B_CELL_RECEPTOR_SIGNALING_PATHWAY1	0.543628
pla_TCA	GO_B_CELL_RECEPTOR_SIGNALING_PATHWAY1	0.306316
pla_TLS	GO_B_CELL_RECEPTOR_SIGNALING_PATHWAY1	0.39485
pla_TCA	GO_B_CELL_RECEPTOR_SIGNALING_PATHWAY1	0.285145
pla_TCA	GO_B_CELL_RECEPTOR_SIGNALING_PATHWAY1	0.00413783
pla_TCA	GO_B_CELL_RECEPTOR_SIGNALING_PATHWAY1	0.194742
pla_TCA	GO_B_CELL_RECEPTOR_SIGNALING_PATHWAY1	-0.0986097
pla_TCA	GO_B_CELL_RECEPTOR_SIGNALING_PATHWAY1	0.234774
pla_TLS	GO_B_CELL_RECEPTOR_SIGNALING_PATHWAY1	0.558778
pla_TCA	GO_B_CELL_RECEPTOR_SIGNALING_PATHWAY1	-0.00350896
pla_TCA	GO_B_CELL_RECEPTOR_SIGNALING_PATHWAY1	0.2192
pla_TLS	GO_B_CELL_RECEPTOR_SIGNALING_PATHWAY1	0.422079
pla_TCA	GO_B_CELL_RECEPTOR_SIGNALING_PATHWAY1	0.285277
pla_TCA	GO_B_CELL_RECEPTOR_SIGNALING_PATHWAY1	0.0666041
pla_TCA	GO_B_CELL_RECEPTOR_SIGNALING_PATHWAY1	0.182589
pla_TCA	GO_B_CELL_RECEPTOR_SIGNALING_PATHWAY1	0.0914227
pla_TCA	GO_B_CELL_RECEPTOR_SIGNALING_PATHWAY1	0.173934
pla_TCA	GO_B_CELL_RECEPTOR_SIGNALING_PATHWAY1	0.13911
pla_TCA	GO_B_CELL_RECEPTOR_SIGNALING_PATHWAY1	0.423161
pla_TCA	GO_B_CELL_RECEPTOR_SIGNALING_PATHWAY1	0.192692
pla_TLS	GO_B_CELL_RECEPTOR_SIGNALING_PATHWAY1	0.285919
pla_TLS	GO_B_CELL_RECEPTOR_SIGNALING_PATHWAY1	0.25423
pla_TCA	GO_B_CELL_RECEPTOR_SIGNALING_PATHWAY1	0.321439
pla_TCA	GO_B_CELL_RECEPTOR_SIGNALING_PATHWAY1	0.322774
pla_TLS	GO_B_CELL_RECEPTOR_SIGNALING_PATHWAY1	0.54334
pla_TCA	GO_B_CELL_RECEPTOR_SIGNALING_PATHWAY1	0.267575
pla_TLS	GO_B_CELL_RECEPTOR_SIGNALING_PATHWAY1	0.405329
pla_TCA	GO_B_CELL_RECEPTOR_SIGNALING_PATHWAY1	0.165312
pla_TCA	GO_B_CELL_RECEPTOR_SIGNALING_PATHWAY1	0.299484
pla_TCA	GO_B_CELL_RECEPTOR_SIGNALING_PATHWAY1	0.242466
pla_TCA	GO_B_CELL_RECEPTOR_SIGNALING_PATHWAY1	0.296293
pla_TLS	GO_B_CELL_RECEPTOR_SIGNALING_PATHWAY1	0.383633
pla_TLS	GO_B_CELL_RECEPTOR_SIGNALING_PATHWAY1	0.404633
pla_TCA	GO_B_CELL_RECEPTOR_SIGNALING_PATHWAY1	0.243943
pla_TCA	GO_B_CELL_RECEPTOR_SIGNALING_PATHWAY1	-0.0273252
pla_TCA	GO_B_CELL_RECEPTOR_SIGNALING_PATHWAY1	0.234933
pla_TCA	GO_B_CELL_RECEPTOR_SIGNALING_PATHWAY1	0.163791
pla_TCA	GO_B_CELL_RECEPTOR_SIGNALING_PATHWAY1	0.137555
pla_TCA	GO_B_CELL_RECEPTOR_SIGNALING_PATHWAY1	0.129284
pla_TCA	GO_B_CELL_RECEPTOR_SIGNALING_PATHWAY1	0.241737
pla_TCA	GO_B_CELL_RECEPTOR_SIGNALING_PATHWAY1	0.308919
pla_TLS	GO_B_CELL_RECEPTOR_SIGNALING_PATHWAY1	0.40817
pla_TCA	GO_B_CELL_RECEPTOR_SIGNALING_PATHWAY1	0.311761
pla_TCA	GO_B_CELL_RECEPTOR_SIGNALING_PATHWAY1	0.260794
pla_TLS	GO_B_CELL_RECEPTOR_SIGNALING_PATHWAY1	0.445624
pla_TCA	GO_B_CELL_RECEPTOR_SIGNALING_PATHWAY1	0.265781
pla_TCA	GO_B_CELL_RECEPTOR_SIGNALING_PATHWAY1	0.28964
pla_TCA	GO_B_CELL_RECEPTOR_SIGNALING_PATHWAY1	0.158614
pla_TCA	GO_B_CELL_RECEPTOR_SIGNALING_PATHWAY1	0.13436
pla_TCA	GO_B_CELL_RECEPTOR_SIGNALING_PATHWAY1	0.117138
pla_TCA	GO_B_CELL_RECEPTOR_SIGNALING_PATHWAY1	0.231137
pla_TCA	GO_B_CELL_RECEPTOR_SIGNALING_PATHWAY1	0.200165
pla_TCA	GO_B_CELL_RECEPTOR_SIGNALING_PATHWAY1	0.350231
pla_TCA	GO_B_CELL_RECEPTOR_SIGNALING_PATHWAY1	0.0980145
pla_TCA	GO_B_CELL_RECEPTOR_SIGNALING_PATHWAY1	0.216067
pla_TLS	GO_B_CELL_RECEPTOR_SIGNALING_PATHWAY1	0.350214
pla_TCA	GO_B_CELL_RECEPTOR_SIGNALING_PATHWAY1	0.0843347
pla_TCA	GO_B_CELL_RECEPTOR_SIGNALING_PATHWAY1	0.112131
pla_Stromal	GO_B_CELL_RECEPTOR_SIGNALING_PATHWAY1	0.125319
pla_TLS	GO_B_CELL_RECEPTOR_SIGNALING_PATHWAY1	0.439562
pla_TLS	GO_B_CELL_RECEPTOR_SIGNALING_PATHWAY1	0.388801
pla_TCA	GO_B_CELL_RECEPTOR_SIGNALING_PATHWAY1	0.140475
pla_TCA	GO_B_CELL_RECEPTOR_SIGNALING_PATHWAY1	0.269643
pla_TCA	GO_B_CELL_RECEPTOR_SIGNALING_PATHWAY1	0.175192
pla_TCA	GO_B_CELL_RECEPTOR_SIGNALING_PATHWAY1	0.225346
pla_TLS	GO_B_CELL_RECEPTOR_SIGNALING_PATHWAY1	0.454172
pla_TCA	GO_B_CELL_RECEPTOR_SIGNALING_PATHWAY1	0.359811
pla_TCA	GO_B_CELL_RECEPTOR_SIGNALING_PATHWAY1	0.0638022
pla_TCA	GO_B_CELL_RECEPTOR_SIGNALING_PATHWAY1	0.148201
pla_TCA	GO_B_CELL_RECEPTOR_SIGNALING_PATHWAY1	0.102595
pla_TCA	GO_B_CELL_RECEPTOR_SIGNALING_PATHWAY1	0.185419
pla_TCA	GO_B_CELL_RECEPTOR_SIGNALING_PATHWAY1	0.379811
pla_TCA	GO_B_CELL_RECEPTOR_SIGNALING_PATHWAY1	0.247834
pla_TLS	GO_B_CELL_RECEPTOR_SIGNALING_PATHWAY1	0.439885
pla_TCA	GO_B_CELL_RECEPTOR_SIGNALING_PATHWAY1	0.178335
pla_TCA	GO_B_CELL_RECEPTOR_SIGNALING_PATHWAY1	0.162563
pla_TLS	GO_B_CELL_RECEPTOR_SIGNALING_PATHWAY1	0.387917
pla_TCA	GO_B_CELL_RECEPTOR_SIGNALING_PATHWAY1	0.282185
pla_TLS	GO_B_CELL_RECEPTOR_SIGNALING_PATHWAY1	0.33441
pla_TLS	GO_B_CELL_RECEPTOR_SIGNALING_PATHWAY1	0.43168
pla_TLS	GO_B_CELL_RECEPTOR_SIGNALING_PATHWAY1	0.434411
pla_TCA	GO_B_CELL_RECEPTOR_SIGNALING_PATHWAY1	0.496273
pla_TCA	GO_B_CELL_RECEPTOR_SIGNALING_PATHWAY1	0.194509
pla_TLS	GO_B_CELL_RECEPTOR_SIGNALING_PATHWAY1	0.495745
pla_TCA	GO_B_CELL_RECEPTOR_SIGNALING_PATHWAY1	0.170791
pla_TCA	GO_B_CELL_RECEPTOR_SIGNALING_PATHWAY1	0.276085
pla_TLS	GO_B_CELL_RECEPTOR_SIGNALING_PATHWAY1	0.488154
pla_TLS	GO_B_CELL_RECEPTOR_SIGNALING_PATHWAY1	0.430452
pla_TCA	GO_B_CELL_RECEPTOR_SIGNALING_PATHWAY1	0.315008
pla_TCA	GO_B_CELL_RECEPTOR_SIGNALING_PATHWAY1	0.270495
pla_TLS	GO_B_CELL_RECEPTOR_SIGNALING_PATHWAY1	0.324797
pla_TCA	GO_B_CELL_RECEPTOR_SIGNALING_PATHWAY1	0.33618
pla_TCA	GO_B_CELL_RECEPTOR_SIGNALING_PATHWAY1	0.0722848
pla_TCA	GO_B_CELL_RECEPTOR_SIGNALING_PATHWAY1	0.0905587
pla_TCA	GO_B_CELL_RECEPTOR_SIGNALING_PATHWAY1	0.298979
pla_TCA	GO_B_CELL_RECEPTOR_SIGNALING_PATHWAY1	0.224333
pla_TLS	GO_B_CELL_RECEPTOR_SIGNALING_PATHWAY1	0.408915
pla_TLS	GO_B_CELL_RECEPTOR_SIGNALING_PATHWAY1	0.473855
pla_TCA	GO_B_CELL_RECEPTOR_SIGNALING_PATHWAY1	0.165777
pla_Stromal	GO_B_CELL_RECEPTOR_SIGNALING_PATHWAY1	0.163763
pla_TLS	GO_B_CELL_RECEPTOR_SIGNALING_PATHWAY1	0.412963
pla_TCA	GO_B_CELL_RECEPTOR_SIGNALING_PATHWAY1	0.107824
pla_TCA	GO_B_CELL_RECEPTOR_SIGNALING_PATHWAY1	0.0925691
pla_TLS	GO_B_CELL_RECEPTOR_SIGNALING_PATHWAY1	0.43596
pla_TCA	GO_B_CELL_RECEPTOR_SIGNALING_PATHWAY1	0.169256
pla_TCA	GO_B_CELL_RECEPTOR_SIGNALING_PATHWAY1	0.266569
pla_TCA	GO_B_CELL_RECEPTOR_SIGNALING_PATHWAY1	0.209932
pla_TCA	GO_B_CELL_RECEPTOR_SIGNALING_PATHWAY1	0.20025
pla_TLS	GO_B_CELL_RECEPTOR_SIGNALING_PATHWAY1	0.523434
pla_TCA	GO_B_CELL_RECEPTOR_SIGNALING_PATHWAY1	0.254484
pla_TLS	GO_B_CELL_RECEPTOR_SIGNALING_PATHWAY1	0.422153
pla_TCA	GO_B_CELL_RECEPTOR_SIGNALING_PATHWAY1	0.18789
pla_TCA	GO_B_CELL_RECEPTOR_SIGNALING_PATHWAY1	0.170697
pla_TLS	GO_B_CELL_RECEPTOR_SIGNALING_PATHWAY1	0.373463
pla_TCA	GO_B_CELL_RECEPTOR_SIGNALING_PATHWAY1	0.222479
pla_TCA	GO_B_CELL_RECEPTOR_SIGNALING_PATHWAY1	0.238217
pla_TLS	GO_B_CELL_RECEPTOR_SIGNALING_PATHWAY1	0.449243
pla_TCA	GO_B_CELL_RECEPTOR_SIGNALING_PATHWAY1	0.210708
pla_TLS	GO_B_CELL_RECEPTOR_SIGNALING_PATHWAY1	0.49262
pla_TCA	GO_B_CELL_RECEPTOR_SIGNALING_PATHWAY1	0.225628
pla_TLS	GO_B_CELL_RECEPTOR_SIGNALING_PATHWAY1	0.338154
pla_TCA	GO_B_CELL_RECEPTOR_SIGNALING_PATHWAY1	0.141337
pla_Stromal	GO_B_CELL_RECEPTOR_SIGNALING_PATHWAY1	0.141492
pla_TCA	GO_B_CELL_RECEPTOR_SIGNALING_PATHWAY1	0.268135
pla_TCA	GO_B_CELL_RECEPTOR_SIGNALING_PATHWAY1	0.14085
pla_TCA	GO_B_CELL_RECEPTOR_SIGNALING_PATHWAY1	0.383305
pla_TLS	GO_B_CELL_RECEPTOR_SIGNALING_PATHWAY1	0.548344
pla_TLS	GO_B_CELL_RECEPTOR_SIGNALING_PATHWAY1	0.437813
pla_TCA	GO_B_CELL_RECEPTOR_SIGNALING_PATHWAY1	0.298661
pla_TCA	GO_B_CELL_RECEPTOR_SIGNALING_PATHWAY1	0.15036
pla_TCA	GO_B_CELL_RECEPTOR_SIGNALING_PATHWAY1	0.348423
pla_TCA	GO_B_CELL_RECEPTOR_SIGNALING_PATHWAY1	0.170697
pla_TLS	GO_B_CELL_RECEPTOR_SIGNALING_PATHWAY1	0.390203
pla_TCA	GO_B_CELL_RECEPTOR_SIGNALING_PATHWAY1	0.231612
pla_TLS	GO_B_CELL_RECEPTOR_SIGNALING_PATHWAY1	0.373607
pla_TCA	GO_B_CELL_RECEPTOR_SIGNALING_PATHWAY1	0.0724446
pla_TCA	GO_B_CELL_RECEPTOR_SIGNALING_PATHWAY1	0.237573
pla_TCA	GO_B_CELL_RECEPTOR_SIGNALING_PATHWAY1	0.129508
pla_TLS	GO_B_CELL_RECEPTOR_SIGNALING_PATHWAY1	0.400449
pla_TCA	GO_B_CELL_RECEPTOR_SIGNALING_PATHWAY1	0.286216
pla_TCA	GO_B_CELL_RECEPTOR_SIGNALING_PATHWAY1	0.175707
pla_TLS	GO_B_CELL_RECEPTOR_SIGNALING_PATHWAY1	0.494066
pla_TCA	GO_B_CELL_RECEPTOR_SIGNALING_PATHWAY1	0.112965
pla_TLS	GO_B_CELL_RECEPTOR_SIGNALING_PATHWAY1	0.413642
pla_TCA	GO_B_CELL_RECEPTOR_SIGNALING_PATHWAY1	0.0632598
pla_TCA	GO_B_CELL_RECEPTOR_SIGNALING_PATHWAY1	0.232749
pla_TLS	GO_B_CELL_RECEPTOR_SIGNALING_PATHWAY1	0.427259
pla_TCA	GO_B_CELL_RECEPTOR_SIGNALING_PATHWAY1	0.284762
pla_TLS	GO_B_CELL_RECEPTOR_SIGNALING_PATHWAY1	0.344294
pla_TCA	GO_B_CELL_RECEPTOR_SIGNALING_PATHWAY1	0.246882
pla_TLS	GO_B_CELL_RECEPTOR_SIGNALING_PATHWAY1	0.349272
pla_TCA	GO_B_CELL_RECEPTOR_SIGNALING_PATHWAY1	0.234066
pla_TCA	GO_B_CELL_RECEPTOR_SIGNALING_PATHWAY1	0.256161
pla_TCA	GO_B_CELL_RECEPTOR_SIGNALING_PATHWAY1	0.278733
pla_TLS	GO_B_CELL_RECEPTOR_SIGNALING_PATHWAY1	0.462451
pla_TCA	GO_B_CELL_RECEPTOR_SIGNALING_PATHWAY1	0.359667
pla_TCA	GO_B_CELL_RECEPTOR_SIGNALING_PATHWAY1	0.377716
pla_TCA	GO_B_CELL_RECEPTOR_SIGNALING_PATHWAY1	0.147989
pla_TCA	GO_B_CELL_RECEPTOR_SIGNALING_PATHWAY1	0.292554
pla_TLS	GO_B_CELL_RECEPTOR_SIGNALING_PATHWAY1	0.395338
pla_TLS	GO_B_CELL_RECEPTOR_SIGNALING_PATHWAY1	0.310504
pla_TCA	GO_B_CELL_RECEPTOR_SIGNALING_PATHWAY1	0.196175
pla_TCA	GO_B_CELL_RECEPTOR_SIGNALING_PATHWAY1	0.26638
pla_TCA	GO_B_CELL_RECEPTOR_SIGNALING_PATHWAY1	0.293044
pla_TLS	GO_B_CELL_RECEPTOR_SIGNALING_PATHWAY1	0.346123
pla_TLS	GO_B_CELL_RECEPTOR_SIGNALING_PATHWAY1	0.288639
pla_TCA	GO_B_CELL_RECEPTOR_SIGNALING_PATHWAY1	0.182299
pla_TLS	GO_B_CELL_RECEPTOR_SIGNALING_PATHWAY1	0.458846
pla_Stromal	GO_B_CELL_RECEPTOR_SIGNALING_PATHWAY1	0.197326
pla_Stromal	GO_B_CELL_RECEPTOR_SIGNALING_PATHWAY1	0.208898
pla_TCA	GO_B_CELL_RECEPTOR_SIGNALING_PATHWAY1	0.328383
pla_TCA	GO_B_CELL_RECEPTOR_SIGNALING_PATHWAY1	0.257668
pla_TLS	GO_B_CELL_RECEPTOR_SIGNALING_PATHWAY1	0.428684
pla_TCA	GO_B_CELL_RECEPTOR_SIGNALING_PATHWAY1	0.261063
pla_TCA	GO_B_CELL_RECEPTOR_SIGNALING_PATHWAY1	0.263016
pla_TCA	GO_B_CELL_RECEPTOR_SIGNALING_PATHWAY1	0.248937
pla_TCA	GO_B_CELL_RECEPTOR_SIGNALING_PATHWAY1	0.364531
pla_TCA	GO_B_CELL_RECEPTOR_SIGNALING_PATHWAY1	0.182662
pla_TCA	GO_B_CELL_RECEPTOR_SIGNALING_PATHWAY1	0.298109
pla_TLS	GO_B_CELL_RECEPTOR_SIGNALING_PATHWAY1	0.43449
pla_TLS	GO_B_CELL_RECEPTOR_SIGNALING_PATHWAY1	0.447695
pla_TLS	GO_B_CELL_RECEPTOR_SIGNALING_PATHWAY1	0.460797
pla_TCA	GO_B_CELL_RECEPTOR_SIGNALING_PATHWAY1	0.206901
pla_TLS	GO_B_CELL_RECEPTOR_SIGNALING_PATHWAY1	0.490068
pla_TCA	GO_B_CELL_RECEPTOR_SIGNALING_PATHWAY1	0.168324
pla_TLS	GO_B_CELL_RECEPTOR_SIGNALING_PATHWAY1	0.373295
pla_TCA	GO_B_CELL_RECEPTOR_SIGNALING_PATHWAY1	0.0400361
pla_TCA	GO_B_CELL_RECEPTOR_SIGNALING_PATHWAY1	0.0705739
pla_TCA	GO_B_CELL_RECEPTOR_SIGNALING_PATHWAY1	0.280735
pla_TCA	GO_B_CELL_RECEPTOR_SIGNALING_PATHWAY1	0.248039
pla_TCA	GO_B_CELL_RECEPTOR_SIGNALING_PATHWAY1	0.15875
pla_TCA	GO_B_CELL_RECEPTOR_SIGNALING_PATHWAY1	0.211688
pla_TLS	GO_B_CELL_RECEPTOR_SIGNALING_PATHWAY1	0.411795
pla_TCA	GO_B_CELL_RECEPTOR_SIGNALING_PATHWAY1	0.235982
pla_TLS	GO_B_CELL_RECEPTOR_SIGNALING_PATHWAY1	0.364298
pla_TLS	GO_B_CELL_RECEPTOR_SIGNALING_PATHWAY1	0.354162
pla_TCA	GO_B_CELL_RECEPTOR_SIGNALING_PATHWAY1	0.299768
pla_TCA	GO_B_CELL_RECEPTOR_SIGNALING_PATHWAY1	0.189056
pla_TCA	GO_B_CELL_RECEPTOR_SIGNALING_PATHWAY1	0.0233591
pla_TCA	GO_B_CELL_RECEPTOR_SIGNALING_PATHWAY1	0.278827
pla_TCA	GO_B_CELL_RECEPTOR_SIGNALING_PATHWAY1	0.325431
pla_TCA	GO_B_CELL_RECEPTOR_SIGNALING_PATHWAY1	0.296543
pla_TCA	GO_B_CELL_RECEPTOR_SIGNALING_PATHWAY1	0.276779
pla_TCA	GO_B_CELL_RECEPTOR_SIGNALING_PATHWAY1	0.179134
pla_TLS	GO_B_CELL_RECEPTOR_SIGNALING_PATHWAY1	0.493779
pla_TCA	GO_B_CELL_RECEPTOR_SIGNALING_PATHWAY1	0.294965
pla_TCA	GO_B_CELL_RECEPTOR_SIGNALING_PATHWAY1	0.330549
pla_TLS	GO_B_CELL_RECEPTOR_SIGNALING_PATHWAY1	0.631154
pla_TCA	GO_B_CELL_RECEPTOR_SIGNALING_PATHWAY1	0.225888
pla_TCA	GO_B_CELL_RECEPTOR_SIGNALING_PATHWAY1	0.318191
pla_TCA	GO_B_CELL_RECEPTOR_SIGNALING_PATHWAY1	0.292393
pla_TCA	GO_B_CELL_RECEPTOR_SIGNALING_PATHWAY1	0.339512
pla_TCA	GO_B_CELL_RECEPTOR_SIGNALING_PATHWAY1	0.273932
pla_TCA	GO_B_CELL_RECEPTOR_SIGNALING_PATHWAY1	0.30827
pla_TCA	GO_B_CELL_RECEPTOR_SIGNALING_PATHWAY1	0.37045
pla_TCA	GO_B_CELL_RECEPTOR_SIGNALING_PATHWAY1	0.39969
pla_TCA	GO_B_CELL_RECEPTOR_SIGNALING_PATHWAY1	-0.0432414
pla_TCA	GO_B_CELL_RECEPTOR_SIGNALING_PATHWAY1	0.0522778
pla_TCA	GO_B_CELL_RECEPTOR_SIGNALING_PATHWAY1	0.153383
pla_TCA	GO_B_CELL_RECEPTOR_SIGNALING_PATHWAY1	0.235854
pla_TCA	GO_B_CELL_RECEPTOR_SIGNALING_PATHWAY1	0.251286
pla_TLS	GO_B_CELL_RECEPTOR_SIGNALING_PATHWAY1	0.470373
pla_TCA	GO_B_CELL_RECEPTOR_SIGNALING_PATHWAY1	0.261677
pla_TLS	GO_B_CELL_RECEPTOR_SIGNALING_PATHWAY1	0.451831
pla_TLS	GO_B_CELL_RECEPTOR_SIGNALING_PATHWAY1	0.440283
pla_TCA	GO_B_CELL_RECEPTOR_SIGNALING_PATHWAY1	-0.0857728
pla_TCA	GO_B_CELL_RECEPTOR_SIGNALING_PATHWAY1	0.248171
pla_TCA	GO_B_CELL_RECEPTOR_SIGNALING_PATHWAY1	0.24577
pla_Stromal	GO_B_CELL_RECEPTOR_SIGNALING_PATHWAY1	0.157529
pla_TCA	GO_B_CELL_RECEPTOR_SIGNALING_PATHWAY1	0.124667
pla_TCA	GO_B_CELL_RECEPTOR_SIGNALING_PATHWAY1	0.173201
pla_Stromal	GO_B_CELL_RECEPTOR_SIGNALING_PATHWAY1	0.382077
pla_TCA	GO_B_CELL_RECEPTOR_SIGNALING_PATHWAY1	0.0644144
pla_TLS	GO_B_CELL_RECEPTOR_SIGNALING_PATHWAY1	0.489885
pla_TCA	GO_B_CELL_RECEPTOR_SIGNALING_PATHWAY1	0.468837
pla_TCA	GO_B_CELL_RECEPTOR_SIGNALING_PATHWAY1	0.24593
pla_TCA	GO_B_CELL_RECEPTOR_SIGNALING_PATHWAY1	0.275901
pla_TCA	GO_B_CELL_RECEPTOR_SIGNALING_PATHWAY1	0.234768
pla_TLS	GO_B_CELL_RECEPTOR_SIGNALING_PATHWAY1	0.485518
pla_TLS	GO_B_CELL_RECEPTOR_SIGNALING_PATHWAY1	0.356671
pla_TLS	GO_B_CELL_RECEPTOR_SIGNALING_PATHWAY1	0.471929
pla_TCA	GO_B_CELL_RECEPTOR_SIGNALING_PATHWAY1	0.281102
pla_TCA	GO_B_CELL_RECEPTOR_SIGNALING_PATHWAY1	0.0327226
pla_TCA	GO_B_CELL_RECEPTOR_SIGNALING_PATHWAY1	0.31091
pla_TCA	GO_B_CELL_RECEPTOR_SIGNALING_PATHWAY1	0.25698
pla_TCA	GO_B_CELL_RECEPTOR_SIGNALING_PATHWAY1	0.185527
pla_TCA	GO_B_CELL_RECEPTOR_SIGNALING_PATHWAY1	0.288805
pla_TCA	GO_B_CELL_RECEPTOR_SIGNALING_PATHWAY1	0.240183
pla_TCA	GO_B_CELL_RECEPTOR_SIGNALING_PATHWAY1	0.232514
pla_TLS	GO_B_CELL_RECEPTOR_SIGNALING_PATHWAY1	0.39269
pla_TLS	GO_B_CELL_RECEPTOR_SIGNALING_PATHWAY1	0.513794
pla_TCA	GO_B_CELL_RECEPTOR_SIGNALING_PATHWAY1	0.241242
pla_TCA	GO_B_CELL_RECEPTOR_SIGNALING_PATHWAY1	0.198056
pla_TLS	GO_B_CELL_RECEPTOR_SIGNALING_PATHWAY1	0.231507
pla_TCA	GO_B_CELL_RECEPTOR_SIGNALING_PATHWAY1	0.193081
pla_TCA	GO_B_CELL_RECEPTOR_SIGNALING_PATHWAY1	0.0318233
pla_TCA	GO_B_CELL_RECEPTOR_SIGNALING_PATHWAY1	0.122481
pla_TLS	GO_B_CELL_RECEPTOR_SIGNALING_PATHWAY1	0.348175
pla_TLS	GO_B_CELL_RECEPTOR_SIGNALING_PATHWAY1	0.417045
pla_TCA	GO_B_CELL_RECEPTOR_SIGNALING_PATHWAY1	0.146814
pla_TLS	GO_B_CELL_RECEPTOR_SIGNALING_PATHWAY1	0.464466
pla_TCA	GO_B_CELL_RECEPTOR_SIGNALING_PATHWAY1	0.279953
pla_TLS	GO_B_CELL_RECEPTOR_SIGNALING_PATHWAY1	0.469968
pla_TCA	GO_B_CELL_RECEPTOR_SIGNALING_PATHWAY1	0.211457
pla_TCA	GO_B_CELL_RECEPTOR_SIGNALING_PATHWAY1	0.210788
pla_TCA	GO_B_CELL_RECEPTOR_SIGNALING_PATHWAY1	0.196167
pla_TCA	GO_B_CELL_RECEPTOR_SIGNALING_PATHWAY1	0.298026
pla_TLS	GO_B_CELL_RECEPTOR_SIGNALING_PATHWAY1	0.41252
pla_TCA	GO_B_CELL_RECEPTOR_SIGNALING_PATHWAY1	0.32738
pla_TLS	GO_B_CELL_RECEPTOR_SIGNALING_PATHWAY1	0.524137
pla_TCA	GO_B_CELL_RECEPTOR_SIGNALING_PATHWAY1	0.28619
pla_TCA	GO_B_CELL_RECEPTOR_SIGNALING_PATHWAY1	0.2504
pla_TCA	GO_B_CELL_RECEPTOR_SIGNALING_PATHWAY1	0.18931
pla_TCA	GO_B_CELL_RECEPTOR_SIGNALING_PATHWAY1	0.110343
pla_TCA	GO_B_CELL_RECEPTOR_SIGNALING_PATHWAY1	0.304608
pla_TCA	GO_B_CELL_RECEPTOR_SIGNALING_PATHWAY1	0.3169
pla_TCA	GO_B_CELL_RECEPTOR_SIGNALING_PATHWAY1	0.165483
pla_TCA	GO_B_CELL_RECEPTOR_SIGNALING_PATHWAY1	0.21216
pla_TLS	GO_B_CELL_RECEPTOR_SIGNALING_PATHWAY1	0.378887
pla_TCA	GO_B_CELL_RECEPTOR_SIGNALING_PATHWAY1	0.18896
pla_TCA	GO_B_CELL_RECEPTOR_SIGNALING_PATHWAY1	0.0721321
pla_TCA	GO_B_CELL_RECEPTOR_SIGNALING_PATHWAY1	0.276477
pla_TCA	GO_B_CELL_RECEPTOR_SIGNALING_PATHWAY1	0.146912
pla_TCA	GO_B_CELL_RECEPTOR_SIGNALING_PATHWAY1	0.327302
pla_TCA	GO_B_CELL_RECEPTOR_SIGNALING_PATHWAY1	0.226449
pla_TCA	GO_B_CELL_RECEPTOR_SIGNALING_PATHWAY1	0.35265
pla_TCA	GO_B_CELL_RECEPTOR_SIGNALING_PATHWAY1	0.272971
pla_TCA	GO_B_CELL_RECEPTOR_SIGNALING_PATHWAY1	0.359481
pla_TCA	GO_B_CELL_RECEPTOR_SIGNALING_PATHWAY1	0.231138
pla_Stromal	GO_B_CELL_RECEPTOR_SIGNALING_PATHWAY1	0.357272
pla_TCA	GO_B_CELL_RECEPTOR_SIGNALING_PATHWAY1	-0.0118319
pla_TLS	GO_B_CELL_RECEPTOR_SIGNALING_PATHWAY1	0.322295
pla_TCA	GO_B_CELL_RECEPTOR_SIGNALING_PATHWAY1	0.161065
pla_TCA	GO_B_CELL_RECEPTOR_SIGNALING_PATHWAY1	-0.0501568
pla_TCA	GO_B_CELL_RECEPTOR_SIGNALING_PATHWAY1	0.342901
pla_TCA	GO_B_CELL_RECEPTOR_SIGNALING_PATHWAY1	0.0785253
pla_TLS	GO_B_CELL_RECEPTOR_SIGNALING_PATHWAY1	0.553003
pla_TLS	GO_B_CELL_RECEPTOR_SIGNALING_PATHWAY1	0.413513
pla_TCA	GO_B_CELL_RECEPTOR_SIGNALING_PATHWAY1	0.261931
pla_TLS	GO_B_CELL_RECEPTOR_SIGNALING_PATHWAY1	0.384363
pla_TCA	GO_B_CELL_RECEPTOR_SIGNALING_PATHWAY1	0.251606
pla_TLS	GO_B_CELL_RECEPTOR_SIGNALING_PATHWAY1	0.41662
pla_TCA	GO_B_CELL_RECEPTOR_SIGNALING_PATHWAY1	0.284174
pla_TLS	GO_B_CELL_RECEPTOR_SIGNALING_PATHWAY1	0.432761
pla_Stromal	GO_B_CELL_RECEPTOR_SIGNALING_PATHWAY1	0.0694547
pla_TLS	GO_B_CELL_RECEPTOR_SIGNALING_PATHWAY1	0.445284
pla_TCA	GO_B_CELL_RECEPTOR_SIGNALING_PATHWAY1	0.292765
pla_TCA	GO_B_CELL_RECEPTOR_SIGNALING_PATHWAY1	0.053531
pla_TCA	GO_B_CELL_RECEPTOR_SIGNALING_PATHWAY1	0.125851
pla_TLS	GO_B_CELL_RECEPTOR_SIGNALING_PATHWAY1	0.395143
pla_TCA	GO_B_CELL_RECEPTOR_SIGNALING_PATHWAY1	0.169936
pla_TCA	GO_B_CELL_RECEPTOR_SIGNALING_PATHWAY1	0.256732
pla_TCA	GO_B_CELL_RECEPTOR_SIGNALING_PATHWAY1	0.277514
pla_TCA	GO_B_CELL_RECEPTOR_SIGNALING_PATHWAY1	0.240563
pla_TLS	GO_B_CELL_RECEPTOR_SIGNALING_PATHWAY1	0.419607
pla_TCA	GO_B_CELL_RECEPTOR_SIGNALING_PATHWAY1	0.328649
pla_TCA	GO_B_CELL_RECEPTOR_SIGNALING_PATHWAY1	0.222595
pla_TCA	GO_B_CELL_RECEPTOR_SIGNALING_PATHWAY1	-0.0209171
pla_TCA	GO_B_CELL_RECEPTOR_SIGNALING_PATHWAY1	0.399586
pla_TCA	GO_B_CELL_RECEPTOR_SIGNALING_PATHWAY1	0.381141
pla_TLS	GO_B_CELL_RECEPTOR_SIGNALING_PATHWAY1	0.446477
pla_Stromal	GO_B_CELL_RECEPTOR_SIGNALING_PATHWAY1	0.230304
pla_TCA	GO_B_CELL_RECEPTOR_SIGNALING_PATHWAY1	0.0510062
pla_TCA	GO_B_CELL_RECEPTOR_SIGNALING_PATHWAY1	0.375362
pla_TCA	GO_B_CELL_RECEPTOR_SIGNALING_PATHWAY1	0.119164
pla_TLS	GO_B_CELL_RECEPTOR_SIGNALING_PATHWAY1	0.410875
pla_Stromal	GO_B_CELL_RECEPTOR_SIGNALING_PATHWAY1	0.224193
pla_TCA	GO_B_CELL_RECEPTOR_SIGNALING_PATHWAY1	0.226819
pla_TCA	GO_B_CELL_RECEPTOR_SIGNALING_PATHWAY1	-0.0561166
pla_TCA	GO_B_CELL_RECEPTOR_SIGNALING_PATHWAY1	0.337019
pla_TCA	GO_B_CELL_RECEPTOR_SIGNALING_PATHWAY1	0.348401
pla_TCA	GO_B_CELL_RECEPTOR_SIGNALING_PATHWAY1	0.24212
pla_TLS	GO_B_CELL_RECEPTOR_SIGNALING_PATHWAY1	0.293973
pla_TLS	GO_B_CELL_RECEPTOR_SIGNALING_PATHWAY1	0.427555
pla_TCA	GO_B_CELL_RECEPTOR_SIGNALING_PATHWAY1	0.176726
pla_TLS	GO_B_CELL_RECEPTOR_SIGNALING_PATHWAY1	0.326197
pla_TCA	GO_B_CELL_RECEPTOR_SIGNALING_PATHWAY1	0.240186
pla_TLS	GO_B_CELL_RECEPTOR_SIGNALING_PATHWAY1	0.317783
pla_TLS	GO_B_CELL_RECEPTOR_SIGNALING_PATHWAY1	0.513398
pla_TLS	GO_B_CELL_RECEPTOR_SIGNALING_PATHWAY1	0.547912
pla_TCA	GO_B_CELL_RECEPTOR_SIGNALING_PATHWAY1	0.287238
pla_TLS	GO_B_CELL_RECEPTOR_SIGNALING_PATHWAY1	0.35808
pla_TCA	GO_B_CELL_RECEPTOR_SIGNALING_PATHWAY1	0.102485
pla_TLS	GO_B_CELL_RECEPTOR_SIGNALING_PATHWAY1	0.37854
pla_TLS	GO_B_CELL_RECEPTOR_SIGNALING_PATHWAY1	0.381824
pla_TCA	GO_B_CELL_RECEPTOR_SIGNALING_PATHWAY1	0.271136
pla_TLS	GO_B_CELL_RECEPTOR_SIGNALING_PATHWAY1	0.40758
pla_TCA	GO_B_CELL_RECEPTOR_SIGNALING_PATHWAY1	0.0077058
pla_TCA	GO_B_CELL_RECEPTOR_SIGNALING_PATHWAY1	0.307785
pla_TCA	GO_B_CELL_RECEPTOR_SIGNALING_PATHWAY1	0.291673
pla_TCA	GO_B_CELL_RECEPTOR_SIGNALING_PATHWAY1	0.062647
pla_TCA	GO_B_CELL_RECEPTOR_SIGNALING_PATHWAY1	0.423896
pla_TLS	GO_B_CELL_RECEPTOR_SIGNALING_PATHWAY1	0.39102
pla_TCA	GO_B_CELL_RECEPTOR_SIGNALING_PATHWAY1	0.21166
pla_TCA	GO_B_CELL_RECEPTOR_SIGNALING_PATHWAY1	0.397242
pla_TCA	GO_B_CELL_RECEPTOR_SIGNALING_PATHWAY1	0.306167
pla_TCA	GO_B_CELL_RECEPTOR_SIGNALING_PATHWAY1	0.129366
pla_TLS	GO_B_CELL_RECEPTOR_SIGNALING_PATHWAY1	0.479286
pla_TCA	GO_B_CELL_RECEPTOR_SIGNALING_PATHWAY1	0.0700575
pla_TLS	GO_B_CELL_RECEPTOR_SIGNALING_PATHWAY1	0.325172
pla_TCA	GO_B_CELL_RECEPTOR_SIGNALING_PATHWAY1	0.26108
pla_TCA	GO_B_CELL_RECEPTOR_SIGNALING_PATHWAY1	0.114518
pla_TCA	GO_B_CELL_RECEPTOR_SIGNALING_PATHWAY1	0.190611
pla_TCA	GO_B_CELL_RECEPTOR_SIGNALING_PATHWAY1	0.283645
pla_TCA	GO_B_CELL_RECEPTOR_SIGNALING_PATHWAY1	0.276304
pla_TLS	GO_B_CELL_RECEPTOR_SIGNALING_PATHWAY1	0.421491
pla_TCA	GO_B_CELL_RECEPTOR_SIGNALING_PATHWAY1	0.255195
pla_TCA	GO_B_CELL_RECEPTOR_SIGNALING_PATHWAY1	0.212285
pla_TLS	GO_B_CELL_RECEPTOR_SIGNALING_PATHWAY1	0.52442
pla_TLS	GO_B_CELL_RECEPTOR_SIGNALING_PATHWAY1	0.364067
pla_TCA	GO_B_CELL_RECEPTOR_SIGNALING_PATHWAY1	0.0923735
pla_TCA	GO_B_CELL_RECEPTOR_SIGNALING_PATHWAY1	0.163578
pla_TCA	GO_B_CELL_RECEPTOR_SIGNALING_PATHWAY1	0.22902
pla_Stromal	GO_B_CELL_RECEPTOR_SIGNALING_PATHWAY1	0.100067
pla_TCA	GO_B_CELL_RECEPTOR_SIGNALING_PATHWAY1	0.439656
pla_TLS	GO_B_CELL_RECEPTOR_SIGNALING_PATHWAY1	0.543535
pla_TCA	GO_B_CELL_RECEPTOR_SIGNALING_PATHWAY1	0.10127
pla_TCA	GO_B_CELL_RECEPTOR_SIGNALING_PATHWAY1	0.132385
pla_TCA	GO_B_CELL_RECEPTOR_SIGNALING_PATHWAY1	0.13231
pla_TCA	GO_B_CELL_RECEPTOR_SIGNALING_PATHWAY1	0.278973
pla_TLS	GO_B_CELL_RECEPTOR_SIGNALING_PATHWAY1	0.569858
pla_TCA	GO_B_CELL_RECEPTOR_SIGNALING_PATHWAY1	0.23232
pla_TCA	GO_B_CELL_RECEPTOR_SIGNALING_PATHWAY1	0.369017
pla_TLS	GO_B_CELL_RECEPTOR_SIGNALING_PATHWAY1	0.456724
pla_TCA	GO_B_CELL_RECEPTOR_SIGNALING_PATHWAY1	0.169634
pla_TLS	GO_B_CELL_RECEPTOR_SIGNALING_PATHWAY1	0.504816
pla_TCA	GO_B_CELL_RECEPTOR_SIGNALING_PATHWAY1	0.328691
pla_TLS	GO_B_CELL_RECEPTOR_SIGNALING_PATHWAY1	0.51994
pla_TCA	GO_B_CELL_RECEPTOR_SIGNALING_PATHWAY1	0.158625
pla_TLS	GO_B_CELL_RECEPTOR_SIGNALING_PATHWAY1	0.265136
pla_TCA	GO_B_CELL_RECEPTOR_SIGNALING_PATHWAY1	0.336994
pla_TCA	GO_B_CELL_RECEPTOR_SIGNALING_PATHWAY1	0.352753
pla_TLS	GO_B_CELL_RECEPTOR_SIGNALING_PATHWAY1	0.385159
pla_TCA	GO_B_CELL_RECEPTOR_SIGNALING_PATHWAY1	0.173912
pla_TLS	GO_B_CELL_RECEPTOR_SIGNALING_PATHWAY1	0.450937
pla_TCA	GO_B_CELL_RECEPTOR_SIGNALING_PATHWAY1	0.314583
pla_TCA	GO_B_CELL_RECEPTOR_SIGNALING_PATHWAY1	0.326948
pla_TCA	GO_B_CELL_RECEPTOR_SIGNALING_PATHWAY1	0.338246
pla_TCA	GO_B_CELL_RECEPTOR_SIGNALING_PATHWAY1	0.177808
pla_TLS	GO_B_CELL_RECEPTOR_SIGNALING_PATHWAY1	0.496888
pla_TCA	GO_B_CELL_RECEPTOR_SIGNALING_PATHWAY1	0.348988
pla_TCA	GO_B_CELL_RECEPTOR_SIGNALING_PATHWAY1	0.316234
pla_TCA	GO_B_CELL_RECEPTOR_SIGNALING_PATHWAY1	0.293161
pla_TCA	GO_B_CELL_RECEPTOR_SIGNALING_PATHWAY1	0.0961081
pla_TCA	GO_B_CELL_RECEPTOR_SIGNALING_PATHWAY1	0.235352
pla_TCA	GO_B_CELL_RECEPTOR_SIGNALING_PATHWAY1	0.186387
pla_TCA	GO_B_CELL_RECEPTOR_SIGNALING_PATHWAY1	0.210514
pla_TCA	GO_B_CELL_RECEPTOR_SIGNALING_PATHWAY1	0.0995382
pla_TLS	GO_B_CELL_RECEPTOR_SIGNALING_PATHWAY1	0.382664
pla_TCA	GO_B_CELL_RECEPTOR_SIGNALING_PATHWAY1	0.378329
pla_TLS	GO_B_CELL_RECEPTOR_SIGNALING_PATHWAY1	0.349645
pla_TCA	GO_B_CELL_RECEPTOR_SIGNALING_PATHWAY1	0.381618
pla_TLS	GO_B_CELL_RECEPTOR_SIGNALING_PATHWAY1	0.499096
pla_TCA	GO_B_CELL_RECEPTOR_SIGNALING_PATHWAY1	0.249644
pla_Stromal	GO_B_CELL_RECEPTOR_SIGNALING_PATHWAY1	0.061056
pla_TCA	GO_B_CELL_RECEPTOR_SIGNALING_PATHWAY1	0.22551
pla_TCA	GO_B_CELL_RECEPTOR_SIGNALING_PATHWAY1	0.337614
pla_TCA	GO_B_CELL_RECEPTOR_SIGNALING_PATHWAY1	0.23641
pla_TLS	GO_B_CELL_RECEPTOR_SIGNALING_PATHWAY1	0.343676
pla_Stromal	GO_B_CELL_RECEPTOR_SIGNALING_PATHWAY1	0.370309
pla_TCA	GO_B_CELL_RECEPTOR_SIGNALING_PATHWAY1	0.280151
pla_TLS	GO_B_CELL_RECEPTOR_SIGNALING_PATHWAY1	0.442021
pla_TCA	GO_B_CELL_RECEPTOR_SIGNALING_PATHWAY1	0.17517
pla_TLS	GO_B_CELL_RECEPTOR_SIGNALING_PATHWAY1	0.426591
pla_TCA	GO_B_CELL_RECEPTOR_SIGNALING_PATHWAY1	0.257701
pla_TCA	GO_B_CELL_RECEPTOR_SIGNALING_PATHWAY1	-0.0703473
pla_TLS	GO_B_CELL_RECEPTOR_SIGNALING_PATHWAY1	0.419926
pla_TLS	GO_B_CELL_RECEPTOR_SIGNALING_PATHWAY1	0.421423
pla_TCA	GO_B_CELL_RECEPTOR_SIGNALING_PATHWAY1	0.223654
pla_TCA	GO_B_CELL_RECEPTOR_SIGNALING_PATHWAY1	0.429475
pla_TCA	GO_B_CELL_RECEPTOR_SIGNALING_PATHWAY1	-0.100655
pla_TLS	GO_B_CELL_RECEPTOR_SIGNALING_PATHWAY1	0.420811
pla_TLS	GO_B_CELL_RECEPTOR_SIGNALING_PATHWAY1	0.501934
pla_TCA	GO_B_CELL_RECEPTOR_SIGNALING_PATHWAY1	0.217284
pla_TCA	GO_B_CELL_RECEPTOR_SIGNALING_PATHWAY1	0.314092
pla_TCA	GO_B_CELL_RECEPTOR_SIGNALING_PATHWAY1	0.400515
pla_TCA	GO_B_CELL_RECEPTOR_SIGNALING_PATHWAY1	0.26106
pla_TCA	GO_B_CELL_RECEPTOR_SIGNALING_PATHWAY1	0.103029
pla_TCA	GO_B_CELL_RECEPTOR_SIGNALING_PATHWAY1	0.2974
pla_TLS	GO_B_CELL_RECEPTOR_SIGNALING_PATHWAY1	0.501717
pla_TCA	GO_B_CELL_RECEPTOR_SIGNALING_PATHWAY1	0.211041
pla_TCA	GO_B_CELL_RECEPTOR_SIGNALING_PATHWAY1	0.175632
pla_TCA	GO_B_CELL_RECEPTOR_SIGNALING_PATHWAY1	0.256727
pla_TLS	GO_B_CELL_RECEPTOR_SIGNALING_PATHWAY1	0.258505
pla_TCA	GO_B_CELL_RECEPTOR_SIGNALING_PATHWAY1	0.142772
pla_TLS	GO_B_CELL_RECEPTOR_SIGNALING_PATHWAY1	0.492158
pla_TCA	GO_B_CELL_RECEPTOR_SIGNALING_PATHWAY1	0.0868374
pla_TCA	GO_B_CELL_RECEPTOR_SIGNALING_PATHWAY1	0.231792
pla_TCA	GO_B_CELL_RECEPTOR_SIGNALING_PATHWAY1	0.260853
pla_Stromal	GO_B_CELL_RECEPTOR_SIGNALING_PATHWAY1	0.317387
pla_TCA	GO_B_CELL_RECEPTOR_SIGNALING_PATHWAY1	0.030225
pla_TCA	GO_B_CELL_RECEPTOR_SIGNALING_PATHWAY1	0.176584
pla_TCA	GO_B_CELL_RECEPTOR_SIGNALING_PATHWAY1	0.119932
pla_TCA	GO_B_CELL_RECEPTOR_SIGNALING_PATHWAY1	0.202359
pla_TCA	GO_B_CELL_RECEPTOR_SIGNALING_PATHWAY1	0.291637
pla_TLS	GO_B_CELL_RECEPTOR_SIGNALING_PATHWAY1	0.409575
pla_TLS	GO_B_CELL_RECEPTOR_SIGNALING_PATHWAY1	0.388176
pla_TCA	GO_B_CELL_RECEPTOR_SIGNALING_PATHWAY1	0.12225
pla_TLS	GO_B_CELL_RECEPTOR_SIGNALING_PATHWAY1	0.438172
pla_TLS	GO_B_CELL_RECEPTOR_SIGNALING_PATHWAY1	0.487051
pla_TCA	GO_B_CELL_RECEPTOR_SIGNALING_PATHWAY1	0.394943
pla_TLS	GO_B_CELL_RECEPTOR_SIGNALING_PATHWAY1	0.452998
pla_TCA	GO_B_CELL_RECEPTOR_SIGNALING_PATHWAY1	0.331352
pla_TCA	GO_B_CELL_RECEPTOR_SIGNALING_PATHWAY1	0.134666
pla_TLS	GO_B_CELL_RECEPTOR_SIGNALING_PATHWAY1	0.408176
pla_TCA	GO_B_CELL_RECEPTOR_SIGNALING_PATHWAY1	0.297602
pla_TCA	GO_B_CELL_RECEPTOR_SIGNALING_PATHWAY1	0.292329
pla_TCA	GO_B_CELL_RECEPTOR_SIGNALING_PATHWAY1	0.217317
pla_TCA	GO_B_CELL_RECEPTOR_SIGNALING_PATHWAY1	0.400416
pla_TCA	GO_B_CELL_RECEPTOR_SIGNALING_PATHWAY1	0.31943
pla_TCA	GO_B_CELL_RECEPTOR_SIGNALING_PATHWAY1	0.249243
pla_TLS	GO_B_CELL_RECEPTOR_SIGNALING_PATHWAY1	0.383311
pla_TCA	GO_B_CELL_RECEPTOR_SIGNALING_PATHWAY1	0.291868
pla_TLS	GO_B_CELL_RECEPTOR_SIGNALING_PATHWAY1	0.499156
pla_TLS	GO_B_CELL_RECEPTOR_SIGNALING_PATHWAY1	0.397244
pla_TCA	GO_B_CELL_RECEPTOR_SIGNALING_PATHWAY1	0.249078
pla_TLS	GO_B_CELL_RECEPTOR_SIGNALING_PATHWAY1	0.460976
pla_TLS	GO_B_CELL_RECEPTOR_SIGNALING_PATHWAY1	0.316097
pla_TCA	GO_B_CELL_RECEPTOR_SIGNALING_PATHWAY1	0.227005
pla_TCA	GO_B_CELL_RECEPTOR_SIGNALING_PATHWAY1	0.195236
pla_TLS	GO_B_CELL_RECEPTOR_SIGNALING_PATHWAY1	0.338738
pla_TCA	GO_B_CELL_RECEPTOR_SIGNALING_PATHWAY1	0.169226
pla_TCA	GO_B_CELL_RECEPTOR_SIGNALING_PATHWAY1	0.116688
pla_Stromal	GO_B_CELL_RECEPTOR_SIGNALING_PATHWAY1	0.0354944
pla_TLS	GO_B_CELL_RECEPTOR_SIGNALING_PATHWAY1	0.354106
pla_TCA	GO_B_CELL_RECEPTOR_SIGNALING_PATHWAY1	0.194359
pla_TLS	GO_B_CELL_RECEPTOR_SIGNALING_PATHWAY1	0.382045
pla_TCA	GO_B_CELL_RECEPTOR_SIGNALING_PATHWAY1	0.33035
pla_TLS	GO_B_CELL_RECEPTOR_SIGNALING_PATHWAY1	0.545136
pla_TCA	GO_B_CELL_RECEPTOR_SIGNALING_PATHWAY1	0.326457
pla_TLS	GO_B_CELL_RECEPTOR_SIGNALING_PATHWAY1	0.30386
pla_TCA	GO_B_CELL_RECEPTOR_SIGNALING_PATHWAY1	0.302454
pla_TCA	GO_B_CELL_RECEPTOR_SIGNALING_PATHWAY1	0.146055
pla_TCA	GO_B_CELL_RECEPTOR_SIGNALING_PATHWAY1	0.228456
pla_TLS	GO_B_CELL_RECEPTOR_SIGNALING_PATHWAY1	0.562316
pla_TCA	GO_B_CELL_RECEPTOR_SIGNALING_PATHWAY1	0.320723
pla_TLS	GO_B_CELL_RECEPTOR_SIGNALING_PATHWAY1	0.441218
pla_TCA	GO_B_CELL_RECEPTOR_SIGNALING_PATHWAY1	0.359807
pla_Stromal	GO_B_CELL_RECEPTOR_SIGNALING_PATHWAY1	0.0436275
pla_TCA	GO_B_CELL_RECEPTOR_SIGNALING_PATHWAY1	0.0625904
pla_Stromal	GO_B_CELL_RECEPTOR_SIGNALING_PATHWAY1	0.342556
pla_TLS	GO_B_CELL_RECEPTOR_SIGNALING_PATHWAY1	0.459622
pla_TLS	GO_B_CELL_RECEPTOR_SIGNALING_PATHWAY1	0.291266
pla_Stromal	GO_B_CELL_RECEPTOR_SIGNALING_PATHWAY1	0.285862
pla_TCA	GO_B_CELL_RECEPTOR_SIGNALING_PATHWAY1	0.21362
pla_TCA	GO_B_CELL_RECEPTOR_SIGNALING_PATHWAY1	0.0839093
pla_TCA	GO_B_CELL_RECEPTOR_SIGNALING_PATHWAY1	0.147307
pla_TCA	GO_B_CELL_RECEPTOR_SIGNALING_PATHWAY1	0.102964
pla_TCA	GO_B_CELL_RECEPTOR_SIGNALING_PATHWAY1	0.269648
pla_TCA	GO_B_CELL_RECEPTOR_SIGNALING_PATHWAY1	0.302904
pla_TCA	GO_B_CELL_RECEPTOR_SIGNALING_PATHWAY1	0.277697
pla_TCA	GO_B_CELL_RECEPTOR_SIGNALING_PATHWAY1	0.11023
pla_TCA	GO_B_CELL_RECEPTOR_SIGNALING_PATHWAY1	0.233455
pla_TLS	GO_B_CELL_RECEPTOR_SIGNALING_PATHWAY1	0.42078
pla_TCA	GO_B_CELL_RECEPTOR_SIGNALING_PATHWAY1	0.146672
pla_TCA	GO_B_CELL_RECEPTOR_SIGNALING_PATHWAY1	0.234661
pla_TLS	GO_B_CELL_RECEPTOR_SIGNALING_PATHWAY1	0.397193
pla_TCA	GO_B_CELL_RECEPTOR_SIGNALING_PATHWAY1	0.157198
pla_TCA	GO_B_CELL_RECEPTOR_SIGNALING_PATHWAY1	0.268761
pla_Stromal	GO_B_CELL_RECEPTOR_SIGNALING_PATHWAY1	0.361964
pla_TCA	GO_B_CELL_RECEPTOR_SIGNALING_PATHWAY1	0.236251
pla_Stromal	GO_B_CELL_RECEPTOR_SIGNALING_PATHWAY1	0.339357
pla_TLS	GO_B_CELL_RECEPTOR_SIGNALING_PATHWAY1	0.373214
pla_TCA	GO_B_CELL_RECEPTOR_SIGNALING_PATHWAY1	0.157749
pla_TCA	GO_B_CELL_RECEPTOR_SIGNALING_PATHWAY1	0.159343
pla_TCA	GO_B_CELL_RECEPTOR_SIGNALING_PATHWAY1	0.266434
pla_TCA	GO_B_CELL_RECEPTOR_SIGNALING_PATHWAY1	0.270458
pla_TCA	GO_B_CELL_RECEPTOR_SIGNALING_PATHWAY1	0.222396
pla_TCA	GO_B_CELL_RECEPTOR_SIGNALING_PATHWAY1	0.178916
pla_Stromal	GO_B_CELL_RECEPTOR_SIGNALING_PATHWAY1	0.286942
pla_TCA	GO_B_CELL_RECEPTOR_SIGNALING_PATHWAY1	0.180058
pla_TCA	GO_B_CELL_RECEPTOR_SIGNALING_PATHWAY1	0.21867
pla_Stromal	GO_B_CELL_RECEPTOR_SIGNALING_PATHWAY1	0.277912
pla_Stromal	GO_B_CELL_RECEPTOR_SIGNALING_PATHWAY1	0.227327
pla_Stromal	GO_B_CELL_RECEPTOR_SIGNALING_PATHWAY1	0.281746
pla_Stromal	GO_B_CELL_RECEPTOR_SIGNALING_PATHWAY1	0.444897
pla_TCA	GO_B_CELL_RECEPTOR_SIGNALING_PATHWAY1	0.128589
pla_Stromal	GO_B_CELL_RECEPTOR_SIGNALING_PATHWAY1	0.280612
pla_TLS	GO_B_CELL_RECEPTOR_SIGNALING_PATHWAY1	0.27824
pla_TCA	GO_B_CELL_RECEPTOR_SIGNALING_PATHWAY1	0.138912
pla_Stromal	GO_B_CELL_RECEPTOR_SIGNALING_PATHWAY1	0.203358
pla_Stromal	GO_B_CELL_RECEPTOR_SIGNALING_PATHWAY1	0.575547
pla_Stromal	GO_B_CELL_RECEPTOR_SIGNALING_PATHWAY1	0.325856
pla_Stromal	GO_B_CELL_RECEPTOR_SIGNALING_PATHWAY1	0.42483
pla_Stromal	GO_B_CELL_RECEPTOR_SIGNALING_PATHWAY1	0.363323
pla_TCA	GO_B_CELL_RECEPTOR_SIGNALING_PATHWAY1	0.258844
pla_Stromal	GO_B_CELL_RECEPTOR_SIGNALING_PATHWAY1	0.360565
pla_Stromal	GO_B_CELL_RECEPTOR_SIGNALING_PATHWAY1	0.280455
pla_Stromal	GO_B_CELL_RECEPTOR_SIGNALING_PATHWAY1	0.282224
pla_Stromal	GO_B_CELL_RECEPTOR_SIGNALING_PATHWAY1	0.25528
pla_Stromal	GO_B_CELL_RECEPTOR_SIGNALING_PATHWAY1	0.459841
pla_Stromal	GO_B_CELL_RECEPTOR_SIGNALING_PATHWAY1	0.258767
pla_Stromal	GO_B_CELL_RECEPTOR_SIGNALING_PATHWAY1	0.169342
pla_Stromal	GO_B_CELL_RECEPTOR_SIGNALING_PATHWAY1	0.531329
pla_Stromal	GO_B_CELL_RECEPTOR_SIGNALING_PATHWAY1	0.156815
pla_Stromal	GO_B_CELL_RECEPTOR_SIGNALING_PATHWAY1	0.473061
pla_TCA	GO_B_CELL_RECEPTOR_SIGNALING_PATHWAY1	0.203752
pla_Stromal	GO_B_CELL_RECEPTOR_SIGNALING_PATHWAY1	0.720088
pla_TCA	GO_B_CELL_RECEPTOR_SIGNALING_PATHWAY1	0.0655066
pla_Stromal	GO_B_CELL_RECEPTOR_SIGNALING_PATHWAY1	0.203641
pla_Stromal	GO_B_CELL_RECEPTOR_SIGNALING_PATHWAY1	0.232158
pla_TCA	GO_B_CELL_RECEPTOR_SIGNALING_PATHWAY1	-0.0822225
pla_TLS	GO_B_CELL_RECEPTOR_SIGNALING_PATHWAY1	0.488249
pla_Stromal	GO_B_CELL_RECEPTOR_SIGNALING_PATHWAY1	0.292534
pla_TCA	GO_B_CELL_RECEPTOR_SIGNALING_PATHWAY1	0.083088
pla_Stromal	GO_B_CELL_RECEPTOR_SIGNALING_PATHWAY1	0.202799
pla_TCA	GO_B_CELL_RECEPTOR_SIGNALING_PATHWAY1	0.167376
pla_TLS	GO_B_CELL_RECEPTOR_SIGNALING_PATHWAY1	0.375089
pla_TCA	GO_B_CELL_RECEPTOR_SIGNALING_PATHWAY1	0.125153
pla_TCA	GO_B_CELL_RECEPTOR_SIGNALING_PATHWAY1	0.382662
pla_Stromal	GO_B_CELL_RECEPTOR_SIGNALING_PATHWAY1	0.250974
pla_Stromal	GO_B_CELL_RECEPTOR_SIGNALING_PATHWAY1	0.316327
pla_TCA	GO_B_CELL_RECEPTOR_SIGNALING_PATHWAY1	0.370104
pla_TCA	GO_B_CELL_RECEPTOR_SIGNALING_PATHWAY1	0.180217
pla_Stromal	GO_B_CELL_RECEPTOR_SIGNALING_PATHWAY1	0.175135
pla_TCA	GO_B_CELL_RECEPTOR_SIGNALING_PATHWAY1	0.233846
pla_Stromal	GO_B_CELL_RECEPTOR_SIGNALING_PATHWAY1	0.423001
pla_Stromal	GO_B_CELL_RECEPTOR_SIGNALING_PATHWAY1	0.326739
pla_Stromal	GO_B_CELL_RECEPTOR_SIGNALING_PATHWAY1	0.291879
pla_Stromal	GO_B_CELL_RECEPTOR_SIGNALING_PATHWAY1	0.37859
pla_TCA	GO_B_CELL_RECEPTOR_SIGNALING_PATHWAY1	0.166864
pla_TCA	GO_B_CELL_RECEPTOR_SIGNALING_PATHWAY1	0.101966
pla_Stromal	GO_B_CELL_RECEPTOR_SIGNALING_PATHWAY1	0.281539
pla_Stromal	GO_B_CELL_RECEPTOR_SIGNALING_PATHWAY1	0.406368
pla_Stromal	GO_B_CELL_RECEPTOR_SIGNALING_PATHWAY1	0.396528
pla_Stromal	GO_B_CELL_RECEPTOR_SIGNALING_PATHWAY1	0.384911
pla_Stromal	GO_B_CELL_RECEPTOR_SIGNALING_PATHWAY1	0.213887
pla_Stromal	GO_B_CELL_RECEPTOR_SIGNALING_PATHWAY1	0.411329
pla_TCA	GO_B_CELL_RECEPTOR_SIGNALING_PATHWAY1	0.214859
pla_TCA	GO_B_CELL_RECEPTOR_SIGNALING_PATHWAY1	0.201942
pla_TCA	GO_B_CELL_RECEPTOR_SIGNALING_PATHWAY1	0.269638
pla_TCA	GO_B_CELL_RECEPTOR_SIGNALING_PATHWAY1	0.16504
pla_TLS	GO_B_CELL_RECEPTOR_SIGNALING_PATHWAY1	0.437416
pla_TCA	GO_B_CELL_RECEPTOR_SIGNALING_PATHWAY1	0.0920106
pla_Stromal	GO_B_CELL_RECEPTOR_SIGNALING_PATHWAY1	0.402197
pla_Stromal	GO_B_CELL_RECEPTOR_SIGNALING_PATHWAY1	0.413799
pla_Stromal	GO_B_CELL_RECEPTOR_SIGNALING_PATHWAY1	0.441881
pla_TCA	GO_B_CELL_RECEPTOR_SIGNALING_PATHWAY1	0.321651
pla_Stromal	GO_B_CELL_RECEPTOR_SIGNALING_PATHWAY1	0.32257
pla_Stromal	GO_B_CELL_RECEPTOR_SIGNALING_PATHWAY1	0.308292
pla_Stromal	GO_B_CELL_RECEPTOR_SIGNALING_PATHWAY1	0.0870153
pla_Stromal	GO_B_CELL_RECEPTOR_SIGNALING_PATHWAY1	0.196465
pla_Stromal	GO_B_CELL_RECEPTOR_SIGNALING_PATHWAY1	0.0792378
pla_TCA	GO_B_CELL_RECEPTOR_SIGNALING_PATHWAY1	0.21941
pla_Stromal	GO_B_CELL_RECEPTOR_SIGNALING_PATHWAY1	0.289795
pla_TCA	GO_B_CELL_RECEPTOR_SIGNALING_PATHWAY1	0.0457486
pla_TCA	GO_B_CELL_RECEPTOR_SIGNALING_PATHWAY1	0.1774
pla_Stromal	GO_B_CELL_RECEPTOR_SIGNALING_PATHWAY1	0.171365
pla_Stromal	GO_B_CELL_RECEPTOR_SIGNALING_PATHWAY1	0.309604
pla_TCA	GO_B_CELL_RECEPTOR_SIGNALING_PATHWAY1	0.421047
pla_TCA	GO_B_CELL_RECEPTOR_SIGNALING_PATHWAY1	-0.035531
pla_Stromal	GO_B_CELL_RECEPTOR_SIGNALING_PATHWAY1	0.131717
pla_Stromal	GO_B_CELL_RECEPTOR_SIGNALING_PATHWAY1	0.0535484
pla_Stromal	GO_B_CELL_RECEPTOR_SIGNALING_PATHWAY1	0.282066
pla_TCA	GO_B_CELL_RECEPTOR_SIGNALING_PATHWAY1	0.108023
pla_TCA	GO_B_CELL_RECEPTOR_SIGNALING_PATHWAY1	0.350744
pla_TCA	GO_B_CELL_RECEPTOR_SIGNALING_PATHWAY1	0.0774971
pla_Stromal	GO_B_CELL_RECEPTOR_SIGNALING_PATHWAY1	0.22648
pla_TCA	GO_B_CELL_RECEPTOR_SIGNALING_PATHWAY1	0.154073
pla_TCA	GO_B_CELL_RECEPTOR_SIGNALING_PATHWAY1	0.0934524
pla_Stromal	GO_B_CELL_RECEPTOR_SIGNALING_PATHWAY1	0.258616
pla_TCA	GO_B_CELL_RECEPTOR_SIGNALING_PATHWAY1	0.136972
pla_Stromal	GO_B_CELL_RECEPTOR_SIGNALING_PATHWAY1	0.528604
pla_Stromal	GO_B_CELL_RECEPTOR_SIGNALING_PATHWAY1	0.424965
pla_TCA	GO_B_CELL_RECEPTOR_SIGNALING_PATHWAY1	0.0671416
pla_Stromal	GO_B_CELL_RECEPTOR_SIGNALING_PATHWAY1	0.48543
pla_Stromal	GO_B_CELL_RECEPTOR_SIGNALING_PATHWAY1	0.393871
pla_TCA	GO_B_CELL_RECEPTOR_SIGNALING_PATHWAY1	0.0975826
pla_TLS	GO_B_CELL_RECEPTOR_SIGNALING_PATHWAY1	0.392858
pla_Stromal	GO_B_CELL_RECEPTOR_SIGNALING_PATHWAY1	0.262674
pla_TCA	GO_B_CELL_RECEPTOR_SIGNALING_PATHWAY1	0.144735
pla_TCA	GO_B_CELL_RECEPTOR_SIGNALING_PATHWAY1	0.292956
pla_TCA	GO_B_CELL_RECEPTOR_SIGNALING_PATHWAY1	0.223582
pla_Stromal	GO_B_CELL_RECEPTOR_SIGNALING_PATHWAY1	0.376468
pla_TCA	GO_B_CELL_RECEPTOR_SIGNALING_PATHWAY1	0.134734
pla_TCA	GO_B_CELL_RECEPTOR_SIGNALING_PATHWAY1	-0.0501557
pla_TCA	GO_B_CELL_RECEPTOR_SIGNALING_PATHWAY1	0.108944
pla_Stromal	GO_B_CELL_RECEPTOR_SIGNALING_PATHWAY1	0.211429
pla_TLS	GO_B_CELL_RECEPTOR_SIGNALING_PATHWAY1	0.434828
pla_TCA	GO_B_CELL_RECEPTOR_SIGNALING_PATHWAY1	0.172242
pla_TLS	GO_B_CELL_RECEPTOR_SIGNALING_PATHWAY1	0.383807
pla_TLS	GO_B_CELL_RECEPTOR_SIGNALING_PATHWAY1	0.378551
pla_TCA	GO_B_CELL_RECEPTOR_SIGNALING_PATHWAY1	-0.09453
pla_TCA	GO_B_CELL_RECEPTOR_SIGNALING_PATHWAY1	0.245121
pla_Stromal	GO_B_CELL_RECEPTOR_SIGNALING_PATHWAY1	0.215892
pla_TCA	GO_B_CELL_RECEPTOR_SIGNALING_PATHWAY1	0.221002
pla_TCA	GO_B_CELL_RECEPTOR_SIGNALING_PATHWAY1	0.102325
pla_Stromal	GO_B_CELL_RECEPTOR_SIGNALING_PATHWAY1	0.327493
pla_Stromal	GO_B_CELL_RECEPTOR_SIGNALING_PATHWAY1	0.309818
pla_TCA	GO_B_CELL_RECEPTOR_SIGNALING_PATHWAY1	0.237829
pla_Stromal	GO_B_CELL_RECEPTOR_SIGNALING_PATHWAY1	0.263288
pla_TCA	GO_B_CELL_RECEPTOR_SIGNALING_PATHWAY1	0.223523
pla_Stromal	GO_B_CELL_RECEPTOR_SIGNALING_PATHWAY1	0.242968
pla_TCA	GO_B_CELL_RECEPTOR_SIGNALING_PATHWAY1	0.361746
pla_TLS	GO_B_CELL_RECEPTOR_SIGNALING_PATHWAY1	0.266091
pla_TCA	GO_B_CELL_RECEPTOR_SIGNALING_PATHWAY1	0.275217
pla_Stromal	GO_B_CELL_RECEPTOR_SIGNALING_PATHWAY1	0.441799
pla_TCA	GO_B_CELL_RECEPTOR_SIGNALING_PATHWAY1	0.127627
pla_TCA	GO_B_CELL_RECEPTOR_SIGNALING_PATHWAY1	0.162588
pla_TCA	GO_B_CELL_RECEPTOR_SIGNALING_PATHWAY1	0.0272166
pla_TCA	GO_B_CELL_RECEPTOR_SIGNALING_PATHWAY1	0.235454
pla_Stromal	GO_B_CELL_RECEPTOR_SIGNALING_PATHWAY1	0.00529113
pla_Stromal	GO_B_CELL_RECEPTOR_SIGNALING_PATHWAY1	0.396214
pla_Stromal	GO_B_CELL_RECEPTOR_SIGNALING_PATHWAY1	0.0516115
pla_Stromal	GO_B_CELL_RECEPTOR_SIGNALING_PATHWAY1	0.313825
pla_Stromal	GO_B_CELL_RECEPTOR_SIGNALING_PATHWAY1	0.214634
pla_TCA	GO_B_CELL_RECEPTOR_SIGNALING_PATHWAY1	-0.0485588
pla_TCA	GO_B_CELL_RECEPTOR_SIGNALING_PATHWAY1	0.205578
pla_Stromal	GO_B_CELL_RECEPTOR_SIGNALING_PATHWAY1	0.223915
pla_Stromal	GO_B_CELL_RECEPTOR_SIGNALING_PATHWAY1	0.283995
pla_Stromal	GO_B_CELL_RECEPTOR_SIGNALING_PATHWAY1	0.333053
pla_TCA	GO_B_CELL_RECEPTOR_SIGNALING_PATHWAY1	0.178637
pla_Stromal	GO_B_CELL_RECEPTOR_SIGNALING_PATHWAY1	0.44299
pla_Stromal	GO_B_CELL_RECEPTOR_SIGNALING_PATHWAY1	0.092764
pla_Stromal	GO_B_CELL_RECEPTOR_SIGNALING_PATHWAY1	0.165825
pla_Stromal	GO_B_CELL_RECEPTOR_SIGNALING_PATHWAY1	0.573819
pla_TCA	GO_B_CELL_RECEPTOR_SIGNALING_PATHWAY1	0.230759
pla_TCA	GO_B_CELL_RECEPTOR_SIGNALING_PATHWAY1	0.109096
pla_TCA	GO_B_CELL_RECEPTOR_SIGNALING_PATHWAY1	-0.000222511
pla_Stromal	GO_B_CELL_RECEPTOR_SIGNALING_PATHWAY1	0.292231
pla_Stromal	GO_B_CELL_RECEPTOR_SIGNALING_PATHWAY1	0.35227
pla_TCA	GO_B_CELL_RECEPTOR_SIGNALING_PATHWAY1	0.169282
pla_TCA	GO_B_CELL_RECEPTOR_SIGNALING_PATHWAY1	0.200314
pla_TCA	GO_B_CELL_RECEPTOR_SIGNALING_PATHWAY1	0.20997
pla_Stromal	GO_B_CELL_RECEPTOR_SIGNALING_PATHWAY1	0.29577
pla_TLS	GO_B_CELL_RECEPTOR_SIGNALING_PATHWAY1	0.399038
pla_Stromal	GO_B_CELL_RECEPTOR_SIGNALING_PATHWAY1	0.293685
pla_TCA	GO_B_CELL_RECEPTOR_SIGNALING_PATHWAY1	0.127042
pla_Stromal	GO_B_CELL_RECEPTOR_SIGNALING_PATHWAY1	0.31736
pla_Stromal	GO_B_CELL_RECEPTOR_SIGNALING_PATHWAY1	0.187854
pla_Stromal	GO_B_CELL_RECEPTOR_SIGNALING_PATHWAY1	0.437051
pla_Stromal	GO_B_CELL_RECEPTOR_SIGNALING_PATHWAY1	0.0471065
pla_TCA	GO_B_CELL_RECEPTOR_SIGNALING_PATHWAY1	0.0714529
pla_TCA	GO_B_CELL_RECEPTOR_SIGNALING_PATHWAY1	0.16648
pla_Stromal	GO_B_CELL_RECEPTOR_SIGNALING_PATHWAY1	0.134132
pla_TCA	GO_B_CELL_RECEPTOR_SIGNALING_PATHWAY1	0.167139
pla_TCA	GO_B_CELL_RECEPTOR_SIGNALING_PATHWAY1	0.0709885
pla_Stromal	GO_B_CELL_RECEPTOR_SIGNALING_PATHWAY1	0.104428
pla_Stromal	GO_B_CELL_RECEPTOR_SIGNALING_PATHWAY1	0.275409
pla_TCA	GO_B_CELL_RECEPTOR_SIGNALING_PATHWAY1	0.176068
pla_TCA	GO_B_CELL_RECEPTOR_SIGNALING_PATHWAY1	0.0551517
pla_TCA	GO_B_CELL_RECEPTOR_SIGNALING_PATHWAY1	0.157175
pla_Stromal	GO_B_CELL_RECEPTOR_SIGNALING_PATHWAY1	0.272956
pla_TCA	GO_B_CELL_RECEPTOR_SIGNALING_PATHWAY1	0.15817
pla_Stromal	GO_B_CELL_RECEPTOR_SIGNALING_PATHWAY1	0.0897162
pla_Stromal	GO_B_CELL_RECEPTOR_SIGNALING_PATHWAY1	0.433924
pla_Stromal	GO_B_CELL_RECEPTOR_SIGNALING_PATHWAY1	0.31765
pla_TCA	GO_B_CELL_RECEPTOR_SIGNALING_PATHWAY1	0.224026
pla_Stromal	GO_B_CELL_RECEPTOR_SIGNALING_PATHWAY1	0.4834
pla_Stromal	GO_B_CELL_RECEPTOR_SIGNALING_PATHWAY1	0.285128
pla_TCA	GO_B_CELL_RECEPTOR_SIGNALING_PATHWAY1	0.101113
pla_TCA	GO_B_CELL_RECEPTOR_SIGNALING_PATHWAY1	0.153858
pla_TCA	GO_B_CELL_RECEPTOR_SIGNALING_PATHWAY1	0.284617
pla_Stromal	GO_B_CELL_RECEPTOR_SIGNALING_PATHWAY1	0.320918
pla_TCA	GO_B_CELL_RECEPTOR_SIGNALING_PATHWAY1	0.186522
pla_Stromal	GO_B_CELL_RECEPTOR_SIGNALING_PATHWAY1	0.220982
pla_Stromal	GO_B_CELL_RECEPTOR_SIGNALING_PATHWAY1	0.440562
pla_TCA	GO_B_CELL_RECEPTOR_SIGNALING_PATHWAY1	0.00919184
pla_TCA	GO_B_CELL_RECEPTOR_SIGNALING_PATHWAY1	0.230499
pla_TCA	GO_B_CELL_RECEPTOR_SIGNALING_PATHWAY1	0.144545
pla_TCA	GO_B_CELL_RECEPTOR_SIGNALING_PATHWAY1	0.225406
pla_TCA	GO_B_CELL_RECEPTOR_SIGNALING_PATHWAY1	0.199191
pla_Stromal	GO_B_CELL_RECEPTOR_SIGNALING_PATHWAY1	0.315329
pla_TCA	GO_B_CELL_RECEPTOR_SIGNALING_PATHWAY1	-0.00184728
pla_Stromal	GO_B_CELL_RECEPTOR_SIGNALING_PATHWAY1	0.226132
pla_TCA	GO_B_CELL_RECEPTOR_SIGNALING_PATHWAY1	0.119788
pla_Stromal	GO_B_CELL_RECEPTOR_SIGNALING_PATHWAY1	0.409643
pla_Stromal	GO_B_CELL_RECEPTOR_SIGNALING_PATHWAY1	0.288567
pla_TCA	GO_B_CELL_RECEPTOR_SIGNALING_PATHWAY1	0.0867823
pla_TCA	GO_B_CELL_RECEPTOR_SIGNALING_PATHWAY1	0.197581
pla_TCA	GO_B_CELL_RECEPTOR_SIGNALING_PATHWAY1	0.0370698
pla_Stromal	GO_B_CELL_RECEPTOR_SIGNALING_PATHWAY1	0.281614
pla_Stromal	GO_B_CELL_RECEPTOR_SIGNALING_PATHWAY1	0.548393
pla_TCA	GO_B_CELL_RECEPTOR_SIGNALING_PATHWAY1	0.0864379
pla_Stromal	GO_B_CELL_RECEPTOR_SIGNALING_PATHWAY1	0.304423
pla_TCA	GO_B_CELL_RECEPTOR_SIGNALING_PATHWAY1	0.191135
pla_TCA	GO_B_CELL_RECEPTOR_SIGNALING_PATHWAY1	0.0840503
pla_TCA	GO_B_CELL_RECEPTOR_SIGNALING_PATHWAY1	0.403816
pla_Stromal	GO_B_CELL_RECEPTOR_SIGNALING_PATHWAY1	0.22309
pla_TCA	GO_B_CELL_RECEPTOR_SIGNALING_PATHWAY1	0.10149
pla_TCA	GO_B_CELL_RECEPTOR_SIGNALING_PATHWAY1	0.192673
pla_TCA	GO_B_CELL_RECEPTOR_SIGNALING_PATHWAY1	0.0796159
pla_Stromal	GO_B_CELL_RECEPTOR_SIGNALING_PATHWAY1	0.187073
pla_Stromal	GO_B_CELL_RECEPTOR_SIGNALING_PATHWAY1	0.35658
pla_TCA	GO_B_CELL_RECEPTOR_SIGNALING_PATHWAY1	0.209257
pla_Stromal	GO_B_CELL_RECEPTOR_SIGNALING_PATHWAY1	0.200127
pla_Stromal	GO_B_CELL_RECEPTOR_SIGNALING_PATHWAY1	0.130339
pla_TCA	GO_B_CELL_RECEPTOR_SIGNALING_PATHWAY1	0.258908
pla_Stromal	GO_B_CELL_RECEPTOR_SIGNALING_PATHWAY1	0.263711
pla_Stromal	GO_B_CELL_RECEPTOR_SIGNALING_PATHWAY1	0.180352
pla_Stromal	GO_B_CELL_RECEPTOR_SIGNALING_PATHWAY1	0.362734
pla_TCA	GO_B_CELL_RECEPTOR_SIGNALING_PATHWAY1	0.460227
pla_TCA	GO_B_CELL_RECEPTOR_SIGNALING_PATHWAY1	0.133494
pla_TCA	GO_B_CELL_RECEPTOR_SIGNALING_PATHWAY1	0.339553
pla_TCA	GO_B_CELL_RECEPTOR_SIGNALING_PATHWAY1	0.386536
pla_Stromal	GO_B_CELL_RECEPTOR_SIGNALING_PATHWAY1	0.337595
pla_Stromal	GO_B_CELL_RECEPTOR_SIGNALING_PATHWAY1	0.277819
pla_TCA	GO_B_CELL_RECEPTOR_SIGNALING_PATHWAY1	0.0580387
pla_Stromal	GO_B_CELL_RECEPTOR_SIGNALING_PATHWAY1	0.317842
pla_TCA	GO_B_CELL_RECEPTOR_SIGNALING_PATHWAY1	0.119089
pla_TCA	GO_B_CELL_RECEPTOR_SIGNALING_PATHWAY1	0.183186
pla_Stromal	GO_B_CELL_RECEPTOR_SIGNALING_PATHWAY1	0.382295
pla_Stromal	GO_B_CELL_RECEPTOR_SIGNALING_PATHWAY1	0.188405
pla_TCA	GO_B_CELL_RECEPTOR_SIGNALING_PATHWAY1	0.0706085
pla_TCA	GO_B_CELL_RECEPTOR_SIGNALING_PATHWAY1	0.0944368
pla_Stromal	GO_B_CELL_RECEPTOR_SIGNALING_PATHWAY1	0.379084
pla_TLS	GO_B_CELL_RECEPTOR_SIGNALING_PATHWAY1	0.50011
pla_TCA	GO_B_CELL_RECEPTOR_SIGNALING_PATHWAY1	0.240788
pla_Stromal	GO_B_CELL_RECEPTOR_SIGNALING_PATHWAY1	0.391914
pla_TCA	GO_B_CELL_RECEPTOR_SIGNALING_PATHWAY1	0.374292
pla_TCA	GO_B_CELL_RECEPTOR_SIGNALING_PATHWAY1	0.363574
pla_TCA	GO_B_CELL_RECEPTOR_SIGNALING_PATHWAY1	0.22435
pla_Stromal	GO_B_CELL_RECEPTOR_SIGNALING_PATHWAY1	0.395987
pla_TCA	GO_B_CELL_RECEPTOR_SIGNALING_PATHWAY1	0.175336
pla_TCA	GO_B_CELL_RECEPTOR_SIGNALING_PATHWAY1	0.0488604
pla_TCA	GO_B_CELL_RECEPTOR_SIGNALING_PATHWAY1	0.191557
pla_TLS	GO_B_CELL_RECEPTOR_SIGNALING_PATHWAY1	0.323982
pla_Stromal	GO_B_CELL_RECEPTOR_SIGNALING_PATHWAY1	0.395285
pla_Stromal	GO_B_CELL_RECEPTOR_SIGNALING_PATHWAY1	0.476025
pla_TCA	GO_B_CELL_RECEPTOR_SIGNALING_PATHWAY1	0.227291
[truncated: 29,111 more rows]

## Sheet: Fig3a
group	apoptosis
[truncated: 2,492 more rows]

## Sheet: Fig3b
group	apoptosis
[truncated: 3,614 more rows]

[truncated: 44 more sheets: Fig3e, Fig4a, Fig4b, Fig4c, Fig4d, Fig5c, Fig6a, Fig6b, Fig6c, Fig6d, Fig7e, Fig7f, sFig2c, sFig5c, sFig6a, sFig6cde, sFig6g, sFig6h, sFig6i, sFig6k …]
